# Supplementary material for: Drugs that reverse disease transcriptomic signatures are more effective in a mouse model of dyslipidemia
Source: Mol Syst Biol. 2015 Mar 3;11(3):0791. doi: 10.15252/msb.20145486 (PMC4380926; doi:10.15252/msb.20145486)
Supplement: Supplementary file 2 [file msb0011-0791-sd2.zip]

Archive with 27 entries (24 files):
- msb145486-sup-0007-Suppl-datasetS1/
- msb145486-sup-0007-Suppl-datasetS1/LDLR_paper_code/
- msb145486-sup-0007-Suppl-datasetS1/LDLR_paper_code/CloseAllPlots.m
- msb145486-sup-0007-Suppl-datasetS1/LDLR_paper_code/DoMainAnalysis.m
- msb145486-sup-0007-Suppl-datasetS1/LDLR_paper_code/dsxy2figxy.m
- msb145486-sup-0007-Suppl-datasetS1/LDLR_paper_code/EvaluateExpressionModule.m
- msb145486-sup-0007-Suppl-datasetS1/LDLR_paper_code/FisherFeatureSelectionScore.m
- msb145486-sup-0007-Suppl-datasetS1/LDLR_paper_code/GetColorForIntervention_LDLR.m
- msb145486-sup-0007-Suppl-datasetS1/LDLR_paper_code/GetLinearRegressionRSquared.m
- msb145486-sup-0007-Suppl-datasetS1/LDLR_paper_code/GetTissueData.m
- msb145486-sup-0007-Suppl-datasetS1/LDLR_paper_code/GetTranscriptomeDistance.m
- msb145486-sup-0007-Suppl-datasetS1/LDLR_paper_code/LDLR/
- msb145486-sup-0007-Suppl-datasetS1/LDLR_paper_code/LDLR/LDLRAdipose_gon_eBayesTable.txt
- msb145486-sup-0007-Suppl-datasetS1/LDLR_paper_code/LDLR/LDLRAdipose_gon_normData_lumi_.txt
- msb145486-sup-0007-Suppl-datasetS1/LDLR_paper_code/LDLR/LDLRAdipose_gon_shortDescription.txt
- msb145486-sup-0007-Suppl-datasetS1/LDLR_paper_code/LDLR/LDLRLiver_eBayesTable.txt
- msb145486-sup-0007-Suppl-datasetS1/LDLR_paper_code/LDLR/LDLRLiver_normData_lumi_.txt
- msb145486-sup-0007-Suppl-datasetS1/LDLR_paper_code/LDLR/LDLRLiver_shortDescription.txt
- msb145486-sup-0007-Suppl-datasetS1/LDLR_paper_code/LDLR/liver metaboloom and oxylipids data - LDLR-KO mice.txt
- msb145486-sup-0007-Suppl-datasetS1/LDLR_paper_code/LDLR/physiological_data.txt
- msb145486-sup-0007-Suppl-datasetS1/LDLR_paper_code/LDLR/printableMarkerNames.txt
- msb145486-sup-0007-Suppl-datasetS1/LDLR_paper_code/PlotPCA.m
- msb145486-sup-0007-Suppl-datasetS1/LDLR_paper_code/ReadLDLR_NormalizedExpression.m
- msb145486-sup-0007-Suppl-datasetS1/LDLR_paper_code/ReadLDLR_PhysiologicalData.m
- msb145486-sup-0007-Suppl-datasetS1/LDLR_paper_code/readme.txt
- msb145486-sup-0007-Suppl-datasetS1/LDLR_paper_code/reference_manual.pdf
- msb145486-sup-0007-Suppl-datasetS1/LDLR_paper_code/ScatterInterventions.m
