# Supplementary material for: Drugs that reverse disease transcriptomic signatures are more effective in a mouse model of dyslipidemia
Source: Mol Syst Biol. 2015 Mar 3;11(3):0791. doi: 10.15252/msb.20145486 (PMC4380926; doi:10.15252/msb.20145486)
Supplement: Supplementary file 2 [file msb0011-0791-sd2.zip › msb145486-sup-0007-Suppl-datasetS1/LDLR_paper_code/DoMainAnalysis.m]

clc;
clear;
clearvars -global;
CloseAllPlots

% This is the main procedure in the code which reproduces the analyses of
% the paper.

global NUM_SUBJECTS NUM_MARKERS healthy_group pre_group NUM_HEALTHY NUM_PRE postGroupNames NUM_IN_EACH_POST NUM_POSTS GetColorForIntervention;
global interventionString markerString HEALTHY_DESCRIPTION PRE_DESCRIPTION;

%% Load data and prepare constants

%choose whether to reload the raw data. If true, this will read the data in
%the LDLR subfolder and create a subfolder named LoadedData with .mat
%files.
RELOAD_DATA = true;
% choose whether to operate on the liver or on the gonadal adipose data
TISSUE_TO_USE = 'LDLR_Adipose_gon';
% TISSUE_TO_USE = 'LDLR_Liver';
[expressionMatrix, animalNumber, interventionString, probeList, ...
    eBayesTable, physiologicalData, markerString, ...
    HEALTHY_DESCRIPTION, PRE_DESCRIPTION, GetColorForIntervention_FunctionHandle] = GetTissueData(TISSUE_TO_USE, RELOAD_DATA);

GetColorForIntervention = @(interventionString)  GetColorForIntervention_FunctionHandle(interventionString, HEALTHY_DESCRIPTION, PRE_DESCRIPTION);

NUM_SUBJECTS = size(expressionMatrix, 2);
NUM_MARKERS = size(physiologicalData, 2);
healthy_group = strcmp(interventionString, HEALTHY_DESCRIPTION);
pre_group = strcmp(interventionString, PRE_DESCRIPTION);
NUM_HEALTHY = nnz(healthy_group);
NUM_PRE = nnz(pre_group);
postGroupNames = setdiff(unique(interventionString), {HEALTHY_DESCRIPTION; PRE_DESCRIPTION});
NUM_IN_EACH_POST = cellfun(@(name) nnz(strcmp(interventionString, name)), postGroupNames);
NUM_POSTS = length(postGroupNames);
NUM_PROBES = size(expressionMatrix, 1);


%% dimensionality reduction

%choose whether to average all the probes associated with a given gene
AVERAGE_GENE_OCCURENCES = false;
if(AVERAGE_GENE_OCCURENCES)
    geneSymbolColumn = find(strcmp(probeList.columnNames, 'geneSymbol'));
    [uniqueGeneList, unique2non, non2unique] = unique(probeList.probes(:, geneSymbolColumn));
    
    eBayesTable.original_table = eBayesTable.table;
    eBayesTable.table = nan(length(uniqueGeneList), length(eBayesTable.headers));
    eBayesTable.original_expressionMatrix = expressionMatrix;
    expressionMatrix = nan(length(uniqueGeneList), size(expressionMatrix, 2));
    for ii = 1:length(uniqueGeneList)
        
        eBayesTable.table(ii, :) = mean(eBayesTable.original_table(non2unique == ii, :), 1);
        expressionMatrix(ii, :) = mean(eBayesTable.original_expressionMatrix(non2unique == ii, :), 1);
    end
    
    probeList.original_probes = probeList.probes;
    probeList.probes = probeList.probes(unique2non,:);
    
end

% number of probes / genes to include in the gene expression space
NUM_GENES_TO_TAKE_FROM_EBAYES = 200;
selectedGenes = tiedrank(eBayesTable.table(:, 6)) >= length(eBayesTable.table(:, 6)) - NUM_GENES_TO_TAKE_FROM_EBAYES + 1;
exp = expressionMatrix(selectedGenes, :);
origExp = exp;

fisherScore_pre_vs_healthy = FisherFeatureSelectionScore(...
    [expressionMatrix(:, healthy_group), expressionMatrix(:, pre_group)],...
    [zeros(NUM_HEALTHY, 1); ones(NUM_PRE, 1)]);

exp = zscore(exp')';
[pc,score,latent,tsquared,explained,mu] = pca(exp', 'VariableWeights',fisherScore_pre_vs_healthy(selectedGenes));
exp = score';


%% Plot PCA (this corresponds to figure 2 of the paper)
PLOT_PCA = true;
if(PLOT_PCA)
    outside_params.explained = explained;
    fig_h = PlotPCA(exp, outside_params);
end


%% are treated animals closer than HFD to LFD?
%(this is the analysis of supplementary results 4)

%choose whether to work on all dimensions of the PCA gene expression space
%or take only top principal components. By default, take into consideration
%all the principal components
NUM_DIMS_TO_TAKE = size(exp, 1);
dists = GetTranscriptomeDistance(exp(1:NUM_DIMS_TO_TAKE, :));
fprintf('%s: median = %f, mean = %f, std = %f\r\n', PRE_DESCRIPTION, median(dists(pre_group)), mean(dists(pre_group)), std(dists(pre_group)));
pvals = nan(NUM_POSTS, 1);
for ii = 1:NUM_POSTS
    curPost = strcmp(interventionString, postGroupNames{ii});
    
    fprintf('%s: median = %f, mean = %f, std = %f\r\n', postGroupNames{ii}, median(dists(curPost)), mean(dists(curPost)), std(dists(curPost)));
    [~, pvals(ii)] = ttest2(dists(curPost), dists(pre_group), 'tail', 'left');
end

%the HFD-9weeks group is not an intervention group - disregard it in
%p-value adjustment
exclude_pvals = strcmp(postGroupNames, 'High-fat diet, untreated, early disease state (9 weeks)');

%adjust p-values to multiple hypothesis testing by the Benjamini-Hochberg
%method
adjusted_pvals = nan(size(pvals));
adjusted_pvals(~exclude_pvals) = mafdr(pvals(~exclude_pvals), 'BHFDR', true);

for ii = 1:NUM_POSTS
    if(exclude_pvals(ii))
        continue;
    end
    
    fprintf('%s: adjusted pval = %g\r\n', postGroupNames{ii}, adjusted_pvals(ii));
end

%% Correlate TDIs with individual PDIs

excludedAnimals = [];
SHOW_SPEARMAN_PLOT = true;
cRank = nan(NUM_MARKERS, 1);
pRank = nan(NUM_MARKERS, 1);
dataForPlot = cell(NUM_MARKERS, 1);
for ii = 1:NUM_MARKERS
    [cRank(ii), pRank(ii), dataForPlot{ii}] = EvaluateExpressionModule(exp, physiologicalData(:, ii), markerString(ii), 'ExcludeAnimals', excludedAnimals, 'ShowSpearmanPlot', SHOW_SPEARMAN_PLOT);
    fprintf('computed marker %d / %d\r\n', ii, NUM_MARKERS);
end

%adjust to multiple hypothesis testing
adjusted_pRank = mafdr(pRank, 'BHFDR', true);


%% Correlate TDI with GPDI

% find the distance of each transcriptome point from the transcriptome healthy representative
NUM_DIMS_TO_TAKE = size(exp, 1);
transriptomeDistance = GetTranscriptomeDistance(exp(1:NUM_DIMS_TO_TAKE, :))';

globalPhysiology = physiologicalData';
excludedAnimals = any(isnan(globalPhysiology), 1);
globalPhysiology(:, excludedAnimals) = [];

%transform the global physiology space as you did for the
%gene expression space
fisherScore_pre_vs_healthy = FisherFeatureSelectionScore(...
    [globalPhysiology(:, healthy_group(~excludedAnimals)), globalPhysiology(:, pre_group(~excludedAnimals))],...
    [zeros(nnz(healthy_group(~excludedAnimals)), 1); ones(nnz(pre_group(~excludedAnimals)), 1)]);

globalPhysiology = zscore(globalPhysiology')';
[pc_physio,score_physio,latent_physio,tsquared_physio,explained_physio,mu_physio] = pca(globalPhysiology', 'VariableWeights',fisherScore_pre_vs_healthy);
physio = score_physio';

NORM_P = 2;
GET_CENTROID = @(expSubset) mean(expSubset, 2);
GET_REPRESENTATIVE = GET_CENTROID;
physioDistance = nan(NUM_SUBJECTS, 1);
healthyPhysioRepresentative = GET_REPRESENTATIVE(physio(:, healthy_group(~excludedAnimals)));
ind = 1;
for kk = 1:NUM_SUBJECTS
    if(~excludedAnimals(kk))
        physioDistance(kk) = norm(physio(:, ind) - healthyPhysioRepresentative, NORM_P);
        ind = ind+1;
    end
end

[cGPDI, pGPDI] = corr(transriptomeDistance(~excludedAnimals), physioDistance(~excludedAnimals), 'type', 'Pearson', 'tail', 'right');
[~, rsqLin] = ScatterInterventions(GetColorForIntervention, transriptomeDistance(~excludedAnimals), physioDistance(~excludedAnimals), interventionString(~excludedAnimals));
title(sprintf('TDI vs. GPDI\r\nPearson rho = %.2f, p = %.2e', cGPDI, pGPDI), 'FontSize', 20, 'FontName', 'Helvetica');
xlabel('Transcriptome Deviation Index (TDI)', 'FontSize', 20, 'FontName', 'Helvetica');
ylabel('Global Phenotypic Deviation Index (GPDI)', 'FontSize', 20, 'FontName', 'Helvetica');

return
