# Supplementary material for: Drugs that reverse disease transcriptomic signatures are more effective in a mouse model of dyslipidemia
Source: Mol Syst Biol. 2015 Mar 3;11(3):0791. doi: 10.15252/msb.20145486 (PMC4380926; doi:10.15252/msb.20145486)
Supplement: Supplementary file 2 [file msb0011-0791-sd2.zip › msb145486-sup-0007-Suppl-datasetS1/LDLR_paper_code/EvaluateExpressionModule.m]

function [cRank, pRank, dataForSpearmanPlot] = EvaluateExpressionModule(exp, physiologicalData, markerString, varargin)

% This function computes the correlation (either Spearman or Pearson)
% between the TDIs and the PDI of a given marker and plots a corresponding
% scatter plot. The marker's values and a printable string with its name 
% are given in the physiologicalData, markerString arguments, respectively.

inParser = inputParser;
inParser.addRequired('exp', @isnumeric);
inParser.addRequired('physiologicalData', @isnumeric);
inParser.addRequired('markerString', @(x) true);
inParser.addParamValue('ExcludeAnimals', [], @(x) true);
inParser.addParamValue('ShowSpearmanPlot', true, @islogical);
inParser.addParamValue('ShowPearsonPlot', false, @islogical);

inParser.parse(exp, physiologicalData, markerString, varargin{:});

exp = inParser.Results.exp;
physiologicalData = inParser.Results.physiologicalData;
markerString = inParser.Results.markerString;
excludeAnimals = inParser.Results.ExcludeAnimals;
SHOW_SPEARMAN_PLOT = inParser.Results.ShowSpearmanPlot;
SHOW_PEARSON_PLOT = inParser.Results.ShowPearsonPlot;

%convert the default value or a list of indices to exclude to a binary
%vector
if(isempty(excludeAnimals) || isnumeric(excludeAnimals))
    excludeAnimalsBinary = false(size(exp, 2), 1);
    excludeAnimalsBinary(excludeAnimals) = true;
    excludeAnimals = excludeAnimalsBinary;
    clear excludeAnimalsBinary;
end

dataForSpearmanPlot = [];

GET_CENTROID = @(expSubset) mean(expSubset, 2);
GET_REPRESENTATIVE = GET_CENTROID;
global healthy_group pre_group GetColorForIntervention interventionString;

NUM_MARKERS = size(physiologicalData, 2);

%% find transcriptome distance
% find the distance of each transcriptome point from the transcriptome healthy representative
NUM_DIMS_TO_TAKE = size(exp, 1);
transriptomeDistance = GetTranscriptomeDistance(exp(1:NUM_DIMS_TO_TAKE, :), 'ExcludeAnimals', excludeAnimals)';

%% take physiological marker distance

healthyMarkerRepresentative = nan(NUM_MARKERS, 1);
for kk = 1:NUM_MARKERS
    markerHealthyValues = physiologicalData(healthy_group & ~excludeAnimals, kk)';
    markerHealthyValues(isnan(markerHealthyValues)) = []; %remove missing data
    healthyMarkerRepresentative(kk) = GET_REPRESENTATIVE(markerHealthyValues);
end

preMarkerRepresentative = nan(NUM_MARKERS, 1);
for kk = 1:NUM_MARKERS
    markerPreValues = physiologicalData(pre_group & ~excludeAnimals, kk)';
    markerPreValues(isnan(markerPreValues)) = []; %remove missing data
    preMarkerRepresentative(kk) = GET_REPRESENTATIVE(markerPreValues);
end

%% Compute correlation

cRank = nan(NUM_MARKERS, 1);
cLin = nan(NUM_MARKERS, 1);
pRank = nan(NUM_MARKERS, 1);
pLin = nan(NUM_MARKERS, 1);
rsqRank = nan(NUM_MARKERS, 1);
rsqLin = nan(NUM_MARKERS, 1);
for kk = 1:NUM_MARKERS
    
    marker = abs(physiologicalData(:, kk) - healthyMarkerRepresentative(kk));
    indsToUse = (~excludeAnimals) & (~isnan(marker));
    
    if(~any(indsToUse))
        continue;
    end
    
    
    [cRank(kk), pRank(kk)] = corr(marker(indsToUse), transriptomeDistance(indsToUse), 'type', 'Spearman', 'tail', 'right');
    [cLin(kk), pLin(kk)] = corr(marker(indsToUse), transriptomeDistance(indsToUse), 'type', 'Pearson', 'tail', 'right');
        
end

%% Plot scatter plots

for kk = 1:NUM_MARKERS
    marker = abs(physiologicalData(:, kk) - healthyMarkerRepresentative(kk));
    indsToUse = (~excludeAnimals) & (~isnan(marker));
    
    if(~any(indsToUse))
        continue;
    end
    
    if(SHOW_SPEARMAN_PLOT)
        [~, rsqRank(kk)] = ScatterInterventions(GetColorForIntervention, tiedrank(transriptomeDistance(indsToUse)), tiedrank(marker(indsToUse)), interventionString(indsToUse));
        title(sprintf('%s\r\nSpearman rho = %.2f, p = %.2e', markerString{kk}, cRank(kk), pRank(kk)), 'FontSize', 20, 'FontName', 'Helvetica');
        xlabel('Transcriptome Deviation Index (TDI, ranked)', 'FontSize', 20, 'FontName', 'Helvetica');
        ylabel('Phenotypic Deviation Index (PDI, ranked)', 'FontSize', 20, 'FontName', 'Helvetica');
    end
    dataForSpearmanPlot.x = tiedrank(transriptomeDistance(indsToUse));
    dataForSpearmanPlot.y = tiedrank(marker(indsToUse));
    dataForSpearmanPlot.interventionString = interventionString(indsToUse);
    
    
    if(SHOW_PEARSON_PLOT)
        [~, rsqLin(kk)] = ScatterInterventions(GetColorForIntervention, (transriptomeDistance(indsToUse)), (marker(indsToUse)), interventionString(indsToUse));
        title(sprintf('%s\r\nPearson rho = %.2f, p = %.2e', markerString{kk}, cLin(kk), pLin(kk)), 'FontSize', 20, 'FontName', 'Helvetica');
        xlabel('Transcriptome Deviation Index (TDI)', 'FontSize', 20, 'FontName', 'Helvetica');
        ylabel('Phenotypic Deviation Index (PDI)', 'FontSize', 20, 'FontName', 'Helvetica');
    end
    dataForSpearmanPlot.peasrson_x = tiedrank(transriptomeDistance(indsToUse));
    dataForSpearmanPlot.peasrson_y = tiedrank(marker(indsToUse));
      
end


end
