# Supplementary material for: Drugs that reverse disease transcriptomic signatures are more effective in a mouse model of dyslipidemia
Source: Mol Syst Biol. 2015 Mar 3;11(3):0791. doi: 10.15252/msb.20145486 (PMC4380926; doi:10.15252/msb.20145486)
Supplement: Supplementary file 2 [file msb0011-0791-sd2.zip › msb145486-sup-0007-Suppl-datasetS1/LDLR_paper_code/FisherFeatureSelectionScore.m]

function score = FisherFeatureSelectionScore(X,labels)

% computes Fisher scores, which are a common for feature selection.
% See Gu, Li and Han \ "Generalized Fisher Score for Feature Selection":
% http://faculty.ist.psu.edu/jessieli/Publications/uai11.pdf
% and
% http://arxiv.org/abs/1202.3725
%
% X holds the data (rows of X - features, columns of X - observations) and
% the labels (which are assumed to be numbers) denote for which observation
% to which class it belongs. It is therefore assumed the the number of
% labels equals the number of columns in X.


if(~isvector(labels))
    error 'labels should be a vector'
end

if(length(labels) ~= size(X, 2))
    error 'number of labels does not match number of observations'
end

NUM_FEATURES = size(X, 1);

labelList = unique(labels);
NUM_CLASSES = length(labelList); %this is c from the paper
mu = mean(X, 2);
classSizes = arrayfun(@(ii) nnz(labels == ii), labelList); %this is n_k from the paper


numerator = zeros(NUM_FEATURES, 1);
denominator = zeros(NUM_FEATURES, 1);
for ii = 1:NUM_CLASSES
    
    observationsForCurrentLabel = X(:, labels == labelList(ii));
    meansForCurrentLabel = mean(observationsForCurrentLabel, 2); %this is mu^j_k
    stdForCurrentLabel = std(observationsForCurrentLabel, 0, 2);  %this is sigma^j_k
    
    numerator = numerator + ...
        classSizes(ii) * ((meansForCurrentLabel - mu).^2);
    
    denominator = denominator + ...
        classSizes(ii) * (stdForCurrentLabel.^2);
    
end

score = numerator ./ denominator;

end
