# Supplementary material for: Drugs that reverse disease transcriptomic signatures are more effective in a mouse model of dyslipidemia
Source: Mol Syst Biol. 2015 Mar 3;11(3):0791. doi: 10.15252/msb.20145486 (PMC4380926; doi:10.15252/msb.20145486)
Supplement: Supplementary file 2 [file msb0011-0791-sd2.zip › msb145486-sup-0007-Suppl-datasetS1/LDLR_paper_code/GetColorForIntervention_LDLR.m]

function color = GetColorForIntervention_LDLR(interventionString, HEALTHY_DESCRIPTION, PRE_DESCRIPTION)

% This function makes sure that all the experimental groups are consistently
% drawn using the same colors every time
%
% It accepts a the name of one of the intervention groups (out of a
% predefined set), as well as the names of the healthy and untreated
% groups (see in the data loading  procedures for explanation of these
% variables) and returns the group's color.

if(ischar(interventionString))
    %this is just one group name given as a string - transform it into a
    %cell array of size one to be compatible with this function
    interventionString = {interventionString};
end

color = nan(length(interventionString), 3);

allPostGroupNames = {...
    'Atorvastatin'; ...
    'Dietary lifestyle intervention'; ...
    'Fenofibrate'; ...
    'Glibenclamide'; ...
    'High-fat diet, untreated, early disease state (9 weeks)'; ...
    'Metformin'; ...
    'Pioglitazone'; ...
    'Rosiglitazone'; ...
    'Salicylate'; ...
    'Sitagliptin'; ...
    'T0901317'; ...
    'Rofecoxib'};

NUM_POSTS = length(allPostGroupNames);

 INTERVENTION_COLORS = ...
    [0    1.0000         0;    ...
    0.8800    0.7500    0.7300; ...
    1.0000    0.1034    0.7241; ...
    1.0000    0.8276         0; ...
    0.5172    0.5172    1.0000; ...
    0.6207    0.3103    0.2759; ...
         0    1.0000    0.7586; ...
         0    0.5172    0.5862; ...
    0.5862    0.8276    0.3103; ...
    0.9655    0.6207    0.8621; ...
    0.8276    0.0690    1.0000; ...
    0.7500    0.7500         0; ...
    0.1000    0.4900    0.4700; ...
    0.6600    0.3400    0.6500];

INTERVENTION_COLORS = INTERVENTION_COLORS(1:NUM_POSTS, :);


for ii = 1:length(interventionString)
    if(strcmp(interventionString{ii}, HEALTHY_DESCRIPTION))
        color(ii, :) = [0 0 1]; %blue
    elseif(strcmp(interventionString{ii}, PRE_DESCRIPTION))
        color(ii, :) = [1 0 0]; %red
    else
        indInPostGroup = strcmp(allPostGroupNames, interventionString{ii});
        
        if(nnz(indInPostGroup) ~= 1)
            error 'should be unique'
        end
        
        color(ii, :) = INTERVENTION_COLORS(indInPostGroup, :);
    end
end

end
