# Supplementary material for: Drugs that reverse disease transcriptomic signatures are more effective in a mouse model of dyslipidemia
Source: Mol Syst Biol. 2015 Mar 3;11(3):0791. doi: 10.15252/msb.20145486 (PMC4380926; doi:10.15252/msb.20145486)
Supplement: Supplementary file 2 [file msb0011-0791-sd2.zip › msb145486-sup-0007-Suppl-datasetS1/LDLR_paper_code/GetLinearRegressionRSquared.m]

function [rsq, adjusted_rsq, beta] = GetLinearRegressionRSquared(x, y)

% returns r squared, adjusted r squared and beta, which is a vector of
% regression coefficients, for a linear regression between the dependent
% variable y and the explanatory variable x


beta = polyfit(x, y, 1);
yfit = polyval(beta, x);
yresid = y - yfit;
SSresid = sum(yresid.^2);
SStotal = (length(y)-1) * var(y);
rsq = 1 - SSresid/SStotal;

% n is the number of observations in the data, and d is the degree of the polynomial.
% (A linear fit has a degree of 1, a quadratic fit 2, a cubic fit 3, and so on.)
n = length(y);
d = n - 1 - 1;
adjusted_rsq = 1 - (SSresid/SStotal) * ((n-1)/(n-d-1));

end
