# Supplementary material for: Drugs that reverse disease transcriptomic signatures are more effective in a mouse model of dyslipidemia
Source: Mol Syst Biol. 2015 Mar 3;11(3):0791. doi: 10.15252/msb.20145486 (PMC4380926; doi:10.15252/msb.20145486)
Supplement: Supplementary file 2 [file msb0011-0791-sd2.zip › msb145486-sup-0007-Suppl-datasetS1/LDLR_paper_code/GetTissueData.m]

function [expressionMatrix, animalNumber, interventionString, probeList, eBayesTable, physiologicalData, markerString, HEALTHY_DESCRIPTION, PRE_DESCRIPTION, GetColorForIntervention_FunctionHandle] = GetTissueData(TISSUE_TO_USE, RELOAD_DATA)

% This function loads the data for the analysis. It accepts two input
% arguments: a) TISSUE_TO_USE which is assumed to be in the format
% MAJOR_MINOR (i.e., an underscore separating them). Major is the dataset
% to use (currently supported only LDLR - the dataset analyzed in the
% paper) and minor identifies a subset, which in our study represents one
% of the two tissues. b) RELOAD_DATA - boolean added for convenience. When
% true, data is reloaded from scratch and saved in a .mat file. When false
% this .mat file is read to save time.
%
% The function returns:
% a) expressionMatrix = gene expression. Rows are probes, columns are
% animals. b) animalNumber = ID number for each animal participating in the
% study, that allows tying its gene expression and physiological data. 
% c) interventionString = a vector of strings whose length equals the
% number of columns in expressionMatrix and denotes the experimental group
% to which each animal belongs. d) probeList = a table containing metadata 
% on the rows of of the expressionMatrix (e.g., probe IDs, the genes to
% which they correspond etc.). e) eBayesTable = as produced by R
% bioconductor's limma package. f) physiologicalData = a numeric table that
% contains physiological data on the study animals. Its rows are animals,
% and its columns are physiological markers (it is assumed that the number
% of rows equals the number of *columns* in expressionMatrix).
% g) markerString = a string representation of the name of each of the physiolocal
% markers (this is a vector of strings assumed to be in the same length as
% the number of columns in physiological). h) HEALTHY_DESCRIPTION = the
% name of one of the experimental groups, which represents the healthy
% state (in our study: the LFD group). i) PRE_DESCRIPTION = the
% name of one of the experimental groups, which represents the untreated
% disease state (in our study: the untreated 16 weeeks HFD group).
% j) GetColorForIntervention_FunctionHandle = a function handle for a
% function that gets the name of one of the experimental groups and returns
% a color. This is used to make sure that each experimental group is drawn
% with a consistent color. See the function GetColorForIntervention_LDLR.m
% for its prototype.


%dataType major is the dataset to which this data belongs
[dataTypeMajor, TISSUE_TO_USE] = strtok(TISSUE_TO_USE, '_');
TISSUE_TO_USE = TISSUE_TO_USE(2:end); %remove the redundant '_' at the beginning

workspaceFileName = ['./LoadedData/LoadedData_', dataTypeMajor, '_', TISSUE_TO_USE, '.mat'];
   

if(RELOAD_DATA)
    
    if(strcmp(dataTypeMajor, 'LDLR'))
        %Data from Radonjic et al., PLOS ONE (2013), "Differential Effects
        %of Drug Interventions and Dietary Lifestyle in Developing Type 2
        %Diabetes and Complications: A Systems Biology Analysis in LDLr?/? Mice".
        tissueID = ['LDLR', TISSUE_TO_USE];
        [expressionMatrix, animalNumber, probeList, eBayesTable] = ReadLDLR_NormalizedExpression(tissueID);
        
        % I read the expression separately from the markers, because I want to
        % coordinate the markers table to the expression table according to the
        % animal numbers
        [physiologicalData, markerString, interventionString] = ReadLDLR_PhysiologicalData(animalNumber);

        %standardized strings used throughout the code
        HEALTHY_DESCRIPTION = 'Low-fat chow diet';
        PRE_DESCRIPTION = 'High-fat diet, untreated';
        
        GetColorForIntervention_FunctionHandle = @GetColorForIntervention_LDLR;

    else
        error 'unrecognized dataset'
    end
    
    if(~exist('./LoadedData/', 'dir'))
        mkdir('.', 'LoadedData');
    end
    save(workspaceFileName, 'expressionMatrix', 'animalNumber', ...
        'interventionString', 'probeList', 'eBayesTable', ...
        'physiologicalData', 'markerString', ...
        'HEALTHY_DESCRIPTION', 'PRE_DESCRIPTION', ...
        'GetColorForIntervention_FunctionHandle');
else
    load(workspaceFileName, 'expressionMatrix', 'animalNumber', ...
        'interventionString', 'probeList', 'eBayesTable', ...
        'physiologicalData', 'markerString', ...
        'HEALTHY_DESCRIPTION', 'PRE_DESCRIPTION', ...
        'GetColorForIntervention_FunctionHandle');
end


%% post-process data after reading it
if(strcmp(dataTypeMajor, 'LDLR'))
    
    shortMarkerString = {'Body weight';  'Liver weight'; 'Heart weight'; ...
    'Visceral WAT'; 'Gonadal WAT'; 'Subcutaneous WAT'; 'Total WAT'; ...
    'Ratio visc/sub WAT'; 'Kidneys weight'; 'Kidney (lef) weight'; 'Kidney (right) weight'; ...
    'Liver  triglycerides'; 'Atherosclerotic lesions'; ...
    'Urine glucose'; 'Plasma cholesterol'; 'Plasma triglycerides'; ...
    'Plasma glucose'; 'Plasma insulin'; 'Plasma glucagon'; ...
    'Plasma E-selectin'; 'Plasma VCAM'; 'Plasma MCP-1'; ...
    'Plasma adiponectin'; 'Plasma leptin'; 'Plasma resistin'; ...
    'HOMA insulin resistance'; 'QUICKI insulin resistance'; ...
    'Albumin/creatinine ratio'};

 
    %instead of considering separately the weight of the left and right
    %kidneys, consider only their total weight which has an averaging
    %effect and reduces noise.
    markersToExclude = {'kidney (left)  (mg) non-fasted termination t=16/t=9'; ...
                       'kidney (right) (mg) non-fasted termination t=16/t=9'};
                   
    %change the brand name Vioxx to the compound name
    interventionString(strcmp(interventionString, 'Vioxx')) = {'Rofecoxib'};
    
    %take the log10 of the atherosclerosis data for scaling
    atherosclerosis_ind = strcmp(markerString, 'venes total atherosclerotic lesion area (um2) non-fasted termination t=16/t=9');
    physiologicalData(:, atherosclerosis_ind) = log10(physiologicalData(:, atherosclerosis_ind));
end

if(exist('markersToExclude', 'var'))
    indsToExclude = ismember(markerString, markersToExclude);
    markerString(indsToExclude) = [];
    shortMarkerString(indsToExclude) = [];
    physiologicalData(:, indsToExclude) = [];
end

if(exist('shortMarkerString', 'var'))
    markerString = shortMarkerString;
end

end
