# Supplementary material for: Drugs that reverse disease transcriptomic signatures are more effective in a mouse model of dyslipidemia
Source: Mol Syst Biol. 2015 Mar 3;11(3):0791. doi: 10.15252/msb.20145486 (PMC4380926; doi:10.15252/msb.20145486)
Supplement: Supplementary file 2 [file msb0011-0791-sd2.zip › msb145486-sup-0007-Suppl-datasetS1/LDLR_paper_code/GetTranscriptomeDistance.m]

function [transcriptomeDistance, healthyTranscriptomeRepresentative, preTranscriptomeRepresentative, desiredDirection, animalRejectionVectors] = GetTranscriptomeDistance(exp, varargin)

% computes TDIs and returns them in transcriptomeDistance. Also returns:
% a) healthyTranscriptomeRepresentative - the point from which distances to
% the healthy group are computed. By default this is the centroid of the
% healthy group. b) preTranscriptomeRepresentative - same, for the
% untreated group. c) desiredDirection, animalRejectionVectors - direction
% of the desired change (i.e., from untreated representative to healthy
% representative) and the rejection vector of each animal on it.
%
% optional arguments:
% ExcludeAnimals
% 
% DISTANCE_METHOD can get one of 3 values:
% L_NORM = L_p norm, by default p = 2 (i.e., Euclidean distances). P is
% controlled by the constant NORM_P.
% PROJECTION = the norm of the projection of the animal's point onto the
% vector that goes in the desired direction of change (i.e., from the
% untreated presentative to healthy representative).
% REJECTION = the same, substituting vector rejection for vector projection
% (this option is used for assessing side-effects)

inParser = inputParser;
inParser.addRequired('exp', @isnumeric);
inParser.addParamValue('ExcludeAnimals', [], @(x) true);
inParser.addParamValue('DISTANCE_METHOD', 'L_NORM', @ischar);


inParser.parse(exp, varargin{:});

exp = inParser.Results.exp;
excludeAnimals = inParser.Results.ExcludeAnimals;
DISTANCE_METHOD = inParser.Results.DISTANCE_METHOD;

if(~ismember(DISTANCE_METHOD, {'L_NORM', 'PROJECTION', 'REJECTION'}))
    error 'unrecognized distance option'
end

%convert the default value or a list of indices to exclude to a binary
%vector
if(isempty(excludeAnimals) || isnumeric(excludeAnimals))
    excludeAnimalsBinary = false(size(exp, 2), 1);
    excludeAnimalsBinary(excludeAnimals) = true;
    excludeAnimals = excludeAnimalsBinary;
    clear excludeAnimalsBinary;
end
    
GET_CENTROID = @(expSubset) mean(expSubset, 2);
GET_REPRESENTATIVE = GET_CENTROID;
global healthy_group pre_group;
global NUM_SUBJECTS;

%to make sure no exception is thrown if the function does not enter the if
%block that computes them
transcriptomeDistance = NaN;
healthyTranscriptomeRepresentative = NaN;
preTranscriptomeRepresentative = NaN;
desiredDirection = NaN;
animalRejectionVectors = NaN;

%% find transcriptome distance

if(strcmp(DISTANCE_METHOD, 'L_NORM'))
    NORM_P = 2;
    trancsriptomeDistance = nan(NUM_SUBJECTS, 1);
    healthyTranscriptomeRepresentative = GET_REPRESENTATIVE(exp(:, healthy_group & ~excludeAnimals));
    for kk = 1:NUM_SUBJECTS
        transcriptomeDistance(kk) = norm(exp(:, kk) - healthyTranscriptomeRepresentative, NORM_P);
    end
else
    %we want either projection or rejection
    TAKE_PROJECTION = strcmp(DISTANCE_METHOD, 'PROJECTION');
    
    healthyTranscriptomeRepresentative = GET_REPRESENTATIVE(exp(:, healthy_group & ~excludeAnimals));
    preTranscriptomeRepresentative = GET_REPRESENTATIVE(exp(:, pre_group & ~excludeAnimals));
    desiredDirection = healthyTranscriptomeRepresentative - preTranscriptomeRepresentative;
    
    transcriptomeDistance = nan(NUM_SUBJECTS, 1);
    animalRejectionVectors = nan(size(exp, 1), NUM_SUBJECTS);
    
    normalizedDesiredDirection = desiredDirection / norm(desiredDirection);
    for kk = 1:NUM_SUBJECTS
        actualDirection =  exp(:, kk) - preTranscriptomeRepresentative;
        scalarProjection = actualDirection' * normalizedDesiredDirection; %dot product
        projection = scalarProjection * normalizedDesiredDirection;
        rejection = actualDirection - projection;
        
        if(TAKE_PROJECTION)
            transcriptomeDistance(kk) = norm(projection);
        else %take rejection
            transcriptomeDistance(kk) = norm(rejection);
        end
        
        animalRejectionVectors(:, kk) = rejection;
    end
    
    
end


end
