# Supplementary material for: Drugs that reverse disease transcriptomic signatures are more effective in a mouse model of dyslipidemia
Source: Mol Syst Biol. 2015 Mar 3;11(3):0791. doi: 10.15252/msb.20145486 (PMC4380926; doi:10.15252/msb.20145486)
Supplement: Supplementary file 2 [file msb0011-0791-sd2.zip › msb145486-sup-0007-Suppl-datasetS1/LDLR_paper_code/LDLR/LDLRAdipose_gon_eBayesTable.txt]

ID	logFC	AveExpr	t	P.Value	adj.P.Val	B
WpaZ9x9f_hAnoR.VBE	-0.198491283559848	12.1519757447936	-1.36037651209455	0.188547802130785	0.51287317363764	-5.57682864795249
ZhdXp75JftSF3iWLF4	-0.365626132448733	10.3948782481007	-1.74736822087759	0.0956050919099901	0.367834113910917	-5.02795129050452
xnx7ijE2CcOSlY55eA	-0.115246975752098	11.6844033486338	-0.852674527261055	0.403735811719779	0.718219270730169	-6.117792844439
xPkUXaq37oR_vSi6HY	-0.0803759625094854	13.2791790332576	-0.654417796471954	0.520149997449731	0.79122768480154	-6.26661350909054
3rtRBd9AcK1Qq07fGI	0.033453278041752	6.32403870995962	0.21546176931227	0.831545972405974	0.940039822495871	-6.46000909537528
ZqRKnn0K14kTIep1.c	0.0201251500230593	8.71741302439017	0.179794982249362	0.859086678884917	0.951248961344562	-6.46721980130802
6eu5PPSC6SyheqOhqU	0.253342093547862	8.34174442908184	1.64091041898618	0.116138014605588	0.404993698102835	-5.18948452498784
QblRddpw5X.qvuqKOA	-0.291486679667282	5.54203895234332	-1.37874333157761	0.18289958925113	0.504559392913181	-5.55326531387133
c30eG3GHzE0D_U4NX8	-0.0427883777090878	9.16961825809906	-0.349679958389801	0.730161430480995	0.898225837020355	-6.4212986933659
Hfl_tOO3nRJfAFfAEc	0.0885201338338366	6.72231844853895	0.643966965725126	0.526768333162563	0.794294440633634	-6.27342374634608
Q8PLHgz7j98.iByDh8	0.0812096007709502	6.03190951497902	0.289271693407882	0.775291567613032	0.916075720085067	-6.44097842976331
odfnyvXghIeuVEvU6U	-0.349454147313727	7.89771786966719	-2.28899227254145	0.0328615271256804	0.205610582553837	-4.10040831055665
W4IAU6Hr_nHOitXlmU	0.236267389717694	5.39373307166215	1.35942726089959	0.188843436663134	0.513405606425366	-5.57803935430287
oCAFOh6.pxzorV5ZlU	0.0896498635046576	5.73542905055707	0.568829045166161	0.575679037955978	0.82125266409564	-6.31927739596571
xV44FuIB_kt4dvuCBY	-0.1309391002926	9.17567853831329	-0.773420715647814	0.448139714369647	0.748879377145241	-6.18171619605683
TpTvRuNk4kt__PsCcE	-0.149135570833467	10.5728700493776	-1.3487177282275	0.192204308131552	0.517495833222369	-5.59164999310181
xOG1rtd0XUBlXUVJJ0	-0.422265170861738	8.32829751821817	-2.09371220292205	0.0489666274800193	0.25992469042637	-4.45348072292591
TT0cEh7vqvKKURhOSk	-0.062987988287711	5.55558070153091	-0.351443662822721	0.72885784829403	0.897907863637359	-6.42066883341539
TCgvMriKfuiKpwdS1U	0.137699216478633	5.06851517165858	0.681678667197019	0.503105195925754	0.780762256497424	-6.24835553221529
0VS3KfYW7T6rn7p4Xw	-0.119076463424425	5.93543756056239	-0.637426410602379	0.53093376059719	0.796809612778564	-6.27763236248212
054t11XHFfHtM_EHOo	0.146789091983363	5.35429975751343	0.929950436879437	0.363266709554659	0.687139395857937	-6.04990471955095
oHrkogxSqJ_wOgYQVY	-0.0713082843939048	11.0696293015041	-0.442885433486028	0.662507258687817	0.866561523218046	-6.38373957433368
NFX8IguRLivxISCU9E	0.0623232499964083	5.22611662247475	0.338584653674763	0.738381231901259	0.901928565800493	-6.42518927275426
Wn3eUTXyXM9PF7tOro	0.115074696806106	5.51718805474112	0.692583612131843	0.496376662166785	0.777151714354467	-6.24085277891432
i4oeoKh4KSkUWTukI4	0.367744482825854	5.75236847714146	1.776759482198	0.090517430633637	0.35823601031766	-4.9820372651529
QkeH6oE4dXPPFdVTNE	-0.251633386539038	6.48651319856038	-1.67953154497903	0.108293536568696	0.390790480158093	-5.13176159211037
igQfe5fQ3hf6p1RqV4	0.236442688607992	7.88372975304155	1.5840965889705	0.128545511384022	0.42448531289917	-5.27253049094043
reSBdIJSXQXHqudUsI	0.153469919425418	10.6020813196609	1.31964451401992	0.201566453558441	0.527803947577792	-5.62814571576778
cUtTAeAVHdSKgqS7dI	-0.0580634956402973	9.74409475660796	-0.403737092009949	0.690605110886093	0.880369061138998	-6.40057414296052
xoSr0xfor9SxIpU45U	0.386158641456552	6.26510763224423	1.93487110725396	0.0669876151694149	0.307711215599977	-4.72574900947994
HvuX0xeoBe.URHP3UM	-0.236859838996531	9.93018303421396	-1.77664954365245	0.0905360167296063	0.358254392038912	-4.98221004499131
WA2R5J0CUZ6IG0YF9o	-0.0634249653700384	9.25217124057848	-0.360733719554223	0.722005405718984	0.89439707437142	-6.41729949075462
r_AAzcCgzwBSB8PzOA	-0.0858863661062299	5.15887598333749	-0.451108802846075	0.656667712079659	0.863922036066316	-6.38000925100727
uZ1RIQMk_pcfChCI_U	-0.117095824193023	8.91526873357777	-0.953201869540399	0.351641872637404	0.677727533275585	-6.02842027062704
ZlaE1Ud_NUqlPe.g7M	-0.21746732479271	5.52431625080836	-1.37184426497443	0.185005211268307	0.507426503785002	-5.56214698297304
lkyxcDOiJ5QuLD4Oi4	0.00181836692685067	5.38006954208282	0.0123283207213449	0.990283392365807	0.997041002528257	-6.48369557807046
cssNee6X9KwTr0R3k4	-0.0371000826818201	7.46817459985892	-0.297038690471542	0.76943909372879	0.913455409006245	-6.4386545997485
Qqg33wL.hORIX4kqlA	0.0137488481995953	6.71637535075805	0.0782094920225143	0.938423138378373	0.979485957813412	-6.4806391524842
BF957X56L6n7nRxdfU	0.246442278715982	12.7408892284715	1.89263551030831	0.0726770612584835	0.320418091450682	-4.79570391505678
3goXmk3mp_.nudvLQg	0.228805398005202	11.7541544541648	1.78278414151513	0.0895039383728926	0.355869210021386	-4.97255704852441
HioyAe9MQ6sEFEidgg	-0.294674151537465	5.08421950540966	-1.64645638921717	0.114982830933153	0.403247425785345	-5.1812580979015
lone4UIAS_AOilOzog	0.646961364347889	7.35811632898399	2.26191408419539	0.0347590354292794	0.211679128843073	-4.15049234205463
3oQAuITIjhICeYMoRQ	-0.190302984607913	6.14196946999042	-1.12428202574967	0.273943525438799	0.608271560805393	-5.85568237446237
c6JLPI.zsnhDks8CdI	-0.0191116091465015	5.60766879330046	-0.151925236822522	0.880737726652775	0.958233245994449	-6.47195123838848
EFS7kgkbev7ssUnJGk	-0.0879810513341799	6.86981119360888	-0.665158529718912	0.51339636374751	0.787335658137891	-6.25950496586255
We.yH9z67xDDO839Ls	0.106931768755227	5.48953173654858	0.601914434749099	0.553859754869601	0.809809442413701	-6.29976165554369
E6KgqeoluOSItdI718	-0.636385378886049	9.55819073421796	-2.51935097379457	0.0201846476020247	0.156939452172232	-3.66104137448121
WhXsxnQi8P477BKb7g	0.143542604953588	10.7203718089439	0.884342211578052	0.386811409930322	0.70657430987682	-6.09062988910493
cWUJ4X3UV3nkfu3hzE	0.0279025985960575	5.99068186125597	0.137689284422702	0.891835376338277	0.962275419603232	-6.47406200538772
llCeF91Fd55H7t4cxU	0.385718343008851	5.51178436181178	1.77822722362684	0.0902696115467331	0.357751111646576	-4.9797298147562
BJL13eLe54KJpdq730	0.0767407183778674	8.54956052854083	0.588983398182066	0.562335604314165	0.814184040492791	-6.3075159980739
rXRBdSen86cgxoCYHo	0.14512363513928	12.3130504075883	1.38129673047286	0.182125137936228	0.503503998875443	-5.54996881337252
6hzuqADiAFANNtCNSQ	-0.138005397551104	5.80861610050359	-0.965930838541303	0.345386254435804	0.67337222725696	-6.01645353829318
TuFAvT.9dcK3AwIgJI	-0.286191879294846	6.88683242045245	-0.989474231268247	0.334017966547271	0.664158882092869	-5.99393971107169
rlEsx9eOSCDUAvQ.60	-0.136319320116435	5.68785391500707	-0.608803935805683	0.549371522547532	0.808035839061902	-6.29556393005525
WhFCXOvBejAcCgIkSI	0.149129425132493	5.99427760879041	0.807662473260109	0.42859852579007	0.73650503659405	-6.15481373204165
014Jl_F0QTef1HquFo	0.145535746573923	6.95001429305623	0.822731979113831	0.420169888033163	0.730521044447403	-6.1426282740773
lKmaGKJpYlViCWp1iY	-0.23623105968654	5.27342677952411	-1.17876980588233	0.252050653909406	0.58637791540377	-5.79538531435971
KerejSPsFeFKScrd.o	-0.122552834984242	8.31289418194772	-0.942837035914662	0.356792291756464	0.682077117903135	-6.03805737628729
WpIHpf1SBK6a9en9I8	0.0968640014065907	9.78748990230567	0.754296582147527	0.459286687223959	0.755975531744433	-6.1962636682435
f26pez9.9wMfP.Tz8w	0.164485728805346	6.52627443956647	0.507819754175119	0.617024187487729	0.844015253160448	-6.35245742459213
HOF.9z7gn3N._DuPzA	0.461579378985588	6.64551030473909	1.55259725949234	0.135889515746487	0.436650707367567	-5.31759594913193
Hopc0L3n3rIUXVfEUk	0.0912797081593133	5.05442950753951	0.416463233289038	0.681418320045505	0.876747775396021	-6.39526944734878
NiQpUn3npQ2719I0VE	0.0397717146374899	10.8014458344113	0.337212631725027	0.739399936086805	0.902030011280983	-6.42566175967313
uShQiQpUn3npQ2719I	0.0784395147940807	9.5511418166271	0.553715921297731	0.585789312323965	0.826181556464814	-6.32783676409166
3ed6Yr.Aq5Tqd0bX24	-0.0356963367275937	9.37696954699512	-0.27519193207559	0.785935574658193	0.920680912378071	-6.44503529336162
EuK6E726dKe5xL93v4	0.0136223191039521	9.46316231424514	0.100481019879058	0.920942994784904	0.973244241524369	-6.47860039382009
EA0YBB9V7O71QnWZX4	-0.0594926247093159	9.79581597076573	-0.402013791118569	0.691852947681945	0.880910970002128	-6.401280027037
BHFxA2GKCDOqkbqJ0U	0.315087135720743	9.68584631081305	2.52809801398137	0.0198081240770666	0.155447901827472	-3.64391863123106
HpiqXtdUJYJdfoLiPc	0.00117342176970206	6.00067300648519	0.00733795090259271	0.994216469967156	0.998159454741288	-6.48374587520645
xAZdRquUa4o6lM_1y0	0.224181656147726	6.49506466239116	1.48103175045907	0.153872519296168	0.464323895037376	-5.41732599895371
Wk.bOIevpih6BkUb_Q	-0.405398058895043	5.92042434068939	-1.93975900143888	0.0663552769746302	0.306533403349724	-4.7175849883953
xTdqx6XUjXLq3FJehQ	0.227818963940172	10.9082451298785	1.23601601501671	0.230490210800231	0.563927053841725	-5.72937253104469
0Jx4U9wd1dd4914UI0	0.0405018508181001	8.38541391056061	0.344206246292723	0.734212462426473	0.899888278497237	-6.42323354768488
Te9b3r6v3U74vaLvcI	0.0552615973977952	5.60555176423495	0.324816653237351	0.748625831620642	0.905134657392678	-6.42984457973481
ZUrITVIkfjVHogIOHk	0.0554597855323209	7.98879984447703	0.380248898216663	0.707689246679944	0.887660007416143	-6.4099392628127
xuwHot5ZuMLhAniKVE	-0.31689128033146	7.96744613336932	-1.8137064775615	0.0844552544082712	0.346352804425366	-4.92353503027004
3DlV58ST4SKAPLBdVU	-0.0456787404094299	5.91710106788315	-0.255537946253603	0.800865353586218	0.927477698609788	-6.45036229257779
lrr1SIBBzstTXi.u3g	-0.5460425315691	5.74881051079413	-2.70131777544061	0.013583177310919	0.125376044309873	-3.29888106540993
KrRaUoOQ7nvEHVWU08	-0.159290011640208	5.6739773658128	-0.727100918883112	0.475422655125794	0.76468221799998	-6.21635786075643
xrJA79i8ifCsUbuUfU	-0.214876793323518	5.3337887657486	-1.18051023277328	0.251373574199609	0.585701967081827	-5.7934183201506
fJFTeMhH9KNgkwK.wk	0.0155615467622766	5.27496772041825	0.0730897999127288	0.942446251267473	0.981302204233767	-6.4810360211207
Q6iFJ5XXp.6f.rtfgo	0.111773477537451	9.99237459508024	0.936428704576858	0.360002110178746	0.684142451210119	-6.04396756041018
NJe6aktHpUf.j9QohU	-0.0826058910124138	7.85592873401123	-0.597917073999985	0.556472695770904	0.811441367738786	-6.30217610026417
BfSJe6aktHpUf.j9Qo	-0.213632364648802	7.59501983025362	-1.53228606562292	0.140807222580445	0.44440225972116	-5.34627859270118
o.78_AHzP1IqKtwcyA	-0.12407487569072	5.40591479024892	-0.644196801619468	0.526622286316263	0.794260646288825	-6.27327510536778
ElLhpqYoI4oLloSTYY	-0.0406050493682321	8.24645222849914	-0.219004096360076	0.828822181180437	0.938722266619209	-6.45922221453158
9hWiTUeEeig_BssiQs	-0.132256443184211	9.17661369633743	-0.757877626928987	0.457186761929936	0.754890142430405	-6.19356576517143
Bfg2leAs1CCGZ0QgvU	0.0362994469894286	5.55518484350675	0.224103636719302	0.824904896864741	0.93756489510894	-6.45806699699694
f5MhNgMhb86B_J9uJ0	0.051346269520088	5.39716788642525	0.189943637149146	0.851229793792441	0.948438258533069	-6.46530002700722
ub0WFlLu6kJzp1HsQE	-0.235406580130364	13.6476677620138	-1.51058840245574	0.146222098246326	0.452599252697932	-5.37658965731025
li.QvlvRYWUu7qQnOk	-0.172340435960775	13.7430585691493	-1.17577455981221	0.253219094972465	0.587481920894209	-5.79876457013535
rz55OJ5WFkIvl6SWlE	-0.150958067049586	5.44235284474301	-1.04913731828857	0.306380600002602	0.639825486183334	-5.93469586994334
H5IIH5R73eKqCVKJ4Q	-0.0358907175535918	7.72670504179341	-0.242953370230525	0.810466623406814	0.931878868033688	-6.45356735031839
WVQOV1QOUjVAuV1AOU	0.0720971287038371	5.03978208153454	0.412276429769143	0.684435190293052	0.877993557564688	-6.39703251616263
ixTte0iCkdcpauiru8	-0.435491736520643	8.77068420258315	-2.75891115096411	0.0119613566817946	0.116861356611673	-3.18180935007944
0ixAZCCiYqfS7SLemU	0.110863151188978	8.0291541503777	0.681220931501499	0.503388755412095	0.780762256497424	-6.24866797633191
xHkXkhdZJS10mPrFxc	0.0695938839980698	10.5205438600549	0.548057917429012	0.589597041541917	0.828278765389386	-6.33098370208501
ZteIg.lKU0fNffMaBc	1.43508340978832	10.8685731919223	7.0741334508492	6.57076302861097e-07	0.000217777069411824	6.19425934327165
u1U4TwDUcPt.zJ.5Ag	-0.118699672097378	5.45815970755858	-0.541258810697083	0.594188876968252	0.830734557506746	-6.33472381633766
fn_sQpbi_Y6TjeEH3U	-0.150469644042822	5.28625366598236	-0.611033491889466	0.54792319542134	0.807292147969851	-6.29419561786944
QXnqfQoCoAotIgp7Xc	0.00535214028623062	5.90680365849389	0.0360993677973119	0.971553886331829	0.99040067506621	-6.48310562570289
BrfGz0IQJcSQgf4sAA	-0.0436448958802293	5.71594078740728	-0.306211541010798	0.762545468272483	0.910637471075019	-6.43583156564385
oeEwprhOmR30J0oRek	-0.529965320486851	6.79755052885334	-3.77566124777385	0.00115460336325371	0.0252724383522406	-0.982889877976922
ER0h90nXuTVLsp3ilE	-0.332894628229765	9.9850777727139	-2.70151665512371	0.0135772335925877	0.125366213305328	-3.29847871828396
BqIy7tzCAAlKqxLqoQ	0.305033242681839	5.31762176463569	1.60207445088922	0.124504584308516	0.418142352534167	-5.24649537165904
EAFV_VaCISeOZ1_.qg	-0.183163474208624	7.65639065722267	-1.0190914890525	0.320088874890054	0.652377067300409	-5.96492102910973
6nnjjCge6oL7oRLqdE	0.313055071560109	8.65853974135451	1.68446542958869	0.107324588668248	0.389576294454937	-5.12431460950589
QSXvF0ARUgQkZfVKKU	-0.0897379595432712	8.40851717698479	-0.690099690375396	0.497904734231104	0.778240046188491	-6.24257173685766
iY11rd_XvpSQu7mId0	0.268488403003584	6.92750733780599	1.70962805426887	0.102497056821316	0.381840903701686	-5.08608154490466
rf6UJEsrjXjLSSRI9U	-0.0603336416168984	7.35699359839648	-0.442257100441612	0.662954362546963	0.86664705409733	-6.38402183497266
fia1b5Xn1_OHfqPtIU	0.639477643426869	6.06554928191598	2.93706752784161	0.00803318747834042	0.0911912850086921	-2.81306752610577
cvSuEjuBiXXS9QpNek	0.0762682083311908	5.5860834808311	0.551938319619013	0.586984282332268	0.827095196747946	-6.32882882991406
0okjGGCN.zPpeaoi6E	-0.141576723753604	6.60094709032902	-1.04518335093463	0.30816033684843	0.641290166745176	-5.93871844804736
Not14xOHn6oK3xEtyU	-0.178238099310344	9.76269880461515	-1.25318764494404	0.22430525237378	0.555777848833191	-5.70904728275342
fvuD_lYu.rSvdRc4hU	-0.0827925715903646	5.00254078093454	-0.544904057426641	0.591724841627483	0.829490647548771	-6.33272424130272
xodo4Jfi4NT56rRq6s	0.344011315037487	5.26555649415983	1.55869714059728	0.134440741943913	0.434665795889876	-5.30892413083251
BCzp8qLXMMXxECu048	-0.212980203211491	5.17525236430295	-0.681461536085519	0.503239693650181	0.780762256497424	-6.24850376791166
urR66g0OTCBC16QtIU	-0.533910448788803	9.75060506638812	-4.62900994019617	0.000154508405529923	0.0063628245142667	0.945748072770347
0hBGK11eu3kQo5deSI	-0.197052556315433	10.2113907116705	-1.59085801321374	0.127013052490171	0.422091107411613	-5.26276541371229
fUdT.7lL9jF53OcUnE	-0.192268224825471	9.83070534149598	-1.14464117045796	0.265604899939683	0.60001906932364	-5.83344498756853
0aJcRjOiHqBoKhnk_E	0.282464374083649	10.7242572273765	1.68388975952079	0.107437260958347	0.389576294454937	-5.12518434411796
ZVXxNkQJAEnz.zERxE	0.0965950281158148	5.6385220329239	0.658562742768021	0.517537886186695	0.789779684315183	-6.2638833846987
KVyJRIMulK4zjqf9RE	-0.00647780068988294	9.1328809291181	-0.049599678130243	0.960923614631156	0.986676054836896	-6.4825127419954
TKfWhL.EJEKS6p7u3k	0.0242547213743671	6.16985247992127	0.135663248685189	0.893416682998374	0.962564609576505	-6.47434557160377
KugpBMz0wefAg6oh10	0.00376626473788323	5.86605456357247	0.0189351147388796	0.985076764229952	0.995619898513377	-6.48358972276181
ucU7wSOH3H16kNUg_0	-0.257337568367901	7.91170402799782	-1.5862080810902	0.128065297400061	0.423702066085922	-5.26948446267502
rXvcSgd6o3okscY2JQ	0.353097224348641	6.72009230372838	1.74287165295185	0.096404771220908	0.368977272276389	-5.03492627162059
TJT6lTd6kvaIuCdH_8	-0.278985225709595	13.8126626023983	-2.17180680473241	0.0418188695970415	0.235989836983721	-4.31459065648156
fT1uc5rEx8B7ypKHVI	-0.170457163659554	7.47111954211342	-0.826110902627792	0.418294450853232	0.729673770611069	-6.1398671244341
WVOtcRRcWqi8C47vF4	-0.302360441053515	5.80496065340592	-1.826647678187	0.082416927131951	0.342241168928942	-4.9028399362312
ElQxouUNAhe5IltVFw	-0.28947818432766	6.40524650410773	-0.999873655121107	0.329079900555636	0.659962883722255	-5.98383859057731
6FhKviO1uLhAmgmLp4	-0.227598279460193	8.90109813814637	-1.63970167381535	0.116391083652143	0.405253711178739	-5.19127467392827
oNbpd4tZFBUhVp_uCI	-0.936142646214103	8.03727623864891	-3.79594754774563	0.00110079325439249	0.0244275339016613	-0.937377209465527
TeqMlOCuerould96NM	-1.06198950058714	11.0061295262058	-3.68085277527919	0.00144271162221149	0.0291686550401013	-1.19509608217269
HemkAFeNe5el.mpuAM	-0.259959097323562	10.4708422754271	-1.44055730077564	0.164875912410879	0.47938632283575	-5.47206001071739
3pd0jXn61endf4Tdxk	-0.118887143644738	5.60786424598195	-0.640042658623314	0.529265419530983	0.795911369714869	-6.27595384713244
01F71J7uJ9OPu4Qd3U	-0.00983735251762422	11.9000810704751	-0.0791844441826806	0.937657197849619	0.97922330716265	-6.48056053353324
HtjPQUk5fodx7qCFc8	0.177442019076121	9.98099535410121	1.57994522787288	0.129494034914801	0.426507077057887	-5.27851004648244
9eQD8WBTRox3SCqUOg	0.0798955237833964	10.90985970434	0.670143901778313	0.510278374090805	0.785845821587644	-6.25616788024739
rzxm95_u8OOfeaXdes	0.103120609971737	10.6765656133006	0.855165922426345	0.402387266396822	0.716970294314181	-6.11568916396908
ltF6gKLdHLhe3i8r2U	-0.415419363469661	8.38330830175493	-3.4862807115052	0.0022746248357221	0.0392278371470451	-1.62747336188369
3n86QPVLPMNRH9s3ew	0.227381039713458	6.87454789141412	1.54025714587927	0.138860013200236	0.441364526005898	-5.3350575548111
cXb6WKN7RXdTh4VQvo	0.546606437645964	6.26516694695503	3.5736833388941	0.00185458294164685	0.0346209451548785	-1.43382963823851
TCknpnN1mieilHFeSM	-0.0557575600232502	5.23134874312047	-0.282152423567344	0.78066806432595	0.918262693771769	-6.44305483019267
T3l_VB7Ie0UAV.Dl6E	0.349243864773127	10.0373637753531	2.20412197982086	0.0391490488557323	0.227218094244917	-4.25620236729927
oZBRUuos8zr8uewkOU	-0.168833171025822	6.15793696505335	-1.16758995547008	0.25643256372011	0.590527291568351	-5.80796031797098
H.rxCz0s.oQw_9Tz9M	0.0473649625744513	5.60016672065632	0.311187653501338	0.758814208304788	0.9091324352508	-6.43426453563387
fXbZKkip4JRPOdB84o	0.0463497913401356	5.63452061209388	0.276458181249755	0.784976519171377	0.920276546062635	-6.4446786610959
H5Jao9H2aKzpxpoKwU	-0.131948659763996	5.52596954668312	-0.701485578014933	0.49092244597306	0.77384579156973	-6.23464399793991
9dQTbtTeiiOct5eRCk	0.00857117534769958	7.80419151071606	0.0666915791660868	0.947476253628769	0.982696855404362	-6.48149426084955
cocXnywupOfeNRxxSo	1.17942569693939	8.56014684077923	5.88021235534122	8.69571150440514e-06	0.00094683770563008	3.71828150245977
xp6yXrsCFC9Lnsofco	-0.110041170050742	9.09140428013726	-0.867089553018474	0.395973499155627	0.712518443111126	-6.10554221772943
01.sHs7Mjz.DvP.PwE	0.133431188804166	5.23509474228647	0.721303378716258	0.478905289117602	0.766750020199032	-6.2205510967747
itEVxcYoQCiUkSVKx4	0.155720006412661	9.72301051095751	1.1907425512731	0.247420449456575	0.581698379660166	-5.78180302186194
iTtIXx4ooiaggtc5XA	0.133093301122694	9.0701594425751	0.89657006006	0.380402603869886	0.701427770994742	-6.07989634196521
EVQh8IThTlFE9ROp58	-0.282722602545035	7.40129397309574	-2.10552785974045	0.0478187266019997	0.256809193109384	-4.43267213797132
HpjtP17m.UsoCJV3jk	-0.245832802248642	8.87722373175084	-1.8975210376416	0.0719978766011651	0.319063550682927	-4.78766646290271
6eyFIQKAIPpff589II	-0.0524411158423579	5.481328346685	-0.270288343499132	0.789652828841498	0.92194751877308	-6.44640103139338
oC36KFXbcGz1cDr7ek	-0.0274292474201176	6.52911322685529	-0.213803396213971	0.832821890519562	0.940456324515784	-6.46037309169286
o3VT8BeJ5cORL6sKro	-0.397065990998456	8.51561219817971	-2.17324416982261	0.0416966824924367	0.235742392204552	-4.31200477298774
6EB_wC30LfIJCz.54g	-0.221561290159617	5.2680603537908	-1.08633968936427	0.289993551740511	0.625130646178367	-5.89618458374858
or.igg54KVCBDCUydU	-0.099088306262399	7.14911569630145	-0.686156813742276	0.500335850681672	0.779361723644719	-6.24528824795242
W9coRN9Ua73XuF89C8	-0.0184268341399658	5.59398321072379	-0.0898954574459438	0.929246675482781	0.976807600075768	-6.47963272766958
9b7sfX4wt908N4wycM	-0.285249577791175	5.35187576704859	-1.55205494437649	0.136018944991893	0.436909853682086	-5.31836563574123
i613Vf41Scec048Uh0	0.0228068311212015	5.70706753573278	0.117980400003188	0.907236632570767	0.968198834967025	-6.47664232994598
uRufXp.z52nQ_gGZe0	0.0366874217321896	5.0630496042305	0.167583062362866	0.86856075177995	0.954643446807834	-6.46939060253879
HeUe0BOR57ce309ano	-0.5313748138281	6.03426785806448	-1.95993457133431	0.0638007721351172	0.29982048363081	-4.68373888641417
QdHlh8qBPXfrROleHU	-0.0283537211850377	8.34021349519013	-0.169676920733971	0.866934841252023	0.953910448559272	-6.46902920574907
xKp6oVB5_XU7ofuSDg	0.179543971617849	5.32079282023956	0.805029540992058	0.430081953705951	0.737082563984382	-6.15692112372633
HkLnqOUz_RcPerc0u4	-0.253270211917753	10.7794450978408	-2.32727632075936	0.0303410211441443	0.196738132813797	-4.02901118060821
3LdpyBJ4lXeF5JkIEg	-0.160080497724382	7.62033939777684	-1.1765939467979	0.252899051139846	0.587112378457008	-5.79784087553687
Q545RTiKWjJK7ekSiw	-0.291362390827277	4.90135644960181	-1.45830601174379	0.159974635505912	0.4730247480866	-5.44820876504036
W45RTiKWjJK7ekSiyk	0.504600708514211	4.9942309366368	2.30768410214217	0.0316077644655063	0.200995972152961	-4.06563427727829
WKZ647rmfEbsf_tNeo	0.132442318159729	11.0482614727593	1.19966985535557	0.244009866843289	0.5782837205621	-5.77159816723191
u0hfUk0pIkcCl.8ees	-0.0422537865448131	7.90508582514098	-0.343982015726034	0.734378583552069	0.899994189489094	-6.42331216585155
oKujiAJteH4eO_7xuw	0.24041509714181	8.79350242563076	2.15438509036672	0.0433259431142935	0.241477938900375	-4.3458492616119
ZeVIFcSSQNDRNOhXXo	0.114606241456022	7.12524338840828	0.881776888703126	0.388164873841306	0.707373431891358	-6.09286443149092
u0DqqedEq4cIjVFWJc	0.14654725872049	5.93607359565322	1.13767509767593	0.268436658908299	0.602918424399139	-5.8410931595845
QGuOq3al1G8_ahgidg	-0.153254039828575	10.2332019157712	-0.76537110264528	0.452811386377229	0.752500514838327	-6.18788128629883
0wX37fEs7wOr0eKAnE	-0.14313985412756	6.07107279453309	-0.854273815962013	0.402869812879737	0.717581311538824	-6.11644309502984
xXfoygfUT_JYrnd4nk	-0.195083458171593	5.3678375598636	-1.04632837641085	0.307644189998334	0.640798634221221	-5.9375549529856
Kel8uCrUqy6ArfiIqY	0.113850299128531	5.55327989444741	0.603296383046694	0.552957925714983	0.809235139649065	-6.29892333646999
caIX5V84_Ps_4ylf6k	-0.187259459254393	8.85428223369926	-1.38760568834406	0.18022282410806	0.500830225503704	-5.54180223914255
Kn2344R5cK6VSL9ShU	-0.163844822360556	6.74875129130799	-1.28704582421355	0.212484767411618	0.54174234231336	-5.66827182065674
HURQnSU0nBNROeLkSo	-0.230112358950287	8.41568974533081	-1.33730125152546	0.19583888833852	0.521770027333847	-5.60606034765175
6AWp.g6JuB14piT6Vg	-0.471980160175082	10.0076547619631	-2.01829829264881	0.0568959719421197	0.280194670562792	-4.58451095098163
u64ccUm0844I5pT61U	-0.503086859425256	6.34246083226427	-1.64184639991503	0.115942372167326	0.404750867760329	-5.18809764979637
EWDQqie_0Ang7ZDIew	0.271177736009948	5.84004984729869	1.90744066614035	0.0706360156537164	0.316347681578587	-4.77130307608398
HkvXWXo6PdLnjmpTkk	0.0243418631384526	7.48005533808799	0.183394141423814	0.856298519972692	0.950147395568635	-6.46655098426778
3VIlH15gKev7EukLXU	-0.256615560699422	8.9782199524081	-1.87009842414818	0.0758835826494361	0.326807366923531	-4.83259423122753
ZkkU4cQRMRfXoXgXoU	-0.337014586363407	12.4330521972597	-1.66965022174118	0.110256470408236	0.394165347813081	-5.14662663919203
HQPSnlElt9KGItF2kc	-0.392365924221303	13.057013438572	-2.27530322941934	0.0338085620484926	0.208958062923817	-4.12577115846786
lar3h0CnSqRuSAuEBg	-0.0770961418534454	7.04024659759021	-0.565174071888923	0.578115982786079	0.822264150642269	-6.32136786969893
iK0tNtHZJplP_VCWuA	0.0673422296198048	11.8827728636685	0.384028959612694	0.704928824094076	0.886699247963163	-6.40846941191849
ouz9UUTYSdICAj00Xk	0.160986433404204	5.16359590540464	0.830870924222133	0.415661453341851	0.727849002024348	-6.13595946104117
9UeSof4kC6_fXdF10U	0.0720954649457569	5.36868731146639	0.417439392183382	0.680715716912863	0.876414238063522	-6.3948558686377
cq5Wb6cWn0QI40KSdo	0.304913989256107	6.28702409398099	2.19842323570243	0.0396082848760958	0.228516860453757	-4.26653715015237
TaF4RQo5IeHSAFQUCo	-0.0409528509153662	7.13822989188279	-0.270432337246894	0.789543597911028	0.921929469510596	-6.44636127388984
QleVat13qeCzwwCUzg	-0.0821789255326367	5.88439804130541	-0.524865498357947	0.605331954531786	0.837134481500358	-6.34355503255974
6_oCVIJSh_oOgOpKiU	0.172171503754918	5.2503829204082	0.94680703989441	0.354813537559435	0.680406743026582	-6.03437748691741
KKWAnikoodIvT4yEm4	0.173473680317816	4.99300370978162	1.13365203519126	0.27008218327568	0.604977498573497	-5.84549147967047
QqXijd7mX155.pBDA4	0.159015023661549	9.43339082278224	0.860910873313664	0.399288713705175	0.714930986474324	-6.1108165218828
TIJ6f3Ol.11HPcEu90	-0.270580419456075	8.49855485728335	-1.76312936462342	0.0928470042958859	0.361951589548591	-5.00339917558853
fXqgOJT93h.v0Ksgvk	0.178634993551964	8.15008267467897	0.941463208835478	0.357478780545236	0.682273635150841	-6.03932751546559
3D5EPF7MO.wyDx7j8c	-0.166990146929992	5.71696514863784	-0.926090565406315	0.365221256624224	0.689016271307003	-6.05342422419913
Bn.4BR4nnJRoJ6L_l4	-0.182215743341731	7.10824333438875	-1.3437571593852	0.193776970656001	0.519779417009109	-5.59792397411459
xlAMNfqNVe632KP89I	0.457776013266	5.26176545446797	1.98062928349291	0.061271562515747	0.293485217698553	-4.64877685939594
EfWfXecV1TR4oPu2ms	0.239431034343031	5.370012113286	1.13876073057588	0.267993880753764	0.602375051688154	-5.83990391883018
oqC1N2t.PBVjhtGKVQ	-0.0106679033001828	5.88210275210996	-0.0603223858361102	0.952485672432925	0.984193980979784	-6.48190877430987
QIHXSH6rkCCqSEJoJk	-0.388066192924894	5.67414837020913	-2.23614887326016	0.0366573333572352	0.218760681672288	-4.19782195255521
fuHsoAIgOLjTXunHJI	0.0477272507857927	5.3452875259667	0.271656345417668	0.788615268229227	0.921653485311553	-6.44602246943841
013QiZQKahfx9i9Il4	-0.567723922182091	5.23008938066145	-1.92483197597667	0.0683030931426116	0.310370805940085	-4.74247280734735
QIUR163Hiq25OchCXE	-0.173819227057706	5.36371843724601	-0.860352811951138	0.39958902715007	0.715058442247587	-6.11129117604352
QitvF0h7DBbipuiE5I	-0.134610628146029	5.34167708737199	-0.931064967127141	0.362703649195698	0.68678768501819	-6.04888597240109
WlCiSSu404DVUjNIVI	0.312909352263512	5.04606609525264	1.44095003266845	0.164766159770288	0.47932651947259	-5.47153480417102
c1Hr8ID1UKP.uLVSF4	-0.418939142028282	5.21326401523982	-1.94386906751362	0.0658276591211056	0.305062823523003	-4.71070929508486
ucV6p1QiuB_UiUAKVM	0.234880891191365	5.51298272990307	1.46411709726751	0.158395868168122	0.471375044812438	-5.44034844162973
T81SrUIR7paddPeheU	-0.463866475950621	5.23242348205419	-2.39668702052925	0.0262210315710865	0.18202220716769	-3.89786672296434
Np_F5t9CEjvyOB7QYw	-0.0402647499104703	5.36959672812151	-0.221425515925355	0.82696155599718	0.938358388611725	-6.45867698054031
fq4gVWTQp6gBQjbnn8	-0.0497746088460389	5.83216231152238	-0.26653331657261	0.79250288367133	0.923538460917971	-6.44743039375454
rbo.7pxE.nuHjpfddU	-0.00373876532242775	5.27714503699146	-0.0159529870619995	0.987426824674646	0.995983109452015	-6.48364304245415
01K4QdRSjVTUho3cZE	-0.0771358614616518	5.23335166591918	-0.280229196228054	0.782122441042	0.918876352859401	-6.44360695169576
9FPnvmL5rVdS77Ds7o	-0.0708613518174346	5.46557360618597	-0.349321886560737	0.730426189631609	0.898225837020355	-6.42142618689811
HQKeIjViIsC3kFA8iY	0.389725382059383	4.70532639078897	2.12748837935152	0.0457495977601593	0.249458207257165	-4.39380105623421
QjoL_8N45FEFJO78lY	0.0766736200279347	5.39785867072349	0.504100525980136	0.619589410419058	0.845105551553848	-6.3543617954853
cOmpSSzipNF9ih9tCE	0.406314035055555	5.36546938691028	2.33814260041324	0.0296588127211043	0.194473720462929	-4.00862329975994
3TD1SdVrzUKIQVI4Fk	0.17856496012469	6.78974708529277	1.20536415808354	0.241853025908657	0.576707518037428	-5.76505453839805
BniUCMuCP5fTS9S1A4	-0.278454912740443	5.24614003959469	-1.63965042870815	0.116401822866882	0.405253711178739	-5.19135054563407
3M5L03.Pewf4HoQBK8	0.438974905962917	4.95116079308999	2.02844660978251	0.0557659070509566	0.277125606940327	-4.56706065581199
Wnjuxf56jWgywAu_i4	-0.536198456142062	4.86351344109057	-2.53892849383034	0.0193510410805255	0.153476451434032	-3.62267567369855
Huxf56jWgywAu_i5BE	-0.074971135761909	5.20478408788445	-0.433928298386044	0.668893043682809	0.869693385228863	-6.38772617167203
xXV1oghyAemfeVAh_s	-0.214812991054267	5.23138969291383	-0.863705617472603	0.397786955506769	0.713961545156399	-6.10843517987399
uX45T.FLIbuIMVnv0E	0.0980657312581616	5.25722725367434	0.595042062614667	0.558355981440256	0.812461701872608	-6.30390303852634
ruiXsieN3G4E4o0pLk	-0.30784605952336	5.23198773756118	-1.74352383078617	0.0962884311559034	0.368751686350708	-5.03391544471318
uufCAnIZxVKywaRIOU	-0.779594097989942	5.59813395357374	-2.6823468530259	0.0141616247873519	0.12836376443054	-3.33719796298649
ZLvf4gIIV4e3c.ih00	0.304717207070466	5.02116979467275	1.58400516340584	0.128566338105391	0.42448531289917	-5.27266230996514
WiKIK_ewCUeyIQuyRc	0.179115413493678	4.86746030394326	0.773406973969618	0.448147664339761	0.748879377145241	-6.18172677239722
WUkVAeCOGBDTNxBBDo	-0.239144933603584	5.23178412778746	-1.27102979937454	0.218014665489416	0.548978232149096	-5.68767507299557
9UQlCxx2KRooeIIwjo	-0.0623579168105896	5.38382277445831	-0.321797239254654	0.750879009996438	0.905610690189513	-6.43083995960303
BiVnpdKHpNoLcgAgg0	-0.208596444401965	6.28865568321504	-1.1014474278674	0.283522965358314	0.618532102963969	-5.88020493895147
T2B6euK6VEUekoJmwc	0.173743949897991	5.23351913162316	1.25089942057132	0.225122001431976	0.557105352843199	-5.71176958865199
ocov1p5X3_7oKR76is	0.0999175446595139	5.24704597330115	0.569201747684605	0.575430832704907	0.821012813664787	-6.31906349456315
WoI3k6llXMXULuyIYs	0.18013877077177	4.91783056246058	0.736137745149782	0.470024041720382	0.76116534355625	-6.20975826443092
fq66sRDHnSCqwK1VDc	0.277280491177044	5.63100709594856	2.17095675956678	0.041891283077752	0.236225653115864	-4.31611943107061
retBADI_mc6lTAu4ek	0.387737707081682	5.21910844929924	2.39998462544734	0.0260388414114249	0.181235132109801	-3.89158318603641
rlE0Kqv0KKv0nkK7HE	0.186546061008968	5.47248316606699	1.06103062657811	0.301071432957503	0.635987929369356	-5.92251430852918
rn6gNCNQX4gTtN74Kg	0.0471670408478342	5.22471956735491	0.25390800035762	0.802107117916749	0.927881388837956	-6.45078647426098
ikTqhIIi6CiU2F7uB4	-0.273925890369245	5.53572840372237	-1.84240577076066	0.0799928865339602	0.336399887579093	-4.87749903396573
chP90PLjRK6ipU_6Oo	0.160620066913545	4.9629623220353	0.438892086624696	0.665351004061497	0.867788109673222	-6.38552678290675
rqG_k3MUE.HTOxTo_I	0.420850941158452	5.23738157357423	2.60647199418853	0.0167166098526104	0.141304843217937	-3.48917590077922
K3nv1qRkraoVmpo6Wk	0.0253891144494762	5.25217495145396	0.136223771061526	0.892979153351968	0.96251778653164	-6.4742675400819
uklSdwqYUZkycf4pdg	-0.355600767940817	5.46665462385687	-1.8580712964883	0.0776450152524983	0.330666880501069	-4.85215459258268
ll6K_IgigDigIiCdSU	-0.647121921580196	5.20139678035042	-3.8367685806749	0.000999940324666472	0.0229834226502275	-0.845692408614791
30Tif4gz_1_C.s80Xk	0.0564017916718095	5.16053677253902	0.289124534803567	0.775402586220711	0.916075720085067	-6.4410218692839
QiFeKvcukvURKd4nnQ	0.426599004114129	5.09904378412347	2.42501483547821	0.0246937991861457	0.175534317478945	-3.84373529584983
ieUpLz9zfES5LygRSM	-0.145084125410012	5.01001978854659	-0.76057633134497	0.455608077545875	0.754189046312758	-6.19152463384422
BiVrnuNrleNfg9khbc	-0.191815241283017	6.562491741262	-1.36372333528027	0.187508394436856	0.511019536731773	-5.57255440766707
xqFNysTeFSiTR4k.gQ	-0.130265227592621	9.75367775157289	-0.830990226429398	0.415595596937447	0.727849002024348	-6.13586125267211
Nn6o0qO4XvNf7_X6Kc	-0.244367353237047	5.40532200063804	-1.3939623049905	0.17832221693188	0.498460351190963	-5.53354299985968
ZPkiDG4eNf4zJUM_pQ	-0.223418231457279	5.41781121145034	-1.09092192306445	0.288019800381466	0.623266781657102	-5.89135857650233
lnSiHeiJvXd47RUpLA	0.0305138085381013	5.40403374182308	0.151977728393739	0.880696851875937	0.958233245994449	-6.47194307232134
3fqjSo7he81.v5fop0	-0.260247773761912	5.31063191398157	-1.44309644084424	0.164167369739264	0.478463071360992	-5.46866232878295
r.efd1KLSn5R1J6lrs	0.392691196976891	5.33695727903038	1.64461642412975	0.115365000772765	0.403903884912948	-5.1839896862897
6kkndhTRBcwlKo36no	-0.138635192690451	5.07572999716383	-0.666419430691641	0.512606755148229	0.786953953589618	-6.25866320107292
cXvUDskIIwgpUa5AJc	-0.107442025724312	5.35543761985806	-0.534371665094564	0.598858019739513	0.833435596162779	-6.33846613011387
iXf6kOK4.DCD18HnlU	-0.114282300610627	5.15413835898312	-0.656903896345964	0.5185824011583	0.790347767616725	-6.26497798734471
rraVHRNAg7oxunv6rU	-0.0454003807604341	6.50184519423176	-0.35109509432483	0.729115414188313	0.897966872676591	-6.42079356351885
TUKHpUdLHuCf6aOJJs	0.360435238805914	5.41783583750479	2.05756002932481	0.0526346632434826	0.268506922628363	-4.51668260676656
BEge1fQllNfJl1xa4g	0.0535712829375703	5.88772069623718	0.331308711542044	0.743789090970931	0.903908643683141	-6.42767326322436
ogUKYie7iXoobuXm.Q	0.518852265218501	5.28820702395589	2.99764178394269	0.00700578140449805	0.0833460947923086	-2.68562025237169
Q0L.vtLPgjReSV8COk	-0.0364670951394155	6.08806764522038	-0.213135671325648	0.833335758226669	0.940560736186887	-6.46051886009271
QdXp875Ae8cDReVQ9Q	-0.429229009581181	8.25822345369383	-2.5246194969176	0.0199570642670143	0.15604206694984	-3.65073161713519
Z4Igh4gYQkWrrvmWOg	0.0318006061294024	10.7371740463693	0.247944680657608	0.806654793113463	0.929909300553436	-6.45231540014816
6VT6o1EtQ2gVUn9x94	0.0942249141886354	5.30978638349453	0.408712890980398	0.687007230271832	0.878720940459553	-6.39851933000797
HUlAlY4r675ECDolyA	-0.245386859297528	5.42758828052392	-1.67280940987272	0.109625635016711	0.393662652742375	-5.14188126592363
iX3InXi1ntPHRQMVO0	-0.103553624210751	8.18314854900706	-0.768644271717491	0.450908212605464	0.750900507729119	-6.18538174298674
EyBCU5SIPxIQFeiElE	-0.0968228278514425	7.42588004708085	-0.692846363093652	0.496215179004072	0.776946225619525	-6.24067060210071
iodIZQjqgtPZQ.Tuwg	-0.0510679352642687	8.84829156278997	-0.370561676304728	0.71478222354749	0.891365345511456	-6.41364063388467
E4SA2qDWC2iWyWp4iQ	0.152881577068907	6.69608514247979	0.845587423717697	0.407587806660675	0.721875742512661	-6.12374582790057
NXVITiH1IARZ7ibSOk	-0.170672875424388	5.44503601769824	-0.826465132233114	0.418098146520837	0.729673770611069	-6.13957704714744
ZRZ7ibSOkW7uN_38UI	-0.337712946638178	5.17012561559428	-1.52505574133832	0.142592936202475	0.44671165818115	-5.35641713569121
WnnDn0g5TgO_DUj58g	0.120428548043799	5.25358384726307	0.881647837046546	0.388233043309219	0.707423176973462	-6.09297668424569
cm.oFHrI4XBH2T6iHI	0.275185001004047	9.34977321055307	2.00410894575993	0.0585103320145546	0.284938046956178	-4.60881316658425
6S3EsXkAqnyiUToa6k	0.101927430443453	5.46408498686631	0.642482659063181	0.527712055563579	0.794893816481724	-6.27438246147036
xST1speqPqHtfrsCe4	-0.308809379402804	5.58922046525826	-1.76908249598132	0.0918232441994246	0.360682040078357	-4.9940837926681
oXlDPCKKC0u1KQKjOg	0.00471027813164036	5.33186117631322	0.0220620197619669	0.982612762131041	0.994701374835573	-6.48352402512834
KRfoC6z.NC310k.Tdc	0.1546017625445	5.08646864467952	0.979253291011681	0.338921097054853	0.66792199249036	-6.00377416514457
Z7JPp.50jkDoLuFG4U	-0.317560892397555	7.89667357182061	-2.59982609283759	0.0169600106116091	0.142378762720195	-3.50238800842177
Hk08Lfe2KvhytCrDqU	-0.285846671947642	7.7839561685355	-1.7679024171886	0.0920254046102551	0.360995084331302	-4.99593218039637
W_M1Q_4IHyZVTkmVfk	-0.276942840165287	5.14631945240179	-1.3971121223187	0.177386388259635	0.497271574618301	-5.52943890416033
6XofzgIuj5094gnl2Q	-0.0273425079646992	5.37026824014625	-0.142169654260544	0.888340130042908	0.960882111449788	-6.47342003103856
uZIQofyAk2yW7pcfyU	-0.219952339859491	5.43385126533102	-1.1515668946642	0.262811520458968	0.597051073246956	-5.82580056720008
oXq4dXnHng_XO4n9Qo	-0.400424972965476	5.62330291018891	-2.76753850212274	0.0117348811701403	0.115319016446659	-3.16417794286943
T4TVSKt_iTUjoCqQZE	-0.876873828798279	6.57595993249279	-4.57944615618374	0.00017358742723254	0.00682788115183712	0.833679795427045
oZ34XzuRzJQhxtQFEQ	0.152363732735217	5.32006634383757	1.08905162873145	0.288824232005248	0.623822363904335	-5.8933305475741
31A7I.Cpt7PwDDOzEM	0.262897406057998	4.77924559601058	1.46792654711553	0.157367804556498	0.469727084874936	-5.43518196085191
9gNc_1T.AAkOzEFIV0	-0.244449103667832	5.40184988020915	-1.4497234322489	0.162329727984005	0.475970499293877	-5.45977177947961
HWiBQ7ROhpQR5eyUec	-0.405520052707054	4.73054907909423	-2.65203839562838	0.0151344372155527	0.133600011380301	-3.39815347668548
rcETQQ6tJBC.UlUZVI	0.49905312144301	5.05626574114354	3.11410671116987	0.00537500158025881	0.0700562585110175	-2.43795180940144
fqE3NefqUVa1_REH_E	-0.759999305462814	8.87638432507023	-3.61380601935336	0.00168831938213271	0.0324250696282992	-1.3446069380635
TKlIuEkVBoxUKQiFd8	0.283378392316726	5.54762138718197	1.47921201169201	0.154354038362263	0.464998326353467	-5.41981302023038
H6lEtdfLF3HoJcvd0o	0.0779334271610675	5.1444150152756	0.437064955917882	0.666653872690357	0.868227893493695	-6.38633921456084
cvfd6wD1K6CCqC5Afo	0.364600400926867	5.28635451404567	2.54405534270097	0.0191381387491236	0.152541176003793	-3.61260382872915
QFgDnHBOqApqCpwqSw	-0.0196181941122407	5.44422271359731	-0.0888779791720431	0.930045272618193	0.97699807137436	-6.47972591244838
6p4c8c47gXuOoFWTAk	0.390141316583262	6.5677716152948	2.44542100864337	0.023645364658025	0.171836803059182	-3.80452879535317
o0iLEQb3oEDp1OmrAo	-0.591615808489529	5.88176422393565	-4.5332906728173	0.00019348623292331	0.00733014710798468	0.729252792503248
fgjejPsN7iNDq..A58	0.34517713439002	5.10261093140054	2.12194186477029	0.0462644058598752	0.251450177111086	-4.40364258716721
W5QHMI42LqVlqCeY54	-0.227201015436645	8.58690735407526	-1.09209527734461	0.287515959081198	0.622906803853768	-5.89011990165616
W..pQqVEXSwR4_FwM4	0.120677859409379	5.02026249901298	0.545655917094052	0.591217243872597	0.829375997150023	-6.33231019312298
QVCgpun91s.feg2l6M	-0.0352793957699318	5.34285609640307	-0.240773987423953	0.812132526303479	0.932584213442689	-6.4541060582334
3menqknYgi.vItf_1E	0.0743832059759864	5.92939881284707	0.596808251132647	0.55719863932921	0.81185020575139	-6.30284309037193
3k3NSJJeRLN3TUScig	-0.317233139194716	8.29235691988577	-2.28857842243002	0.0328897969177354	0.20563725338079	-4.10117638118359
oupoX15SEhw_1FIjfs	-0.0267912671322019	5.28560218243072	-0.176914267497543	0.86131964450971	0.952196204922112	-6.46774559266075
B_xJOaIJ5GrX6kpL74	-0.756424246242549	9.26917261524975	-4.85756699113455	9.04719386676221e-05	0.0043536655579436	1.46123571921932
QgaN73R7hXQ931IO9I	-0.710629274488778	10.2756391009623	-5.92576646158631	7.85395997868243e-06	0.000881955976148862	3.81625966250012
TSX_I6qeYiSCMEsQXI	-0.411673701361737	6.82567942855691	-2.64550803754536	0.0153521623883557	0.13491946542188	-3.41124451274375
0kKBrE5ILoIgVKi6Us	-0.786238984135	9.06413091481637	-5.23306121745506	3.78508572065056e-05	0.00250039454405032	2.30117281280761
3mXlQHQR7SZSBEOEcI	-0.192528482795001	5.34881084727911	-1.10578178526985	0.281686115927754	0.616673619240442	-5.87558436230939
xUn5AUR6cTQL4ei2LI	0.205816488617457	5.58572857943626	1.16813914511349	0.256215990450375	0.590387436081045	-5.80734503187632
fd0zUUXD5RVBUg.TtU	-0.353217307448645	5.43019260583111	-2.59148685460862	0.0172701536788303	0.144134829192888	-3.51894320159837
x_cRBdeokFe3rll9BI	-0.216326251751886	5.26075933598427	-1.23637029759165	0.230361299721652	0.563823880479894	-5.72895560953373
rS7x4oKvbVJpLXVT4g	0.184087617133234	5.77018455010015	1.00970978232102	0.324456316668813	0.655828991539249	-5.97419675903244
TUrBJT50lfeglR_VKg	-0.109404726099846	6.41827940773001	-0.804384252778929	0.430446005777541	0.737453262737575	-6.15743662693225
lVcVXSt7rH6.8Dh6_o	-0.0208447014401677	12.0822062414483	-0.140389436710782	0.88972864612507	0.961305238649507	-6.47367756756076
QX8kSkKVRoCQCEqzkg	-0.208832176886261	5.31236340385112	-1.54711743286788	0.137202044475903	0.439446707827157	-5.32536355507013
QpeaoHSQaffzUoUjZ0	0.193886265958562	7.45598008946981	1.56693262388825	0.132505124475359	0.431174393268749	-5.29717411860325
BMxgDEPHPKOe.4cMDE	0.0889917058594123	5.125131107154	0.418943458709385	0.679633728329766	0.876071004989329	-6.39421676377691
NzqCLGig5ReQ1.SH9I	-0.176833217064603	5.20310017668562	-0.889998007555076	0.383838360889844	0.704132949727751	-6.08568217700575
9b9LR_VD_XN31OqYVk	-0.309261989786259	5.54586667411955	-2.30899663461473	0.0315214023330653	0.200881630496613	-4.06318634266335
f1xJdrMCxVyL8RChr0	0.175949159789017	9.87874945989202	1.32058510315586	0.201258064918763	0.527577690523869	-5.62697541067623
3CCAtWKKtNR.tLoiEM	0.425126592286726	9.54827602760248	3.5108206770823	0.00214805230269938	0.0380416953979779	-1.57320892731065
3SefIK_X.0VL8Rzc8o	-0.320200524377863	5.98092824103279	-2.01556653578348	0.0572036427406811	0.281117232263776	-4.58919844445656
olqc371zP_w799wXjg	-0.202033636055263	5.33260843129808	-1.24410830543671	0.227559433821048	0.560329127146364	-5.71982395733485
WntPoInlSKHuX3IeUI	-0.300488622480856	5.21573737401498	-1.58096953888618	0.129259454145284	0.426062107897814	-5.27703577654361
c5H6.p34vLpUuBE5fs	-0.00734842780992888	7.5281775139485	-0.0550805882721532	0.956609909875586	0.985408676905033	-6.4822187412411
uOeC1WUS47UjiVJtLc	0.0186863366177064	7.39368186776337	0.148570407371422	0.88335080965575	0.959118847159497	-6.4724673078938
rgU4KcMkiinVeu1OHE	0.23656193597903	5.08956615865717	1.26578177640649	0.219850655494988	0.551047038555832	-5.6939881119266
BrcD27UrWCL0J5fuUE	-0.450045848214565	5.01363734059606	-1.52183200742886	0.143395120238327	0.448111930531957	-5.36092532408634
fe4EVT96D.94nF7JSk	0.08109058257597	5.23164707027413	0.364455396689062	0.719266932197177	0.893097265968827	-6.41592536066051
f57qlPIX9FOKN.jB0o	-0.120405273179949	5.7101327061234	-0.720045550420411	0.479662850396579	0.767089005034181	-6.22145665135314
lbeief3D83sfQfZYro	-0.0332213090078591	5.20948110238045	-0.165311457849756	0.870325360495861	0.955102982033672	-6.46977761721739
WXq95JUIcV71cuARTU	-0.303549336887931	5.02187869438365	-1.34566024300753	0.193172434456559	0.518807697348473	-5.59551928664683
3VUrVAE17X9QQwHcLc	0.120100784428115	4.62612621324164	0.484139583371225	0.6334414172575	0.852445825424818	-6.36434910669774
uUnHoTcJiClK5J5k6k	-0.36670102809368	4.7849119898264	-1.04488216668829	0.308296204872026	0.641290166745176	-5.93902430088966
BUX5z7tEDiod4TpDro	0.256050754294728	5.12846693474984	1.47351800004456	0.155868676153503	0.466910687218411	-5.42757913555586
ibCnj3P9N1T0tcFSz8	-0.116027669746361	5.22645263259785	-0.488471449933148	0.630423295437795	0.851400409866939	-6.36221514706236
HUjFIkS4.VGv1oph40	-0.294750998590776	5.47581585689867	-1.70045712912159	0.104234610036161	0.385022097814704	-5.10006516949392
rikuf.cfx7InvotHgc	-0.162426415312225	6.54080739841608	-0.90542843167596	0.375803835036139	0.697661548108919	-6.07203560143614
Z5_npcifEy9eX_XUCI	-0.27007575081235	7.53284341148339	-1.95182976855191	0.0648162831520446	0.302448525178517	-4.69736382877178
iSLXPMTOXXcean0l1I	0.392745858522133	4.99098124821509	2.46505428940209	0.022675920940855	0.167587903484944	-3.76664211861854
rlaTqUWDFC5qyH.e8M	0.061442217431801	5.55765136986639	0.335848721766697	0.740413104689588	0.902293763113146	-6.4261295730272
QqvRNXKks3WuE0eugg	0.183249407752571	5.53838156737129	1.22138290211849	0.235862947140382	0.569752699891588	-5.74650320270234
x9EimuglASunSSgmiE	-0.0298765206776792	7.03860690237231	-0.229749036564224	0.820573767330112	0.936049952775689	-6.45675727035002
lJJf5E.v1uJ6BTvshc	-0.0595392148156567	5.17401387702302	-0.346956649015216	0.732175917877263	0.898849826184408	-6.42226510192971
Eqp3pN5SCP38AO7ezk	-0.0909735484300297	6.01797972915296	-0.55445324810826	0.585294010140316	0.825805642152544	-6.32742436001984
Ko1Ei4LopUu59SHjQ0	-0.415960311157383	4.85101236229158	-1.87375639902202	0.0753548451847459	0.325834208071606	-4.82662755016046
uQgJCyfVun0DhfVEK4	0.0784124437332107	4.75125117434044	0.367941326658863	0.716705433499576	0.891963293300763	-6.41462565164244
KyMBwMw_PAAUCCzMXs	0.133068842546586	5.2331041830872	0.637390501316778	0.530956679335098	0.796809612778564	-6.27765535501191
rn.ql_iOInhFI8ApIE	0.0135291533615377	5.2630820504354	0.0753446606172675	0.940674154727593	0.980797540674517	-6.48086453645842
lgF6KKgF6KSaGKO.3U	-0.408340043287287	4.95763664889971	-1.65012590138714	0.114223849661078	0.40169840765577	-5.17580346460848
u15JDOp4iNWEQkVL04	-0.116744527582142	5.24700288182106	-0.702523022238502	0.490289064779633	0.773512886152306	-6.23391550870229
6XaoV5X.v6311wwEKU	-0.045550525393357	5.84115917216941	-0.283663345930334	0.779526057539149	0.917780679033424	-6.44261844588966
BWCd5jnyLlF560DpMk	-0.209261057868275	5.54644056331725	-1.35260811980708	0.19097799614888	0.516259369560042	-5.58671608116982
T778A80LN9ACOP97fQ	0.345813314540351	5.14374480701719	1.90698133288837	0.0706985726737166	0.31641901972705	-4.77206209074548
HdeO0Sel0rne.5f3gU	-0.593313273844041	6.81385645199156	-4.32562798067342	0.000315581241252169	0.0103437387199706	0.258944904791831
Z6Nh4qx6tu0KaSijqA	0.372751494334072	5.12847686658748	1.68473591513005	0.107271682965317	0.389576294454937	-5.12390587723689
rnU5RU3yoOREdHvHr0	0.256865902577924	5.35246984847523	1.47460751597284	0.155577924947092	0.466520563693277	-5.42609499391772
xHfQc6rQjQtcwseq4o	-0.175538055563339	5.51278111440304	-0.831839527421184	0.4151269629489	0.727810436439781	-6.13516173653664
KAnhUDsedJL3JQitEA	0.0625029530564016	5.47716227559232	0.424895428266183	0.675358999857943	0.87336823609026	-6.39166551731953
l28gR1dj8nW7E.vnFY	-0.151878104416846	5.32314748830803	-0.901979368105253	0.377589992806667	0.699320535164604	-6.07510469809984
0n66jle_gI6MMWp6Hk	-0.0420571915210266	5.43522899942228	-0.205998637979496	0.83883301216676	0.942663169830687	-6.46204856072624
Hf4UAV.IkXV0wB_Hv0	0.970816403178638	5.65707085509989	3.45223674588025	0.00246243096546402	0.0412536589648448	-1.70260978736551
9.m_KEkWG0u50_KFFk	0.429270567649364	7.53201211493191	2.01104683690649	0.0577159499973702	0.282877506595922	-4.5969447230017
Zo65ffQcfr_TQjUSIU	0.335514057290514	7.90712914458359	1.71617255203479	0.101272304885822	0.379875873442437	-5.07606848187011
EVJ1DtccnqonDQE5zw	-0.0246641785546154	6.09324684570434	-0.157178214594069	0.87664898620473	0.956968059271622	-6.47112008653873
lSQoVYhygij9LpKKCk	-0.162994084638093	5.528471376443	-1.09428836757183	0.286575954999666	0.62212911342624	-5.88780155628884
6u0SZUpLoAoo1ovQl8	-0.256663092478746	6.07464540504294	-1.88196474152411	0.0741801267597439	0.323577455335846	-4.8132089549124
0_ijSilNkfAfigjVco	0.0179175489884149	4.81349192383945	0.0662041023507562	0.947859581678688	0.982856414752532	-6.4815274548403
6O6QyOCeSOKeSO.ReU	-0.0142696619412602	5.13288743913943	-0.0686550898872792	0.945932377645506	0.981777504074739	-6.4813580938439
ruxWFRZ_MIIGUU0K0U	-0.206323318804234	5.37589311505386	-1.19675581779706	0.245119223045876	0.579505554025306	-5.77493647606178
HitLiUj9umC.xQkunk	0.387943640800814	7.89873678409958	2.66518440678376	0.0147049678932237	0.131525777915827	-3.37175435650247
lgpyR7.xXLrO0Xod3U	0.298377547442945	10.4083757356971	2.51255358038575	0.0204818665470489	0.157854273260427	-3.67432662767261
fn8XSnokU6RXFL1AOQ	-0.0477734088237838	4.81262766491926	-0.235698731493477	0.816015543438808	0.934412522603585	-6.45534187152254
QPD_JHQCQo4D8NE9AQ	-0.418163462166918	5.12618683824612	-2.52421053363657	0.0199746437109724	0.156109616618266	-3.65153229413397
NnAM4zeoCOtNIJJPTU	-0.29003936958215	5.45821808337204	-2.00338104814604	0.0585942385207764	0.285169724861438	-4.6100567861829
fqSTS.pXgnB4ISJ760	0.242649010402968	5.14596721008085	1.82471467671396	0.0827186404514311	0.342842081238778	-4.90593778333242
6OCEQjii3k6DVSeF6Q	-0.266160581391632	5.20903788215288	-1.41981132197508	0.170758104932606	0.487855593682496	-5.49963843998078
3F6Cl7UuOOCIbcSM8c	-0.332063251804369	6.95569976783154	-1.96583039413521	0.0630709351501542	0.297655430771995	-4.67380352343769
3ljN_xPySMQ.EoEs_o	-0.467674109591025	5.35386480343806	-2.96466926442884	0.00754822398625373	0.0874906232633117	-2.75511587146031
uyV1dCIeXyFFehGjp4	-1.06121474388177	7.73351000711367	-4.88659418193042	8.45461730474271e-05	0.00417594485234394	1.52651263860042
QjhzqZdepT5q.1Em38	-0.00387432471460801	5.89926460050224	-0.0281723175205513	0.977798383467626	0.992631654089503	-6.48336672109842
lrWGwvO7cKfpInkSek	0.278522927259784	7.2999368947821	2.21820843537349	0.0380346537956631	0.22391214171527	-4.23058705756424
okqdlX3ReIQJu73Tug	0.299244254294986	8.78455201911946	1.93193237652109	0.0673703536152419	0.308374773218894	-4.73065067549431
Kgn78Ax7C4CQMH7EM8	-0.0891025676307632	4.85731758147054	-0.367446107123189	0.717069118256049	0.891980110941315	-6.41481103527346
fzwkqNphoBlK62qe4w	-0.217177402199256	9.57048390008101	-1.19630025943265	0.245292994539976	0.579613248799426	-5.77545772660894
KSUSVCQQCCMAnVShsk	-0.243097025114055	7.77594115551	-1.06272272880087	0.300321461574376	0.635225993750658	-5.92077122767063
BRQLeQcXCej0ohTpgQ	-0.166957384578682	5.32715562529505	-0.962305532347035	0.347160090978237	0.674503015087097	-6.01987648806138
cqPhJChuC4LTqQSguc	0.244326939809699	5.27293080272865	1.37209351389612	0.184928805321696	0.507323618044889	-5.56182674790095
xrNvUUL57jpu3Udooc	-0.146538884494589	8.92825059798612	-0.966832524702031	0.34494603176536	0.672994762654815	-6.01560036223334
ZeepdOinvaUhJ5gJqU	0.0794375480733402	6.67894404365125	0.599790223400058	0.555247476539397	0.810617027178477	-6.30104663186868
ieUyPc8l5HqMXFclHk	0.132997490496974	6.0849226817792	0.210937979686823	0.835027597090085	0.941267579759342	-6.46099542404319
flSwBVEk6nO.cSj_xE	-0.203912039486981	8.41801649401327	-1.11332836877048	0.278508699112345	0.613373160875038	-5.86750117284772
TVX1OH7iPjaoqLT7Qk	-0.390442535144669	8.38982196239407	-2.46687631316533	0.0225878596107754	0.167177485143461	-3.76311800177423
x9Stdyniy4sspYX6kk	0.346939102522335	6.06072242701118	1.93068070572331	0.0675339566353634	0.308683757321048	-4.73273686020748
xSux5wVcelSS0aXdeg	0.246736685745646	5.34006239036842	1.46966345379783	0.156900868945436	0.469017675023941	-5.43282273657306
f6hI_uop4pEr.kdSvk	0.0123277532270203	10.3135924241162	0.0689059687187503	0.945735131367149	0.981755083389315	-6.48134041119603
NpYo0daMkU3EOpL3XE	-0.121981818535929	5.63192178278598	-0.549331120200249	0.588739131241507	0.827805176068161	-6.3302782905349
THQpKh45PpTooE6fXo	-0.160282055381383	5.23496763239578	-0.532595672054162	0.600064949721463	0.834092552225479	-6.33942361094617
cXCUQV9_.tTrtOcO0w	-0.0265679773438413	5.41198529463655	-0.146738024256335	0.884778634687742	0.959656703323505	-6.47274432624515
BiAQCcxFuDlgi5nklc	-1.38464261396703	8.58715219726422	-4.86826847043065	8.82398462151608e-05	0.00429636367690656	1.48530716468232
rI5Hr3_x9Ig4qx9AFc	0.0535616967496826	5.21862896406689	0.340559251580314	0.736915991482006	0.901568967046764	-6.42450594632914
HriunSSqCE70tCkFF4	-0.281030894274805	8.92283786791449	-2.29575281809642	0.0324028721779642	0.204232672640948	-4.0878499289723
Zqen5fp._C3fvwmVLU	-0.117076263757102	12.6249456670282	-0.609956904873149	0.54862229663262	0.807900301384106	-6.29485693717243
9sPN7Owg.nPgdHQMLM	0.0202430314123655	5.29934862819289	0.103015606267629	0.918956114765708	0.972286174100481	-6.47833619570093
x.kv8AyPzj.z8IPd.A	0.299885207701006	5.27342091209819	0.830160387164259	0.416053816445133	0.72799502391329	-6.13654409543311
NgKfggqMR7qq45DjR0	-0.0582081162165439	5.66997337702995	-0.346699735242309	0.73236606494994	0.898911481229395	-6.42235588643423
BnAyfel3igdIenrSeU	0.0401525782322403	6.76469804586182	0.286811573202906	0.777148165217388	0.917069082513254	-6.44170174887457
ELqHB559fSui7zzKdY	0.111216924041138	10.8937734178247	0.656374356279525	0.518916079599011	0.790410740346346	-6.26532685180998
rU.k6L9wb.Iuj7l.kk	0.164694138333862	9.73452461756616	0.961246786263547	0.347679301514617	0.674947472177913	-6.0208739249958
K6g8XsKTcCgIBr_Cro	0.411674619505995	5.08801399701825	2.00527149583063	0.0583765443962101	0.284541362167946	-4.60682631904244
900eggU3_uzuhe2Wnk	0.0505884259413658	5.60062717521824	0.34809821870664	0.731331232997739	0.898327853458074	-6.4218609069103
c6hEeVNkivGuiCtYp8	0.459403075145641	5.23561599624723	2.56922349734313	0.0181245086086162	0.147715032577104	-3.56301256797457
oTqfiqHn9Suns1Lb9w	-0.182269065625273	5.14796656612759	-0.689178481717874	0.498472131616744	0.778587154332501	-6.24320774775677
Bb0J0CJAp.kaJ0BN44	-0.367230784576819	8.90891871828994	-1.07391958311957	0.295392536052951	0.630813505386215	-5.90917462695589
9m.tIAPX6FmkmLieIg	-0.874511367885317	10.1881394379703	-3.27757485058383	0.00369219628513637	0.0544533691502338	-2.08515757734509
lfeQl4OiQ3pfC5ULJ4	-0.177206106222639	9.99965496583166	-1.56614363712583	0.132689553254278	0.431392136889571	-5.29830190179964
KIy.VD3jP0D9HVKtSo	0.511276234379912	5.24865741233484	2.36286380541321	0.0281592205562839	0.18977379770124	-3.96204094397958
ENeHlM_ceeaiejGiqc	-0.32962248625524	7.23977225773748	-2.13444961253379	0.04511081879497	0.247166889248261	-4.38142652841014
lje5XeS.rXdVJukMX8	0.342007329842737	12.6008617689829	2.18273504158343	0.0408980016549672	0.233338354468848	-4.2949039726705
utJb0Dh0hBK13u3Buo	-0.387971250810747	6.62789899733064	-2.41631650886696	0.0251537199611831	0.177332000505493	-3.86039361228597
HXVFB55OLp5XB7s6sg	-0.777867898103533	9.11119332265463	-3.9927360068797	0.00069231267553115	0.0178264038660209	-0.494323974394537
TruBBUhefQ5ejlU_cU	0.0158717394040662	5.33880137342556	0.0276349815021552	0.978221724997248	0.99273364575744	-6.48338208886446
9eFlAj.BUiAzll9HKM	0.0682356608149325	8.0913249736661	0.440397201242044	0.664278569907434	0.867200081838617	-6.38485503822636
9ksCg.pRNNKEe88l3c	-0.106583533924792	8.79134310488622	-0.700343153366033	0.491620466311554	0.774425017767577	-6.23544501847943
6ClF.fSzL5Ik9AXxSg	0.0173470315313081	10.0197996805116	0.144593437898643	0.886450244631808	0.960133725767056	-6.47306418630582
cfUjX9rkP0ie5SOchE	0.464660773741334	9.77902607748664	3.63171386260157	0.00161894326727446	0.0316364906001154	-1.3047226049283
BLXDMysS_IAq9NtRHE	-0.506715818868512	5.03266433332549	-1.87402771733057	0.0753157568226665	0.325834208071606	-4.82618466653739
fUt9Eth4A9cp396H9E	0.130244714111962	9.77148829614701	0.717082509218299	0.481450197108896	0.768161901873682	-6.22358391724643
N66dEFN7BCF45Xfeu0	-0.110285333385814	14.3845454376865	-0.971312333833698	0.342764596683015	0.67154786832597	-6.01135082410776
Er6N6e5hICZewXgzhY	-0.414532297642634	5.0464958774199	-2.91746669155224	0.00839561429944763	0.0936787236877576	-2.85409346652383
NZF6Cu7VEjTZv30SQA	-0.164827857546518	8.88170027505662	-1.31995525312483	0.201464531357567	0.527730281579552	-5.62775916357877
Eh6kqIo1tCY4PIQoEE	-0.0185888842693942	7.37051781446232	-0.127952978996834	0.899438603233955	0.965292439477631	-6.47538634005215
K9Mw1juw..OwwD99Ag	0.0532713766623062	5.25276448106893	0.362310664721905	0.720844592410382	0.893950267418059	-6.41671894522286
leOXkJGZkSner78fAk	0.108553027943286	6.38404563438759	0.675352341106712	0.507032273423043	0.783806071717015	-6.25265604085039
QuXFGy4Nc43EIdiVZI	0.159600988047727	5.98505132517177	0.780446323528753	0.444086478185843	0.746057154154132	-6.17628574670879
lXpUiIIn8tQXnkfejc	-0.326558111763283	7.72105410411056	-0.848110583008293	0.40621372250185	0.720557180839223	-6.12163173766513
HyTI.6jLPO0hvnx3jc	0.532310221222682	5.13676665313964	2.82909281053768	0.0102336667615311	0.106553701284872	-3.0376946452835
Zyhjt0CI72ponvXmCc	0.0957868840533936	5.01906191886661	0.448826398921169	0.658286245783974	0.864271132813451	-6.38105134908687
Qt7XZ__gp.596cxHnI	-0.125177994134522	7.59985303698181	-1.01581329826311	0.321610244973734	0.653572041525507	-5.96817098012118
fJ1Eqvjnt.el3spHBE	-0.0379978935538894	10.5804741875179	-0.275006216024739	0.786076265165251	0.920680912378071	-6.44508746265963
HV0boJ7vN33ix1KXCU	-0.358812071551707	7.89303858004672	-2.34858266286294	0.0290167332158338	0.192328334953942	-3.98898458892827
rSQPcC7Xh33X7ASP6U	0.269228434361432	5.62163900660549	1.19665620527075	0.24515721204067	0.579505554025306	-5.77505046753603
EN6BX9_BQqVHkddx6U	0.00985209118521225	5.80534818023662	0.0545107992990548	0.957058296263933	0.985551380229729	-6.4822507387262
lnpISq79K_1QoJIdRE	-0.18011084420605	7.71580474282884	-1.31492129989753	0.203120643476663	0.529747083806646	-5.63401187859001
9rjeesrelu5o4gCQ14	-0.240347214393875	6.68890930340845	-1.76394292318102	0.0927065183405094	0.361951589548591	-5.00212747850105
uX905No54pnqCbJXTA	-0.112766343172081	9.12775130397817	-0.609956538154597	0.548622534848564	0.807900301384106	-6.29485716224666
03FiF64t5K5WKJKx4E	0.0780819180180242	7.89331456132138	0.567997658275696	0.576232904783197	0.821543425782719	-6.31975405673006
0rgkHAkWzCUkKZEiec	-0.535440012545535	7.39596896135322	-3.4794035794805	0.0023113922952958	0.0396236476399041	-1.64266516093497
KUcqL.Ezy7vgq0bQUw	0.167973353976477	6.20178431267163	0.898345823652267	0.379477759972524	0.700735843490511	-6.07832627481802
B1UoOrAgkN0qnoiunY	0.152496279310164	5.5691730306326	0.962037490336474	0.347291488991609	0.674503015087097	-6.02012910306051
TuCOp9tOr5kurOmlqk	-0.234904337734934	9.90905435100396	-1.00266271806912	0.32776422984704	0.658826821652985	-5.98111328435626
c1XpYZRp64UpXR7XJE	-0.105798344333685	6.87488886669851	-0.401155408555335	0.69247483582567	0.881135224372976	-6.40163052206044
W8zFCgEcQM4.U53Ex8	0.0158412891490873	5.60624047348467	0.0791561208560465	0.937679448310335	0.97922330716265	-6.48056283121974
coceTs8wQQehGH1C9U	0.0831602208558251	6.13893581921833	0.462483092084323	0.648627723970387	0.85996216194753	-6.37473880657812
urF_xHzx7dLb5_i2wo	0.278563691990042	8.10059524529803	1.17032133043327	0.255356793478209	0.589256774309108	-5.80489772336207
WUuGHjiSPsQSw8bofE	0.12888530727483	5.33515502006741	0.97482280047001	0.34106181778361	0.669487856663772	-6.00800831750871
NVOlNHB51g1EI4Ibac	-0.209043875423767	12.6872091852583	-1.29396746967428	0.210128858165391	0.538084829922875	-5.6598226816218
xAkJyo56Ivp1OvCBHI	-0.264154657507305	5.14790246164926	-0.693577425743539	0.495766036393348	0.776509923407714	-6.2401633776858
cuz4O3it7fnSqdBUqk	0.300156314168608	5.07831298843839	1.61376874387494	0.121933592367086	0.414132635878536	-5.22943843189791
xDgpIynnXoROPqCpCc	0.0997596813722396	4.91039443122423	0.517066583110647	0.610668257417513	0.840646178328486	-6.34766363893911
WCgvoIO7ngt0.ndI.s	-0.22751580283432	6.38685810565494	-0.88228014650538	0.387899110863407	0.707190028510604	-6.09242653855977
foSJNpUrrh4DnvcCKw	0.894501915275984	6.96114517396738	4.11509147956339	0.000518674774953644	0.0146465776834987	-0.217799419964991
6Xiig_M1rUa9x.Xh1c	0.0142072222500718	5.21786851228197	0.113678099998146	0.910603821972124	0.969635699882111	-6.47715277338632
E_t8j_iEiGrjd_L6KU	-0.0759190430694629	6.13120886314469	-0.394704236775584	0.697155740513294	0.883107596092522	-6.4042410714538
9A10MSBHpUOFTsQDLo	-1.00465002371256	6.54443452839342	-5.21068842354467	3.98549907286884e-05	0.00258624670897754	2.25143348888103
6sc77PzFDw8fgEuMTc	-0.00611431665901054	5.35281437526397	-0.0341449850740238	0.973093284063266	0.990608495828324	-6.48317597907079
6oXShSI9SfXqDMp9j4	-0.164182565644628	10.4046622835775	-1.31119073756304	0.204354814460039	0.531508670767169	-5.63863269298823
3pJSpbck1ICYd9O3Q8	-0.0734832160596322	8.75755851277169	-0.593151105952177	0.559596472078248	0.812859428149207	-6.30503450333305
in3rs1QrET.yHsFEM4	-0.0327627879982307	9.89518797884274	-0.251342095684173	0.804063024597842	0.928660783565682	-6.45144876793842
oCVCDSiEq64KK0eIK0	0.245671991757459	4.8638712375039	1.42029937384165	0.170617809385406	0.487765715580342	-5.49899339577802
llLPJcjd0ik8JAkJio	0.149761092955804	5.20232091280066	0.868241921765982	0.395357169727031	0.711947665765628	-6.10455465118588
6uUrH3pRN_p5LXeH3Q	-0.220603926005795	6.0691304213007	-1.38647592264728	0.180562307086131	0.501331638508183	-5.54326690765603
rltFoDfGpIbs97e5mc	-0.24616901841052	6.01097779226482	-1.57459134298715	0.130725932242394	0.42860051287734	-5.28620370170711
3mHSeQ8eBDycSNKmlU	-0.275872694082213	6.15073139302455	-1.60639141108604	0.123550256355972	0.416813829273916	-5.24020990062778
0qHxHHCC0KDuQSVUHs	-0.210171234012711	6.0307982702234	-1.33781233901097	0.195675027403221	0.521549754089883	-5.6054174164228
Ks6Iw3pc3.3QURdARQ	0.0922171864757188	5.34213709126313	0.424359529970157	0.67574342615058	0.873689500467494	-6.39189667235481
QwLTFeH_gAg7l97gS8	-0.0442080349274336	5.1871850166634	-0.31493757694681	0.756006364902017	0.907893053504399	-6.43306711715988
QpVBXhTl3EKq0eQ5M4	-0.125688501318086	6.45059892714479	-0.778032470569411	0.445476543635406	0.747349201180663	-6.17815674775781
TYGXKNSDJWCCAdogCs	0.0446768714877502	5.83147067019089	0.276115995148681	0.785235655952257	0.920370400064092	-6.44477519617838
QyEnWCXdIHVt53f53E	0.223354837409874	7.52948168113191	1.45484221837399	0.160921752235013	0.474334327925976	-5.45288204744131
oEitOowMQWHcl0L0W0	-0.393975641806549	6.64235324556978	-2.83689585961006	0.0100570101963761	0.105183146526771	-3.02157668225023
9von140BQIAXL55fEI	0.36047655060183	6.5559810127171	2.0937494559964	0.0489629695943647	0.25992469042637	-4.45341523341277
cXk5JckcJK53pF4e0s	-0.224259907204653	5.85104007002715	-1.52838608122179	0.141768115619563	0.445846930250385	-5.35175195118048
c0TU1WilMIKCXdQhXk	0.0518644850890426	7.32501139469463	0.299598101469509	0.767513633190107	0.913337290122533	-6.43787547358758
H9E1NVopTCCgl3UIV4	-0.0421974645250348	7.01962790481743	-0.22210187973562	0.826442022276705	0.938187408405385	-6.45852361692412
cgTpJPevAP7efP1CwE	-0.203103365989469	5.66555532551403	-1.49690379431971	0.149724476482011	0.458233283937735	-5.39553019546289
fClK.etdp3a5Lu5JKc	0.182501760847045	8.48892549593563	1.03455843862954	0.312979129407202	0.645820525232231	-5.94946025305173
fMrp4JTj1dTvx3Wvro	-0.310939090905952	7.1565868406523	-2.10132244038192	0.0482244732042138	0.257717167816722	-4.4400868319163
HXNEqup7tIFE51d00k	-0.275535825028107	6.11673741786141	-1.80971908136299	0.0850920668435584	0.34752301421035	-4.92989033814265
NEp5EqKSiI5EqobCNA	-0.139480307664732	5.79632119022612	-1.0305979659687	0.314788927872973	0.647441258168064	-5.95343908703933
3wBQxudRhB1XAuRKpI	-0.295156370471584	5.4890206053866	-2.28089251907672	0.0334188952340439	0.207682067915169	-4.11542610322807
K8Vwnjd8vyi8.q.4R4	0.374049073916163	7.42945966821845	2.58952577085899	0.0173438598190615	0.144562168592417	-3.52283259667857
TqeLhOpIvxNZNdwHqQ	-0.29827725288263	7.07192508220599	-2.14010473755322	0.0445978491776662	0.245718467049419	-4.37135519495669
9c8FCMyAMwAKlyuN8c	0.341855888521698	4.27392808147626	1.33351968109174	0.197054666260488	0.522843977573509	-5.61081106284032
f0dKCLqf56NfdIIt3M	0.27232796534628	12.2150500282827	2.22897837324052	0.0372022598029548	0.220833095439254	-4.21093655346292
Wjs14yKgopE.HVEWVI	-0.199197035395841	7.60547088751568	-1.45136332601771	0.161877574398662	0.475347735038557	-5.45756666809418
H1Ve4uKE5eyVfkhDSc	0.169529795108376	5.96131040203632	0.877957012320291	0.390185979288658	0.708557786725546	-6.09618063335965
BrJ6oHArSDafVUolAY	-0.110199103208001	5.65460093486548	-0.864239370717039	0.397500559385853	0.713725605506471	-6.1079795656448
rtdOzU2XnlLUN3kEqE	-0.121523844012158	5.46331972989683	-0.766546753926561	0.452127247052335	0.752043101010024	-6.18698466180316
BnusvUnvu7UnvkhVLk	-0.255273897851257	5.33568687610411	-1.17452555262551	0.25370752699639	0.588029128203043	-5.80017149818086
NulKKP0_r9.eHl91Ho	-0.0944462945471814	12.2650906082922	-0.696278380315919	0.494108676614882	0.775665978341137	-6.23828498727356
TK5EvQV5.B0L1_iCqU	0.271394303755426	5.24618714161801	1.52544042684601	0.14249745991086	0.44671165818115	-5.35587867375098
xihyJQfFerhSkE1e6Q	-0.336842285194202	6.33695676256579	-2.91470018270055	0.00844801582020194	0.0938964803337929	-2.85987531252511
rpXSFPRPu0BJeIXeSU	-0.385454048862572	5.21673577248923	-1.91646010127144	0.0694174952828665	0.313501120612271	-4.75637363217383
WVK9edDlAu_ehNKJJY	-0.17175800993536	5.02410873359325	-0.420753897880433	0.678332283110587	0.87535148121588	-6.39344448038522
HzlMlItLKF5M7aFTUI	-0.00889579692929521	5.38267513180696	-0.0614918829572004	0.951565696485154	0.983856385153773	-6.48183577692452
ETjoIRRd5TlezViJ5E	-0.138120507120894	9.03679537465609	-0.988070259470237	0.33468854509185	0.664541148448869	-5.99529608063282
BpDuuinfPlcFB4w7n8	-0.0245429244614305	11.4945296938841	-0.170747729825324	0.866103576260733	0.953755610967826	-6.46884265646477
iiqJu1Eid7l5177e3s	0.162727591075103	8.69561756958195	1.26485745750553	0.220175254668691	0.551392994758928	-5.69509770768502
HW7T_iJyQBwOO07ZOI	0.0790809050651545	6.59542244823402	0.415207173757279	0.682322822438712	0.876945562079002	-6.39580021427415
o9_gSAJXnkWIRDnpJ4	-0.210703676131595	7.96201893349835	-1.41120803714564	0.173246483335755	0.490688481300012	-5.51097943091428
xonqrdobnqc7AVo3nA	0.257070520764947	5.71205550829299	1.08996996953402	0.288429041634067	0.623712655302596	-5.89236265724309
Zp_gcbo53tDTOt0Qu4	-0.170774849296658	8.05633473135905	-1.29510119285501	0.209744918133332	0.537751459890986	-5.65843511508806
HZ_XooR30eM5BWdceE	0.316878128798073	10.7709560643547	2.67790805348177	0.0143002999276589	0.129165134355378	-3.34614531866316
u1f4Fv3kkFOll9uGdc	0.328450896929033	8.43475723922314	2.4657429807111	0.0226425977895891	0.167393405043851	-3.76531022900855
xcWST4CUY_VcR7wJK4	0.187953724608106	5.32978066906287	0.891651381736517	0.382972088210882	0.703527219028356	-6.0842302959055
3NKAGJeZKKFWKFyGnU	0.158950812197531	6.85399370059738	1.17593216395645	0.253157512934515	0.58744704802946	-5.7985869465339
9iBHU7nYg3Mdzp08o0	-0.250141643967492	9.69094380665733	-1.26998585394369	0.218378937115164	0.549518561207244	-5.68893264232952
WJQTwE4mOOE0d.Vl3g	-0.776900998393309	9.84193853032293	-3.21890011218968	0.00422685354341454	0.0595817089989706	-2.21242719991659
9hFDQPnqCLPWIkF3yU	0.492884077633262	5.25694701274754	2.42947140701797	0.0244612017325057	0.174605416922278	-3.83518792345059
rLuj9Qnu6l91zSqX8I	-0.365293653011804	6.07881624849398	-2.35748104319779	0.028479638028159	0.190546526415637	-3.97220711811188
TVFjU1P4yWBKxJRiEE	-0.213540302143123	5.46394682796272	-1.2006311258029	0.243644749471568	0.57826157894637	-5.77049539939631
0TuVNfr3hyDAj3NVFk	0.120823031198214	5.54287520299614	0.640819008841941	0.528770904930244	0.795586740675243	-6.27545449187219
x3IBLq55.nWr16vVHU	0.248602805962972	9.65908698198718	1.91980401012417	0.068970468701566	0.312276290008661	-4.75082632382699
c2cevCCoDyoLae6vlI	0.239189431235123	7.91504397881976	1.27525776044829	0.216544170331234	0.546668193830603	-5.68257296446943
ia7pDqIegSCUgjopF8	-0.0351937787560605	5.84353973929345	-0.231259012142965	0.819416309742401	0.935721499864484	-6.45640146365391
TCfOrp.CTe1W09JZXU	0.79083008753707	7.34034647663863	5.98293994099861	6.91423037035156e-06	0.00083025690573329	3.9388658749657
Wd4pWArfcT4Wg5dQtw	0.712286379729161	9.23940346136217	5.68328844497809	1.35404650085272e-05	0.00125161629253282	3.29188014257601
i2n23u914v306Ui704	0.416896515504806	11.4998817766943	2.98373436654543	0.00722983470843521	0.0849747206221778	-2.71496766241398
39_NfHu7OGdHT6NSiY	-0.405854280434241	6.71927936938826	-2.50614386338058	0.0207658844813228	0.158872847960018	-3.6868372896147
0QKCe.3QJ1ntR6wyKA	0.518331524564857	7.06120943980008	3.55064890563181	0.00195722259095191	0.0357715141676324	-1.48496191856644
645eBEvdXwlKcjR6sU	-0.363446608072228	7.16257701034645	-1.89116071423002	0.0728831911100115	0.321028344524163	-4.79812736147176
QqJQS1TtdeCHeKj3P0	-0.224113660756912	5.73122473077348	-1.18068564385161	0.251305409598513	0.585701967081827	-5.79321993429065
r0YqtJyUERJdcKl5SE	1.3779698513567	8.83821552105238	6.03687564643349	6.13321058753854e-06	0.000761377354917767	4.05415267949263
l6Fws33vr8U_Ld9XiI	1.51619745844701	10.4830452640904	9.0288365780035	1.43849488440404e-08	1.8604804909045e-05	9.79595361262949
9EQovalc0fQbXp.1uQ	-0.207687033849289	10.2511181334682	-1.35943740366655	0.188840275862244	0.513405606425366	-5.57802642158889
f.dZVKvUoTLeKQjoq4	-0.0258521479552899	12.6648289639038	-0.153359455172138	0.879621035232786	0.958164859879805	-6.47172710624105
WAI.15O0FekIHKVU5c	-0.448051132468142	11.6454970841979	-2.32199416802402	0.0306778501285221	0.197923352938145	-4.03890233624859
onuIj3zqKLZetPrh7M	0.244657637127006	5.25494021323544	1.46721983920316	0.157558113662205	0.470073317823543	-5.4361412335547
KSBdAZJASFCi_6Sat0	-0.0169494973705671	7.30431493367281	-0.098855560542537	0.922217483835222	0.973763540278059	-6.47876636690202
BgIeoeCqOOmEvdOuKU	0.655134474961941	5.57817113891137	3.1988671424398	0.00442611271001573	0.0614288191206112	-2.25572170047481
0U99HWV3X_MTH9gOsA	-0.0802608812931194	10.2871326607975	-0.529535686984399	0.602147226020372	0.835122563715368	-6.34106605463552
91v.EXMVQBYIgGd9oA	0.0964941048413662	5.08596945478718	0.513523160193602	0.613100187956169	0.842011919057693	-6.34951059378849
NgirgBLukHi4SdV7IU	-0.046317726994255	4.99798328320634	-0.18985928697639	0.851295031835049	0.948438258533069	-6.46531641594218
QIq4AS7pB4uEnVeyFM	0.537774005843378	5.36630540364674	3.41833173920062	0.00266457732213282	0.0436125117495841	-1.77726571713437
oekqiLggWILOwfiiV4	-0.115881984529879	5.83503146170346	-0.804519614330021	0.430369622958776	0.737378863926634	-6.15732852237547
94XopbmL5JmoJhHtP4	0.340961550026765	5.61252838490071	1.39850325975426	0.176974326576209	0.496529017363122	-5.52762388204903
QVkhhCEgneOHiDpxFA	-0.212641899763667	6.54754574890903	-1.45889968640161	0.159812760552106	0.472741856556631	-5.44740689087393
HN5AagoohViiCpuhac	-0.222936227132169	7.99865675721653	-1.20517812299897	0.241923262224901	0.576707518037428	-5.76526874441323
W.592NeUF_8yFBeqNI	-0.173668633879032	5.55523396069424	-0.896206483779315	0.380592143201159	0.701533340781879	-6.08021744980865
EusMgH4.DrexQtXPc4	0.193031981930054	5.50908185657505	1.44747124589809	0.16295237198632	0.4766851296414	-5.46279693481781
KUvpBNK5TnpQ7v0iAg	-0.0763455034434271	5.52942236705134	-0.500135756275424	0.622329480104129	0.846764833751763	-6.3563768628192
urJ0ir7153Tx3dS4V4	-0.0708143216562335	7.16397038027323	-0.446171329308244	0.660171217697473	0.865441629089514	-6.3822570801532
0LkiSqj3mvXzuU5Vbs	0.0898635596501556	9.47092155311243	0.753277980011697	0.459885055063499	0.756137069548067	-6.19702886264209
uXCd4S2PaOugyIOwrU	-0.18429361443831	8.51529243356421	-1.02560499822737	0.317081058864818	0.649556120029435	-5.95843565310352
BV1audHF6h3eY7Ewz8	0.0279147375037391	11.3516797266129	0.191433753529083	0.850077490064266	0.947862590565887	-6.46500930690632
c0hOiK4V4S4JYyTIS4	-0.286260355769952	7.57715765143702	-2.17261803677288	0.0417498686664124	0.235842245575027	-4.31313134318015
Zb9fuB7B4gCSdErep0	-0.147993204489991	10.1008118606516	-1.13988632681581	0.267535373188252	0.602159629046028	-5.83866984977122
ulckfTnQOCCJBUpXOo	-0.0751370789749879	6.60417353345935	-0.513009609065431	0.613453030711936	0.84217650490773	-6.34977724827142
K17rh1OwzsuA8ezMv0	-0.346131778336095	6.395525655632	-1.66912087984535	0.110362471698821	0.394324865857149	-5.14742109546826
uGKdQpSJ4mgLquvQLc	-0.151033772194482	5.78838664583664	-0.780561845165522	0.444020019541397	0.745994275394264	-6.17619606804265
QoSRBdehWfveOMWMBY	-0.517740477259642	11.1811222600547	-2.77724547353107	0.0114849476470237	0.113861381051531	-3.14431141487752
uijqIi_nu5TvSOzro4	-0.324484103738741	5.39159216176859	-2.12543379486122	0.0459396896568895	0.250055540163755	-4.3974485152055
TrXyjro8d6edIqgRJE	-0.0572259040792527	5.43488024002395	-0.371333648930689	0.714216003328243	0.891062224475693	-6.41334912622671
Bv3rf0_gIEA65.XtOk	-0.291538213551575	5.43805490756235	-1.59903323085716	0.125180593833151	0.419341118463106	-5.25091554310521
QVEp4UUD73o7Pk3gHc	0.16282779971815	5.27402120869644	0.831766974414826	0.415166983701504	0.727830944206409	-6.13522151995371
cvt37e5d1S_.e4qADg	0.666781391704257	8.57338633683258	4.10004307297997	0.000537429958139887	0.0150205553426919	-0.251839350971973
lSXo3tFKIo_6l1G8t4	-0.127526254067475	11.6637607345047	-1.09084879010195	0.288051225035803	0.623278235916557	-5.89143574166734
fcoDfxb8Lst59VOLRQ	0.597585076032396	5.76827576321361	2.71979908356869	0.0130412615734599	0.122800036149944	-3.26143460732754
ohLmhdAKrJ0pKOL9t4	-0.0699008342201667	7.75785809043374	-0.460686239876674	0.649894949088506	0.860443634743023	-6.37557995059565
HSy7UnKKjIDqSe8qhI	0.232441716341485	6.91297693851143	1.80290989889247	0.0861891823930201	0.349282986903239	-4.9407199710318
99XpRVBqS8VCN4xCko	-0.14392628023498	6.61946544702378	-0.872248066343084	0.39321938791534	0.710555763036852	-6.10111197351065
WSu17KUufXnCEhU.e4	0.300409453092324	7.20957902448284	2.1977783875903	0.0396605584110981	0.228661786289027	-4.26770557369827
K1K7XspS59ecISFT94	0.119976238034442	7.55795679094334	0.954434263897299	0.351032862531082	0.677272180881348	-6.02726800469191
NpGqi7dHndKvWtg_8c	0.355057460172417	9.63703146606399	2.46471238588004	0.022692481345423	0.167615333651396	-3.76730326756319
Kac1o1Q60RF0LlKp.I	0.145754500188653	8.10355347308396	1.02796378394804	0.315996744306022	0.648741577135645	-5.95607788652644
BdrNTgQknso98EcOgk	0.278264000874369	5.91184181172388	1.52144883797155	0.143490713835596	0.448138171297194	-5.36146066074338
BPI1IKHKDTPvq1P30I	-0.0449000891671711	6.26560380719273	-0.261995350536321	0.795951164801412	0.925374703972396	-6.44865530004735
HNAOSC0P.vD.v.TSAw	0.23686524838339	5.48208592640105	1.48934399221716	0.151688608383639	0.461079159666046	-5.40593461810424
itu4nnoQQoshIo6ToU	0.273509078470006	4.94933331798586	1.16290930459625	0.258283927554164	0.591852679736831	-5.81319405722895
6ISKJzYp6SnOpdoW0c	-0.234888691325289	5.29353392661832	-1.10171614852259	0.283408831764995	0.618440620742619	-5.8799189402155
iQeX_FEJD4AQ6c48Q0	-0.278006908600007	5.54677777379457	-1.37959596517643	0.182640692453986	0.504224094756134	-5.55216510267752
BpeVUYtfvjHhMlX.PU	-0.107137145964182	5.28577947074974	-0.674693767656974	0.507442076885622	0.783975990690934	-6.25310152492988
l7v4Lo..PzEjF7AMzI	-0.443733881002899	5.41600604008257	-2.42238596142606	0.0248319685537268	0.176041446021782	-3.84877331026277
KXfcfvIN8O7DVyzl0A	0.0401920203622542	5.17893802573076	0.201706746753138	0.84214290841015	0.944424645082292	-6.46294347648559
93g07gXUVtTR9RdrlE	-0.129504835691443	7.35291747048359	-0.61413428608258	0.545912286843561	0.805935688681189	-6.29228460482899
KXcod.s4Aud4IGgUyo	0.439398928349931	6.86837830120418	1.9189736618455	0.069081235108092	0.312586810806945	-4.75220443222991
cft1EfkRYIOQbXjwXk	-0.12656757093236	4.85345129757006	-0.504831615773577	0.619084769088961	0.844720507156536	-6.35398853018271
0ni25olOCSgpihAKPo	-0.198306970627441	9.63570021173662	-1.66581373210103	0.111026691543519	0.395652876521121	-5.15238028756329
HEtJFuxKGLiCetAnVY	-0.156200370432324	6.80226164416297	-0.753635949194851	0.45967471614085	0.755984536183137	-6.19676006030432
ETUl4orKCieFGIE4U0	-0.0362683301548161	9.37046681739823	-0.310224674370228	0.759535815423101	0.909436218326017	-6.43456974018456
WNSXiisoKJ4UYgThTU	-0.0105289886587219	9.06217233977368	-0.0766955514985679	0.939612639301399	0.980238145182205	-6.48075930546109
E_59ehSegjqhuSHYuk	-0.0388295811453897	6.91666752934053	-0.234984812069119	0.816562146932264	0.934517348114267	-6.45551360896119
l9COezXXlTtU31WkKk	-0.131554050140663	6.83987184086682	-0.898792421107807	0.379245399516065	0.700508124738667	-6.07793095835693
uqQlclcf1NVQIdKJ7o	0.0762970570302846	6.28997471849923	0.486609249751652	0.6317199296993	0.851675115960654	-6.36313477692003
66KCF65UTTcXqp0gdc	0.561719806260181	7.55112000374389	3.50055446753925	0.00220013786658794	0.0384974297564281	-1.59592058852269
okk60SjZ5CSKRKn94I	-0.0162230944215412	5.65555789060629	-0.0851188875816359	0.932996353992893	0.977781701001443	-6.48006099381288
HuJ1Ifs.XfGvuTmv4s	0.0402150338191503	10.1302457037046	0.32221358851223	0.750568181231911	0.905565207579054	-6.43070325272593
WeH650SkXR6o84Uq3I	0.214029495029786	10.6740437300825	1.15985359216889	0.259497932522366	0.593425146571792	-5.81660094842022
Qnxeyz97Exe.UkH0u0	-0.0142818529389871	11.4410747347815	-0.100597666503799	0.920851542929591	0.973244241524369	-6.47858837922936
Wn_k_gjiP.nxeyz97E	0.113495324178493	7.29987932806891	0.550773199647499	0.5877681772543	0.827567718596596	-6.32947739583052
ExSl.XBPRUXSMUkHVU	-0.0247569992769042	7.74822842006002	-0.137973123014008	0.891613879074765	0.962219391339277	-6.47402194396227
EKeSskZaoSXSEh9_5A	0.0271986432424633	6.97818913149672	0.170472666063632	0.866317092048684	0.953863282144843	-6.46889068794334
NPWff4EmgUmXmKgVwc	0.462212893827275	10.1357440828117	3.34216318729477	0.00317986780665798	0.0493900162309858	-1.94430590482305
THq0VETXHn3gmoWpfQ	0.256283112290202	10.2457695917814	1.9835748018916	0.0609189185727801	0.292167497305848	-4.64378064578068
cqFepk4X_x8gD4DAr4	0.299680949504076	10.0649916817416	1.82402487245366	0.0828265414382516	0.342993446760001	-4.90704270502227
HUJLSCHikoo2WI7SJ4	0.205848765340222	9.21722971398852	1.37136666472647	0.185151687233205	0.507719870540141	-5.56276046946256
BqLslf7RcUn5Xu3_SU	0.0185910029949658	5.62160214699614	0.147847086246368	0.8839143857721	0.959365938975573	-6.47257706883939
E6Py6KriupJXoH3l9s	-0.0745213633054285	7.77048923332471	-0.546163456375292	0.590874714119833	0.829267354977318	-6.3320303786014
0nkSOlXpQ5I3o.Loqs	-0.023740725325653	7.59851395107269	-0.19671893812786	0.845993260905452	0.945650089074255	-6.46395992340661
9QhURIX3ya3tTJ6IUU	0.0157986592147624	5.90398795682232	0.105423895945064	0.91706874328561	0.971899369911406	-6.47807907141979
KExQRG8EhHYiSlKPh4	-0.118110423578392	7.60616137129901	-0.840815801103125	0.41019450852217	0.723904147070546	-6.12772781678196
fTepHPxMBSKYlKSo.k	-0.219105683481137	10.3181305589443	-1.68053503734278	0.108095863842279	0.3904048975434	-5.13024829393971
ceQNSBcCkqvJ_p4sKQ	0.00814123067501423	5.57519059088084	0.0352005182212763	0.972261864384562	0.99054378031067	-6.48313846840783
HGz87wYHDi7ZdCH9R4	0.314202537057348	6.32183809784006	2.35777703376861	0.0284619314419567	0.190514783085168	-3.97164843120091
0XSkl7XF4s.XJ6X950	0.920711712237515	7.10183535320762	5.13298784301731	4.76925086447412e-05	0.00286118668440339	2.07836088718527
ijovnh4iiUpfzjnip0	0.15667459632269	5.33345382312747	0.707109693499577	0.487494475120839	0.771470964846668	-6.23068249175664
l.iAthbd6HSvPF2pJ0	-0.0630862285492722	5.77448073739	-0.409077478509383	0.686743903917866	0.878720940459553	-6.3983677961201
l9clI4vSS5HV9modYI	0.886543698195439	9.7030875677083	5.20355619867466	4.05163119806714e-05	0.00262188319004799	2.23556802763733
NB3fAT7lCAY.uo9O1Y	0.272498851118317	6.28796806074424	1.76775820341862	0.0920501363298006	0.360995084331302	-4.9961580046145
xVJw4nv4b4H4Cf1XV0	0.0918028721268842	6.45577549432437	0.619044162543679	0.542736226673117	0.804587749978419	-6.28923961181728
BINHU_9u_f.ke.vVZ4	0.457999122037046	8.03064095986202	3.17767140324619	0.00464687971552713	0.0635164191754791	-2.30143784159733
Bvbvn.5Hv71We7.icg	0.373401828745606	8.08371798107557	2.48714635105971	0.0216294752926286	0.162851633927535	-3.72382003990092
cXQoESQsOjlF5VJPOo	-0.201331464416755	9.915338173572	-0.924861153316447	0.36584528128119	0.689180409358183	-6.05454240588803
iaJ4iFKfUTABiucN6U	-0.407787744514506	8.84901193172167	-2.32869900084749	0.03025088562263	0.196492635230179	-4.02634493976893
ou6dFNW7z.hLOb9SuY	-0.114723803087272	7.54021455082547	-0.988565123461466	0.334452077037562	0.664276937983787	-5.99481819441879
QFItGyhREoPSf8gTiI	-0.0920453978046515	5.72348859738564	-0.67908597929747	0.504712519690864	0.781822920381866	-6.25012261902858
WoC9ukguleFXtf0iRQ	0.329987658962373	6.57057791650549	1.91255023163967	0.0699434215600786	0.314814614745795	-4.76285140343481
6pfhdOCd.IJN7.knVM	-0.154569143626658	7.05755233881835	-1.24710725363737	0.226480584938536	0.55895808597441	-5.71627177923687
ESjh7r57e0X65eFLoA	-0.059881134791305	10.6168303019667	-0.485052758306902	0.632804636919191	0.852173815895213	-6.36390080363045
QXuUUVKNAdAwk6SQk0	-0.028009985576986	5.1321669916464	-0.150036584211226	0.882208632037544	0.958848960466152	-6.47224318196812
xNpIG6CW4CFTUiDlGU	-0.152631167327421	9.91734040341744	-0.8930693763372	0.382230167224132	0.702862890085889	-6.08298312752168
WzMeazX9.wzML.swLg	-0.0302775444213982	5.20136423957796	-0.185746407992854	0.854477329579801	0.949420388367707	-6.46610673359591
K943riAgkt0F9keK_k	0.438603422261601	5.75119315308974	1.93270838308009	0.0672690996083226	0.308294545919462	-4.72935682651056
H_RmHkWg.WSiYizc_o	-0.580806236240209	7.41917428149266	-2.97625066921537	0.00735324032753302	0.0859111488178324	-2.73073870942982
Z_kU1F1HTFEcdQjrfY	0.0445498430501683	8.17974570466435	0.258725003415832	0.79843887872842	0.926590067591754	-6.44952509317442
ipWnel9X6x_gWG8SMw	0.0624234404879403	9.41891363001263	0.395108733345261	0.696861875075317	0.883107596092522	-6.40407861089785
NJeS.0e3z4FP6kr47o	0.247762814320793	8.57467049432158	1.68380052860796	0.107454734572244	0.389576294454937	-5.12531913613395
ip_5KU3F4A.GUYS2hM	0.210756142627636	7.70375331203705	1.12438156550501	0.273902293470406	0.60823256440624	-5.85557450541881
lkIz3eOUe4hX1Gbt0o	-0.462712539329911	7.59669318979365	-2.97447429797589	0.00738282909044957	0.0861053660948122	-2.73448003252639
KUykiVrg6v3XHh8gkE	-0.120712400092729	6.96354709733789	-0.77271052856453	0.448550691508634	0.749082668247762	-6.18226256276253
Bteo8Cm7lFF06RT.fw	-0.0262280211661378	5.86063675029908	-0.137411029125664	0.892052525409534	0.962388155323229	-6.47410119884909
igsEwv9Acs3f9LQwAw	-0.0426482966882792	5.24112437902804	-0.281103960347418	0.781460827881674	0.918403482172206	-6.44335628826528
3rVPoiIZ4NXrsTgK7Q	-0.404025903962074	8.64094172692029	-2.74241895096988	0.0124059174953158	0.119398824673083	-3.21544627559226
ExDQDrIO0CvMHB36zA	0.0113658676511443	5.22219557369241	0.0653794412269964	0.948508084553848	0.982951312407614	-6.48158305469029
u4aZQe0VDvbXwi.71U	-0.00635047262602989	5.13792362498287	-0.0362465985595128	0.971437922436405	0.990375398498782	-6.48310016718002
3XfR_hCNaA5PhTDSgM	0.0921334498077031	6.61240253387522	0.589586451209744	0.561938830862892	0.813987719091529	-6.30715797982511
HWmW3IopWlvZRRkdqI	-0.147040638599984	5.84363298930721	-1.02982475515244	0.315143119345367	0.647814850833167	-5.95421428263377
HCejovn3lXvEg3S6jM	-0.148394087630235	8.46004533423246	-0.777475328731897	0.445797763133758	0.747369542318606	-6.17858781918714
f_..FS._kvArsCCNP8	-0.0283708976432232	5.81704709827419	-0.153613164710826	0.879423522111063	0.95809328221851	-6.47168723913793
oo3rrv6f_z3tXozgp0	0.263366591454044	5.51004072409908	1.80964597135607	0.085103781818119	0.34752301421035	-4.93000677098566
6fA0cRs.3xWX0YkXXs	0.39572168873055	5.16917147941177	2.05538933134262	0.0528625670004671	0.268938044610421	-4.52045488277618
E4nSUXmSUjZwDbppIY	0.100505434689482	8.30135082741472	0.709093196573222	0.486288824696112	0.770685389590034	-6.22927817794751
Q5Xe5ZTieVHjjhJzgg	-0.359721359712814	10.1252620739026	-2.23309788563444	0.0368882963238014	0.219679849509322	-4.2034051748525
3dO55254LkvF9R8Hp8	-0.354800534534721	11.489135452223	-3.12779485974303	0.00520940870454996	0.0685789833405842	-2.40863085395735
cwgiuu9ituiteoiqlw	-0.362128953120365	5.97917645718174	-1.57953574053174	0.129587912267154	0.426669063681872	-5.27909920568488
6p07nnbnguS8X1Hwek	-0.356462582793555	11.6564150369914	-3.23602258395155	0.00406348742809773	0.0580107980221263	-2.17535778843722
HJpUhRjIB5T0d3jYBc	-0.220611204951729	6.16841834359235	-1.43628338212475	0.166074127093036	0.481562496491733	-5.47776808029697
3Sx_8j9McoEEerLsXo	-0.259792517854066	7.37224511156089	-1.88760298958488	0.0733825651609857	0.321738914339165	-4.803968165617
upd3Td0jTtzdKpRDCA	-0.00707056573612807	11.17014439765	-0.0532897465800551	0.958019233317363	0.985951389264939	-6.48231818886792
H4lKKMOo0qgoi6L6Xo	-0.0370439199454394	5.06939888341777	-0.163134286413946	0.872017264252228	0.955289625557063	-6.47014359972317
WG6vCnt7X_Sy0Xnuco	-0.221783675336202	10.363522510911	-1.68412849858059	0.107390521849786	0.389576294454937	-5.12482367910231
63QKNWhNJdRN4dxWio	0.275061311331849	8.59097485025708	2.11270564529237	0.0471333149309107	0.254176422687105	-4.4199951194774
lqukgK379TofvQWqBU	0.0999798723656968	8.29051917865616	0.662719655685073	0.51492557914058	0.788100232106387	-6.26112880570586
0fuSEFqH_U95n1OahY	0.215688482857476	6.73414733859435	1.72577204398604	0.0994985046390143	0.375864385006064	-5.06133003802499
K0sBAVMqJMfgniZFXU	0.0858735655497314	6.96744573048911	0.531422690380519	0.600862733172992	0.834795072142429	-6.34005429492856
cS4_qoSSlKj_zqh_LA	0.177558114786478	5.58974308635779	0.861018539414043	0.399230791399222	0.714930986474324	-6.11072491455517
Ho4XUgonq4TOt5b0S0	0.426851232458094	6.11039086018819	2.18666727508743	0.0405711927720084	0.231988860850534	-4.28780547151194
Tv4fomq_iE6r6e14BE	-0.158161461847496	6.06350835306321	-0.941254096707762	0.357583350285114	0.682371851498334	-6.03952069655306
fkXUqy3Xqki5RReLNI	-0.362141516643838	7.98541447847428	-2.14376418721039	0.0442687276355666	0.244534285049689	-4.36482915262121
9SXh1LX1_Ls17pcTu0	-0.135602529174295	12.2884914154157	-1.121048625471	0.275285364153239	0.609582276387238	-5.85918176457364
9Xea9W803yqkglDq6A	-0.234419010653358	6.56211258579936	-1.92411073276825	0.0683984740275061	0.310481467423569	-4.74367200790945
6w9II0cqkA.P4AsUL0	0.107262554355103	5.54024908640346	0.492628981755665	0.627532857143873	0.849884675346585	-6.36014961585582
Tipfmi0eBBKPfl.f1I	-0.230338918614762	4.99613339623058	-1.28639993132248	0.212705650892294	0.542036603627456	-5.66905829623424
flxIHSILSOiPo1eYHk	0.0903676301593894	5.93931249300289	0.527566768421033	0.603488895509149	0.835793236173604	-6.34211800449116
xrl_ezdfQFxEWE_juk	-0.24805907913322	9.65264013995611	-1.74359444613634	0.0962758415382353	0.368751686350708	-5.03380597954317
Tt9uNC7B8DB659711E	-0.0400167778912705	7.35406525307307	-0.329034619350349	0.745482120461776	0.90441372971641	-6.42843868691042
i46V4UoDRIlZVN0pd8	-0.280889452516521	9.95443409945948	-1.46930442439728	0.156997294791142	0.469111567935811	-5.4333105867735
HPC8tMvuAESgReIB4I	0.263881281424008	5.05683364731009	1.52623390469862	0.14230069074956	0.446647227334974	-5.35476766753218
EVCAi7C6EQnuXkTJ7k	-0.0414281262654812	6.82857478205441	-0.172201478703024	0.864975291531123	0.953452543531334	-6.46858752128023
Hz3ADhz_w4roLCwxfc	0.330141636205149	5.26254111193706	1.91271075534501	0.0699217601456279	0.314814614745795	-4.76258563094548
ughNQQgMHv_LS5hJ0w	-0.0326514710684677	4.92226123959369	-0.158013730346466	0.875998971891048	0.956757023818447	-6.47098528954797
ZQnp76cfgKE9yCofR4	-0.208574473499372	5.825335730076	-1.31511556667976	0.20305653488539	0.529747083806646	-5.63377095033996
xE5ETzY4qJFSEuqU_k	0.168126111498225	5.68138722497741	0.971809160468119	0.342523252861878	0.671226616017196	-6.01087843450121
BlRzSiO2WxUt8.c.vI	-0.319275045694892	7.64398772905743	-2.05739165947785	0.0526523089514077	0.268506922628363	-4.51697529494367
cd_9_AfErn.q2RXpco	-0.110593200646863	5.89958483221557	-0.583831488180311	0.565731175595998	0.816168539147224	-6.31056013633267
rtkV6XKHjgDAIoIIC4	-0.234531261485163	5.36655195303329	-1.43224665872458	0.167212296173884	0.482979334915472	-5.48314671550931
ls5L3qwN571wFSeuUk	-0.118144291981906	5.73215968167892	-0.591312164920077	0.560804216791631	0.813398767223263	-6.30613150979244
QXInKSIgoUhJwqUung	-0.237358769371794	8.95649579143165	-1.93650606234917	0.0667755131883375	0.307514401863926	-4.72301978185158
rlXqZS40TQtEExJ0k0	0.431718277062575	5.18713053972261	1.60290351150152	0.124320830329937	0.417936119253708	-5.24528927483985
fVcqFMayI4FCXofXec	0.0322323669091167	5.50826002955714	0.184085972005013	0.855762799555433	0.95003830561956	-6.46642091039465
3EXgqHneHtRVXt_UzM	-0.277153368382469	7.90455641559218	-1.89594431115303	0.072216459888656	0.319570582014602	-4.79026199154726
0F4Kh53h7UVV7flMzY	-0.225747929842886	8.43733016263018	-1.53879763740531	0.1392148726756	0.441911469303777	-5.33711555927844
0gl1tXrkQXggkSOLik	-0.196106537266925	9.58860027842061	-1.50479010576331	0.147697781606969	0.455487679613635	-5.38463167775438
xsejOoeXSpfQAHl3lU	0.238469094679616	9.46318290734071	1.29565568593929	0.209557335632886	0.537639262555738	-5.65775609602171
lKfqBBJAse6UJopqT4	0.143287447231853	6.10510465660701	0.621429387738612	0.54119687088579	0.803645978655481	-6.28775192891682
KXdouAWF6Hk._gAooE	0.15905702933648	6.6471554964717	1.00174841821939	0.32819512319096	0.659083313585348	-5.98200743987876
NXhYpNhdU1yc18kRC4	-0.367561310659436	5.280352020217	-2.20825332892187	0.0388191644113922	0.226712742699896	-4.24869997269177
Qn_Ai_iLV_z9MclKe8	0.10568609402902	5.61500724937233	0.735072290948716	0.470658647218307	0.761619348713403	-6.21054038203062
xHGofx5h6PvVKnEeCI	0.530727873961794	9.34404211142784	3.84262071012442	0.000986254486861359	0.0228322356296183	-0.832537779743366
rTAzEvc.ijA7PgxygA	-0.481921255341959	5.17478282283583	-2.49913183398917	0.0210808115071115	0.160175521377363	-3.70050468353612
iiooSo8eNYfTr0B0OE	-0.275205371323716	5.00939812847609	-1.01083518560437	0.323930219331673	0.655384209602865	-5.97308815291022
Nuh5nUi1zsQ7RkXFJI	-0.296566340008398	6.60229189169188	-1.71605587931094	0.101294029170042	0.379875873442437	-5.07624723921644
NoeZ1Itc7EO0ZFxSS4	-0.716391302386597	6.22343324034011	-5.07522050550291	5.45205134592574e-05	0.00314128617570076	1.94937279655148
K6fVehQlPSi9OLYXcg	0.0453526129461167	6.15939715011919	0.306300663467949	0.762478588684094	0.910637471075019	-6.43580372010304
K8HfyfHt5EFXeXRC1U	0.133028547415088	7.26786867695191	0.98283220714537	0.337198619204534	0.66636066946334	-6.0003411202246
ZiFVP_e7nH058CLeik	0.39162546098499	9.36294674173631	2.89141989427834	0.00890158519907778	0.0976116926339096	-2.9084437393503
31CgeMgjBz1xJPCihQ	0.114107786131268	5.80550633390472	0.779669726972691	0.444533406193997	0.746400266863736	-6.17688828925089
9d8JO0i1wUE9VdAJE4	0.073187971093865	5.46689303998594	0.483250539224825	0.634061651137673	0.852638405832613	-6.36478477053349
QSajol0k3mVav6NUiQ	-0.287922120640984	5.8059637054315	-1.62887235576486	0.118679194748083	0.408368943149636	-5.2072679998278
3koBCVK0f37PL3Th.o	0.268627562794513	6.88565625282233	1.68324469009269	0.107563635924059	0.389576294454937	-5.12615866395561
QuHyETDEjt9VX.sn_E	-0.233482950337227	10.2375518358031	-1.70571024864482	0.103236285444855	0.383361680213358	-5.09206217563437
cXp0TjsojVJHED8xfo	-0.0952266641810185	6.65397322068285	-0.412902396087688	0.683983794123866	0.877926716278984	-6.39677003419183
rilLKQtfo3zkYXyFP4	0.40007541086443	9.48188118104612	2.16725801046219	0.0422077002430608	0.237508685222851	-4.32276721064773
rFohJQaoUqN.TQTcuU	-0.0987999108970124	5.16704885468925	-0.563430132142931	0.579280586020781	0.822742484571719	-6.32236072263324
9lKLaCjQpQrqAkLXDE	-0.232811577532011	5.2045481064853	-1.21299268287097	0.23898619345307	0.572929211042405	-5.75624626528934
uvG5wfrep9At1AnVUo	0.181439578263027	4.83425626655955	1.20181728403574	0.243194782160911	0.577629754800714	-5.76913358791283
TqjRX7nFWH3.19MkIk	-0.118414524675989	5.95730630743086	-0.735785103122975	0.470234025978889	0.76133678564655	-6.21001724703131
Za6f4dc6MUplkghtk8	-0.097343142143864	5.42586423109752	-0.57272119437146	0.573089703075276	0.819629998560389	-6.31703692802337
9XimuirqOskdBP_zNU	0.105090148978575	8.0759278996821	0.67735373345714	0.505788036275274	0.782788705482394	-6.25129967532811
WuAlOyJ6_SK_7X55bw	-0.0265428945509431	10.0570732596739	-0.202320311466187	0.841669543497089	0.944305896753611	-6.46281668965616
faiXXl6dyojo0SEXkc	0.219836055526584	7.15890867298016	1.60423742372586	0.124025657576356	0.417606061031431	-5.24334772331942
ZpLr73V.94S7r0nXv0	-0.242992407131321	9.9709941328972	-1.56367190899927	0.133268712564529	0.432618255024092	-5.30183213850575
KV4u9Vo4Uh4.XgiJG4	0.1923769542348	10.3902856059397	1.452733066599	0.161500691266288	0.474952497887118	-5.45572327872205
T4z54chMAPD18AXPPM	-0.0929575496369101	5.4418717719203	-0.647836138119503	0.524312673090623	0.793229714378293	-6.27091467013946
cQSI6vIp9MCEKx1dTk	0.0577135845768473	5.74275907916963	0.406654444236218	0.68849472561013	0.879161645995006	-6.39937239132815
c1wuo9cje7k7Sl5wgk	0.204042621604286	6.11124597838999	1.3157950954499	0.202832413027998	0.529585909122177	-5.6329279685603
lQIGkjR4oIXoqwBIoI	0.0784099212933425	6.96409553561003	0.465415764377625	0.646561813475119	0.859343754993702	-6.37335907810926
Nu7hHqR3gKCxP8lSM4	-0.0484325524303525	6.16497273733873	-0.329431296382833	0.745186704576231	0.904346170538807	-6.4283055471351
Kjn1Io5KCooqBque8E	-0.124375253668986	5.37521381391461	-0.682694338289793	0.502476329010623	0.780661077786335	-6.24766153373078
EuqCUxhzLPuwV.TohI	-0.0694896522064726	8.01895231916461	-0.532249331520425	0.600300453723151	0.834284519162997	-6.33960997052893
cGK54rmq_1Izhqlllw	0.191003803262429	5.35064213700271	1.13716569175245	0.268644607468202	0.603018909688188	-5.84165083766606
uhUqPu1CXLNed.apBI	-0.0237179669514145	11.2994150298486	-0.199048272268637	0.844194626673572	0.944989288843301	-6.46348839184234
iKe7T7Np5QJ0vnkuUE	-0.052821501695207	7.58600679835689	-0.309023301658669	0.760436377977376	0.909726890357757	-6.43494918722121
9OWU7a1pW55_l7OILE	-0.0704110054079259	5.52196099287805	-0.398671154415035	0.694275903701858	0.882269552855229	-6.4026407390658
HBRRVeA5VfpIIhCCmg	0.000338532320127052	5.42492341741281	0.00178901509895749	0.998589945026024	0.999211200587271	-6.4837718305179
fVQHKItIqCeinHGQp4	0.235019185522899	6.39939123504603	1.60763528681923	0.123276420443176	0.416237921785978	-5.23839640762812
EXogJVIvu_7ron606k	-0.014751840863229	6.1177450114192	-0.120524930600298	0.905245997908616	0.96718588871325	-6.47633152564273
oilWJVq_WWiSJa1xis	0.476716639477107	6.90741586544246	2.80684529969594	0.0107537613422417	0.109789195554861	-3.0835464486748
HkJHSwfHUWw07wtTRU	-0.0414445101841844	7.18495171287488	-0.235572393830162	0.816112265294502	0.93443999827442	-6.45537230050564
WNmenlC5Rd5ZYxTlLw	0.0183503911957595	5.04254629110427	0.0857302846156206	0.932516307108359	0.977757121909723	-6.4800074797252
rioS4kefRF5xTt9L64	-0.00627979398343244	9.76956087110284	-0.0524942980934832	0.958645266169612	0.986038046084884	-6.48236130721139
ZXrf_..AETvbAE6pz8	0.172137058335226	5.24873319958498	0.596003875415011	0.557725572211233	0.812188259611926	-6.30332619877224
QS6jj1c7eisgjr7rOk	0.193835165662463	5.36348510230192	1.00791572403346	0.325296228904988	0.656442374287064	-5.97596173518492
ohd5KfZFEl.0Z6kE5M	-0.0404543004746303	8.50723851567426	-0.314634903974134	0.756232870550483	0.907940776672082	-6.43316429301191
xXvA7xwYBA530hx.yk	0.0676605308497032	5.43082351081683	0.457716900249691	0.651991454122152	0.861754160918472	-6.37696293448615
3qBXWu5rhSpUT3ndt0	-0.340411802337842	8.35152914646205	-2.02865295699617	0.0557431390557984	0.277066043388173	-4.56670524083218
6lHrqUn3.2oDUR1b04	-0.248336121168631	9.50437432826237	-1.20308193868982	0.242715729022227	0.577275156301222	-5.76768037531538
fJTzI77FO41qwLQX00	-0.519505880069383	5.46196177649258	-3.13513803952684	0.0051226240817483	0.0679587356885318	-2.39288374022981
u7ENf5dKJwRRIXMFKU	0.142877704169179	5.062444214175	0.787304310101925	0.440151719123515	0.744180512504548	-6.17094031874695
fmTSbcfcLhEAu1X9Qk	-0.154037149076063	7.79621503584732	-1.17393752881551	0.25393772127008	0.58824823072904	-5.80083341946213
0SHVfwOIPaOAnEuCKI	-0.0673358796410987	5.14986442492442	-0.395260522513963	0.696751613352368	0.883107596092522	-6.40401760456715
WKDJB2OCge4qf90_uw	-0.0567286240826887	9.6593421812419	-0.319586570845892	0.752530128564003	0.906344521639913	-6.43156289461156
cogVSiPhzvciPxRZ58	-0.00928824872006085	12.9870631419017	-0.0813918255534102	0.935923268340954	0.978711309926787	-6.48037893633076
6J6H0pH3zfdzgiDpd4	0.0759907796265717	9.04051569892634	0.574854394669094	0.571673069752503	0.818897613415091	-6.31580270591696
HGbWaGbq.ZJv4mHi90	-0.191874075554102	5.11666594773319	-0.934202924829547	0.361121510324624	0.685122188729551	-6.04601168594324
fRX0ue6guXTwFCXXaU	-0.0246986381738714	8.70636491082251	-0.160575069760277	0.874006864005514	0.956327629735989	-6.47056761659915
up.gKJF_4iu3VXzqn4	-0.101052219300216	7.34642027668172	-0.550372153965421	0.588038121914446	0.82765806939475	-6.32970033099587
frgvX0_.7w4zn5zzhU	-0.333086557690346	6.16772273212195	-2.02139427826241	0.0565490676036504	0.27896743908831	-4.57919341818223
92FtXZVFihHuO4h5f4	0.39885414578039	9.25299425701842	2.57856339561708	0.0177613587883039	0.146474209493917	-3.54454748264331
o9dFILjr0vuKSV1JCE	0.214167355145286	10.9517335394034	1.30985034155345	0.204799682700758	0.532169718925243	-5.64029026253939
9hbuUsHL3u4c5M5LLY	-0.161526406835873	8.65495649229692	-1.3893905018059	0.179687544637207	0.499835443871204	-5.53948634224072
fQlHfheeENfX8On.VU	0.0271296672781514	5.23468986939324	0.128813185829079	0.898766443897	0.965010709431379	-6.47527323739958
T1fqW5_Xp0p10sZ7Oc	-0.0219314937368299	10.2222507517447	-0.11631509321034	0.908539773775598	0.968905485006289	-6.47684215516061
0WIRyAoA5QFUo5V6FA	-0.0283725171900351	6.1440698522631	-0.170779831720766	0.866078658135333	0.953755610967826	-6.46883704581849
W.8F3cvCp8n9_oTaeU	0.400383782314279	7.57958378647335	2.30961563350248	0.031480748861393	0.200734690692609	-4.0620316035172
ugmNlANa0RN1NKVJSc	0.197193350439307	10.5676866797522	1.263005949894	0.220826571982071	0.55199252082916	-5.69731826909519
0d9SrJwOC1e0nUiKJI	-0.453342864773069	6.78636769858844	-2.61473127431052	0.0164187088287879	0.140030388573967	-3.47273359036693
lcQr.kgEDQIggjZLoI	-0.0787309491767397	5.38143142924555	-0.44075091458327	0.664026646839005	0.867200081838617	-6.3846968458297
xR4u64tntLgru1W3SE	-0.114028627824138	4.89924406675892	-0.471063278179039	0.642591694032405	0.857578746380198	-6.37067806746483
iUrTiXHS.8693HzoLI	0.0946229705964506	4.78657717847577	0.390750056108393	0.700031006244938	0.884618627340818	-6.40582058465973
WiwTnsiUkuSOX7nrhE	-0.24420786081506	9.40359857786956	-1.69177258385968	0.105903124408801	0.388049705965061	-5.11325546241506
xneXLdO7AqvDIqO87o	-0.23198686092012	7.56254123154847	-1.56631199666186	0.132650180630637	0.431392136889571	-5.29806128467822
omzj.FE8kqvV7uSqTk	-0.379363192497833	5.44375404422795	-1.68515392255956	0.107189966329982	0.389576294454937	-5.12327412705241
uOP8UTySq9Xu5KpOSg	0.386003027932844	5.0717988031025	1.54341960643031	0.138093672258641	0.440794253585444	-5.33059301187258
o6t86i.wT_04tP31aU	-0.137357224298531	5.93502896040858	-0.874873587750557	0.391822432495149	0.709821707875862	-6.09884776960905
ZheNE_.XIfyXyHek7g	-0.242135243538902	6.87694809975402	-1.97062764979718	0.0624825682254426	0.295856745105804	-4.66570459985761
BlwpABN17wtQ5V5J00	-0.0244837435949422	5.59800558659374	-0.152619804584583	0.880196899842211	0.958233245994449	-6.47184295733694
3oHfrSEBuNJ4BG7n.s	-0.10054669225689	6.56581582156823	-0.645918662027438	0.525528855273229	0.793606611996715	-6.2721599143103
6mz18BFHCj1QXXRClQ	-0.0523547981532845	6.43875739224604	-0.378021275977789	0.709317926176473	0.888445249997896	-6.41079874751175
rghu57e7uS7mcoVues	0.00503859209225783	8.1403463638063	0.039495650670859	0.968879029749075	0.989559551472607	-6.4829740557842
Be0x6QPOJZqiXXggdA	0.308336637572772	6.52843305176897	2.25232762770827	0.0354545523255161	0.214269903835557	-4.1681396973648
WK9EgPiuq4qyoqrKh4	-0.185949855267318	5.57121007957606	-0.907581654829661	0.374691598346215	0.697057120299913	-6.07011411948713
3ePszd6Uj.Mz8B._MA	0.21374333945404	5.48943128869954	1.28147352555819	0.214396257325845	0.543595522891194	-5.67504596662366
W7v93s87kBSzUvEfEo	-0.148045470461971	6.94718936400583	-0.99718213087319	0.330353043504193	0.661130535613597	-5.98646207751848
fh6D5B_1..fpPmr.lA	-0.288286249139406	10.6014975289124	-2.37511259935132	0.0274424879786174	0.187003344891682	-3.93885910373927
u_eSCEgl6eLR3Ubc14	0.0520056968058532	10.1017567329702	0.439867390082662	0.664655990320281	0.867533601074069	-6.38509175442189
irHvkfTUgtVq4c71Uo	0.501682310291048	10.778017535161	2.36302760120551	0.0281495228580263	0.189758207996511	-3.96173138747146
Tqknpw3EmQoMcSQKCs	-0.231590158372273	5.44149796971546	-1.25069743577363	0.225194206540069	0.557174612503384	-5.71200968636577
69QKHUu6.UkVJ4qFS4	0.0599586957281239	6.3933564817804	0.367816353858274	0.716797205885294	0.891963293300763	-6.41467245799226
HnkJEgXjoiOA1K769U	-0.156614238609641	5.24467840917674	-0.764915529751862	0.453076663887594	0.752625030710829	-6.18822838557288
lnSeQkSBeOiI4DUrvo	0.181800980105681	5.02933213073147	1.26181686575077	0.221245646376415	0.552565786270264	-5.69874290818719
ToXwfe5de6roXh_eCk	0.0629723218342143	7.47120433492118	0.390291500506398	0.700364743302896	0.884761809510305	-6.40600274314408
QrAhKv18fBo.iZ973U	0.152418490465455	9.00309985184941	0.8587064417527	0.400475850427971	0.715997212025851	-6.11268981660426
QrisCEq.Xx8Gj_Jn3s	0.210769536631245	8.25964008042301	0.954319918539801	0.351089338114194	0.677272180881348	-6.02737497266789
Zo3yU47K4ONfW8BSdU	-0.0838884910346857	4.92615699719405	-0.371396047933718	0.714170242796262	0.891048394306445	-6.4133255373544
KbnkDSv8ztK18k.VbQ	0.800199876025189	6.07324990576725	3.49364203282775	0.0022359056839187	0.0388693023190585	-1.61120444859498
lAT10pzwsoulq596Uk	0.175562089650026	6.00521169160725	1.06449678398402	0.299536605294342	0.634505988479821	-5.91894106276297
T6jJfeCw01.0Ds6DB0	-0.344032729948635	5.61133792687798	-1.78538881873407	0.0890688176710097	0.354742933616233	-4.9684512205299
K4QIyRE7QiCrdCERek	0.0859014520057587	5.39985345082395	0.408759807981669	0.686973341790496	0.878720940459553	-6.39849983729564
ZjqhFKLtIEoV4AvkUk	-0.150927265668082	10.5179510151168	-0.771342944100891	0.449342744601979	0.749740958901179	-6.18331335185724
3oRWteCN55l4e93IXg	-0.217612899033639	9.73138862698503	-1.19847062604104	0.244465946424913	0.578723300348318	-5.77297284981377
Wqh8qbun9B4Msnv4lQ	-0.326377421345091	5.97710822857769	-1.92927093325048	0.0677186451659912	0.308990071677368	-4.73508545052965
ul1OSoRV7RE3pdJB8s	-0.132770126724427	5.24274460411547	-0.791887275995018	0.43753426948997	0.742535750631689	-6.1673436522909
ECU4coL5L_iU9151ao	0.107230653337502	5.10523328353194	0.646199420748271	0.525350683808105	0.793606611996715	-6.27197780563195
loo.96cYf4ASPkbWTU	0.100972762281523	7.1026144940952	0.713873279061119	0.483390436427278	0.769287424591055	-6.22587853160008
0nX65TEQO3KAdEI530	0.166501391374885	7.45014076169857	1.38277214058041	0.181678835695359	0.502648690876791	-5.54806172971369
EpSJF_7oX3L.v6fUkg	-0.169607616527347	9.94669077260007	-0.856895665312321	0.401452698531339	0.716417177978188	-6.11422525215039
ukviJHuh96XVekkERA	0.2462401160292	8.67811452024549	1.61769262969446	0.12108097723152	0.412466204715432	-5.22369382003316
xI960ejXeiei_SkvuA	-0.461913979928984	7.32685050778876	-2.01960720140709	0.0567490776392966	0.279739314808557	-4.5822634792694
Nu.6gDDAN738kwwM78	0.298976836733487	5.11415832376684	2.08186158229884	0.0501428210894373	0.26264167825831	-4.47427592841117
ceCf15YSBEhJAYJDgk	-0.00399441503460351	7.02225431549476	-0.0219917869099436	0.982668103776667	0.994701374835573	-6.48352561076587
cRudNRGQgZSNC7WC7g	0.160515253071845	6.03642699841367	0.886837260177418	0.385497995070061	0.70571646215825	-6.08845080362159
uUisc67ns_5.yXv55I	0.00341105268754774	9.7424568534012	0.0209428098540602	0.983494680700888	0.994837931426969	-6.48354869173674
HRUkJlLNIdQyDrtFY4	-0.284621893914571	6.32572844007697	-1.70397067360542	0.10356597331954	0.383809462992821	-5.09471440929488
Hh.80MLu_CTE.xnnDM	0.0107138132995059	6.09162119312635	0.045413837251759	0.964218881583004	0.988040864001611	-6.48271654454673
fzr.SP8AjnIJXUC.qs	-0.028673607301678	6.50903897391915	-0.123019652159639	0.903294950895351	0.966772529806749	-6.47602037650505
Thbqt4x00MAeXr91RU	-0.073465668046035	11.7960549550227	-0.405143150706626	0.689587657123792	0.879682983772343	-6.39999600447047
ijUSHrEgiIfXro45Yo	0.110568078470219	5.28640825590524	0.547440197459626	0.590013497107919	0.828456195573039	-6.33132537448625
roK0R56VBER4Sgl4VA	-0.269887733338364	5.23521365785234	-1.52577535626674	0.142414375688551	0.44671165818115	-5.35540977030788
cnj9eINC8AXchAsFCE	0.0722208448107478	5.25795303537176	0.291739878175923	0.773430270467055	0.915511431212488	-6.44024658344209
HgG1yEVX3XQFA.Rb70	0.0792537731776052	8.29658065095714	0.606504794571345	0.550867175112706	0.808496025105751	-6.29696990010412
f99UcND_.sMDteONOc	0.217977362178094	5.38086165956939	1.16722604956422	0.256576145478485	0.590527291568351	-5.80836788199497
luTXorB4U10hJOpyAQ	-0.259525517293307	7.6202606248314	-1.57923863589748	0.12965606076947	0.426712576023704	-5.27952659747872
B4rvSSQohpKVRexVF8	0.0956452881927504	5.49438737668914	0.642014692363351	0.528009780871426	0.794953558650869	-6.27468428153895
HX7K1E_Dlv98zfcq7s	-0.0106825412986145	12.1109975885996	-0.0547081208907536	0.956903015508245	0.98551307721195	-6.48223969544037
HgAVJ.TX_zitDPDtHg	0.0897330694873745	8.92705461490714	0.496365843349517	0.624940111538711	0.848206097618457	-6.35827850248798
NdtTsB9eUWAcklniRE	0.403834111118943	8.28392014767409	2.558960467266	0.0185315969851947	0.149986282749149	-3.58326428629721
HsyX_0_V5zup053XG4	-0.109275400111836	5.76942912240662	-0.668573817219613	0.51125919884987	0.786430418417965	-6.25722142660338
9Bu6ezwKNe0q.dPVAk	0.355452752154258	5.54181656898082	2.56962644427177	0.0181086983288193	0.147700163703903	-3.56221662285805
9r54QOWnyd165wESTE	0.406221256960201	5.70032672733741	2.32168340269001	0.0306977738374198	0.198002182304261	-4.03948386466008
3tz_X388t39EdJ9_sw	0.150520083508843	5.21643678737271	0.790996634088475	0.438042183070415	0.743092816105126	-6.16804415420078
9eCkMFB95A9lWZFE5E	0.20780318220038	5.55052781618249	1.16998539140434	0.255488923200429	0.589256774309108	-5.80527473625706
uqFSCnUV_QeRBd.EFo	0.114799559353178	7.97836289416387	0.951834118265578	0.352318613512216	0.678217949765782	-6.02969750174056
E5yt0iTWqJImqX8oN4	0.310911744266418	7.67962249007686	2.27135075060126	0.0340866297896603	0.209763822024177	-4.13307774262743
EVfoJATr3e37UqK87k	-0.0602236008736274	11.2945638214623	-0.460818339145837	0.649801749294718	0.860443634743023	-6.37551822133062
on0zum._44DBdLwE3I	-0.0950030957157507	5.32151076610544	-0.485386961174049	0.632571661751372	0.852056639209072	-6.36373652787482
TnFIIV6650Xo1aR708	-0.0260118167751015	5.17519935959911	-0.157410543658125	0.876468229906357	0.956968059271622	-6.47108267554409
6VG0cf0Kffe4ml9PZU	-0.75672516095063	6.51412631492857	-5.2805740348088	3.39277788856511e-05	0.00230646067202269	2.40665772600635
o3nUr5A7763r6hL_94	0.0168727788381419	6.37662775939748	0.104360858775202	0.917901781989422	0.972087936161317	-6.47819329971073
EU3bXrgJp5oX_9RC.4	-0.325814939841014	8.52576966436497	-1.95330821032704	0.0646299764716169	0.301965134348339	-4.6948812743372
rsCt9OuwqkohMKn1Uk	-0.285064051114645	7.04497768622683	-2.01747349724068	0.056988710328672	0.28043640163077	-4.58592667966617
6dZK76RCRi.ge.qzSk	0.258563136571203	5.11500353202763	1.68669123606474	0.106889891188538	0.389554606987924	-5.12094971793928
6nejAeATprC0BUh9Sk	0.248515098603984	5.29532278598083	1.90866102494301	0.0704700507251206	0.316088129426327	-4.76928591030179
ZpdxB1IorfogngBIJ4	0.113187941067623	9.49216870948954	0.74476918957361	0.464901751344885	0.759506628861159	-6.20338265579754
NVBOg6dUHl7B1L9CoU	0.216419456561422	6.63993303177956	1.43169825308557	0.167367406006157	0.483141232749721	-5.48387647638181
ZSqIZN9H9J55aeUV_Q	0.0538910952100318	5.68635073073125	0.283501051727175	0.779648700580053	0.917883019141688	-6.44266543049924
0iRFajHugsSSnpXvFA	-0.198549034237919	5.32547202142952	-0.772221546004731	0.448833793778158	0.749232298214716	-6.18263847587201
QcKm7iGA39XXu6fIOk	0.0465274091195834	6.18549384457643	0.303564295436295	0.764532890537818	0.911952916870923	-6.43665501383859
rUx.HdOee56kMv.CSE	0.293304321464009	8.52102607868462	1.45827892404616	0.159982024579548	0.4730247480866	-5.44824534601465
EPq7UJLX9F36stornU	0.0653710177925318	9.28913724404815	0.453290925585719	0.655121908824249	0.863380627854674	-6.37900809665675
0YdJXAhXggsvey8h9M	0.0918147270194415	6.17320017601229	0.57895090730318	0.568957652565199	0.817793086361334	-6.31342011023655
0XI6Ef791TpUc7l6zQ	-0.0818624101354804	7.04446494348127	-0.548191536127612	0.589506977412691	0.828278765389386	-6.33090974591375
0XX1W.KgeBd1_rgNEc	0.109437560646953	5.29194075601237	0.49965660968686	0.622661002781154	0.846812373033465	-6.35661933497462
BinB.LisvqGNMjoelQ	-0.292354603049202	5.77339687476063	-1.17931510678194	0.251838368190914	0.586293787058145	-5.79476929801661
ErqodcTPY3q5T5Lkl4	0.0935552392028358	6.70018933930008	0.653633525799755	0.520645059310001	0.791236388260045	-6.26712822189235
ue4d9cekQ6l8Q5I6tU	0.026008387973373	5.07411658096261	0.10354557845248	0.918540734164295	0.972242627439439	-6.47828012184764
xI4OHMOLReOOiK0OK4	0.257654003387889	5.90781317452081	1.55446110704821	0.135445467688086	0.436253537659011	-5.31494905770669
3fpmOKAeKVIivC7PpQ	0.290919502826221	7.02256267891369	1.57933272737756	0.12963447526174	0.426696184296265	-5.27939125149397
E7SbiV6hXaPugD13lc	1.08963162228895	9.80181634471639	6.53805903360307	2.04846585234723e-06	0.000408057573703619	5.10707191068176
Wu7ol._MsohlS1Ysjg	-0.495159719303478	11.1285843418858	-3.81509526973438	0.00105228811508829	0.023699077733062	-0.894387567551807
9un50u.H5C.0t_h.gk	-0.324134205530429	10.1158032925246	-2.46143829609093	0.0228516372797204	0.168305681621374	-3.77363201918684
Q5C.0t_h.glKPUby50	-0.457985899759008	10.2580224221722	-3.58797975036605	0.00179356676773228	0.0339641011277939	-1.40206053242476
onteJ1DRLnSC8fXfXU	-0.0149428945989479	5.79979401928742	-0.0731921772865924	0.942365786111784	0.981302204233767	-6.48102834805157
QVEnSC9E0l.d8h195U	-0.188916457462366	6.35774120057954	-1.22689135337913	0.233829370996177	0.567942352209765	-5.74007514662813
oPE5K3u7N_TwP9SXfs	-0.505308624734386	6.76248027394235	-3.28879436227369	0.00359775534820709	0.0536572949407298	-2.06074567150353
l6tNJKK7S7d7X7fN10	-0.471791824707786	6.75122020579304	-1.86686760085018	0.0763532796433349	0.327591387309569	-4.83785738146539
HmnF3OdWru8ooqDSIE	0.0427888902045515	6.99396779311817	0.203003159643027	0.841142798754371	0.944127129361015	-6.46267513520707
3DD.fvwOwiXfzPB9QM	0.441389937092127	5.13314129772251	2.70195331344978	0.0135641922747804	0.125349965447389	-3.29759528131067
NshKBGKCp3.wE1LdUk	-0.10299837422169	8.59734263158027	-0.724529617999524	0.476965412911162	0.7657322587012	-6.21822155733117
ZSgRigqd.8BNS3VJM4	-0.0107762883272841	9.44528808907266	-0.0876071252608113	0.931042845189222	0.977190719567222	-6.47984081375051
iqdSU5L4.JKgOSv3SQ	-0.0122533797770235	8.66990141414096	-0.10428972178381	0.917957531268449	0.972087936161317	-6.47820090243049
BXeHV3Owtf9qUx_v0s	0.404013803436955	8.76221182574589	2.61824296176798	0.01629357019625	0.139326003010322	-3.46573502055307
u0pIEsAwushVQOIrPo	0.168924097712024	5.31386309042848	0.890422546284536	0.383615804159931	0.703825169177334	-6.08530961331041
WdKE6kapKo5_6L0uQ8	-0.065318402955773	6.91352982374736	-0.371226975355485	0.71429423533473	0.891073302849486	-6.41338944328758
KAWvLQ77fDPvhD3sC8	0.170637115241651	5.72612861604456	0.705402079732098	0.488533817288988	0.772307197962173	-6.23188847987504
3u2_kUl1VNFvFPGoNc	0.148173417270911	7.83962416420079	1.144586600886	0.265626996638741	0.60001906932364	-5.83350505952494
xo9fLqn41zyUB.664o	-0.1309031849668	7.40316986370528	-0.780671756277569	0.443956794251875	0.745966569365012	-6.17611073319824
Q2t.7lQrCD748D3t6o	0.00947070870419484	6.36472802108905	0.063644349886641	0.94987265720656	0.983316510229817	-6.4816977623127
oi6daPNHdj3J6_SqDY	0.0306971024410367	7.04760116766186	0.207922022179826	0.837350692819564	0.942051606907943	-6.46164142192132
iUeo9LJRLUC1EB0e7g	-0.224357572109486	5.9435727615471	-1.34263619202326	0.194133756708143	0.520046493208223	-5.59933907227883
lgkkOeKnSVQJA1QhMk	0.166452183420016	5.11674062390269	0.786916495899489	0.440373652076501	0.744219360313875	-6.17124377145189
cX2XtP1KEzfHlURQUY	0.0455953103076325	8.33680652611812	0.335972085105901	0.740321445364458	0.902293763113146	-6.42608733721342
6IIevt3rzulepIqAxE	-0.416926192294439	8.87605795672776	-2.70100065704196	0.0135926598169352	0.12541852040064	-3.29952258949601
EqFD007iW_lbcW0UXc	0.183522394801904	5.67243076153761	1.058974834313	0.301984401332261	0.636438379482909	-5.92462869896478
66hQ9NO4lvpW3FtFF0	-0.158367197760982	6.26117829950455	-1.12750376914667	0.272611308134198	0.607088338649438	-5.85218677511217
WpGP_DXd5.vH27.Avo	0.315018656762507	5.30849445676579	1.662670234219	0.11166118355653	0.396650835296853	-5.15708720054352
T7O3rqfqoPQqKlwCR8	0.0584148709166617	5.85130613599784	0.371740281324981	0.713917817874049	0.890895167486759	-6.41319533556252
lorh6LeyFO9dq1TdAU	-0.210308391173561	9.29809533619106	-1.64169158752157	0.115974712444339	0.40477569608102	-5.18832708217809
9wQjXQJXkt4Wn5GPpQ	-0.11570212055996	5.93899097147407	-0.781368949235252	0.443555869539984	0.745787285644406	-6.17556917028297
ofxo3nEL.HfkzEv5U4	0.396720390750992	6.00468599647681	2.52275529232178	0.0200373155992839	0.156219326139198	-3.65438085984008
WfP9SEXXLXPuIz.u1U	0.698355635551761	9.04361007608843	3.50268130443265	0.00218924635115365	0.0384706248109818	-1.59121665362944
ZXgCeK4euv3qiaiEf0	0.13594925333236	7.22229132864366	0.907925302121263	0.374514291636228	0.697057120299913	-6.06980706851202
6_SyVICzAxNgIjl_Sk	-0.146207834675018	6.64740869371431	-0.956929957577698	0.349801772089191	0.676616946735111	-6.02493041677048
rScaTVYQY4EiBT2ok4	-0.310995735651522	5.24803293318324	-1.32361300718265	0.20026782488188	0.526715505156815	-5.62320326746284
ungr.h7jqdEfMOlz4s	0.0840238959351503	8.81216118600415	0.681391129846874	0.503283309834339	0.780762256497424	-6.24855182466641
rkQdfIoLQSx7LoMUiE	0.408702541889605	5.55697084600646	2.10219546841833	0.0481399871955321	0.257665746920139	-4.43854834445819
NupKUoSt4yiSNFPZ4Q	-0.108636080686753	7.14622689695107	-0.737981032299724	0.468927344419804	0.760619697267756	-6.20840262991958
BtRfnsiuMSCHujiRKE	-0.217456602805286	7.47479816940032	-1.41322437626437	0.172660687180726	0.48993613940847	-5.50832651213022
0rV93TPQlIET_rPXiE	-0.01076203799557	10.3975986813826	-0.0862772454212133	0.932086875579073	0.977686000445616	-6.47995928123597
9LSUT1R050hQQ068B0	1.37134832256405	8.46078444435143	4.58700746902232	0.000170530020596209	0.0067625153383654	0.850781621429554
uX3iUvDbpTh._sCiOo	-0.291079841634326	5.06972509884088	-1.24235664033272	0.228191400690178	0.561132480721102	-5.72189537515406
xfVApL61tt57lu4EgI	0.0794487700472942	5.22763324779344	0.418883675912556	0.679676721093886	0.876071004989329	-6.39424220966245
ufeRDU0u8R60Ix4aVk	-0.204948526447288	6.38498337691956	-1.2227076744041	0.235372651708747	0.569365624678496	-5.74495953903753
rl6o1BdnjRygiMBwpM	-0.353486872084238	5.8023145313021	-2.42332156198343	0.0247827126928048	0.175874445751727	-3.84698064924573
c3Jdae1f4AQK3UsjtU	-0.000763206517134	8.03739958826329	-0.0053285854346993	0.995800166635534	0.998749473823465	-6.48375891908195
une0QOIc5zgTu466oU	-0.0966945756244561	6.50170017207652	-0.586125404340146	0.564217972018724	0.815450462708952	-6.30920790811462
No37FN9O7h6TgjeM0k	-0.125899744918966	5.11746481846646	-0.605089214811743	0.551789117417998	0.80887762488804	-6.29783300481571
WgDkFnUVnmA16kVyLc	-0.173869747182033	5.34837587653721	-0.767209983965205	0.451741574993719	0.751784559957141	-6.18647826910072
fVKADgSp2H_iR_XBK4	0.127987798945768	5.36335930262904	0.6820700599927	0.50286280669789	0.780700471320475	-6.24808821399093
6IqPqoie.nGDupu3Xg	0.132708923473151	6.10708135138075	0.956861103570566	0.349835697251379	0.676631635726982	-6.02499498347188
9OF2TVIqRtCCeCTRCk	0.0780300756864368	4.96930228509085	0.389888709927971	0.700657945854805	0.884862294892565	-6.40616257552072
fjit4IinsoLI06CV70	-0.24136700536732	5.26772465942491	-1.18099694144612	0.251184473734187	0.585692296109704	-5.79286780087014
NXRKTBUTK5RdfIpQ8E	-0.121050474452408	4.9415692204733	-0.53666109858958	0.597303913582166	0.833007809464415	-6.33722727127779
QgT17K7t9Ex.AgdY7Q	0.244504089029944	5.24619052318371	1.23520527448666	0.230785418365294	0.564179986013718	-5.73032622911697
ilPSiAuDgutUjptCiU	0.560163189695407	5.05910738655551	3.21918403182604	0.00422409323188738	0.0595754795717947	-2.21181301051105
QdDu.O6qx7x7.BstB0	-0.0161991215012415	5.52380842572502	-0.078220422022397	0.938414551226525	0.979485957813412	-6.48063827649741
lRbxJ96G7rgCA7SX3o	-0.22424401031636	7.47484541658321	-1.38600126325536	0.180705089532082	0.501358096059805	-5.54388197991391
umg4_5IHh9H_Pu.500	-0.107631094085248	7.887637770384	-0.773425476292401	0.448136960215047	0.748879377145241	-6.18171253196544
KTXzRlFVneYJZeogos	-0.37508421987374	9.63057134657127	-2.3377808187266	0.0296812963408605	0.194521875050011	-4.00930295877898
QbV7h7p1no9.pNbrEg	-0.00556758468754764	5.39704112420381	-0.0315317421312384	0.975151809838168	0.991193859709337	-6.48326393366165
6CoIR3H.08q8A_h8vU	-0.0512852909984437	5.32794573782572	-0.339302856083298	0.737848174866713	0.901819567304825	-6.42494118720346
ZWMiHdP.Peff6pUrQY	-0.197326441243441	5.48658730511706	-1.31241374554048	0.203949565936499	0.5311422576342	-5.63711904508557
iIriX3_Mi.tz2H3B6k	0.236925938877454	4.80190386341124	1.03669479165399	0.312005953052719	0.645021478326285	-5.94730830603675
Qq6S_GE7KSh99Lr_6I	-0.136831391489078	6.61199359367517	-0.777426448184058	0.445825951924681	0.747369542318606	-6.17862562514702
lp_L4C_F1hfTu5Fuk4	-0.342889752314813	9.90865193252846	-2.02514245432106	0.0561316169422551	0.278091702206004	-4.57274854505703
Qkh9ag.hLx4E9O8AyE	-0.132136373203642	5.16499889016136	-0.652575935354874	0.521313064122729	0.791549386005778	-6.26782137668213
ruraoqkQIA6fop4kX8	-0.217999724360872	6.36347643135716	-1.71296742192272	0.101870546800235	0.380710797138692	-5.08097586894096
B6o0UUSVJ0L39368tQ	0.22520003870935	8.28608188395953	1.41162973389846	0.17312383820143	0.490688481300012	-5.5104248561225
3nqPgruRJRFJ8K.7wI	0.0504056396218167	7.62472718745914	0.36751177602222	0.71702088764112	0.891963293300763	-6.41478646652608
BXvrdgR0Ezj52NH8jI	-0.0638826259210485	10.5627468105307	-0.380285735241267	0.707662326111564	0.887660007416143	-6.40992500812816
3iUHSQiBDoeFELns6g	-0.900272973200027	7.19197433712858	-5.64513411507734	1.47609615493576e-05	0.00131705704490918	3.20874590182848
NucIRLfz1XzfTdF3ng	-0.132273103303257	5.32946016947854	-0.814523092152195	0.42474821931071	0.734061133339654	-6.14929224922959
NgLimoDn7sjgSpJ8ok	0.106994840928839	5.22414778283444	0.721591879578846	0.478731630690363	0.766750020199032	-6.22034318341774
ZoVSQ4gRGS40rv1KLQ	-0.222989536182633	5.36038473723877	-1.34071674571318	0.194745888870934	0.520314525505966	-5.60175987580223
cUIIimgiIAwjXJSf2I	0.0470147333721871	4.96667501545385	0.228172676202049	0.821782559830152	0.936550755719151	-6.45712624609768
QLY4uSIk6PwylSCRe4	-0.0594400398261485	5.45475026176103	-0.346768982302695	0.732314812062534	0.898891508267062	-6.42233142344195
HvtEeRPyH0u2mvTEIs	0.0414171820267612	5.40217376778293	0.235386421013798	0.816254648235752	0.934491083774406	-6.45541706335899
NZ5xP.or3rv7K0eBIQ	-0.182170303460284	9.07874840741935	-1.36673946641905	0.18657558715105	0.509829100704012	-5.56869503959576
cmF07cXlbEX86EHrEU	-0.166258673431979	5.81487620016806	-1.02810257509852	0.315933024742038	0.648741577135645	-5.95593900361051
NoFCKPTkDSKCILwlBM	0.00788370296327516	5.31074079656173	0.0539952226204238	0.957464033740438	0.98572032310236	-6.48227940516694
NpxDpTT9zD4j1fiFS0	0.0601542828470455	5.819914863506	0.37255857356866	0.713317902691633	0.890590328707943	-6.4128853496855
WdMJCMi6k4EnCVPnTo	0.259011932020546	4.43495330648842	0.972561968866921	0.342157783173346	0.670722035738461	-6.01016223529623
rJDADXVQCSgAdX7UFY	-0.149877608003122	5.40340062730416	-0.856405738934102	0.401717260046407	0.71662118912688	-6.11464016440536
TIAzj230ATE.ApRoNQ	0.0844302399089322	5.2240867784646	0.546102246586991	0.590916018376209	0.829270325171397	-6.33206413792518
rSgqB4gGA6BY.inDOg	-0.433517240906302	5.21091316291184	-2.27946389232159	0.0335180999047577	0.208087978085199	-4.11807171454926
0oJD4Uzf434gs8X9JU	-0.194044273657574	4.89657418722374	-0.907625548850751	0.374668947877918	0.697057120299913	-6.07007490586944
lkNAtVv_xcjhg0S3W0	0.0153879919262399	5.22311604227139	0.0854994300728989	0.932697562673003	0.977781701001443	-6.48002773083233
QLPzkCeCD06FSbf34k	-0.319351317232524	5.06878767124709	-1.45346109270867	0.161300665364093	0.474770360495431	-5.45474293342802
ZLOGclKGJEuJ94K5I4	-0.132467993876727	5.40459080394859	-0.791876475916296	0.437540426355801	0.742535750631689	-6.16735215113256
xWSg0gxxOC46SF6FJU	-0.142640143897611	5.14001644524699	-0.841570411786471	0.409781562719048	0.723722118020025	-6.12709947995863
ESIedHxVAeRZe7njig	-0.594910111984803	4.66280931382886	-2.67079209315948	0.0145253006130392	0.130281553177406	-3.36047470330311
x7EtMPQgMv4i.wRA_o	0.136079817182147	5.00253069404257	0.564963576130145	0.578256489052065	0.822307187744659	-6.3214878660191
xVup7cQM0nuJEwHr3k	0.0935329426496133	4.92108434810805	0.449848817436678	0.657560999025828	0.863960782900434	-6.38058517454084
QcjujJ5H6gVotjEIpI	0.547759350314515	4.83780227179715	2.9221776918866	0.00830709884315127	0.0931787127808114	-2.84424279423383
c6H0fXHkGxAcelfDV0	-0.429178863270178	5.45075861523954	-2.94518699408213	0.00788750158335633	0.0902427106801013	-2.79604174260854
Wi9R_UkihOkvMjKeBI	0.467223583184601	6.26272431394708	2.24441420767868	0.0360382713538682	0.216469420713117	-4.1826738565179
iUzIQCIE9dUIlIvir4	0.0356484950068045	4.85171730214406	0.143458487212513	0.887335108687676	0.960360960617749	-6.47323156000275
QSQEucQIdW4AU9fIWo	0.25557435197943	5.08848002056818	1.20238624075591	0.242979172167347	0.577334507991449	-5.76847996416873
WjTN6LHEXpA56AbkJI	0.138315295895701	5.2998755794126	1.05822763018109	0.302316721621479	0.636720989714543	-5.92539629369866
QXNJKvUUt9X1IIdRI0	0.052380205037648	5.11819003992933	0.273393993000983	0.787297931193068	0.921235258957437	-6.44553888168104
iXyFqCgMQCeSfMzTmw	0.0670645951122887	5.53427141052382	0.400803480898741	0.692729867758161	0.881328815317431	-6.40177400818988
3gPMMhHY4BVyn1JtKo	0.0122782340543973	5.09774096245356	0.0711278161842944	0.943988425142197	0.981613324096701	-6.48118099550064
QqlEggcHuoL.Usk1OA	0.206738881707195	5.75541703998185	1.25526224184109	0.223566723689775	0.555286497067093	-5.706575459781
HsBl4hIIouc_9W7oFo	0.295472676441496	5.52945706727756	1.27068874871355	0.218133619173133	0.549223947863217	-5.68808600986838
Kp9VI.VRbvpUDAp.uI	0.161785343215196	5.02918190841459	0.993763986903251	0.331974824912049	0.662378723551118	-5.98978459147308
3Xz7SCXSC_O52M.rXo	0.387362754332333	4.78852668108441	2.71034711831089	0.0133157992904643	0.124046967078752	-3.28060048168211
KUg4pwp3k4ojQNXu4o	-0.151680298316393	5.13428333466368	-0.846621761897505	0.407024157879664	0.721219203655791	-6.12287989143887
op_okU7q7Sg0B0nXeQ	-0.162778422329887	5.28669098639251	-0.908801437877032	0.374062496925179	0.696794779520574	-6.06902375168815
QrrBx.jtcpA7tAM6JU	-0.123996701836898	5.14043835888484	-0.70478316418829	0.488910838147172	0.772713070168392	-6.23232489900307
ooRA.bji2s4EgbiRWg	-0.31741777146746	5.217706833906	-2.01990794438111	0.0567153742262028	0.279626817246879	-4.58174695084986
N0gq1ZtdQjAWef4Uro	0.110870209942327	5.40945279229815	0.804786884134448	0.430218830808585	0.737218811368912	-6.15711502113418
Ze9YNSKuqLE0gkiEJs	-0.0429381721585916	5.88178331294281	-0.297825683758183	0.768846870468675	0.91338510188958	-6.43841573163071
EhJKIvnjBfrgi5Ip2s	-0.205256204314532	4.97786227420951	-1.07600603956669	0.294480535223833	0.629896184673688	-5.90700171318916
93VMiFInIzC.Prijqk	0.16419626401046	5.28172813890154	0.688670437599333	0.498785207816637	0.778726461267267	-6.24355815952358
6dEJsgKGO6J4mH9OoI	-0.329843294510175	5.37390516817649	-1.97145443795771	0.0623816595694923	0.295487835199492	-4.66430744237207
6iAqV6RIoisI6JM6t4	0.124197901408142	8.49609336078724	0.688096958483273	0.499138742506288	0.778813835212753	-6.24395340752663
ZrhEQSIgjRIopbXyeY	-0.0225228481950154	5.36458238303897	-0.107979941872576	0.915066125301076	0.97132204409929	-6.47779967951159
9oFLzSriiQgJJrmTJI	-0.0706450339482588	5.2324984601757	-0.323101833256966	0.74990520075139	0.90535823716981	-6.43041101587573
iR58HDqMuc60aOn38s	-0.187254958901939	10.2504416047212	-1.08697063952	0.289721196676552	0.62508145853703	-5.89552113780376
9jvNU0prTAh3hUEcXQ	-0.0117357842253087	5.61029168439344	-0.0677198997966817	0.946667675296693	0.982215014014581	-6.48142344061925
udx9VhTdxZDhxu1eio	0.0873609410658299	5.19095847366758	0.572839296863388	0.573011225801683	0.819629998560389	-6.31696871265146
3RTKhLnEDwp8WKf34A	-0.421749910635923	5.13279593131896	-2.00885379954522	0.0579660036955048	0.283346470793872	-4.60069921713126
ZVeVUV3S4x.x6g7Sh4	-0.214900774568512	6.01140453446675	-1.60009480427049	0.124944276330043	0.418877112700994	-5.24937336651448
3ekSh8eJepCNJDAugE	-0.0714506565704951	5.23254402986043	-0.34457260803349	0.733941072252204	0.899704310658418	-6.4231049875393
u3IGSiQepIlwionR50	0.000387825028494564	5.35645621998494	0.00231096258545328	0.998178560331306	0.998994955009876	-6.48377073378987
cCEKKqIIKJz3FDqC4c	0.0535049601333757	5.62452789517673	0.322761108072062	0.750159492512028	0.905539420723037	-6.43052321024602
ockuJbGl4TE_ASSF6E	-0.535437150761771	4.94961568139653	-2.30308310526954	0.0319122250582618	0.202081923933503	-4.07420903469772
rAs.E4D7p.EMx.hM.M	-0.200721898799292	5.1519050506756	-1.42123700630821	0.170348537646614	0.487371574366934	-5.4977536464371
oLnt7igKgL.rp2nnVc	0.0922379383563951	5.24558811067559	0.4424915297409	0.662787534242123	0.86664705409733	-6.38391657027235
Z9ad61Kk7qB_Ht6ddM	0.1106633516899	5.5413252136531	0.61569098609408	0.544904229923931	0.8055228669594	-6.29132170212948
Tlf6Du7SqIsTIClHxA	-0.202840857738193	5.61068102564028	-1.2074564482554	0.241064157346258	0.575387855408397	-5.76264345034048
reE0EhC3Sh1IpTo4UI	0.0145225536176533	5.01290115462959	0.0784508598648292	0.938233509583488	0.979485957813412	-6.4806197795365
QQ_zIApzDwMz.K8f7w	0.671866935224811	5.12102378542968	3.11323562330875	0.00538571052598763	0.070145262740144	-2.43981628934669
KQFBdcLh33lNQt3p0k	-0.276086812356282	5.16811352468642	-1.19978414814321	0.243966433628987	0.5782837205621	-5.77146709075748
ftFJNdCI6JA0CkiF_o	-0.368245092649819	5.22314269343713	-1.87624796204084	0.0749965576201834	0.325101574613098	-4.8225587907683
9YqaiQlNIKLgClKOIg	0.398959048937533	5.29352667818767	1.52810613904521	0.14183729657164	0.445900784193961	-5.35214440725119
HJ2BUCVKXTg5JUWOVE	-0.495776548812388	6.07169719814193	-2.2926141349605	0.0326150721997739	0.204866661040721	-4.0936830087104
r8c.0wwfA.0AJMCsJ8	-0.122644441200653	5.36073032022728	-0.847900028366681	0.406328274395401	0.720594732031651	-6.12180838010407
cSQQz53Iit3lITWU5Q	-0.0634542094304258	5.10876046606068	-0.324595922588234	0.748790469667592	0.905134657392678	-6.42991765744057
NUGKUzaQnHh7dqfj3I	-0.232327849009637	5.14358365402211	-1.70619778502653	0.103144047525048	0.383074517885701	-5.09131849469946
x3A..d.3QQMvzO.zwA	0.0717288723437047	5.24352373525258	0.452530608658749	0.655660333121409	0.863561646472058	-6.3793574660806
xdU5BKvl4n8KC0XhIk	-0.266922293921919	5.51334866998215	-1.77705867362078	0.0904668663423447	0.358100195717428	-4.98156701551886
xhHSUe_roQoAQ05TRI	-0.175112922223125	5.4122096925572	-0.965738074107895	0.345480416121518	0.673428677317352	-6.01663583809765
0f_n_FHB1_VMdc7sHU	-0.309880497204091	9.77630803428357	-2.24800921365043	0.0357720097234361	0.215439647923552	-4.17607485171467
cuqCUgAO4z3OEvX6Ac	0.0134497291094841	6.03241512867227	0.109348974266372	0.913993749395011	0.971112259725151	-6.47764728651308
l6kRe7zsLv78yA_EhA	0.00706691071659836	5.22425513995294	0.0382679164296248	0.969845931324033	0.989915152920268	-6.48302298163212
HHeMM.DPAkPTQxey7w	0.0451537569438841	5.29573982784174	0.274180071041773	0.786702208081285	0.921076575074126	-6.44531911058285
xhRqEiiChW7ingCFXA	-0.154916978682725	5.0319929294716	-0.540407219467831	0.59476524329823	0.831131788407995	-6.33518907297017
HUp.8eR1xCp71idE9Q	-0.0940455389069345	5.67704019575352	-0.590604823110585	0.561269132317403	0.813649038586119	-6.30655259341469
ZqU5S2dNSOHECKkJes	-0.0695026404751226	5.36901449975563	-0.296000344621403	0.770220684467443	0.91385912497737	-6.4389687998049
uZ6T7dbfexVunj6KuA	0.261583505823669	5.37149543089225	1.26954329313143	0.218533504928073	0.549638394454016	-5.68946549986701
Q4p5I755I79H5SkPPY	0.164151961073583	5.09356580661398	1.22219689178225	0.235561599379315	0.569661812464734	-5.74555488850838
6oleC_o_reQtDSGeaM	0.0237918500322955	5.60134305399718	0.125087902226553	0.901677909722172	0.965997550493232	-6.47575759252006
rXoVJ7iURE3FeX3viA	-0.276219091841654	5.53533661549045	-1.4616231399735	0.159071872253939	0.472071821377696	-5.44372496047056
xf4P73y_9PUtdwt0.Y	0.253761682159706	5.16568822861096	1.15677083034562	0.260726982210518	0.594806575094432	-5.82003006382933
9nkgEEeFNzdwlHljuI	0.0663039669843795	11.1390892036973	0.500865160192645	0.621824961838013	0.846572792008563	-6.35600731280879
6UjnqKeICgjLuOcl4k	0.050832847454671	7.52028351928041	0.282898765591607	0.78010388975443	0.918141646203383	-6.44283956078803
lpVO3abRxI_6iyj_X8	-0.446359466445842	8.79785503401535	-3.61936925429428	0.00166645860531068	0.0322219614602472	-1.33222048720646
TZIWIA6CkCGgBA5l34	0.0503516659445396	5.4756807823686	0.291820399433589	0.773369571630109	0.915481752449739	-6.44022260407797
BJARStKdR9LSKN7a5U	0.0733154210440249	5.39552721780029	0.320257297398764	0.752029042845931	0.906165727938286	-6.43134407417622
uQhEKPfTVwNShukKJ0	0.309302534366	5.369453828691	2.15503682380727	0.0432686883626105	0.241240070482535	-4.34468269998065
uBJ.f7iqCqd_OJwldI	0.362173736971303	5.91418808742017	2.25237672784835	0.0354509577408779	0.214269903835557	-4.16804942334267
ZYxB8R.fAohvbgRJVU	0.19259665867783	4.7987566123672	0.986186854411905	0.335589578797567	0.665199429679195	-5.99711288581908
i9kfQBRPtShkioEhuc	-0.0501627251382782	4.83650777900916	-0.223874960359564	0.82508045834119	0.93756489510894	-6.45811936650845
6KEJth6KIE1uOSIuV0	-0.00257919823189726	5.31232649686124	-0.0151833116064675	0.988033385978038	0.996161181189504	-6.48365532419913
ckTlEd4n.zW7Yyn3gY	0.107151055516832	5.46790316715616	0.506466820159486	0.61795675314274	0.844241745044608	-6.35315175149404
ihP1Wu3EkFYn31KLo4	-0.271382970544756	4.94429749306514	-1.52587872771396	0.142388740936347	0.44671165818115	-5.35526503316235
96KD6KpLVJklSCdIOM	-0.0624712469481064	5.69163501805246	-0.310039642301875	0.759674494756509	0.909492894696143	-6.43462827655511
3uxLUvdKPSFAgnqvn0	-0.0711436792818089	5.89072835047027	-0.444863819192487	0.66110034075192	0.865777223332098	-6.38284827504818
KCokhIgl4tVFSU0ouQ	0.0680694401822895	5.11534604944581	0.367998257503007	0.716663628425389	0.891963293300763	-6.41460432400219
Ke094MVLstL96cOB6c	-0.0908960712205299	5.0318428639391	-0.555647783130217	0.584492020650515	0.82548455370466	-6.32675509941296
iveutpzr.iogg0jpBI	-0.193779761282048	7.91456727113086	-1.39424167847123	0.178239054226057	0.498336304694481	-5.53317929409229
iAopSQrGkMYLR_qTYU	-0.169965103453108	5.35530325767756	-0.960356501906494	0.348116308836704	0.675084505937422	-6.02171188088345
ZlJCsaQxgtH6pNhS.o	0.189008806962928	5.13248822544143	1.06634992190087	0.298718333671719	0.633729327546535	-5.91702640560996
cXnLp.vz4_IhOSKilI	1.41688281944465	6.1524185526366	4.97466511717766	6.88633697222437e-05	0.00361139186071938	1.72424984233737
ZhiA4bvhKH0nAHql50	-0.378184835612329	5.15869500682347	-1.7764951968124	0.0905621160116267	0.358275160834786	-4.98245260399394
ZsTPh5Uf8vHPgwPo7M	0.150560730237363	5.32257875849807	0.877890881696466	0.390221029604231	0.708557786725546	-6.09623792693478
ZXrY4xS6iEtFAguCKA	0.297997170075357	6.02507917329357	1.76689792746088	0.0921977872434204	0.36115953335277	-4.99750483155272
fVY00VIkUOtbtd9yU0	0.245818666127032	8.41988641329687	1.61306689677844	0.122086626154796	0.414296337944167	-5.23046481461022
xqcVRIV5bf7.Kv6.i8	0.18529758213568	11.4400935986625	1.37140375417673	0.185140308911136	0.507719870540141	-5.56271283369405
NnQuu9RoQjAu7ondaQ	0.0498000546710713	4.5264870058361	0.197359914270092	0.84549823398827	0.945546527930915	-6.46383072075319
ZXPs._Ru5xybqXqiuo	0.508125195253172	6.58463839684172	2.89362159136759	0.00885770905781696	0.0973172857224931	-2.90385709208291
EiDn0eLkw57U94t6h0	-0.20862929697624	5.35417305753624	-1.62717325636781	0.119041612645922	0.408638774314626	-5.20976997916391
KYXJT15.AFqC4LwojU	-0.611949126919797	4.87050888101549	-2.07624034978188	0.0507095840281418	0.264212769835682	-4.48411353398738
WufestaCIqLuiV80Xg	-0.982478626628674	5.79234620073237	-4.02864959498809	0.000636063880744486	0.0168330932476736	-0.413223036913022
reztAIJwg9LI6yeye8	0.305966386589566	4.84397946081912	1.06381087908444	0.299839880609191	0.634782123250485	-5.91964898444572
rm6Qc0NE8BKFbn3Cl0	0.14992208508475	6.52390579081415	0.918270251342365	0.369202875509583	0.692476497128201	-6.06051374567632
oqR_636S0ee6iP7s7k	0.0312847172711147	5.29550599674936	0.138945709680403	0.890854977039128	0.961820946387735	-6.47388404708388
ZIgpbqfuz0i0FGoIec	0.154058520769002	4.99829246049177	0.64041189983445	0.529030191094678	0.795697326342402	-6.27571642039458
lHuNaSdS0kVLu1yATI	-0.0545114758958513	5.31005937866261	-0.416501719582436	0.681390613401649	0.876747775396021	-6.39525315950581
Z5I15q6igIaTSK66dI	-0.337625095588607	5.69916449090841	-1.77579183743968	0.0906811329282709	0.358497395824273	-4.98355775316845
iZqcn5.SB6ugkljv9Q	-0.148980166973221	5.48274352343556	-0.779801298399263	0.444457667995382	0.746400266863736	-6.17678624585885
BFNyvPE60NESSJzhTg	-0.45549507559399	5.37461497927307	-2.87123022637008	0.00931376480646544	0.100388255599621	-2.95043797212858
oT4.wTj8o7.Q3Kn0M8	0.141367634929384	5.35090573517476	0.77615250858747	0.446561001521099	0.748013692463835	-6.17961014652244
xpeoES4kET.smJAAeE	0.266898067617508	5.1407089650683	1.35673549081941	0.189683758519648	0.514564246384715	-5.5814687119453
0JUMt737pLk94gOxRI	-0.195558655655838	5.08468400643694	-1.22734226970503	0.233663497545014	0.567942352209765	-5.73954785149925
9ne8s7OT9HtG4u0Z6I	-0.151584569863616	5.32618584684858	-0.819249616814038	0.422108284686119	0.732058891245137	-6.14546288563759
0tdSk0ST1JBcJo9.J0	-0.140721610870072	6.14735078981609	-0.808883944418185	0.427911420747847	0.736062639999827	-6.15383388139727
rkE31Vjh4hfpvSIVxo	0.0287577013609088	5.3727766012563	0.149304830216718	0.882778648556552	0.958983848317806	-6.47235531544778
9ud0qdEs68jteV15EU	-0.0515194195922422	5.51645315247325	-0.310150024272724	0.759591763782982	0.909436218326017	-6.43459336050066
oYB6AXV5UnSEIJ0EhU	0.116471324707339	4.92277326848736	0.529634517433592	0.602079918624859	0.835122563715368	-6.34101315127613
NQ6e3FBIC1CDen3CN0	0.146718991041903	4.74373068315387	0.707737172704317	0.487112881354451	0.771239890720283	-6.23023864300167
xp9HTj3fTjYUi_cVEY	-0.0247187709546304	5.18150654523877	-0.106336593566495	0.916353594754848	0.971827865577392	-6.47798007519634
fp_.xR4udnUBfoT7d8	0.077358597772876	5.49806925864707	0.461363161917437	0.649417423579018	0.860143925092407	-6.37526344555847
N_ppLgNfeqtAB9JB4g	1.0226653277658	7.79092376979841	5.36982681184715	2.76398290378521e-05	0.00204097898501633	2.60425328494639
Be0jp3yCA.EPhMQB84	-0.194606603963266	4.99155017535576	-0.991053854900033	0.33326460546841	0.663508217767237	-5.99241155880833
Qvx1cEH9HlN.Pd_gN0	-0.419937787926194	6.78219295900213	-2.47245906935188	0.022320019389836	0.165895478756834	-3.75231142667975
NlEF18VTrIDf.SF0uo	-0.226142688103069	5.89994581572628	-1.38345344553504	0.181473039766517	0.502241540428669	-5.54718052296912
ZqxEBRJIPSo4fqo3Yo	-0.0153151841698115	5.541479549021	-0.099974373871572	0.921340222195443	0.973380379942463	-6.47865241671271
ce.ol7ve4Igva.s1Sc	0.612616950860559	5.99570585240726	3.15550649739747	0.00488917862767344	0.0658131080122181	-2.34914145868448
3mngIoEuc0IJfLyqiI	-0.0216969919300088	5.47037238922309	-0.124701787713209	0.901979756521941	0.96611953663225	-6.47580698285402
TpOHUT3UXzcDscW0VU	0.169714547177245	5.25239124808644	0.9404235599584	0.357998877296472	0.682765094046301	-6.04028757190583
6o9X.eJjoXF9CVH9SY	0.208934917408559	6.53011631173671	1.79999564330925	0.0866624748735673	0.350387674324956	-4.94534598017812
3x57oQ9K96oQlSS7dU	-0.0689324970753789	5.40019278841519	-0.33949646937491	0.737704496313237	0.901819567304825	-6.42487421927582
WeT30Khep1Mv30SUh4	-0.0741316731959805	5.65855228925488	-0.402152052550114	0.691752799760253	0.880888745771057	-6.40122350315918
07jfSPV0JQJ.oOmKyU	0.117406279881804	4.97501195431799	0.620990437128063	0.541479980909462	0.803836572468542	-6.28802611898133
WBbSnr3ExSVSiaVGwU	-0.024365457942595	5.16935485741516	-0.143904348048205	0.886987475312266	0.960146474287009	-6.47316596488406
0Cf0WBbSnr3ExSVSiY	0.0415041022892614	5.37950867193953	0.234108230072631	0.817233422184419	0.93489058673699	-6.45572376719863
0kit317g60nGkk2MkE	-0.187806574073168	5.28092779791749	-0.957672048133537	0.349436277952904	0.676310924221371	-6.02423426475503
NpmRhwbje4kgQDgp9E	0.0148217774773056	5.05104423800313	0.0861279545047474	0.932204085214098	0.977686000445616	-6.47997246722653
NtNa8erxu99ReQzsBU	0.0947889922714518	5.17438922227022	0.588598681574829	0.562588801199037	0.814378347476997	-6.30774421030444
Q1HhjtUUE1KKb3VCh8	0.579982662470792	10.947346634079	3.1023480275824	0.0055213164824657	0.0712198980541848	-2.46310536768234
KRnnOfl8ue0KoCeQVs	0.275416522839939	8.69164088663628	2.18398313484761	0.0407940136543022	0.233003727244855	-4.29265174895899
odXd6gUReiUiVAn0uM	0.176498116208404	6.03548133946627	0.967781883626807	0.344482950056148	0.672657930668149	-6.01470129506083
xHSoS6lN6KtF0ySoJA	-0.214912993404292	5.30753605791575	-1.21603628009776	0.237849612866942	0.57153745107928	-5.75271860380029
6qtUSkN8qa7gHfelzQ	0.200886851964258	7.55348166086998	1.60819306409306	0.123153792728663	0.416186613854348	-5.23758285251279
NqeWai77qJy1weC5P4	-0.415572444666005	4.94601502542662	-1.68093582107956	0.108017001338821	0.390354700330976	-5.12964370981472
0pCwgLVM76inLsrIqQ	-0.328003515229172	5.16694759452781	-0.741171566297562	0.467032678921657	0.759866958987579	-6.20604858564218
xJGniuiCZkDueOeCiE	-0.314329506362866	5.19806730184331	-1.65525249442941	0.113170592567932	0.399251059475308	-5.16816750402298
0jBMghEjHgDkQAnujI	-0.0298414265061516	5.20603771562137	-0.199358887211702	0.843954845908989	0.944953697631174	-6.46342509569326
oZ44R695w1V34z3n_U	0.639854399345754	4.39846637149062	1.74129150019869	0.0966871511078615	0.36983770795158	-5.03737423887209
Z0ehblCTKkJgOVSn.c	-0.415387275043524	6.21173441687241	-2.51675505718012	0.0202976750632275	0.157342188868705	-3.66611716757181
lR6FuUJMqQmA5VKf90	-0.163900511129188	6.09917695801189	-1.10787572131313	0.280801845288583	0.615955188187231	-5.87334640483142
cwvx53Lv.XRw8PvCws	-0.0220116899413906	5.12826490301963	-0.105910893737924	0.916687144848549	0.971899369911406	-6.47802635501938
rqx9iDNVCqejYgp6HY	0.173902541735163	5.04953357490141	0.819651158771279	0.421884486313713	0.73176953390506	-6.14513660728916
ieLzc5Ba7R.j.X_X90	0.0616561565450658	5.23290438643451	0.291547655961738	0.773575178160326	0.915627243305191	-6.44030380100897
BVTeOPOCgu3fS6Z_6E	0.0077766758845912	5.30331801596485	0.0515537092883765	0.959385562517024	0.986249891705482	-6.48241145657117
oput3Q0FUgdHAOnHVE	-0.142529985733491	4.76846850954369	-0.483012579417988	0.634227708628859	0.852714184242091	-6.364901246756
BUX.ilKQQOTvEJUgE0	0.0224034475321855	5.22158605525939	0.115457618910944	0.909210870758864	0.969178734222032	-6.47694393972438
6UkReMnnugXu3STt7I	-0.271791474887216	5.04063351076142	-1.21831244357056	0.237002302256326	0.570861610859729	-5.75007545382477
rqPIshQ_kBXoFS4iPc	0.110316828522157	6.11028002216083	0.667006515967412	0.512239339538854	0.786953953589618	-6.25827074863397
TV1KtfeUdEkCyR7siE	-0.165138727190921	5.09341403925405	-0.810728835758694	0.426874935402915	0.735510608491935	-6.15235130150097
TVDpDCO6tygd.IHCVw	0.233018059690585	10.036701351608	1.39579266010146	0.177777928578022	0.49767323600507	-5.53115904078532
QVXeO9XrF0KKzJ8MCU	-0.13805702571278	5.89462829353444	-0.924020637044475	0.366272321688642	0.689551106626034	-6.0553060923903
Hksd0.0y5dXghdF_pQ	-0.271430517780662	10.0880406426567	-1.86731562731857	0.076287993807342	0.327534350377042	-4.83712790761963
EeMSH_Qure_2ep4910	0.210109390781996	5.27336274829673	1.04161873656876	0.309771110322001	0.643030283301965	-5.94233325091357
iVCBMdGkujWnvnDcDU	-0.684614885793595	6.10469461843417	-4.75542536377245	0.000114875205393431	0.00517374841915942	1.2311681731039
u4kFKT7XyJe4VE0gxI	0.0970038843226895	5.35566902993868	0.566877716764729	0.576979432654131	0.821687790100624	-6.32039508802661
BpQIOrF0JT0gjtU3VQ	0.331320980069016	5.21062987655403	1.62252597144415	0.120037641938471	0.410777037017533	-5.21660305592764
6RctM9xLc1LS74SBlo	0.251343909950985	5.09995013399309	1.56404339225165	0.133181535004791	0.432444516681593	-5.30130184673503
uXh_B2.PgNCugCjgxE	-0.199663015682666	5.05477960986984	-1.12333725044214	0.274335103043308	0.608514300997022	-5.85670578796629
rnEuN4wAKEh92930lI	-0.00385076897203322	5.1092166321122	-0.0212335607761994	0.983265571736252	0.994757933616867	-6.48354240722766
iN8OkSYoIl6STd4h6k	-0.36322487589615	5.35445625893999	-2.27607120022985	0.0337547754823222	0.208910516755596	-4.12435062066811
6pJeODvi7k_O9esCs4	-0.153800406656998	5.52827817624262	-0.705485260265728	0.488483159575413	0.772307197962173	-6.23182979857392
T6SHEmHo0aUIYoKelc	-0.0434013352697024	5.31352251515353	-0.262751406946692	0.79537635780427	0.92512733691818	-6.44845267237638
raeB1eviCMktVOUIfY	-0.218899296311662	5.11723190020111	-1.26673565116736	0.219516064064472	0.550601348175318	-5.69284231288638
udDrktKbjeleUee3NE	-0.259893289609209	5.31743748905129	-1.63834173648235	0.116676363373276	0.405934539615906	-5.19328753761546
iqQ63Te9dStPe9SklI	0.286459186869682	5.52187459214917	1.9117895156183	0.0700461546962321	0.314901336114254	-4.76411068095991
6VLNUMH3qjqfcFCMqo	0.0566019544424041	5.42384573493367	0.386825649913525	0.702889198883634	0.885912237111712	-6.40737271788847
HRHqkhIQ0I.BIJKIFk	0.154144622908299	5.35627841108189	0.824168574848161	0.41937187206901	0.730228375805911	-6.14145562506482
xZw0ra63TjSkzcTeqo	0.302043412668461	5.48677065009979	1.80093976992011	0.0865088967642974	0.350091308618289	-4.943847888319
TVPS1GlPdDvf.eTJKU	-0.284432938485009	5.41006997627147	-1.44032112321411	0.164941942938419	0.479524053364471	-5.47237579880017
H.El2VNZtUSItIJ5lA	-0.0689265738588684	5.28006428180184	-0.406283797594189	0.688762703854829	0.879350820460732	-6.39952554460926
KXh7F4yVIT.PE77LM0	0.551143672412003	4.87369815406053	2.30811160662831	0.0315796115821807	0.200916384953528	-4.06483704911114
ccBOkJ0kBBOXsKVHHU	0.0111981050499086	6.09894423322934	0.0816936078033791	0.935686239270106	0.978711309926787	-6.48035372156789
9nhFY8Puu8fMPLle4E	-0.000614628637418666	4.77550713308529	-0.00341284893909004	0.997310085578393	0.998801601799767	-6.48376750148232
KXh7f_oIH0IBNd.TU8	-0.111642267378768	5.22664943602382	-0.660050102661432	0.516602346012738	0.788918433796239	-6.26289969150361
lX7UChP6._6T37o4RY	0.0330553206800309	5.37715871517219	0.203748690159823	0.84056778854366	0.943687817825437	-6.46252004432066
lnkEv6BEkgv0ZZQ3Uo	-0.199709319644302	5.0933324663855	-0.848782503184526	0.405848304084407	0.720417311175683	-6.1210677649707
KN.BgwvfD.sfyAw0LM	-0.0374717911607074	5.13300684763494	-0.252190179618518	0.803416410858378	0.92855048618457	-6.4512306058568
x1VMdFQB5UiKOVD0jg	-0.0292755129833874	5.3149123232109	-0.134876032117226	0.894031223265043	0.962882482653413	-6.47445461947158
N40EE0DHOOn06lJi2o	-0.0451804573969037	4.83049000826408	-0.209311081740438	0.836280553846617	0.941672205082885	-6.46134504523718
EAAoKfrBlehRWieawo	-0.070839373755813	5.27322149450537	-0.354424899197207	0.726656285698773	0.896398952215513	-6.41959704836595
luJCpRqDjjuSeIAp9o	-0.0571473228098483	5.1873027520388	-0.381223411888329	0.70697720256207	0.887473289645164	-6.4095617007025
Er1JXuvXi6IYX3nvpQ	-0.137195009801087	5.4338611797058	-0.724816649430019	0.476793050628982	0.765668737662258	-6.21801382550873
rbOkuE_Ep0KQKIKd5I	-0.399010946018491	4.98687311882297	-1.53961103179513	0.139017014540365	0.441517763273237	-5.33596880815418
TQCX97qzT8h8.DMkP8	-0.198180100221168	5.1346959156925	-0.939578612343661	0.35842194921366	0.68283845152525	-6.04106711788643
9l0D8REST77uqC1.3o	-0.31323399686197	5.13034364008466	-1.42093320852836	0.170435745587963	0.48749490825439	-5.49815540471531
NUIiq5GDghP5Uh7yXQ	0.0758081529002432	5.71563198342193	0.47351544916711	0.64087125594254	0.856305566969398	-6.36950411588872
3qjgpLh.PECBID_uJ0	-0.140214498895623	5.90269786989294	-0.983071967800933	0.337083442570379	0.666310247979311	-6.00011072560094
6hVAOyYB_rNKU.TXSE	-0.937331639017275	9.22562819966687	-6.41824074372491	2.65482323465017e-06	0.00046095265311355	4.85845557504904
cqCCojIIfojIqJL_jo	-0.139967228549359	5.01385603495874	-0.658467855597349	0.517597601598013	0.789779684315183	-6.26394606800597
0TsQT0CX5khJ9Q8XFE	-0.208493800188172	5.33649476235672	-1.49922451533164	0.149125722500109	0.45745298926648	-5.39232780186311
rji1VAJOnRA36HagFI	0.394408037047208	4.86446846333334	1.80501937030635	0.0858479926899089	0.348579112130406	-4.93736810223229
QkI54JSKK54nljF5v4	-0.2058566913295	5.17131192098557	-1.11229452909658	0.278942431897353	0.613711186005993	-5.86861139483781
0uQux7307deRrsVWnU	0.163639441237399	4.94903243922002	1.11579174369961	0.277477213327795	0.612150751277847	-5.86485212996841
NmgtSP3jUFUXUFF.vU	0.338240202636642	5.3706678459166	1.92974078690244	0.0676570420275275	0.30886178876912	-4.73430283473465
HQgEnzKQF7DO_MkhBI	-0.314661701555179	5.28553463996387	-1.76298107265016	0.0928726312488386	0.361951589548591	-5.00363092903301
Hu8ifiFUA7P7jcVeWc	-0.468050326919532	6.61538301314422	-3.47974187628319	0.00230957006556597	0.039618839769592	-1.64191801264869
ri5omqel9et5X2KAQc	-0.601200919773469	7.02011019384278	-2.68865733457332	0.0139666669553125	0.12727001445059	-3.32446603831824
NfXkvR_PRVdIi1JyfE	-0.0464808572489829	5.3753381063256	-0.297589641557221	0.769024480264324	0.91338510188958	-6.43848744090267
TkjQLehALooYoi_inE	0.294207645541484	4.82189438219698	1.52397991900962	0.142860228049803	0.446984197176373	-5.35792244373446
reIEv1XEuxeXOuku5s	0.145885479168841	5.33624098693663	0.810650045464033	0.426919168700274	0.735517023026087	-6.15241468309759
3DSHddOe0e7M5yJdHY	0.163735004343638	10.5226669360106	1.2756831367995	0.216396649089454	0.546522852556021	-5.68205884350124
Kg0h3XTntHuzOciXR0	0.200566704484167	10.4177351102062	1.8014222210914	0.0864305091463646	0.350040156585363	-4.94308214154791
KgQVE.UJ4SOFJ00KL0	0.0399734164998391	8.04721279745026	0.289008299227216	0.775490279531379	0.916135238742086	-6.44105616518916
0n6RSKjqKkSiKlKt.8	0.212665476688455	5.39330018579484	1.49466197571229	0.150304743335628	0.459011843131887	-5.39861995489827
ie6nUI4J6KOYKPVsQU	-0.279936746690476	5.20336308583823	-1.40752586394329	0.174320363653623	0.492225576740387	-5.51581610944225
Kkao5yEowiNqTyIB1c	0.244607837635546	6.66670350472841	1.55786494248064	0.134637637154641	0.435067963051403	-5.3101087816967
TDPnTP.vkyHyCw.j4E	-0.101774710880154	5.01494597272996	-0.599829702138818	0.555221668910791	0.810617027178477	-6.30102279037834
0CQODDhLdHjrDLqhBE	0.100599915467286	5.25115695669592	0.570305675697778	0.574695979052236	0.820487947869621	-6.31842913253651
rEG3eOGGHWKKqUEAGY	-0.331405186655484	6.05085582060823	-1.96291066158466	0.0634314338804104	0.298888479657254	-4.67872623243867
ZXSdfyDGRZinlffqEI	0.0216757234358346	5.87457826457986	0.117440740872487	0.907658899149973	0.968329375793539	-6.47670739596375
l7C4g__.gvx388_Ibg	-0.354487947866899	5.21866572009111	-1.98099564939323	0.061227601710029	0.293428884957593	-4.64815569669871
EDt7EW0SYOJ0ecOli8	-0.245400459771011	8.90914954346196	-1.93675384271745	0.0667434206414896	0.307421702854339	-4.72260602548583
QDXRUE24JQbyTeEaKk	0.198796714793273	5.15850569724888	0.71208396410572	0.484474200316836	0.769729836562382	-6.22715365381722
HXi8WMRCgIsk3FG_k0	0.228863760564747	5.23080160576469	1.31098956942439	0.204421532565654	0.53157459242457	-5.63888155380842
uoXudCUozbVKfnovLA	0.176445757910443	5.12637761896456	1.01609877299399	0.321477558097212	0.653456301302544	-5.96788833972313
uq8TJJ9ShEevzMjeWQ	-0.161959294873036	6.12448891297688	-1.08264566763562	0.291591824906716	0.627138203475416	-5.9000619916328
3i5P0tTtqKdDvUudOk	0.111611261035762	5.49086033737029	0.581182104690215	0.567481470122702	0.817188555166215	-6.31211552955901
9jiSiKoHh7qR_RD1E4	-0.104073747505414	6.11933774301531	-0.718552631734376	0.480562912579733	0.767704134886678	-6.22252950841103
xVF7So1Uejl4B6I4xQ	0.106614284635525	8.66043097574304	0.750879699041579	0.46129575249653	0.757100143827255	-6.19882664171045
Br4OAKoTmt5TQA_FJI	-0.159243477043163	6.19042140387639	-0.958590451280531	0.348984307330734	0.676104474176558	-6.02337203327595
6dtSBMiAM713vjkkHs	-0.0319341874116566	5.5180663429226	-0.226394206631677	0.823146880824172	0.937002386395915	-6.45753949520416
QNaJ0d1Ilf5Nn6e06c	0.963691218648176	6.28352173405952	5.7734975434085	1.10482526895826e-05	0.00111336058574197	3.48777630618122
E9.MgDN8_.76vc.9M8	0.2521701139851	5.05538706379646	1.77352058247549	0.0910663801407856	0.359081290544387	-4.98712428071424
lTKyZWWlSn55QwLyHc	-0.16750384088059	5.3856067546714	-0.672071482038984	0.509075671221911	0.785135494157945	-6.25487121963223
KXUBACVfvgGjiEUROg	0.0203392422552648	7.00317433818055	0.153169369208509	0.879769022617004	0.958164859879805	-6.47175693265848
HhVIzANjkLciNW_ibk	0.0146627540526698	7.12817009283221	0.107800885781583	0.915206393951122	0.971411085888027	-6.47781946921958
NohBIA6gJSWUuCLh_I	-0.236465820408694	7.72647316405298	-1.79229577696225	0.0879238402041577	0.35262640699737	-4.95754262776677
urBIN_Pk7NPcg_OMPc	0.0534229675000258	5.14643989674761	0.263605718447807	0.794726994070981	0.92487052273193	-6.44822301395931
0ggzKgDksfgDAXB.i0	0.348919663586793	4.98945293329008	1.94684618997572	0.0654478027418353	0.304147665159529	-4.70572272161679
HVo13f3H1KKBER3oOo	0.221509860390163	5.46614655911627	1.25325603145918	0.224280877855955	0.555777848833191	-5.70896585778998
l6PlCyoigsvir5Ons0	0.193091514137482	7.95421478364918	1.2940260140225	0.210109018503557	0.538084829922875	-5.65975105418275
WVKNVC4vgKRyC9Icj4	0.636982658913197	4.33508878985922	2.22615666798614	0.0374187204850574	0.221657183103854	-4.21609045979558
QXaAoTQqHTK30t6IvA	-0.191409945270506	6.97483062967196	-1.58847434587962	0.127551552148696	0.422982608796624	-5.26621166259704
0Mf_7QKCn8qL5960Ks	0.0653842953624938	5.59070109749129	0.332513323199588	0.742892813124325	0.903374816338055	-6.42726569732033
oeeVK3tLf2r85Aj_ew	0.58056675801721	9.3946536969829	4.00502660154934	0.000672525597576024	0.0174893994779838	-0.466575885518664
ZBl9_ezl_hdousq2l4	-0.186717521596965	5.40536050594974	-1.30884950109418	0.205132348022389	0.532169718925243	-5.64152699874942
WJykIHfBHiR1iR2dUU	-0.150482292643817	5.26531877896301	-0.969052430063137	0.343863865747911	0.672286581124891	-6.01349679857998
Em4RwQAh7y6bajpklM	0.106727148397823	5.96171220095788	0.788664584924188	0.439373825187261	0.743744783578128	-6.16987483495816
chbBdCBf3kOOhpNp6A	0.128373943184177	4.98010319476594	0.777630552036226	0.445708255062281	0.747369542318606	-6.17846774911393
9ADjv7IvwMA8.H4.4s	0.188126352574824	5.00584309473149	0.848494058810535	0.406005146394117	0.720419434255602	-6.121309920147
o6cIXSzdUskffej_D0	0.289276894417591	10.6205176892827	2.45100409680944	0.0233658252297164	0.170480298389558	-3.79377138688991
3eVT5HQeDIDP6vyJN0	0.36139221925284	7.93285080967683	2.70011154734394	0.0136192795550818	0.125572614250101	-3.30132105676231
lXgO0UEENStExeX1LQ	0.284251787908904	10.7737009575867	2.41438959411744	0.025256676611814	0.177667894578096	-3.86407949337431
fsyiDEgicR73TAH5Sg	-0.353909880504236	5.2395468137507	-2.52287295612833	0.0200322414119919	0.156219326139198	-3.65415056967881
WlB75KEgAJROlNEcBU	-0.198714590892092	5.80722814008354	-0.957986419749077	0.349281522376393	0.676256564013556	-6.02393920567103
KP8QffwA8Uh0._gAKQ	0.237710947601526	5.19875688674315	1.31851963387424	0.201935751354535	0.52847978435253	-5.62954440189102
0MSE0lJzhyE0779gKU	0.329084444289235	5.07122624967985	1.85895679959735	0.0775141190936674	0.330438009016253	-4.85071747246867
HiKNET.hQDCgsiKBEQ	-0.151056736213202	5.20124344419692	-0.859153121117111	0.400235119387027	0.715716204793906	-6.11231059505693
EVINeVUvw.BI.TiQCc	-0.17757781153675	4.99307200227135	-0.968089710747364	0.344332888610539	0.67253232707585	-6.01440960248611
fr4pfleSCyqE55z63I	0.347563544607822	10.2663247345454	1.92129031591652	0.0687725905525077	0.311739153188885	-4.74835851824865
BnwNEucBEoHv1qWniQ	-0.116477841565363	6.13026011217393	-0.836759067927259	0.412419028551378	0.725736614167278	-6.13109670988752
r4wnD.wAgOU8bO8T7o	0.0861086965071783	5.86935369453843	0.409053402949299	0.686761291430299	0.878720940459553	-6.39837780676702
T58DRLnARKB79alp4k	-0.0315735685128139	5.80275129933037	-0.197104123149609	0.845695774036839	0.945650089074255	-6.46388233120607
6JJIOl5xI41pvdKK5I	-0.164954968850906	5.49034061195966	-0.862629832729078	0.39836459573728	0.714110569700793	-6.10935268102076
3REVK3H.LlHvIXlE7c	-0.504743566780954	7.1086918036154	-1.46834734213757	0.157254577762575	0.469575882184119	-5.43461060475553
Z8oc4DBBLP_j.P8gQ4	0.117620443388963	5.04235382351473	0.727147866745955	0.475394514200211	0.76468221799998	-6.21632377441402
Ti.7SJGGtN9U.SFGH4	0.150962468924122	5.93786750704142	0.875719938732785	0.391372806991963	0.709496086156788	-6.0981165481488
rkqXn9EBLv1LfYjlbk	0.36174177210953	5.55650887118344	2.19092458996836	0.0402200485630421	0.230957449815529	-4.28011135184641
c4KC6jVM6FDQSXgo7s	-0.549695631680755	6.34379345921529	-3.33941927933476	0.00320014518815413	0.0495983901688762	-1.95030501267446
cuwr56wzRN1TSgkiao	0.266852003375555	5.15442464948857	1.34185936255148	0.194381312971938	0.520203833686571	-5.60031915660421
Qn030XFLOF6nGgd1xI	0.513658505742161	11.3186161922209	4.00422747927926	0.000673794819753432	0.0174893994779838	-0.468380260719939
NSEkOu8s._t7sVG5U4	0.193706615136668	10.0031816649294	1.47844878277434	0.154556361409456	0.465171564668401	-5.42085538919043
KgvEv53qIrorntQkno	-0.12725081558161	7.66490092719385	-0.695579699795228	0.494537095267478	0.775879517890984	-6.23877155448584
3OlSuejSCbCAlEoObY	0.0352395718974266	7.1107460548746	0.183630794895666	0.85611525885178	0.950144384472843	-6.46650654501521
lKDm2pWyW0u9SogMB4	-0.00377845336333888	7.66785357120755	-0.0202945233968752	0.98400552950991	0.995237142984853	-6.48356239231816
rpLv3e_FKut6DkiN5c	0.29899772988934	8.98817816628394	2.05967589866602	0.052413365479862	0.268139807433011	-4.5130031340791
ofTuSvSp7dncl_t064	0.262980837356199	6.22235754685097	2.08467707836178	0.0498610967700558	0.261859923094241	-4.46934218660587
QIbfSilSE6E7iK5W14	0.0715766889290355	4.91017015115154	0.244945635261056	0.808944558639879	0.931170414055231	-6.45307067309922
fSnpHXSTSqelHVQlW4	-0.285776862823135	5.35637235201158	-1.24921791018236	0.225723646351433	0.557873144608115	-5.71376737673107
c3sgVSSVEyByudbnX4	0.199192757503219	5.28527853309537	1.07957756015173	0.292924116743501	0.628812693442961	-5.90327348809875
Nte56utVQxe5OyQDjU	0.0701567139039396	5.20699510144681	0.478464442185085	0.637405370170914	0.854467062019967	-6.36711668822592
HqBKepN_gde7np_XzE	0.137499756988859	5.73768224914225	0.725477460229853	0.476396373349535	0.765505102924149	-6.21753528352647
6Xcij3m_J.mRlB5FeM	0.109942176135723	9.06207045136496	0.682560791420763	0.502558990897208	0.780700471320475	-6.24775284135184
oVeKK9_qESJTL.tf1c	0.368834037556196	6.28121986618406	2.16453362054032	0.0424421511794767	0.238137672163618	-4.32765930809263
rfgnTivzBnvPdGAtG4	-0.0571573382863455	5.21030514027535	-0.298652380639142	0.768224925831949	0.91338510188958	-6.43816413804877
xu1F5_3aMcyMDnzFII	0.336910979868286	4.78538937463206	1.39925172676394	0.176752944272217	0.496232973775065	-5.52664674100804
TpIrkKmp.rAkKcOxBc	0.353198213991446	4.67045641861643	0.79680214549499	0.434737984972856	0.740371263824474	-6.16346473299758
QN5o55UIWnm41Je5QA	-0.12761696042293	5.67427435422296	-0.960616919046235	0.347988440975239	0.675084505937422	-6.02146684357232
EACce21iiXuuBiei2s	-0.203476306695705	5.26017994953694	-1.33567743727207	0.196360220361029	0.522427842204343	-5.60810169127944
T5zkeIeNuj10lGoqhE	-0.00690205641295979	5.43301109401458	-0.027795578276093	0.978095197729449	0.992697669578327	-6.4833775268139
KVE0wKitCGoHSEqWoc	-0.329117757407978	5.24914154702444	-1.70297630436614	0.103754831801428	0.384287678408948	-5.09622956405112
Qu9KBoAUf6Uu9Sd5es	-0.155002818198493	5.01131107687261	-0.697316095315981	0.493472762029239	0.775345127842578	-6.23756145478687
fP96qJFiq63ce3b6BU	-0.467257309353737	5.07072871583059	-1.46319826973228	0.158644650214967	0.471491779461235	-5.44159296320238
WS4lebX0iOBHuVW0RM	1.17848303056546	8.91403966800187	4.65692991434657	0.000144707203804908	0.00606484191624826	1.00884090558632
c56KKGKKeiCKCUe7gc	-0.226817856585273	9.47866246192226	-1.32394038760481	0.200160988370867	0.526693070751991	-5.62279498531029
fo8eL3ufVGelerfveI	0.029583225565267	7.97636841353057	0.230477288952262	0.820015479687167	0.936031338205578	-6.45658595630137
6CenVSVU6df6OOsgfo	-0.0518276141746033	5.80458879418909	-0.281490559901832	0.781168483930276	0.918340296516707	-6.44324526129548
cx.aadN9dJBKBuuS2g	-0.0789655098345249	5.8505000129618	-0.491027211599855	0.628645730908918	0.850500833083017	-6.36094742554345
TZZ0a6gTg3XFwCdQos	0.193459183752745	5.46355332922786	0.980326188981438	0.338404091722251	0.667688110026618	-6.00274619020729
BOopJOquOOAlq66yRI	0.0342701376087839	5.60806503177739	0.164684593055284	0.870812438965986	0.955191328130318	-6.46988348922736
9oR6Vl3_X.p57QuCB0	-0.0378197104678868	6.89289102100498	-0.29346288088841	0.772131755777398	0.914901541394006	-6.43973203851906
xBBGRFeTK3erki.siI	-0.0907573725439347	6.633726153128	-0.686493659387563	0.500127892807007	0.779310345446506	-6.24505675240699
uXFHieRFyVa9Ij8_nk	-0.0424136065919882	5.65606511968649	-0.218160397361331	0.829470724914069	0.939034675304448	-6.4594107896394
HlXlu_3iuVvfMcOvSg	0.185972428191625	7.84001961647617	0.924809590348504	0.365871469216808	0.689180409358183	-6.05458927394271
fw_9ST1DnfuTJKoewU	0.241399748410265	6.71355565475649	1.28717603163866	0.212440260439864	0.541682612871919	-5.66811323229966
fUlzvgqfkwgK9XHwUg	-0.0730607452253932	8.49693028034622	-0.61371907441456	0.546181329207434	0.80597344760787	-6.29254103907891
QISO7N0LR4NdLoHaLo	0.0327634704466367	4.98429372111683	0.169779946643109	0.866854855739134	0.953863282144843	-6.46901130813358
ZtyCKfp1BKoiHnug7M	-0.180818016608926	7.58369467219573	-1.59872354793773	0.125249603030831	0.419406489208414	-5.25136527912268
3qvd.OXrui_u40n_S4	-0.0454695060383078	11.9286220791778	-0.336220889433252	0.740136595072955	0.902293763113146	-6.4260021076054
No5OZYMG9cAZRedrCg	0.524377562714966	4.94685684705266	3.32251584910001	0.00332787827734727	0.0509026714839243	-1.98723223164315
0brTq7g4RlKc4C4Q0g	-0.0485122449592922	9.21256745862711	-0.336846521778065	0.739671850017027	0.902108060677687	-6.425787517358
rS5d5TVGy2MhKzS4us	-0.085576493998796	8.65126403989537	-0.627657855598366	0.537188276941596	0.8010392814849	-6.2838412448068
QVwFjVz1NBOkV5dPpw	-0.302789341139675	9.60647128618301	-2.15365770223144	0.0433899253099473	0.241566010400054	-4.34715098239218
6XJa_KKhTiBIDxfuEI	-0.453831683003592	6.17940964151024	-2.68883555233708	0.0139611981484133	0.127265309975089	-3.32410626867198
0pwgEnS66JPxcE5E6U	-0.187116413293842	11.3041187433584	-1.26778850327611	0.219147210491264	0.550113962940638	-5.69157676940117
iw.FHgtz9Tv3wDkXDg	-0.0851725822588714	5.14387704805329	-0.52347997344723	0.606278339948101	0.838059951675436	-6.34428932319722
uokldOR7fhPU9P5HxU	-0.402632365423118	10.2605180281939	-3.167373942932	0.00475796103444166	0.0645199602649327	-2.32361341622397
3exUNfB98ksPIitFdU	0.0565223702831409	8.50972225525488	0.416018808469375	0.681738299101079	0.876811540897305	-6.39545742589065
cd6.dTL_XHEAdK4N7U	0.105770106124644	9.35161363889356	0.867060484864419	0.395989053940718	0.712518443111126	-6.10556711307231
36ov14Xk2RT7dIm4bc	0.00622163322519573	6.7314815072545	0.0478245325143631	0.962320998511326	0.987215565441556	-6.48260136366929
B7oR4wl5At6V5COUW4	0.057946706137269	5.40157117976871	0.356943688558992	0.724798116139966	0.895654589586377	-6.41868455056116
K.d15Xy4netn0qsyRc	0.441699054685156	5.1701370135125	2.6185327733011	0.0162832830843598	0.139291453201995	-3.46515724230366
usSSwBFIT_MlOzsHjM	0.107638594232774	5.9133520981163	0.506458708894739	0.617962346165319	0.844241745044608	-6.35315590875833
3Ukimn0MQsqK8EH_Kk	-0.00423272169155441	7.6146023375487	-0.0271931504858996	0.978569827617364	0.992865671429044	-6.48339450350138
lcT94KB0dhIIITQQkg	0.342377287603647	5.87729290109443	2.12755463388017	0.045743479698434	0.249458207257165	-4.39368339923929
xAzce5UDs.j8BT3AMA	-0.0337845808746145	6.59122577690808	-0.114716772566735	0.909790745696397	0.969314349357781	-6.47703127459212
Q0o4UYl3EtWe_ey3tI	-0.177219843175255	4.64565058200781	-0.762084993054203	0.454726981354696	0.753732776873613	-6.19038059318333
KxHk8PHsTDcqOjwURA	0.0504468269431	5.07290121935736	0.272443696524008	0.788018284613146	0.921480733531713	-6.44580372863144
xnVXolO47RAzgJXH54	-0.132798599752609	5.2856252860118	-0.790554662709387	0.438294364932264	0.743177188760435	-6.16839149583633
0ikr6N3qfgvJSjxcuI	-0.046681455139611	8.3992506385189	-0.307966999152458	0.761228482762697	0.910172404017996	-6.43528160984583
fk4knU5XcVFUK_r4PI	-0.307697698509517	8.29493779956872	-1.63489042881708	0.117403008570221	0.406599933418722	-5.19839015779784
EpfEWKKekv_2E_f3z8	-0.0466299444530164	8.06292275678066	-0.357353219638619	0.724496159777023	0.89558589000232	-6.41853558414027
Hrnjm4F6G50Lr9c_Xk	0.23584505017797	5.50522573361513	1.63391870649787	0.117608284223531	0.406753711937021	-5.19982533045421
3iu1d6nvnOJKOpxdFw	0.414136640768783	8.22813981492626	3.19374456815567	0.00447851402043876	0.0618068607858296	-2.26677903694173
6qEJSE4nhQ38HSSfSg	0.00068621986741808	5.6803791390747	0.00419370304058249	0.996694641111916	0.998801601799767	-6.4837644574578
Epign6_k7krie5zk9w	-0.159677954285982	4.99901744324313	-0.894525195436468	0.381469441933888	0.702243731597903	-6.08170078846359
c2t7sWWgneYoWX.ffQ	-0.0357372102681803	6.60673196603524	-0.228845969210073	0.821266206094268	0.936372153638695	-6.45696895881913
9gQ00ugiiuSSIloVJI	-0.105395503129674	5.82667843977441	-0.71668862789414	0.481688084749284	0.768161901873682	-6.22386607050151
ZgAgqdQp.p4v4IADg4	-0.26218901855815	6.78233092129035	-1.50308381899926	0.148134358531858	0.456051553827747	-5.38699355106703
xsjCzP8P9VOzH_Px_o	0.249381282979762	4.93745399266834	1.19671485037298	0.245134846158615	0.579505554025306	-5.77498335807846
HTUKx4eSfyMbjy7iLQ	-0.0497200707115437	6.59517240077069	-0.362191685490084	0.720932150760187	0.893978806632791	-6.41676283408247
WSQIg4CQgAo4X9PQLE	-0.265708274370608	5.13534146271625	-1.28337357663326	0.213742982562469	0.543047878651082	-5.67273890448589
fGEebU6SnxyA0_413o	-0.0206589849323761	4.69166271721994	-0.0653716541203896	0.94851420840958	0.982951312407614	-6.48158357638829
otPUwWbuELCEk7jXLE	0.0287234355427885	6.02674365900734	0.227787127923881	0.822078277246175	0.936763136463791	-6.45721610604305
i1yYBcOB7.vsKdIjYE	-0.0670891808105473	5.5139948820916	-0.359595703615928	0.722843544415619	0.89487602196315	-6.41771689362796
cX1datLV7791.QM7j4	0.0101575458844025	10.1492560880599	0.0625006640438508	0.950772202264101	0.983603612044275	-6.48177168554993
BGrlpfjXjic5GcO6hQ	0.136734267926263	6.15411661556045	0.68544502449014	0.500775449015959	0.779504180404987	-6.24577706521413
NPMIgvn0.P.3VP0OPg	-0.0984728410852805	5.13886167405489	-0.519053560925637	0.60930656560703	0.839806415812265	-6.34662254661836
0IVFE.efh6l5p1.feo	-0.116376223080308	7.1877915247645	-0.694026487250708	0.495490262366354	0.776420372537379	-6.23985155803124
l.8rEBWlXK2rO.UpUo	-0.227580115505884	5.85518924964697	-1.20107849044376	0.243474968600525	0.577921325339708	-5.76998192295994
oinZxJFo8noBdeohcQ	-0.356012066481566	7.1100149599518	-1.79196071397839	0.0879790884372757	0.35262640699737	-4.95807251499627
QSDqK6EVGUSFRRP3n4	-0.244055333398408	8.04380995149166	-1.31144122612481	0.204271762862485	0.531400231856377	-5.63832277404867
6KvISHrO37RqJFSTSI	0.0631582657419433	7.36053143071064	0.390167389033227	0.700455082409528	0.884761809510305	-6.40605200946565
oGU5qIQogYGjqBCIho	0.383820900086359	5.81912274692302	2.18127009575064	0.0410203650141254	0.233828819824308	-4.29754651025368
BuDh6NeAsgjQKDU0AE	0.0767674979085678	5.06523272606756	0.327202766975689	0.746846870689946	0.904940591392539	-6.42905146714597
0usKUCof71CIB4JCiU	-0.391344177307505	5.270064660959	-2.39662702394774	0.0262243572692977	0.18202220716769	-3.89798100172755
3IC4e7rJ6woUikrnoU	-0.261219368425506	5.05453970602139	-1.26569605973841	0.219880741650234	0.551047038555832	-5.69409103924911
BUi2i9r9yr1l2RSgW8	0.241523820373589	9.66175113331374	2.12068361977129	0.0463819184572413	0.251716189777346	-4.40587292480874
He7osFwio9IgXIJzUk	-0.397244857490019	5.49218099393257	-1.65353463474728	0.113522606875464	0.399943347810985	-5.17072822200495
Eomu17lN3od9B5tHNQ	-0.0201783259823809	7.33023140107874	-0.14193072177856	0.888526468888569	0.960899762237094	-6.47345478455353
EK6KV0jMpQ.qutLR8I	0.0324264557092095	6.67440600974989	0.186305333375282	0.854044716076196	0.949278862859293	-6.46600034494964
ZUXnXevH6spOh_pS94	-0.320645483980009	7.07947229713548	-1.79724966323624	0.0871104997999437	0.351057833063616	-4.94969995047613
0FgtAdH5d3krmeXByU	-0.353881017649208	5.09558823027953	-1.87478511357115	0.0752067341423647	0.325625517650606	-4.82494810162979
iveLu63v1JX4V_o9_s	-0.644011397175338	6.1896918076708	-3.91807623143567	0.000825605358052832	0.0201477501290443	-0.662708988171948
6YgXoHv1TeiLu0lNSQ	-0.737765145248051	7.68799845693919	-3.84677218579555	0.000976658758749115	0.0227329711264275	-0.82320438680393
rFaKtEKBJJHSEs0hCI	0.101243688223832	5.98425968478022	0.653855282039747	0.52050505177332	0.79122768480154	-6.26698274437242
o14Qo2CngqEFep1I10	0.173862404451433	5.91689302998354	0.907708709225146	0.374626037434304	0.697057120299913	-6.07000060806835
3i10roiBREnHDVJlN0	-0.315626568385302	5.82063523052122	-1.9872013042183	0.0604872273733649	0.290857088662679	-4.63762253217236
xKv0rQHMgcPffbtLk4	-0.255346283259057	5.96107375432888	-1.66506790964733	0.111176953006684	0.396023587664647	-5.15349765110444
6z7D917TzHAIzPpPLo	0.00474649909493008	5.04272231477531	0.0214299226172511	0.983110841309004	0.994701374835573	-6.48353811389802
cokggrqQjDTSFAkF4g	0.0496570105172516	5.2228093151369	0.245412021407809	0.808588357617736	0.930968906568527	-6.45295381931846
fDg6oBfUnjtnc6WIFI	-0.0696920815869293	5.9771162425302	-0.268803340236477	0.79077958303043	0.922743753752291	-6.44680982308229
9wMAl2lVOAiW3QiW4U	-0.101426800543833	6.14081160016427	-0.671170053005869	0.509637914029513	0.785510689036819	-6.25547804346312
W7ojo4cRIUYEuQuOVQ	0.175193270725587	5.01404799818429	0.803302218259328	0.431056888182148	0.737671074561577	-6.15830016545967
l615IuO_OowDk7r64I	0.381638830159542	6.76255947942712	2.65708136099032	0.0149683037181659	0.132877820518851	-3.38803371530559
N5_XoE_kqPoJIoehpI	0.0330841054017506	6.96903289246827	0.220026790212048	0.82803621390359	0.938387812077165	-6.45899266110018
E4qf1.nmlTKKHuciD0	0.00980701154020606	5.2160277381015	0.0587074068068765	0.953756194940407	0.984442197195679	-6.48200727430098
BlXLpN.3tfcAEz1RHE	-0.0513078530295138	10.2048601197149	-0.423500140644333	0.676360098285082	0.874045525063676	-6.39226676426938
KqVcuk3.e19wATPVEc	-0.13706164710239	10.5671821639215	-0.923262030629395	0.366658033049154	0.690055037004841	-6.05599480908608
cVSYUC79KwoAuLzSL0	-0.174838155144311	5.16480791733263	-0.899580022384271	0.378835847276561	0.700173573318923	-6.07723335274075
oqh4Qiwo6IlciHEK_A	-0.0474673009572976	6.1452725346402	-0.29230422435159	0.773004884298482	0.915303037131053	-6.44007838206123
NeB_LRTLew1DD.u3V4	-0.294320815788226	7.30230264375233	-2.11847144075704	0.0465891773972933	0.25262757788104	-4.40979216745647
HhTQjiQsuPnbLMckB0	-0.14971050010291	5.39124432431341	-0.79939219796496	0.433268862928491	0.739432631529105	-6.16141154870913
TXlN_3e1RS0UqKIHbk	0.31713828375431	7.66428119392526	2.03571835022969	0.0549685579928332	0.275292737232866	-4.55452144946905
WsDNQCC37A7DjbpAjM	-0.159821506621245	5.2916316431564	-0.762758122648458	0.454334189942635	0.753470518164304	-6.18986945899556
crowxH3QDIy4RQyT3s	-0.082860005130728	5.48370306007579	-0.60652238629917	0.550855723054835	0.808496025105751	-6.29695916187951
B6.AlALMCxzMMC901I	-0.227233027896636	5.94472655424673	-1.5575397942018	0.134714631165096	0.435113358100739	-5.31057150244048
Qk8KdQ90FIApT6ulXI	-0.239066564049685	5.54988712894161	-1.4657917435459	0.157943256907017	0.470656600997717	-5.43807857087563
Ts4oKU6i5fUV4JRXxc	0.120607358197286	7.4755858962437	0.7875021341745	0.440038537662516	0.744180512504548	-6.17078547337432
BQIuMayJWoJau6cQrc	-0.0936916139171528	4.93750180917128	-0.378869348955991	0.708697706445795	0.888184164742922	-6.41047212185052
rmIR.f5RvkUQUd7a4U	-0.176772719524866	6.1216574304035	-1.29382313210548	0.210177777882914	0.538156472524635	-5.65999926307128
WJwLp1bu1yvuLl9J14	-0.37899891645696	5.65174096385294	-2.35875268627381	0.0284036385773205	0.190422202066633	-3.9698065937767
ZksQIvUo3gUILR0fo4	-0.23915638637757	5.17390530279455	-1.3320204603402	0.197538307703264	0.52331359722173	-5.61269139342574
ft8l_vroKJU76IKUik	-0.33220024956175	5.89377461297187	-1.350387638754	0.191677166216463	0.516962860219777	-5.58953361032325
9RT7u06YFLiQh4grF4	-0.0190498247990209	5.14478799260124	-0.0932876831468806	0.926584747574886	0.97574796609386	-6.47931439709949
WK1K8QL3XTK6Ar8eS4	-0.104658271565486	6.57434546452505	-0.602095640120168	0.553741460132168	0.809736203324209	-6.29965183813258
TSh1u7NLup10sKCKJ0	-0.274859669041672	6.77204171389031	-1.55291726576013	0.135813190811508	0.436650707367567	-5.31714167795084
idMdKFc1cHXlWIQI1A	0.715837750036603	6.44016182473624	3.28836819862962	0.00360129913983267	0.0536581147637474	-2.06167337033305
EhXisqOoKuQSIlLgTk	0.245837979332999	4.91677220909159	1.25385531523348	0.224067366448115	0.555580526054244	-5.70825215343423
rcKuCBJKneiufoIRvk	-0.284276252070284	5.56193641654767	-1.84406682747172	0.0797410306410595	0.335698765462534	-4.87481887524921
3TudDpfkgS_6RShSuk	0.136669888752187	5.18425782939184	0.774659985463246	0.44742311397887	0.748433261288571	-6.18076165930471
otBUkfqL6KSCjoCIio	0.0459406129695019	7.61104781656196	0.280101552182439	0.782218996656207	0.91893030799463	-6.44364346325982
rCoCiomN2NyoSEeoVQ	0.144799132200169	5.64444028767038	0.784279602716088	0.441884484990453	0.744987902558698	-6.17330333327448
Kn_6C8eEjnq_IwIUB0	0.0231397261656865	5.34279081388411	0.155785465749194	0.877732715152147	0.957387732130596	-6.47134319949606
rfXglIrlr9d2vlOF7A	-0.101280171896602	10.1293897206007	-0.815823551782476	0.424020833315253	0.733445298445211	-6.1482407016087
0kr4IgoIX32ivAvLQg	0.31326394141213	7.53076748296151	2.02964173968243	0.0556341538736368	0.277042153824471	-4.5650018207189
u13lbwy_Hevg._tNE0	-0.161369486930254	10.7575819780599	-1.20474921444259	0.24208525258657	0.576839015202497	-5.76576249291743
ccBBzqcIO7eqDxcOCI	0.0785172512479413	5.78088195786679	0.478074698128364	0.637678008677309	0.854467062019967	-6.36730558352171
NVzI1SpYOA8hRfQ070	-0.1721217001275	5.23103601646424	-0.982405961428494	0.337403446981915	0.666430159653672	-6.00075058911653
i2pVIdsAhln_NHt1JU	0.371211641760049	5.06628927628287	2.71337964379245	0.0132271256795675	0.123571729847019	-3.27445468375849
xfulACZ85YaVc.1YCA	0.169912805572539	4.78404790463614	0.929903382574476	0.363290494303846	0.687139395857937	-6.04994770538353
foSvi1SnrKK4vO6ATI	-0.239887131084724	6.62114537117338	-1.41775896528439	0.171349092582001	0.488492853808343	-5.50234900152762
c_H71CJV0S9NaJXfVE	0.145006340032736	5.63816064084611	0.913289696678146	0.371753734141382	0.69486148576019	-6.06500008350361
roHj_IVYh1fU453SUU	-0.198146513148391	5.98789220295473	-1.10584569559691	0.281659096543917	0.616673619240442	-5.8755161115941
ErSfoBTLgghJHjhQIg	-0.389320825651701	5.573947924953	-2.13840181206488	0.0447517606266979	0.246091588449445	-4.37438972090243
oKPk4KH_lqt7Xen0LE	-0.375433194262371	6.09349955288404	-1.68543429617056	0.107135185541613	0.389576294454937	-5.1228503221745
K7zkd4CgBEQCCI.7b8	-0.175926729166393	5.81185265874337	-1.04104820960263	0.310029473287412	0.643106625206142	-5.94291078290374
WlysSDwyV8kGHnnruw	-0.0407596558326699	10.3065405452207	-0.215932339364813	0.831184012237264	0.94001124735767	-6.45990530008245
BLR0hdjXiVBaJ10etM	0.177574626540882	5.31285766444129	0.971410523432824	0.342716889791963	0.671505597940073	-6.01125748150405
9uXUa7p1neB1HzNbA4	0.10369242707633	5.23850356270612	0.581851884622307	0.567038722052879	0.816816752093325	-6.31172296269778
EIpw7P1jtq9GVLRkVc	-0.256853572130696	5.07170009799663	-1.19999856297632	0.243884968067536	0.5782837205621	-5.77122116035967
TOSlTyRE9AX1qnuF9A	0.345848631640395	7.30411730225147	1.83574466461021	0.0810098578133101	0.338710136663424	-4.88822972702907
opJIUOeudU3F_yEXrQ	-0.385002715551414	6.00232086552361	-1.70036190456007	0.104252782682598	0.385022097814704	-5.10021007198712
QTqiK96.355dyecwMY	0.18416878106373	6.15346404372752	1.48207245851884	0.153597690616518	0.463958188036787	-5.41590257135503
cuulzTe9BqnrurFIJI	-0.157523234128186	6.67286822250742	-0.896364980904163	0.38050950792628	0.701481657592482	-6.08007748110814
Z8t6KkP3qV94XHXiSg	-0.186885682300885	5.20654223621245	-1.1184030757533	0.276386830121089	0.6109080415587	-5.86203833909829
KUqSesW6AuXquv_QMA	-0.0805708542078565	9.02800302161716	-0.500719853557847	0.621925453135168	0.846597680999861	-6.35608097381181
EBV4J_qDT9CfAyckAA	0.316094503845234	5.94910718344201	1.97167593417463	0.0623546507854932	0.295478777816062	-4.66393307761354
BpILiI8wCCGUtcSJwg	-0.286018353770535	5.06038213487988	-1.75649081549951	0.0940002304064847	0.364607384264972	-5.01376009176967
onFFTLAuMH3ynM.fXQ	0.130287539870939	5.72416233182236	0.750304773737976	0.461634316223576	0.75718711746379	-6.19925680738379
ZVi_qsFgTX4BBe6MHs	-0.351160379834143	6.2460853629136	-1.9751180678647	0.0619362577560046	0.295020699559246	-4.65811168350091
xRNxQpEQIDkuBItKoU	-0.224952202407747	5.46946892393597	-1.40312429754704	0.17561105153921	0.49426913377909	-5.52158416131799
fThIdfn7epHsMgriB0	-0.25183314292634	5.53733331763531	-1.68356980152791	0.107499927837391	0.389576294454937	-5.12566764711496
cqYOECiJChOh5zebZc	0.16726143713355	5.6632331893781	0.855842225007513	0.402021698052991	0.716786369178408	-6.11511712439666
fd63oIMl_._rTlXk6o	-0.0994107770935062	5.36191041549998	-0.583581225967966	0.565896390122268	0.816361058607304	-6.31070735204263
HJIYxnt5qEe5555Mlw	-0.0363025923690114	7.27065087387025	-0.259068578974464	0.798177420959469	0.926495852669413	-6.44943422474234
EeonQJSlVL6fgqE.0s	0.0633103399698278	12.01665169213	0.568041742183531	0.576203529464166	0.821543425782719	-6.31972879895804
rXEnVOl3EeP3tBLaX0	0.135350447391094	12.2015235243017	1.04773844273443	0.307009415215455	0.640203196095736	-5.93612057415846
EP8t8L.MczFCxev.z8	-0.186060501793084	5.57543925600827	-1.01374680386102	0.322571884629868	0.654129554871664	-5.97021482211944
xqT7p5TTRyQJHiRtUc	-0.429803977935511	7.75767072999587	-3.52367866466877	0.00208452569355413	0.037250387167775	-1.54474298720191
EehXClJUdSKkShCpPs	0.278413896243077	5.7468923587223	2.30585751155924	0.0317283133533308	0.201303554996393	-4.06903962386919
iwoO6ADc5SkvN1w5Jc	-0.139062805249928	5.30257489694178	-0.956306978612317	0.350108802699443	0.676854190713782	-6.02551445066315
oZiHRS7XHtM7TFYqRU	0.337686864908392	9.28818040380919	2.29303579236764	0.032586490654268	0.204789020241519	-4.09289964868627
Q.R559UVUoVRKCIorM	0.0458687987583556	5.41676840035039	0.182879799614165	0.856696847749504	0.950254193318902	-6.46664737141674
3dOn917XEq0OB5_8Ic	0.381891967463084	6.29632454060969	2.33551495238431	0.0298224713468042	0.194784055621085	-4.01355836205966
NgO8.ToAl8it9HnlxQ	0.0195697334307384	9.54936189623666	0.144395653108755	0.886604436585473	0.960133725767056	-6.47309344876637
fuRN6B6EjNReWBCgoU	-0.00907098119147125	9.72745262496703	-0.0796020707452945	0.937329121588962	0.97922330716265	-6.48052655886055
xjrN3vODeFRJld9xV0	-0.0214052131486427	5.61137720284484	-0.122354435753916	0.903815135881203	0.967014988240206	-6.47610396660889
E94n1C3f1JNRELF54E	-0.0298118736641326	7.538352199257	-0.215522877264302	0.831498966298099	0.940039822495871	-6.45999562931326
Hp59dAV2uiCh4n0SBE	-0.0992163291130848	5.3401156619064	-0.586510979754871	0.56396382930272	0.815220707745513	-6.30898011441143
QUr69Ced10AHhDFMoo	0.280042238736631	5.00260383363115	1.25468540436926	0.223771882266328	0.555512319233125	-5.7072630953293
NCtEawd2itOnysoSX4	0.0124018100960555	5.33407590877891	0.0636596145712351	0.949860651511385	0.983316510229817	-6.48169676660397
xeHJF7uWEwmagqn_nM	-0.110530518994942	5.23093216604744	-0.550369468621731	0.588039929632351	0.82765806939475	-6.32970182320647
Wu6ieeADlBVBgxiCNk	0.0350944806645402	5.54464149578307	0.206810271975869	0.838207424398328	0.942346724279744	-6.46187721485299
WQot7FeiNZCXLXzhoo	-0.0255856139457379	4.79258572042366	-0.119289298423449	0.906212577360042	0.967735979241354	-6.47648328030237
rXkKbl1ATD49c.mIfE	0.0683910857190921	5.28710419625509	0.407351499129087	0.687990867426634	0.878911325889248	-6.39908399225695
3_mnksvQiRLD0sppSA	-0.0618924677114712	5.08520206967065	-0.223700152019412	0.825214670119482	0.937588401920608	-6.45815936374879
rudjjvt6bDdP4Xld50	-0.138113133657904	5.88851211609186	-0.908612850122847	0.37415971487746	0.696849726425087	-6.06919241894891
xyyTwDzC8RDRPy.08s	-0.37231750097184	5.53595080336797	-2.4225953301684	0.0248209381732176	0.176041446021782	-3.84837218096339
fuFF1SPncOKI5qex3o	-0.29190710931229	9.03761195999193	-0.990760760945124	0.333404300009792	0.663599237879721	-5.99269526930631
KjY6eCSiCijiVOlCCU	-0.0220836149912602	6.98536950276317	-0.146175081907005	0.885217370251711	0.959765153674478	-6.47282874264239
NqSH2Xnj_VEu14_6.M	0.17587132347525	10.4141519967137	1.15085461775602	0.263097796540067	0.597173034987971	-5.82658862090824
Es5BR3pVu19XX7In_A	0.19845981559037	6.01508325159753	1.26255040725644	0.220987048640253	0.552134583267727	-5.69786418875471
3p1ISwkwpHxZCS6OkU	0.304509278037707	5.86777726835794	1.98403782527915	0.0608636489696813	0.292011424117606	-4.64299481035131
60j9US3seIsqkYEreo	-0.294947982009422	7.85174139683098	-1.6138983330448	0.121905353810943	0.414128877333155	-5.22924888291982
TNQfXPADTvlM_oDpLg	0.0594433871287956	5.13139154251593	0.23254012358237	0.818434617236962	0.935348648393961	-6.45609776803748
TQlCB5SAFeU9HfTeVI	0.0818342401220346	6.07178157810047	0.511584255570969	0.614432844783554	0.842713536101782	-6.35051598226229
Bt7VPk.xbRVJESUF3o	-0.0775861279553821	8.10314113434104	-0.626883905788206	0.53768551116466	0.801455620215535	-6.28432922693095
6ovpS7U5724wqZ4oEE	0.171665609308125	8.52296171100816	1.28423701780163	0.213446625071802	0.542794450714508	-5.67168954833219
3fu0tyTXecUnZe4HXo	0.573627835412772	5.32503246923691	3.57979748724972	0.00182824168101452	0.0343674663328676	-1.42024604572324
KjUJK_qBfrHsd39y.I	1.23014335711534	7.1561452584666	7.176774963911	5.30835609484078e-07	0.000189456703568227	6.39761940410498
BvpBK6Ks5asWks4gsQ	-0.370358642954505	6.31836654964855	-1.91074205237169	0.0701878301491167	0.315207387511683	-4.76584407124008
T_kEroqzlqxaSziCxI	-0.307456578559156	6.01561350585158	-1.6873579008265	0.106759984382663	0.389369034471796	-5.11994123120489
TX1LTovG3Ut1Vp_0fk	0.0887730336697617	7.26735612200556	0.54513033944212	0.591572050801978	0.829490647548771	-6.33259968637047
3WCL.AuTueGU6cvfPk	-0.20019038687439	6.13494409931723	-1.0490942696103	0.306399937329277	0.639825486183334	-5.93473973884671
EiDzhJX1SClChRtEr4	0.0332726190040653	5.80055612306777	0.186582322077922	0.853830341687838	0.949268021492961	-6.465947503492
oRuheCACoLkDF7pzlU	-0.152534855977481	5.48383874316432	-0.976499921293502	0.340250375636908	0.668737277738481	-6.00640757052498
cSLREeP4AO6Ij_7.Kg	0.0939115756033223	5.34233869197988	0.567995219974205	0.576234529567954	0.821543425782719	-6.31975545369381
ioTygLoG2T74APT4I0	-0.298380231827527	4.95926041458512	-1.69617126395566	0.105055205976718	0.386375215111452	-5.10658094380336
uCiwHlPKiyuuJAEKro	0.156555525521947	7.05561616021103	1.148326450239	0.264115777199017	0.598184509620795	-5.82938230580568
WNxSxiFN15JB5Gh1Rs	0.143047554562757	7.55178400380708	0.797316012246852	0.434446265337292	0.740073477210849	-6.16305787801328
HsYhTdeSQeRodUbT_c	0.0975064612618572	7.93757556885046	0.560601386053157	0.581172136922864	0.823738577082562	-6.32396485213915
EiTfedfUChPi_l.CJM	-0.0906741757741306	7.15983507719996	-0.596557516045929	0.557362863668983	0.81185020575139	-6.30299374941802
Kn6CXRpUrd.i80._9I	-0.055104006807709	5.65540258216333	-0.295152604489858	0.770858987294789	0.914109985995118	-6.43922451448159
ZgFXV.0o7SeooniICw	-0.102567846940167	5.4050911170654	-0.59891346000199	0.555820787446879	0.810892936436637	-6.30157572541186
We0FzpF6RIhGnuSEQo	-0.100504195081354	9.7405142283146	-0.860266519946504	0.399635477100437	0.715091766245381	-6.1113645454395
0nqIxe9Xyv186T3QmU	0.647688101986773	7.79764762170988	3.81561424477941	0.00105100339806471	0.0236909072983061	-0.893221974933397
Q_7h7v_..Sezt14BBQ	0.726253440141846	8.96846123968251	4.42311674199507	0.000250783284034081	0.00872040331505247	0.479796695167459
oNDDzv9.E8HwH7H73M	0.427559038704169	5.28164446041544	1.71432782533385	0.101616257407158	0.380295345409073	-5.07889378106281
iNyTqvuquoaia6rS08	0.294462457629897	5.32670653316523	1.02461481778001	0.317537017445673	0.650230993489637	-5.95942395370045
Wf0eBOFfCIMCjCfz_Q	-0.384267385053997	5.27499231495035	-2.37985276243408	0.0271696833847594	0.1859593355773	-3.92987011570001
ZtJEMpUQfyX5f.Le.w	-0.222462420998545	7.61405664511155	-1.65968039460463	0.112267510241585	0.39770308942349	-5.16155780202899
HtfRFZJOXiXFR_XJPs	-0.0701163616524385	10.3050203194067	-0.583278889594795	0.566096015430417	0.81655735663853	-6.31088511880399
N5TS4AvMh7kgJK1wkE	-0.310607147155273	5.23156285956721	-1.40866687791095	0.173987025080133	0.49185308949221	-5.51431844856225
QU0XoDV4Jd8u_94g9E	0.107763485300274	5.24341359242708	0.672525677157173	0.508792511270681	0.784987412099293	-6.25456516974742
06.1eq6mLj258quvdI	0.0657059726049698	5.54025356441705	0.398241521830656	0.694587573174775	0.882269552855229	-6.4028148218944
fpIn7giJ7yx.sCeINQ	-0.242222345617103	5.3998489638598	-1.16723235718969	0.256573656247519	0.590527291568351	-5.80836081858124
lpHpdhET6OeFx35cwo	0.019808630817665	5.1816828463063	0.0928944571968048	0.926893272942092	0.975883002203996	-6.47935190150896
ZOd47p6K6KIXSuOlIs	0.0410063142607559	5.54967539293604	0.300249225411211	0.767024034145842	0.913077206352115	-6.43767620385605
07cUY4RVJ0ddf7WnaA	0.328863773992335	7.29490941642039	2.20831316460138	0.0388144052755844	0.226712742699896	-4.24859125074522
3_ioVMgd2dRFzAkkHk	-0.379195016422278	8.69936905184533	-2.22882727464226	0.0372138219133723	0.220833420527081	-4.21121263722237
HM0uKICgZNWph5R3u4	-0.235963334487857	6.41964701033216	-1.84238032395518	0.0799967502728601	0.336399887579093	-4.87754007977413
ufBquowrXiMEPX0f3o	-0.266012990107336	7.21504502737604	-1.33291451723942	0.197249776986615	0.522980552953471	-5.61157027533663
N_BF7q_PSK4imS4R3s	-0.0996652326902986	7.33914045707128	-0.662680936328981	0.514949877330734	0.788100232106387	-6.26115453962536
NilItqyKzACsKSuUeo	0.128371297542304	6.17336497984174	0.921283940511695	0.367665067418664	0.690905527346103	-6.05778821711429
Wuz_KDJ56CwV.5566o	-0.266350397222171	5.50610079716302	-1.53417077697278	0.140344792082116	0.443903567284556	-5.34362958911343
r5.v_jLn_cQpcJ6XoE	-0.268198712484736	5.39767928435482	-1.79491707041461	0.0874926540999046	0.351818251808191	-4.95339470492241
3oggfih0koD5KgLgoc	0.196562880177269	5.81914556025437	1.10485702612533	0.282077288100269	0.617054573279358	-5.87657153489758
lclfq1SoXFdDF5NElc	-0.2046118095473	8.04242800538493	-1.78733454199031	0.0887449733358846	0.354001797549244	-4.96538129419005
E1gTclZUI1n7m9Pl5I	-0.125843758872409	6.18542086100747	-0.880100438475917	0.389051042191749	0.707785462664111	-6.09432147135743
316Sc.J.VOihLzqFJ0	-0.181650571741767	6.56781502417221	-1.2144258838896	0.238450476417354	0.572392516814269	-5.75458607222265
HcrSA4JRzesHKpTAeo	-0.198505171606952	5.26098681135389	-1.01379334069253	0.322550206629199	0.654129554871664	-5.97016883671989
ZC5EWRfs7RJUuvfK94	-0.00020042623030398	7.37877849225441	-0.00152777310743918	0.99879584895798	0.999223582133194	-6.48377227458786
xD5SR1ZEpSR1RApQdw	-0.695083606542944	4.58254719886289	-2.34097007029177	0.0294836352796545	0.194018175616205	-4.0033094435737
KgEiiOhgRNQg6LYkOo	-0.0059023964270816	5.11434800476044	-0.0346989977126317	0.972656896809027	0.990608495828324	-6.48315643339907
ijet4e4dHqXg4PFX1U	-0.201713137807717	5.07966247291899	-1.01998623549788	0.319674513472802	0.652079555067423	-5.96403235163538
lTteg.yA5V.sSPTRMg	0.0636045641939269	5.8552085096626	0.381275306342345	0.706939292763153	0.887473289645164	-6.40954156819034
HeTNDgII8CAvQQftT0	0.333706640595415	4.86867978810997	1.28363378226609	0.213653639044146	0.542944774774271	-5.67242273464793
xt3o8gyATwE3UUUlPA	0.00102000038034388	5.35475217237328	0.00498915491918801	0.996067693316253	0.998749473823465	-6.4837607139215
cUe7hR47lRtEgx49I4	-0.290193084280643	7.60679750577093	-1.88277815752854	0.0740645966808662	0.323459881187664	-4.81187699655889
iklHld10_k_oHx7.X0	-0.316410250030404	8.80549422667373	-2.61402531786939	0.0164439747170876	0.140138232442627	-3.47413996928689
rRzjOAY6X8iJ.4S.TQ	-0.324943447984359	5.24865185524326	-2.27662316782129	0.0337161657418039	0.208809640541203	-4.12332945747925
cXua81XOS8xSjO3heo	0.0314884320574851	5.68186461807043	0.181513090626738	0.857755474651152	0.950803440921789	-6.46690218037249
Q.tEQnk9UheX_q3_yk	0.150994585509054	5.57024232280796	0.89072295418373	0.383458372081649	0.703732881361875	-6.08504588434681
WvYCQVIB_4T9046PFI	-0.0129084276317728	5.15395148618263	-0.0708488734086796	0.944207700406253	0.981613324096701	-6.48120128695705
3e3k5NXwyU.oyWgsi0	-0.213591388921509	10.586464795649	-1.30001319122011	0.208087752977054	0.535857031898817	-5.65241146173732
fVe9fgTLg57Li8zAoc	0.176919293598928	5.44069333779459	1.1033842492645	0.282701088363926	0.617608968976245	-5.8781422036391
rgteUrL_MIOXFS5VSk	-0.294467081530669	6.25343185837644	-2.20544798976663	0.0390428905445366	0.227218094244917	-4.25379530157018
lcp.iqlHpL86Nw_Ffo	-0.201548622251272	5.49317352026352	-1.02499761585236	0.317360691731422	0.650025322447182	-5.95904198420633
0Xo5Jf1F53rqvQvcR4	0.5935876304894	9.59574696656322	4.49648867849317	0.000210987906194171	0.00777870333640115	0.645950610135473
ZeXUu6Hzqz895dS7oc	-0.21144041573067	5.22846324568208	-0.946619595056675	0.354906797196606	0.680463640858311	-6.03455155180897
u16bTrQbkETJ33RZ6o	0.0165777089291187	5.77836894376977	0.126904374764092	0.900258079758925	0.965522154373976	-6.47552319049038
QXRq3nf6AjaccXrn5c	0.0652126725605782	9.84227324317944	0.368902758691993	0.715999563721087	0.891963293300763	-6.41426503978507
9d.chfR6MTpn50R64o	0.248747049157168	5.08141146968871	1.11119407889894	0.279404652493232	0.614037266183796	-5.86979214804562
ZjQdASipQuoTzifvOU	0.0568242615406409	5.35420875299416	0.265315696282918	0.793427696450255	0.924071406620839	-6.44776110907845
6gl3dLtFdBI6XmyV9U	-0.365913460279911	5.27537657660685	-1.94574044973969	0.0655886589043507	0.304528437095901	-4.70757540145766
9KtO4UYM7AwbRUDBL0	-0.141121368826689	5.13050515283194	-0.642081551457812	0.527967238783138	0.794936083377882	-6.27464117297904
HqkK4oCekoN6HuKIh8	0.00394499883332526	5.5965870434069	0.0195664428518102	0.984579264341397	0.99546425514044	-6.48357726568645
6kK4oCekoN6HuKIh.4	-0.0191847877904984	5.81519472653396	-0.107430575855504	0.915496495699386	0.971518023831059	-6.47786029268121
c06So5O5CoqzVekLSI	-0.0565920351275034	5.14375021507133	-0.25757961237066	0.799310685923764	0.926914778050325	-6.44982715945379
ZXRQKqKqbyQIB3T.18	-0.026188836520607	6.23408711133488	-0.221236121864269	0.827107049409257	0.938358388611725	-6.45871984170205
cnuv44QQkbnKRbqTuQ	-0.440409550178028	6.05961987641806	-2.93289557926023	0.00810904629151845	0.0916666946709923	-2.82180865875738
WWeB6kLO0OuEKx6XQE	-0.307982974389163	5.34799193175845	-1.55217686307418	0.135989838895422	0.436870970133225	-5.31819261966324
HefECyL8t15x8EyWf0	-0.269931881632922	4.98320847726787	-1.24254580439589	0.228123089310396	0.561132480721102	-5.72167180097733
ESda6zeKX20vQPHcAU	0.118527395940103	5.12706203747054	0.571598181821362	0.573836201207858	0.820034971773903	-6.31768489406188
fkofyeoQKcHiolCrn0	0.282103799584053	5.69618535487182	1.80798185943645	0.085370814334338	0.347892597600761	-4.93265607537318
uiXB4AiA_.VId0g._A	-0.00121299916712021	5.28000862647034	-0.00795914802310822	0.993726873378685	0.997967640221187	-6.48374100521761
iuoBTSx3mX1ATuCKFc	-0.176686289981977	5.72596774950886	-1.05086234150218	0.305606440390067	0.639508851685957	-5.93293665331873
TCOOll8SkqeiO4yp50	-0.471670866103108	5.07798242994698	-2.68915305875235	0.0139514601453335	0.127265309975089	-3.32346528867187
99PsEcDndHAuyzCwwc	-0.314232045181021	5.25111575263105	-2.03725560236102	0.0548013107025039	0.274776445097023	-4.55186689563219
lhUIhcRLpUYogbWP7s	-0.652753815488486	9.00147825599146	-3.23944791104562	0.00403155246195098	0.0577145401590259	-2.16793502969279
ue1QnlIlKJQF7cF0tc	-0.620646914995559	9.0971417309747	-3.80623773851167	0.00107445666099431	0.024008967667453	-0.914277821843534
Tlde7fUI3ldHQEqCvk	0.0334599328600185	6.19460550996427	0.220994628563654	0.827292574956183	0.938358388611725	-6.4587744403377
KVUlHqPP5bP06yXl.0	0.237571548677245	10.6825992595063	1.9499709045019	0.0650512043537207	0.303104405852685	-4.70048337077004
oe4H6kUKUnej6K6Utw	-0.413103800947425	5.59922617133803	-2.45505057312771	0.0231651511004814	0.169449156797344	-3.78596654555141
rfXtPToH3bl5DUei94	-0.124111184894718	5.47878203235048	-0.735222117656163	0.470569376772244	0.761570807086305	-6.21043046362334
cEKHqau1p11MjdQFcg	-0.0659622970782195	6.11427807814682	-0.488240391721687	0.630584112962979	0.851400409866939	-6.36232943934007
9lELuF4EVjmzXdKCSI	-0.196995947807908	6.16534408576759	-1.42546335995587	0.16913904745395	0.485356348679414	-5.49215723288429
oeeru5RPrkDI19e7pI	0.0153937921411158	8.15972857937557	0.12552966506988	0.901332578329896	0.965941480009518	-6.47570089686608
fMJMu.6u99KGtLsZM4	-0.386519791799954	5.42874467154981	-2.30185421593648	0.0319939997354757	0.202549842621956	-4.07649761732149
0imKAtJapNhZOeZiSA	-0.167209864185102	5.79437886350267	-0.760684483782213	0.455544879470907	0.754189046312758	-6.19144269141237
WfcPf1REomSSoJUIRo	0.242235891392367	5.07685820396876	1.40492363558843	0.175082502039772	0.493818021213071	-5.51922799925563
rqmqgMAMAEnUilR_XU	-0.132235494635533	6.75585989364577	-0.936078790396882	0.360177935455841	0.684341769970468	-6.04428921189652
iuXXvETdJ9jk85wt.k	-0.374422415143944	6.59160367480675	-2.51025398996274	0.020583341595637	0.157983909493155	-3.67881692194403
cGebP5LjUC70i4J9I0	0.069637839762472	5.60630576073053	0.53425334769029	0.59893838912877	0.833473398973356	-6.33853001419978
rqniTgvI.SQE0pP7jk	-0.0239784712980776	5.57561192627304	-0.11039787834474	0.913172246753005	0.970767698920604	-6.47752923094646
itW7jd477P5d0lF_lE	-0.338522945937275	8.857031915259	-2.31905865391829	0.0308665276809067	0.198592178722148	-4.04439372876323
EFNfyot6le7cRXUqIU	-0.0431144692631482	5.31425160174904	-0.214262314699953	0.832468760543464	0.94025165162183	-6.46027264383274
NwFMLDOO.IwwO7Mg94	0.310231251062627	5.16357283244478	1.61163527866732	0.122399282506473	0.414891750767556	-5.23255735273975
rjRdLOHO4f9eUAgUB4	0.0714778982742081	5.12052467441285	0.34505209239511	0.73358593809885	0.899515798242525	-6.42293652731199
fagU6KGnnx6dER5cOc	-0.13081471564043	5.3049638316078	-0.884088457825617	0.38694515229744	0.70657430987682	-6.09085119055623
ToeHVu36fS7X7iDcpU	-0.320228794579681	5.41021483411913	-2.31777640368737	0.0309492784412555	0.198825902026236	-4.04679115770602
fj9V1QLFShxI5MUe5c	-0.285615436732064	5.55979189134384	-1.27227814794352	0.217579686374118	0.548458226461773	-5.68617012066459
ct1EcijDzkLYyQOSJo	-0.0713458628784587	5.41833082172431	-0.330519543447277	0.744376465135871	0.904135752388813	-6.42793947560784
liH0npEeoSocro17_0	-0.0944417912818629	5.35606234469168	-0.537721746274713	0.596584596715286	0.832632760253786	-6.33665158922515
WU3HoVDqSCpVIhJp40	-0.294219918455272	4.91173937994446	-1.21191315265498	0.239390313852964	0.573362332959833	-5.75749565661568
9.RHzPjG.ffg.o__64	-0.109690551759941	5.80099396923184	-0.433895352369814	0.668916579765619	0.869693385228863	-6.38774068761657
6okQUAdCEl8PSwj_RA	-0.305429032084841	5.57161712292878	-1.69178077242074	0.105901540525218	0.388049705965061	-5.11324304919769
3djfTh34veJr2qBIFE	-0.0431205284110204	5.47523892734848	-0.256642825784941	0.800023915153701	0.927217768722644	-6.45007322215277
3G713ddqOU2HF2d6yA	0.0687556455676682	5.51938473080007	0.444932760077161	0.661051336986277	0.865777223332098	-6.38281714568298
cs0BQHSHx3sTXDf7XU	0.101532931823338	5.24945505377249	0.608977001644417	0.549259025781665	0.808035839061902	-6.29545788945208
6ElHnaq3SfVO53GLSo	-0.205028329830286	6.23505913288267	-1.32002601820911	0.201441326108755	0.527723290551196	-5.62767112279453
ubgq4q8q.Lfp45Uv9U	0.262837400581061	5.72191804843757	1.51736348865824	0.144513200646995	0.449746362725667	-5.36716178154881
3J9qBq4_pqn0q1Zn3I	0.165795659488581	4.82904626652943	0.579043242104862	0.568896523845356	0.817750963430896	-6.31336621833232
c15S5b99pJl5F7YsdA	-0.190307544928351	5.11013364209032	-1.20484350319793	0.242049634539327	0.576829218098589	-5.76565396314661
9n0IKHf31W9P17dxF8	0.416771078807501	5.13635256887871	1.99063334868245	0.0600811946714777	0.289609165160938	-4.63178771724988
Woxzj038v7v3qMonp8	-0.00483687769628272	5.12401294122922	-0.025668704098125	0.979770916827386	0.993329491945671	-6.48343580160077
Epx35eUdePDlecOI_8	-0.313490487576579	5.44286895761495	-2.0718023079393	0.0511611163857405	0.265053156926085	-4.4918684028987
f1xcojOilEeu156wk8	0.0677327551217958	5.34846731700936	0.382174753789113	0.706282354995839	0.887324615054664	-6.40919219748824
udKpkeeZ_t5.efs1jY	-0.111002974820175	6.37418552333386	-0.760318199022034	0.455758936688391	0.754189046312758	-6.19172016512568
BmR55n63n95_zWNp_w	-0.0765016257735711	6.13984778681035	-0.420850532120077	0.678262845940517	0.87535148121588	-6.39340316690946
inFP.QLXphgu6ous6I	0.428262946207889	7.89153453980913	2.86425164874786	0.00946044073639033	0.101547596325406	-2.96492557430823
3.QdiCoKAwXlgvF44Y	0.208408976779994	6.1903732406964	1.49202643511086	0.150989275249188	0.459993212362228	-5.40224763195587
uizA.QuHN1IljJLvDs	0.117129514435105	5.49303808873251	0.70919079878585	0.48622954303477	0.770685389590034	-6.22920897934047
NrqLe8mN4p4qzJLFTs	-0.115397467715261	5.65064151883568	-0.549520207659581	0.588611773066164	0.827805176068161	-6.33017339214589
0lXvnt4hS3utK3nlAU	-0.204743761735664	5.37655823806625	-1.34276429101737	0.194092958633857	0.520029898656473	-5.59917741118934
9qF1JJKqDjONLIhP8k	-0.216895157639205	7.52535881862858	-1.43873804757711	0.165385091703339	0.480269036218862	-5.47449141212643
ff6T.BUsghdEeukgqk	-0.153264495003033	6.1653117212335	-0.809163319471887	0.427754362887212	0.736042722547009	-6.15360957497622
QVksAlASU0NndPHp3o	-0.173021839300961	5.24687680925612	-1.25464193120722	0.223787349834662	0.555512319233125	-5.70731490782326
ocLe490oUBzKHG8yFI	-0.298322920543082	5.52172917247436	-1.30926672842398	0.204993616237367	0.532169718925243	-5.64101152856904
fie3QvU0MrQnlRHoik	0.185171278486948	5.0514728330472	1.25946397027807	0.222076693052445	0.553494888533051	-5.70155853815597
KeXTQi4nkKwnUPOUfk	-0.480508568416929	5.43136066327476	-2.9252763710391	0.00824936681205946	0.0928126002493397	-2.83776008667945
0ifIuO8ju3hFA_sn0U	0.196758337111372	6.14755162995824	1.3521886351962	0.191109925878393	0.516453019801983	-5.58724865268732
EQU1BXVouBLn_wEm7s	-0.240553622047494	6.07652664960983	-1.61873804339601	0.120854668139964	0.412344911994789	-5.22216151776247
rRNcFO8Vt3iUTHTe60	0.328615042212708	5.11855126821538	1.80857165511957	0.0852760893452188	0.347831693318109	-4.93171730686398
Te4EYFTm5HxSSmYh34	0.555264888397101	7.77739441030592	3.22342437345242	0.00418307617203013	0.0591593331825307	-2.20263813451424
ip1FR3u.jqAcXDjcVU	-0.212943902428172	5.3503323543573	-0.982471495207384	0.337371949842006	0.666419170965487	-6.00068764520169
3glecdTd9FgMAp3p90	0.0789853917292034	9.06634099010814	0.633722129442785	0.533300820460644	0.798004049288336	-6.2799976405553
Z3Bf7DuB4q3ZRAlQoc	-0.285716009012417	8.12374863860391	-2.0739725093445	0.0509398672696728	0.264734195378958	-4.48807760539244
HvLA3VU8oI0CkSd1X0	0.251008133604296	5.75457651090134	1.70135837430964	0.10406275032641	0.384762661170899	-5.09869345206237
WSbC7uXIgSp6oX5jdQ	-0.178028446503711	5.52676804982585	-1.00615439673172	0.326122295400361	0.65723195238829	-5.97769175378155
63U1UeLUKs4gOQfpzo	-0.600496066038086	6.07059118180176	-3.09774755873112	0.00557960454409201	0.0715582560552309	-2.47293771434842
6S8WkrmJ5Dur3KHkF4	-0.633741533408583	5.46860181422344	-4.06534347001202	0.000583299706575162	0.0158782336439216	-0.330301580639084
ced66dfuHSrfj8iOqg	-0.0768242822470604	5.48373867079283	-0.484190281969439	0.633406056162428	0.852445825424818	-6.36432423897431
3_hOcm9H36ClVsiems	0.0329535086258	5.24151621927293	0.187933074747725	0.852785098169674	0.949186427090984	-6.46568869792153
xyb0ffoKVWyJ6a4rew	0.135501026700365	5.12419167484586	0.591782290692921	0.560495327485162	0.813315445624578	-6.30585137269582
H_3esemjXi5f0sHmHY	-0.150789481242358	6.17084677282327	-1.02834128811534	0.315823451864914	0.648686375395468	-5.95570009332803
NoMCXU.Ak76bZCi194	0.0362851805478367	5.17435565450082	0.200580069560036	0.843012298977522	0.944611335182959	-6.46317529399452
coiKCf1il4u_TROSyg	-0.438253636030086	5.43330163377084	-2.33853755074281	0.0296342857312947	0.194412111421261	-4.00788126079378
NoPHV33zZlIVp5FGgg	0.0808221094858214	5.21107542436114	0.418204390708115	0.680165307275706	0.876259284014797	-6.39453108928126
uAqe5VIZQSjoqBSMn0	-0.611667348520922	8.34089137070531	-3.61123220649535	0.00169852872060635	0.0325408406582448	-1.35033626170739
ZauAuCUUeDjXACJNXE	-0.705525609510243	5.45567291123061	-4.09209388582881	0.000547609194484061	0.0151972706417157	-0.269817665135732
3Hg41wAiTVxOO71EnU	-0.752313458726363	5.45423047640164	-4.31771648619052	0.000321525557219534	0.0105117585799877	0.241021043362029
uUclJ1w6UtJndVfwQI	0.0423985214227722	5.5480114316052	0.277241222347168	0.784383620306766	0.92000118175284	-6.44445730877403
ltKQOd3oo3gDZANXr0	-0.138843711472514	6.46847752880479	-0.732044992450305	0.472464537757836	0.762986890821061	-6.21275677326031
H3edzzdW6WSSfuTP4o	-0.275791429210704	5.15016606494096	-1.1622785672798	0.25853416621684	0.592275338261044	-5.81389792310202
94gQroTS7R6ekSGVKY	0.126828189211101	8.65413545755471	0.737835735270587	0.469013736254675	0.760634015811699	-6.20850960429752
xJZmPiH6aKJvKWqZ0c	0.169679410252774	6.22850110383312	1.26460247815784	0.220264862442071	0.551563649403031	-5.69540367546423
9Gd4gQroTS7R6ekSGU	0.100979666940091	8.33728375725863	0.693557426755516	0.495778320058336	0.776509923407714	-6.24017726012463
fZj4h_miibylqmdHTg	0.20781418161079	7.31142049645878	1.24539567978592	0.227095829360957	0.559742454600594	-5.71829999105887
0ZekLCh1Ti7A454jv0	-0.119194597467995	5.81447013272317	-0.938667297892754	0.358878630233591	0.68335827609723	-6.04190717491598
Wkfe1QuSIHkk4PShLo	-0.0574194943873781	5.43282513711202	-0.331742890603114	0.743466001802225	0.903729699541712	-6.42752653256698
Wl_BVa56Lv6AKFO6JQ	0.137185927987311	5.45323222660683	0.792378437037153	0.437254326999753	0.742197268043639	-6.16695703083565
3F7S6hFJFdCQoOySV4	0.156851078185502	5.84313222049607	0.896702741146628	0.380333450186301	0.701427770994742	-6.07977912910421
xp7_rI6iOznQAUkLeo	-0.222507208155279	5.51780086632458	-1.24507671314214	0.227210626947041	0.559953148619749	-5.71867770260057
WpN1x4u6DRPz0_NOA0	-0.240196924259052	6.36797668264598	-1.4953165563702	0.150135123112829	0.458596240510031	-5.3977181687222
6nTn5PLiw.AM4VN1ck	-0.602930081842719	4.96823846303763	-2.89610972672127	0.00880837429928985	0.0968958880003644	-2.89867204877779
9UkFFgFSR3AFEX.6Qk	0.629019459269104	5.62275287458012	4.09871815929221	0.000539113336427595	0.0150323530033573	-0.254835994386858
93U5U14KF.xJASUHgI	-0.129320874079611	4.69449053360592	-0.513008701996041	0.613453654012327	0.84217650490773	-6.34977771902506
Zp8iKUtflU8roNfgdI	0.319977087069164	4.9232271608211	1.35072894450509	0.191569566749689	0.516962860219777	-5.58910078390255
0V1R.J9.wjoVu0AvVI	-0.742716831293292	5.0348862350548	-3.11496949188178	0.00536441510396569	0.0700098399830403	-2.43610493825694
EIo.3h5dJX06X0uqhI	0.494789628540575	6.52034606419423	2.50004144734189	0.0210397078077121	0.160005141028345	-3.69873284106098
NPTPvvXXOqeQFX0tfo	0.0232632340527938	6.37713034611658	0.133141434270558	0.895385577126532	0.963366164175827	-6.47469266602222
En0hRdHQqUFXDRBUjU	0.0517880541525133	5.58131310618493	0.40962521081935	0.686348376545487	0.878720940459553	-6.39813989184004
oXqBFN.XVeoS53gjc0	-0.309940855340268	6.26486527435919	-2.02418940507091	0.0562375000500815	0.27832716505168	-4.57438802708944
WmccULuoQIlSfQ4tcY	-0.285404290921053	5.34053107634123	-1.96247352605804	0.0634855640341177	0.298958570104987	-4.67946282471301
6LQSSxIgEenUbSdYZI	-0.252630423708718	5.21387351789534	-1.34820778684124	0.19236550981326	0.517560099012809	-5.59229583956134
Qs9HeN38gBkL1KoMoE	0.203293007467275	5.4723481164928	1.30218245284232	0.20735916243244	0.534561436298798	-5.64974514392103
uIiJHxKkkLINSO6TRE	0.237835247891129	5.37896879904547	1.34847532535613	0.192280922743551	0.517495833222369	-5.59195702439346
oAATFBdSN4Ek5xDT9A	0.130771799911205	5.39065124528076	0.849968027349031	0.405204081075661	0.719892787016127	-6.12007168834314
oSBOF_CeEI.3uX9vlU	0.220701543056194	5.19978404787991	0.896843130753714	0.380260287845045	0.701424780471905	-6.07965508897772
fecKhdKRuUlj4WnHO8	0.011857326909778	5.43221381485202	0.053858710402752	0.957571465185919	0.985766923358807	-6.48228694974482
3EPswB3wIzSs.Q8f98	0.0198565113120604	5.23445555963517	0.121062725150925	0.90482535246728	0.96718588871325	-6.47626498846445
ZoUC71ANOI5.Myg4NU	-0.151122426374713	5.11450543651705	-0.855494179697046	0.402209803583546	0.716902637350793	-6.11541156535455
xpAv.i6FAu9QDTiOfw	0.0247271418307262	5.22559340481359	0.121492854337372	0.904488940034907	0.967154306427971	-6.47621155899319
oePz7_TsjA_swiSXmo	0.0490813853039518	5.46045048766045	0.280577186538721	0.781859224081508	0.918744582149029	-6.44350732800434
NvkDBG0vzdIDNReuu0	0.261523391230208	4.98134202610408	1.06360731620565	0.299929929003717	0.63479533150624	-5.91985900311174
0oQS6l_rwRnivcTz2k	-0.0341449046272755	6.12428785221478	-0.187030689016876	0.853483354340608	0.949186427090984	-6.46586180220211
uUS.KuhD7eTQJQtM.k	-0.435272940646821	7.06494371537143	-2.33704950863585	0.0297267930904429	0.194532227025087	-4.01067664853906
ivINRRf7175PuoT12g	0.221310968499069	5.61077714308019	1.3345739915351	0.196715109035841	0.522695497559096	-5.60948768249195
iepEnuoIX_SN0f0LO0	-0.274515355823752	5.28169191364067	-1.48911591983176	0.151748190656749	0.461148682037189	-5.40624785644129
o3vTPn7vEDx3seiEko	0.541512045540107	5.36967935601771	3.13597743328641	0.00511279356113284	0.0679370343874907	-2.39108292581623
cU67F.VJSke657qQEA	0.246954809267997	5.45531109574281	1.70038044636606	0.1042492439541	0.385022097814704	-5.10018185753573
69UyKCknf5xFX3EeM8	-0.132691637853565	5.33745301148026	-0.69055754372424	0.497622867437846	0.778013758124395	-6.24225532940425
9h9LeiPIIC8rHuDrlU	-0.0739692314033976	5.4843853302935	-0.387721210680671	0.702236551524218	0.885845314719063	-6.40701987562852
E5sGHT5CDccQ8tM0wA	-0.219319348344015	5.46029904294476	-1.40344131616349	0.175517835674059	0.494060885454738	-5.52116921754764
QRYLRIc5ARcAyD7neQ	0.0895866517409955	5.38329075546631	0.566105056169311	0.577494756323469	0.821893642573458	-6.3208366287805
9PiKuoyun9XdvfVUEI	0.0997324763435799	9.63728616467817	0.68135645971223	0.503304788534698	0.780762256497424	-6.24857548750622
oxxAPwL7dJLMwc5eUA	-0.130535638427278	5.15897729031289	-0.754486380276517	0.459175244003882	0.755937359546912	-6.19612098013087
uoeT9N_t0SXGEShH7I	0.0869588083487307	6.18062316753757	0.55649500364603	0.583923545182022	0.825276176074597	-6.32627958185632
uudglgoOQR1CSwIeko	0.742170269401081	6.83821859888047	4.37843169017766	0.000278635048683376	0.00942116427107463	0.378573004408529
NlHokrTQl9x4FM38nU	-0.279042341601538	5.43185949014719	-1.65611827627876	0.112993531828175	0.398848360518691	-5.16687616810074
lLSwRLojA4p90qD6qs	-0.366974618531803	5.44638475794065	-1.80589803396006	0.0857062223230941	0.348479872632365	-4.93597110996046
Td739.0RLBPh9RIPt0	0.513413223360816	4.96742418209213	2.29302571748552	0.0325871732994093	0.204789020241519	-4.09291836689122
ERJNN3tf37qO_sX6n0	-0.307856968844715	6.43207981075191	-1.66374075997834	0.111444761446097	0.396399988568245	-5.15548500362474
rW07nin3XUfk5CLpV8	-0.0791666323942628	8.41550145425438	-0.560704459645251	0.581103158256751	0.823738577082562	-6.32390653834238
0rVAK11dLrcfkzTKqU	-0.193866461891002	8.39984702799004	-1.26013551442783	0.221839257856855	0.553295487639289	-5.70075538071048
6kB4KJKujIEyLupC3o	-0.117891100762552	5.30611273943947	-0.637584904912544	0.530832609655207	0.796809612778564	-6.27753086453801
HVQrl7XQn7_WeJ_Khc	-0.071180168760925	5.3587172577527	-0.364749371237999	0.719050785124881	0.89297545067437	-6.41581622527061
uqfqeo.7fv_.wSreNE	0.380036850096706	5.39138579573272	2.57652265384371	0.0178401166974469	0.146764125280064	-3.54858488290907
6UCLltd25V_MGXxzdk	-0.381940462392131	5.99404253102879	-1.96226051398053	0.0635119560083355	0.299022853343019	-4.67982171921673
6eJUkpEJNAb7Xi0vV4	0.164930862093467	5.37946278833425	0.976997222781888	0.340010021822896	0.668597913283055	-6.00593243488933
WkpEJNAb7Xi0vV49eo	0.193204731332224	4.98802399968311	0.888873271757046	0.38442839378665	0.704507400227908	-6.08666842143734
TmJhOtS9PDJP_jrEsU	0.185688660349788	6.84153399404815	1.32539834243637	0.199685745980083	0.52607537196193	-5.62097571582416
HgyFAwcOEA7JCIAOCA	-0.403823040778083	4.88022306974088	-2.11612838150887	0.0468096112137003	0.253153514273421	-4.41394047774601
u45P7TG.cfA88JHzr8	0.123263429783544	5.27475987935996	0.61500452817785	0.545348630228029	0.805780855132249	-6.29174660255243
ffOVUBHkFARuREStXU	0.222273069724732	5.44562779236622	1.25420643150521	0.223942344144116	0.555580526054244	-5.70783386364366
WC95AlpVMRRxVm01Wg	-0.756785546227508	4.70263827238506	-3.58460992516985	0.00180776821840471	0.0340823330215303	-1.40955114821655
cndS4CeAid7QDyl6DI	0.17896740071707	5.13081382938746	0.83061778852872	0.415801209548139	0.727849002024348	-6.13616779620887
9jpVGnOz86EkcHp9Do	-0.0557539976546672	5.39901411926949	-0.371826564244043	0.713854552240252	0.890895167486759	-6.41316268152706
cWoKISep9r_.OinF.s	-0.219739443081732	6.28923301476603	-1.2793496742187	0.215128309117697	0.545057931756794	-5.67762134059347
oO7Mj3KEqPwDwEDA4E	-0.0612235636175564	5.18866681904414	-0.40978337673922	0.686234179258447	0.878720940459553	-6.39807402526429
NSOren8g.EykofA_Vc	0.107702800472664	5.36837743328688	0.36266974689247	0.720580363071181	0.893795124286342	-6.41658640133557
3Ogs46.hzOku_ySXdo	-0.127307421692958	8.80137049426966	-0.799614997436128	0.433142631584851	0.73941846833428	-6.16123463937294
TklEvF3vFP3XeX_ndo	0.170415728810573	5.33863049354803	1.02059503832468	0.319392789620511	0.651890555887395	-5.963427276685
B0uIX_A08Ck1w20POg	-0.519390139017295	4.5717250888279	-1.6282705674294	0.118807449758809	0.408437448113475	-5.20815438100908
0U3EiYcLirEBWJJN10	0.142821467434303	7.5419834170179	0.806613888479915	0.429188928292334	0.736780539136089	-6.15565378879223
NRfH.oO5.sfPcDg_M0	-0.308185072003247	5.16033113154093	-2.07103070104021	0.0512399887047911	0.265199192295472	-4.49321559182914
xoj.K.ofrQVfvXoC6U	-0.330184334095835	5.282746277666	-2.25128682817861	0.0355308271037341	0.214629916333957	-4.17005300621361
Hh5igdvX9POHHup5uU	0.0322851816708799	6.14374014891035	0.159325700945479	0.874978466971561	0.956706030329692	-6.47077218574598
BRDhsDBKCaiTSpRcEk	-0.0947552922691598	5.47252732419237	-0.470941823141595	0.642676960335065	0.857603461065075	-6.37073605788211
6T.khE3xISTN.r0vjI	-0.230496378960225	5.68348203709424	-1.48287928016431	0.153384902402965	0.463655080231619	-5.41479849076168
oiqR3__OTf3dJOv0eI	0.0106817737990062	6.75483962128816	0.0693834579377528	0.945359729068468	0.981755083389315	-6.48130657829615
Hvr_.9LKjvu4q3SjDo	-0.0335569691194317	5.28463844871934	-0.219984482268762	0.828068725013106	0.938387812077165	-6.45900217862706
Btdy.n1MsjC_ulHyu0	-0.0813286627142574	6.80211882824504	-0.416691949129335	0.681253672150723	0.876747775396021	-6.39517263044456
iqHUIYSsuIK1SCUd1I	-0.608933216388802	5.69785700206935	-3.5050502141206	0.00217717759669836	0.0383723818260341	-1.585976578939
l_SEHf_9GgvxFZRV6g	0.0308301154738816	5.18173977910114	0.144924069180333	0.886192496592759	0.96005996320955	-6.47301517981435
uOB5NtLv6qRUqtKhI4	0.082711782279693	5.86395191642829	0.472265468294928	0.641747981595523	0.857065098429348	-6.37010327611363
We.iku64Om64lIFTSo	0.0801271060055238	7.1669401412338	0.496618508589777	0.624764984321374	0.848102789334725	-6.3581514905568
9AU_QjhLNREqSV3ouc	-0.505213007348978	8.25187755512449	-3.70580541532617	0.00136062321648554	0.0283108783757319	-1.13932998232769
fKKvx7rQ04e1d5KiHk	0.0706980676211159	6.27710193472231	0.401263690864213	0.692396374262622	0.881079015025582	-6.40158634882647
EXXyu8ufIw7tcvvtP0	0.0870454385982821	6.35717837207831	0.606186101407752	0.551074663318005	0.808597363289143	-6.29716438267203
Wrvq7jKw0fJxNFRNXk	-0.397155561064047	5.31052701561971	-1.59537324538686	0.125998217342712	0.420518007371637	-5.25622644564523
ol6MpKN8r6JyIxS6V4	-0.138224654484299	7.43258868677277	-1.02629378592212	0.316764157991934	0.649351367989335	-5.95774766659904
cf6qIQiH5IpHrEsXCE	-0.285135645260167	7.53190120065506	-2.25979809089095	0.0349114701264076	0.212235639422356	-4.15439139157158
9uLwwBf6qIQiH5IpHo	0.201383000700941	6.12419490328091	1.53464569102941	0.140228465930134	0.443720094693591	-5.3429616821298
iiootynPl.Ver3.6eU	-0.00104099237481242	5.03303973008729	-0.00503601213798504	0.996030762146294	0.998749473823465	-6.48376047317592
BucI.SizUuhyoQoKh0	-0.0770780427715224	5.29717152009203	-0.420942052543957	0.6781970860442	0.875320468110387	-6.39336403112015
fQpOjvIiHe7i_KMHq4	-0.061415424423277	5.55857453251487	-0.435647434999986	0.667665406992452	0.868851360633594	-6.38696722321922
cDkur8PdBJlQ_UCkq4	-0.0537186048219083	5.36153604231649	-0.21911603974795	0.828736140730969	0.93870023310531	-6.45919713963951
EdSoog7uepzqJTvSI8	-0.167493696385225	7.62768984832282	-1.25668361459949	0.223061813958946	0.554514794747318	-5.70487992122365
iuuM8VoA4B94IhLWCo	0.411188333216042	5.08084013132627	1.42969617872115	0.16793465455231	0.484035680887897	-5.48653869850847
0pfxjntHQvuAtT.V7A	-0.34028238362702	9.6684342339934	-2.77330335816293	0.0115858308805387	0.114508113898925	-3.15238310004399
xSJFMlEqLehiupk9_8	-0.376670979295183	9.18639293150628	-3.25439134932286	0.00389506923777277	0.0562628410360016	-2.13552507183492
TnT9S4l3.3VKQ894fU	0.00177889384525365	6.24809853089424	0.0133613659535105	0.989469243135008	0.996683436197731	-6.4836819772446
3Leo3UqdhH395CiIJI	-0.253706387021329	7.06533886043124	-1.82618359513329	0.08248927615758	0.342333160436262	-4.90358389322683
cpXsXeFEu989e6p_o0	-0.0249723005314385	6.02308627404695	-0.160826503737244	0.873811354704836	0.956276580292584	-6.47052625465664
K_hdMheN70eVSganUo	-0.132396834462849	7.26938433888921	-1.06587579247547	0.298927537445504	0.633790505753887	-5.91751655766691
Ki_l2pL8KgiKjnpyhI	0.0810226811398634	5.53607897500826	0.654225929239927	0.520271087329496	0.79122768480154	-6.26673948519822
ud6hcI9C5wORLY1ufU	-0.398733001537743	7.14977982451769	-3.53029763236871	0.002052548311321	0.0368841496195913	-1.53008065903369
HaAIBUiX6gOujXHQVQ	0.878876727663904	7.68747090999596	5.28284021074021	3.37513494133179e-05	0.00230055285377727	2.41168389757795
c1.TnSB8px6uo356vo	-0.211870369827129	5.0349717213166	-0.575948267897377	0.570947336206061	0.818705893321135	-6.31516809356553
WvKsV1T5lP0eTgIo70	-0.295370073063038	7.32148641407579	-2.06582979246637	0.0517744748276711	0.266409427242023	-4.50228770369305
x_qmlmuiUmlopZtbU4	-0.23721128607877	5.86180541665635	-1.57951417300784	0.129592858321005	0.426669063681872	-5.27913023316168
W90jy0ZkJLIuoa.VZ4	-0.0938140046204992	9.95700056167749	-0.606841334215444	0.550648112644355	0.808496025105751	-6.29676441977379
QULpSrWpmKqHu676uM	0.841733154559313	6.52785047572882	4.18437212348799	0.00044042452019631	0.0129640193533615	-0.0610028025521725
0X7d_XqnE7sEf_7p40	0.231031765277904	5.94050197907713	1.53068626845856	0.141200733960179	0.445042960943791	-5.34852512846626
Nt0yeT6NfhC80q2pYc	0.41280800268318	4.87905301677697	2.35304977538605	0.0287459439649769	0.191506998716705	-3.9805665098176
ld51tFQb_AtUw38CD0	0.12399654449469	9.51828586480366	0.931650729006745	0.362407958042136	0.686632551633766	-6.04835010272419
f_V1J91CFSIvG1iQuU	0.0115519830273306	5.8026900387216	0.0717043291506417	0.943535246192913	0.981613324096701	-6.48113880499136
l5Te6jlUlKLXDVEfLE	0.105579398853295	5.99089727043807	0.609079804251566	0.549192207511038	0.808035839061902	-6.29539488666742
ZU0J1xSpAiUBf3L7To	0.0918991547740591	9.28140624279409	0.754874204080386	0.458947577256633	0.755810916678587	-6.19582931310968
Nki6UBeIJAtAoRAo5I	-0.0934860680844382	5.22501336967749	-0.428289742053037	0.672926208569902	0.872021421160906	-6.39019475660529
c6sCEl5J6lend7pZl0	0.0860604130181108	5.63666689771056	0.449444709938575	0.657847609016236	0.864248977959622	-6.38076955270035
WUTF3sf7Q50v1GfyVI	0.425693920535384	7.59460688749264	3.1617724852352	0.00481946413883197	0.0651819841976659	-2.33566652760401
6lW51dcMvXqd.c_4e0	-1.31563101570634	11.5127715141051	-7.29875583197906	4.12710462760616e-07	0.000158289862112829	6.63725493423775
WL_CO7Nsvxjr3xCKG0	0.00615206748093549	5.39017590208944	0.0293904811728058	0.976838675273842	0.991970892650145	-6.48333078588474
ikmTLg5d_u.0b23uKE	1.67412471600886	9.39465717191168	4.98300980305218	6.75395679745938e-05	0.00358587660794037	1.74295906006765
oV4FH8C1XwNTRPlAyc	0.0938742838724791	5.07059550993749	0.492964292248436	0.627300006091665	0.8497079629972	-6.35998228341509
uZIvVAr6yioLX2_fdE	0.38416790949376	5.4078677143377	2.03651808476892	0.0548814928965605	0.275017305829005	-4.55314061717753
rLE1JJUkFLR50vV7qs	0.0814544485863893	5.57210505893357	0.463277435991679	0.648067863223677	0.859593684829457	-6.3743659360394
9h.j2eu4lOq5t.s76o	0.130094420305168	10.8640723523332	0.795538749985533	0.435455725119532	0.741106124203296	-6.16446398238907
EJOCohJr1QeixIrCpQ	-0.251911387309696	5.24793102023693	-1.62778350979162	0.118911338469298	0.408539810597511	-5.20887159072549
i7tyPUVMV2O6UmIKn0	-0.950846638377048	7.33825537161127	-3.43970666633312	0.00253532015132081	0.0420866420726685	-1.73022060679897
ZSXin8reSKCgl.3eSA	-0.057681831188047	10.3235416728477	-0.456122572286375	0.653118353442499	0.862307493875582	-6.37770188702528
iWpRSiHsIBAJQeIpJA	-0.0830651153025349	5.70658746577641	-0.510103476395728	0.615451543467179	0.84334550805077	-6.35128132185675
fSrp4LfoKQKJKggqWc	-0.00408906111948885	7.92458898265239	-0.0220003290875659	0.982661372759914	0.994701374835573	-6.48352541818035
uXde63qDQ5_8_rkgEM	-0.224882821440403	8.25960557887815	-1.41603919485354	0.171845576341448	0.48908137947128	-5.50461784953753
HLx7fs4Te.Cs0E_QR0	-0.316178471238599	6.01474632282526	-1.78707818379979	0.0887875829624014	0.354006907584923	-4.96578590957867
flSgt.DicX7izuiVRg	-0.0649673176366884	5.07474391483549	-0.263238665047571	0.795005973328174	0.924987254215978	-6.44832177699572
Kr8OUC0MoV8G.t9EqE	-0.208956644478724	5.36860626428893	-1.39651230923768	0.17756429256813	0.49758665497527	-5.53022102490151
iz7n1.1WIEzzSQuS_w	-0.0333480231321239	5.19993622886111	-0.164854190437114	0.870680655369731	0.955169091574282	-6.46985488528764
WcWL36QFolLV4l75Ig	-0.139123843280811	7.61797554411859	-1.03597249945974	0.312334739884184	0.645545388144766	-5.94803631640045
TrT66N9KCL5.1LFSEY	-0.083956087356034	7.73300449636884	-0.62493942501037	0.538935863794344	0.801982821982171	-6.28555268492501
fv4p8o6GeuQ4.371_8	-0.395265235507431	11.0455125212731	-2.20444681257631	0.0391230189253	0.227218094244917	-4.25561278915459
lonwCeIAygSzqQJfSo	0.0573334812535591	5.09340875951297	0.250917674159188	0.804386675008802	0.928832611544608	-6.45155767244728
KrwJLxoV6COojHxACQ	-0.16603916770754	5.17715429530683	-0.896680740762936	0.380344916261995	0.701427770994742	-6.07979856574577
cUWrFnklHu8ewlEeAc	-0.492354460751255	8.74393230367278	-3.78575597101926	0.00112750843809881	0.0248913954757948	-0.96024655790877
Tgfee0M67jq4kS0lUk	-0.0548974922554058	6.42435701006229	-0.271669745199448	0.78860510715881	0.921653485311553	-6.44601875198562
WVu4pSLuKJCKKCOKKw	-0.138867427584012	5.5626681814464	-0.804340951858139	0.430470441727191	0.737453262737575	-6.15747120499156
9NOgeEOyeeHoJKpteU	-0.273518532766952	5.47679115722877	-1.65433423384757	0.113358642329563	0.399800342954675	-5.16953655458386
Et3JSn7S_5KAQpetck	0.20783462586897	6.95318828690112	0.992511973247327	0.332570240072971	0.662999027087288	-5.99099899260698
ENoK42ZC1pWaNkl7I0	0.267138402011969	5.82957006410062	1.57821261174843	0.129891635443336	0.427316498713039	-5.28100207641054
TS5QwquKEcEuweuFG4	0.29299109898533	9.36517799469406	1.40829548134876	0.17409546956013	0.49199198481275	-5.51480604163947
ZCfv3O84tEAwJ7hLXk	-0.306717456150819	7.2611027239351	-1.22209907241584	0.235597797678326	0.569695737926031	-5.7456688787558
Krntf.d0LkkkCILukE	0.0221593152476056	5.19277058511118	0.0978397828657773	0.923014043354935	0.97428538380416	-6.47886871339983
rk0kQlJ6L3d6KTgigk	0.0838033516495195	5.23319721713458	0.49859419848578	0.623396380982733	0.847229574894927	-6.35715615971867
WX_UNSMFRomnOICS5U	0.130603001152231	5.60482790534437	0.863739611269938	0.397768711460888	0.713961545156399	-6.10840617039824
E5YL.VKyYfAkIg0KjU	-0.173538224179825	5.04781387186722	-0.914562650253027	0.371100658518939	0.694110882909653	-6.06385557796045
WlhQhKC484hIr1_I9Y	-0.238914191829055	5.48519558394391	-1.0881626500778	0.289207160363558	0.62435994285998	-5.89426680178397
NT5zTrSqhfGO_addrc	0.13032319361595	6.01557719973754	1.03915702611708	0.310886988691458	0.644211188485154	-5.94482315719512
QXE3q1OoK017n7g304	0.195499640944646	5.44864936842574	1.49294399116583	0.150750668256432	0.459863669949085	-5.40098524614264
ck_c060qoXxjvmnXa0	-0.23145715901182	5.75827999414623	-1.63258843770235	0.117889793246197	0.4072824659309	-5.20178899828668
0iv607MR3BLCDQz5wo	0.290320808110526	5.29881117747246	1.37979757493449	0.182579517625284	0.504163535828167	-5.5519048698315
ZXpSVdFFdwdylzdi10	-0.0862384423401503	6.41305330495673	-0.602417817591412	0.553531168646964	0.809612979721159	-6.29945650750129
ZCE69A8oIl6nrlRJOE	0.232864226547152	5.26270323874625	1.15601859312362	0.261027543448374	0.595167040714933	-5.82086560574721
r15XXVBxTXVYPuUCno	-0.262395316472097	7.17185332057379	-1.71080553034208	0.102275771622023	0.381393194510395	-5.08428210495283
QtNUSJNpJEIiJ7pSH4	0.0419447082050466	9.67788493748876	0.328898463880747	0.74558352832154	0.90441372971641	-6.42848434924162
uXogJQogs6Lo48d7iU	-0.154783756565896	5.82984051701729	-0.874832516979791	0.391844259984396	0.709821707875862	-6.0988832368477
H74oL50_31VH3l6kqk	0.254294539550229	4.88908687553629	1.23246022726173	0.231787091577666	0.565375689821669	-5.7335513242399
9gjCRFKLUS4nooh39I	-0.235008378511717	4.93290570753178	-1.16048778846816	0.259245623817226	0.593044277049373	-5.81589451049015
uSiX_Vko3gQenBoJBU	-0.578392828491649	5.23766628188998	-3.39226169405268	0.00283099601349322	0.0455815191470772	-1.83454645866304
0vS3d0Q19nC_ggkAZE	-0.0993193405216262	5.51816216575204	-0.740626834323476	0.467355838957338	0.760152097834465	-6.20645118100629
QoWbdZkg.WJ1tHxZrY	-0.0379685512138003	5.28733918074716	-0.191738668546683	0.849841742280839	0.947723093841545	-6.46494953934382
KXHsodjV.2KSYM6r9c	-0.164200244560706	5.47655063159443	-0.868395480004974	0.39527508817714	0.711883413708019	-6.1044229617556
ckR6Eiw.6J.YKBKJ6g	-0.297321433103542	5.98886251973531	-1.38994858082614	0.179520433225687	0.499835443871204	-5.53876170025212
Ht0pfUwHIJLgk6f4Xo	-0.321222660353998	6.21687124167423	-1.92960687682264	0.0676745941085474	0.308887041706455	-4.73452589648041
uoi4UlhS0KtLhwn3og	0.0920539637882291	5.03998344646453	0.544281859335209	0.592145064508592	0.829613501326909	-6.33306646596184
rv1AXpaSTVAbtJY9eg	0.243174072114551	8.23975179781734	1.77841716715624	0.0902375836569763	0.357679344012543	-4.97943110179895
l4lpjJfTSjRPV6p4HU	0.134568723098453	5.71932965111098	0.893706944670062	0.381896888594754	0.702706080344764	-6.08242177110052
r.Fzp6.cd3Lp0CQ.7c	-0.648970115222846	9.63777749631393	-4.40612666256968	0.000261027232590933	0.0089674021335417	0.441311610710821
cUKJKJ6Ol_DyCDyHXU	-0.406120147347263	6.37757432702138	-2.42598247156696	0.0246431221099998	0.175319576096529	-3.84188016083565
rReiM.nkuKp_ZALRnk	-0.0719206750598407	5.79356873735417	-0.479332506683164	0.636798320706013	0.854150039001066	-6.3666954271078
Ht7g5xBd3HkE0sS8Xo	-0.430018548525954	8.50505958582566	-2.07197847753685	0.0511431239524302	0.265053156926085	-4.49156077392376
rTXqgV17rH3o4lNh6g	-0.546212677676368	7.60864319200332	-3.13271476922577	0.0051511070754853	0.0680790841214705	-2.39808167583352
K16oFde6x96OJTYeo4	-0.279644201026866	7.26976785813919	-1.61054473244892	0.122637901788777	0.415354730862583	-5.23415040188419
KmeeUGk9u3F05LfStI	-0.313164405184735	5.94643240607236	-1.52026473538724	0.143786457235631	0.448628037472727	-5.36311432915915
BoqeavtMncSIPPDn8Q	-0.124103802913891	5.26569747823971	-0.735095307264951	0.470644932876419	0.761619348713403	-6.21052349779025
KHj958EDzs7NADx4Ds	0.284575733316559	5.20415047778236	1.38413214948364	0.181268214385812	0.501968737121897	-5.54630232467458
NUp6JAmdOJ7hzeK5ws	-0.201707868744406	8.40683326389149	-1.63701210907498	0.11695585514438	0.406134826396783	-5.1952543093586
3DrQTUpaREgfOB37xI	0.274100543776267	6.77582557128729	1.31604491629148	0.202750065933728	0.529564042910465	-5.6326179641925
BKCkYJXntWK6b85Yjs	0.173704827640589	7.67228412984237	1.14102430592619	0.267072410917164	0.6016973297684	-5.83742111716166
fBHS_.qV0dSiHpSl6w	-0.350343974760137	8.15099443637889	-2.27936897606049	0.0335247005204002	0.208087978085199	-4.11824745161305
KEiV_gpS7nou6XkceU	-0.298625246055778	7.027028676138	-1.73294888383237	0.098189820486245	0.373315888214604	-5.05027152060567
KUWnyx7W5JUdTT7TpQ	-0.248933079209582	7.26069425242383	-1.48309829157549	0.153327182714441	0.463535131083883	-5.41449870551435
972L02FpJUU65OGgn4	0.157827979673345	5.31355183559844	1.10988271796499	0.279956192171351	0.614927281838379	-5.87119785477448
xz3SProqoUKQ5Uq3p8	0.186198174163977	7.499012785644	1.06911167896338	0.297501830528581	0.632950559448989	-5.91416745479771
ls90j66KqFCkOVKt6c	0.235891986470188	7.67467614824316	1.50096206592202	0.148678715259009	0.456640246107624	-5.38992754606818
x1G9zex9FfufvSdue0	0.0619833129851867	5.72164808737675	0.441496481614957	0.663495769927229	0.866970954938473	-6.38436299544902
N1WJftHfp9ZWriu3Og	0.0173857992702131	5.21876562464739	0.091369192701144	0.928090107946233	0.976471884413016	-6.47949587774878
lUqeetzv9d7n3F33Rs	-0.0985973171563983	6.21377735855833	-0.462963520068573	0.648289088456758	0.859727512966605	-6.37451336519495
xouU7khSAqD8XXVnr4	0.348824580389444	5.25331949536797	1.54169987260198	0.138509969997068	0.441249808244696	-5.33302170591241
6rV0btdFDHEw7eIOoE	-0.0242545838685549	4.96672410217256	-0.126923685571177	0.900242987468656	0.965522154373976	-6.47552068045221
iX5968.MIPXwWqEe6k	0.0404429050954939	5.26050597775863	0.173999175509921	0.863580471013058	0.952912545672559	-6.46826904044305
6l09IYU1oGL3VLka00	0.0940555361342958	5.49121192814643	0.627927208090298	0.537015286181442	0.800951651093782	-6.28367127994448
Kah_XI45PUKv31_0jo	0.100105755385463	7.41355806112104	0.781851569091954	0.443278466545561	0.745598297571983	-6.1751940163372
346DCDS4TaXpYXWCQE	-0.0581443419070354	5.66609170098479	-0.417039620698663	0.681003421702561	0.876604415822163	-6.395025358749
HpzVb2nezvVFA7145U	-0.419647399310569	9.01979114541555	-3.33100071669975	0.00326315033536192	0.0502861057918392	-1.96870254627239
olOVFUpQIg6wd0lQns	-0.107660761234876	6.06066333207493	-0.71107174767356	0.485087912581028	0.770223930400067	-6.22787364426734
xqX24gIUk3006GCQeU	0.514611983329952	5.1960961851758	2.89547106146706	0.00882101255745943	0.096993393106134	-2.90000313761937
fiwo2f10CvFdUVWc.c	0.0305585085128695	7.91657200344049	0.206794272350864	0.838219755459979	0.942346724279744	-6.46188059905201
ojgiKAz.oMYRVoCXfo	0.204183941097236	5.30905141952509	1.12000098339417	0.275721160873746	0.610267585785757	-5.86031368425162
6Tk9hT_173DzgibFII	0.0990014187308483	6.79484473838924	0.550438721416417	0.587993310964216	0.82765806939475	-6.32966333807076
EiQkaZdaVniGghPlMA	-0.0901174297430748	5.33505617398327	-0.427571150326782	0.673440935790055	0.872380487321523	-6.39050708215965
x_3A_UE4sV5SRKK4eo	0.0448500793219316	6.85052644327353	0.234008032418499	0.817310161451805	0.934933008963816	-6.4557477395776
K0p5z6p6j9XHdTBESk	-0.595519414276553	11.1951764457579	-3.25481282229254	0.00389128583202663	0.0562628410360016	-2.1346103266167
3b4uKAJAL6LZJ2eg9U	-0.543844449346006	9.1130656712193	-3.00889564170778	0.00682939167050016	0.0822375247220443	-2.66183557203132
ioGt3h16EHHXs2nenU	-0.146623838505263	10.8780400917886	-1.16344685872705	0.258070800859717	0.591786129373427	-5.81259391530075
KUarnvXl0glPfR46hE	0.0565825404031568	6.14248122891324	0.444039269870572	0.661686558368431	0.866192536443891	-6.38322022310842
lEhCglY4lqCiUSPReI	-0.0924251030723736	6.30064282902562	-0.612132719443188	0.54720988081274	0.80670856775297	-6.29351923209598
3eg84oK6PEOBKkpIEo	0.0422426408167225	6.43680040517701	0.215701878576989	0.831361276736675	0.940039822495871	-6.45995616179135
EJtUKLEW5n0X1SFVZc	-0.123225495810253	7.49965351533255	-0.911012503590046	0.3729239342587	0.695935100845738	-6.06704383784303
W4JtUKLEW5n0X1SFVY	0.161572918250302	7.54306058314781	1.21146680974291	0.239557552867362	0.573442984260141	-5.75801195002035
xIrhf57nq9V0pcvCuk	-0.0989984387389242	10.1408150862582	-0.748980539723427	0.462414702332323	0.757928716691413	-6.20024642969424
0hntP8.VFuawjVFF7Q	-0.0650169358318539	8.76923913790934	-0.482127262768049	0.634845690360618	0.852955647035282	-6.3653340981435
Qc7tNxQu1DAIoJxIVU	-0.0240200230802837	9.67743559828889	-0.194350228709843	0.847823184498374	0.946540051790187	-6.46443375564749
o1RbmsI1RRe0865IG4	0.208531100744299	8.47798124116627	1.30459727672336	0.206550436069519	0.533476309901215	-5.64677259068102
9lJU0FW9fPn3r_id6k	0.150812115290759	9.91521382604778	1.25365765462541	0.224137771236679	0.555580526054244	-5.70848758534602
lev_gjV4nFOykFB1Cc	-0.235256553381649	9.58614389829489	-1.72168871972686	0.100249744050035	0.37777832767944	-5.06760674536947
fWtIZHrt7sfag783uM	0.965905770287933	6.58005784333033	4.43772863282124	0.000242297062368374	0.00852874445047557	0.512892271118958
H_XF4D7798ALPfD9V8	0.0415007352962455	6.09213897530839	0.148145609918068	0.883681783191341	0.959202903595058	-6.47253183390138
xDXeBPDDzHboQOUeIo	-0.21285588917963	5.39935716481136	-1.09460818353753	0.286439061786684	0.621989569945278	-5.88746313001202
f1zN6.dddSh39VLV7k	-0.12858683259985	6.93915450871577	-0.642709787549791	0.527567587214217	0.794800040373086	-6.27423589649767
utxBTSj1N5hX7t4V_4	-0.462448427429989	5.89455195387075	-2.16494315690601	0.0424068325972907	0.238083632568203	-4.32692415912678
ZkRr6dUvnm574d4_Xg	0.0210673341714474	5.19988690492905	0.112908731183343	0.911206151329865	0.969937636001969	-6.47724205883327
xFYR7rn_Khp5AU31i0	0.325449263572386	6.70375325424383	2.40012729444576	0.0260309856420305	0.181229541599365	-3.89131122569698
ieF6ix0deCOgInhCKE	0.334006374904553	7.09887282034678	2.74985965322048	0.0122034354925112	0.118202669374693	-3.20028151983211
6oh.cVhHuuf4qGnkBQ	0.534492085285713	6.40259022251006	3.31831579157111	0.00336038162191208	0.0512169196549671	-1.99639975256308
0Vw7X8iX3eS3H9FJTk	-0.146821931907843	6.78196254271033	-1.13806762726164	0.268276502422377	0.602771818024642	-5.84066328367654
lerUSYQFUIfTo57RSc	-0.264065821588496	9.83935510290122	-1.43489389040843	0.166465190786013	0.482424270624583	-5.47962086287334
lXICKHSESakinXjoXs	0.52856094279445	8.65733526796347	2.95274601519204	0.00775415746885321	0.0891936367399825	-2.78017493956608
62ItH0knWUXlQUdTrg	0.0482817314263237	6.44681640898863	0.282217295725341	0.780619021258506	0.918262693771769	-6.4430361413312
Qk6M90lCVP15Xiv6i4	-0.755155136918218	11.7353715380093	-5.31879239238916	3.1073965742165e-05	0.00217847881358051	2.49135978276533
HgPHSfqLeIF6l9epeI	0.465773800298199	5.77408709119538	3.20364565451066	0.00437776887778353	0.0610724901478846	-2.2454020986926
BU_TbyU64QnEI90V94	0.474453657222159	6.07204843524238	3.10681695760282	0.00546526001229995	0.0707698468927219	-2.4535494358356
Tmh90dyrULnUfegb7o	0.211325234884715	6.14359784089431	1.3911041503538	0.179174803710017	0.499524423956348	-5.53726048108689
xv96Kg3pcpDkfE6Ni0	-0.519215728698903	6.90787826425669	-3.47040775725712	0.00236036975310921	0.0400888443791457	-1.66252684399841
cd1Lg3T1K153CneqHI	0.145180151488557	9.14293108444134	1.07326173274804	0.295680506965895	0.631228876589068	-5.90985895825891
6rIE.uSh3x_ktFJdLc	-0.0496067593624859	10.0289379358461	-0.319104307304334	0.752890486830451	0.906568468373354	-6.43171994951286
rUXa0lcIPhQiogTEh4	-0.0392375988457586	5.71145056411823	-0.310595674605032	0.759257780204594	0.909290542849301	-6.43445226709793
ThRVBHn3uqIoI5vzoo	0.105575503595078	5.71864468197209	0.620280276486431	0.541938181557809	0.80412051728957	-6.28846932539767
TeaTXlSe9I1J.zx99Q	0.0697478674329653	6.06592648208686	0.424974528919257	0.675302264761821	0.873338817190967	-6.39163137368091
Nk5VImBSkS0u_iHS5U	0.0969125758503877	6.26296735195214	0.663959246694011	0.514148016807632	0.787745145951926	-6.26030418010009
3RELur9zseKvkj84SQ	0.145814937465719	10.349060252264	0.826008944939195	0.418350963816926	0.729673770611069	-6.13995059567948
iMugsuigmgliIEuokk	0.238897279362275	7.32552030938931	1.45695454591729	0.160343631245308	0.473488106362804	-5.4500332031492
xzjekvEcKvVIi_useI	-0.202046378240981	9.04132614080102	-1.37390954096174	0.184372868899907	0.506587053579527	-5.55949206411921
cjxsXJUFbDOnV2SSJU	-0.10462138297398	5.49990142504661	-0.701791780659521	0.490735453770023	0.773693414045541	-6.23442909023377
xE9fu5lPCRdSODioS0	-0.451510794269312	9.58898470386839	-3.20212717882432	0.00439307523183542	0.0612195521868085	-2.24868189092973
ri.CRdlSKFVJ050gjY	0.559271672158162	8.64344672088764	3.20912514370321	0.00432296540705866	0.0604443125152216	-2.23356284215838
3HRKn0FA1UhCHX.qoE	-0.598315462199446	6.69520841081492	-3.77111605539837	0.00116701278302084	0.0254357315396833	-0.99308225485742
ftkShJB0XeBLxUUCCk	-1.08158315186643	8.26527765178055	-6.90452623270337	9.37700464555159e-07	0.000270742571209819	5.85480757950386
TWoFFPcTDR4vThc6gU	-0.785901075187001	4.96507670011516	-4.86266219213018	8.94021511599007e-05	0.00432448417517805	1.4726974712293
flDKtNfi6e3BKK9SoQ	-0.44553032403476	5.49765548922323	-2.5546331828833	0.0187058030890436	0.150650718944032	-3.59179105169587
l_C_up5A1CCqd3211I	-0.0565867572317941	5.56174911124727	-0.352994106064346	0.727712586380037	0.897200648566399	-6.4201125489926
3v4L66nkDUIKp3fbXU	0.128167927226056	5.35479036717712	0.625911858361596	0.538310367616047	0.801979925362856	-6.2849412913084
i6IZBhOCAAnAd9wtXY	0.580522230034488	4.61600575194287	2.03075486286732	0.0555116918950343	0.276825916286958	-4.56308354328926
Wd4Czc9yFKdSTV69FI	-0.191881098155847	6.06108611299384	-1.1306478749865	0.271315793793203	0.606045271935006	-5.84876692852907
NYSWV3B1B8Z0pVwE.U	0.100276075996983	4.94622209619956	0.592571903050311	0.559976723589338	0.813073386836534	-6.30538037723773
3lYSWV3B1B8Z0pVwE8	-0.119410855729597	5.37468058419734	-0.54911458844654	0.588884991073897	0.82786682070277	-6.33039837093473
QVC2cIgiZVeOlA1cgw	-0.322362003481654	7.2100792559026	-2.28336561882681	0.0332477992935882	0.207119684472081	-4.11084399791115
cAulskVYt3S5HWEkhc	0.138785194587142	5.78904657283155	0.745366823024158	0.464548327567282	0.75924121363903	-6.20293861157477
KluIfn.ex7SmJUTTYo	-0.132378769922747	6.94821217983087	-0.775130071159438	0.447151473011031	0.748394954683033	-6.18039920347543
3MlDyO4rXUZQXfFKdU	-0.153103342034541	5.4212476260071	-0.721667140221147	0.478686334845052	0.766750020199032	-6.22028893249923
6Rksw137MOoRBOeXls	-0.145727430414943	6.51900247743488	-0.998209341399432	0.329866749286524	0.660825556047925	-5.98546158803399
ZSgk0l5LUSKhMvR2qQ	0.0494644782222248	4.87685317075152	0.256300637381241	0.800284487511274	0.92739167871825	-6.45016288159127
NrP6j4FS7duDnPSkZI	0.0322300745688016	5.1389103789013	0.164149657861527	0.871228129138648	0.955195893261347	-6.46997351791388
Tqencde.zxTF5QIfU4	-0.159803663651671	5.92553026747554	-1.17996638717969	0.251585000267185	0.585914423768883	-5.7940332340657
WqFHgizvixeAQ9DgBE	-0.364238569664831	5.6214199650507	-1.94833304375386	0.0652588203425543	0.303561445576924	-4.70323035661569
TOCqEffeel_euHoieo	-0.0414394854410158	5.38058248085958	-0.245557372990851	0.808477354493208	0.93096623850206	-6.45291735609192
WldNeS3fKePcMDl5I4	-0.0419532870072785	5.53750107083275	-0.245341106156839	0.808642516181277	0.93098954920745	-6.45297160148943
3Sj6vExIH51P41x7oo	-0.229058559511824	5.23751347487039	-1.49878655720591	0.149238566632263	0.457580652278876	-5.39293244865433
xAPQj.fBS0DNTyC8Os	-0.476428266902135	5.17919328953502	-2.14823045547935	0.0438700271082639	0.243168267170202	-4.35685488366776
NvN3MfCVIOQgMc6Y4Q	-0.0884623402344652	5.17528347118703	-0.383799579713987	0.705096212247414	0.886699247963163	-6.40855901303815
WXcx_0VSDl5LHPWCAU	-0.256640693094728	5.4591723521487	-1.04032935270472	0.310355225116472	0.643420590546026	-5.94363806204513
ZxknhOc8pq6ISSBZ10	-0.114548734149949	5.262141533021	-0.649404976894821	0.523318772459289	0.792633960574679	-6.26989320529181
N7SQJQhSrv2oRhIlQs	0.0638671280349631	5.15637844276558	0.315891860117395	0.755292373695	0.907502133391331	-6.43276013042486
ofXX__5jirWv1TeFCg	0.00750625665661024	5.50717805173006	0.0374049048810318	0.970525624309675	0.99017735212156	-6.48305644857957
65FCgs3rr3XiOql_SU	0.248253237371879	6.76628585070925	1.30832318993495	0.205307455754308	0.53220878548557	-5.64217704113773
0H0BbztJ013sueoSSk	-0.403619181898408	5.07672460023503	-1.78062150734713	0.0898666103578748	0.356704091190347	-4.97596277600187
c0fIO0p6fVWH1XXCuI	0.403891512464438	5.35631715212984	2.44180947089887	0.023827847112318	0.172528652365521	-3.81148047977036
6WTEqehKGyqu7pDAn4	0.0498301545946742	7.9186303143552	0.314721658736018	0.756167945226891	0.907940776672082	-6.43313644908157
BDvvHx7A7nOv80EMBE	0.049507364055838	5.0677952162654	0.220877361392324	0.827382668382299	0.938358388611725	-6.45880093158516
Q6hFevkCU.sX_Kio5I	-0.029947599657548	12.682105112967	-0.255635039393433	0.800791400802553	0.927477698609788	-6.45033693968595
HupHqk1DWvd2tgUCEs	0.591129415977748	11.5560398486598	4.13956647316581	0.000489558093075232	0.014042928791337	-0.162421667873048
fonxqpfdCh93lFj8Hg	0.153856765930025	10.806673402858	1.15866230867399	0.259972366826314	0.593928690463709	-5.81792701983435
r_ifGql90KH3eUWPwc	0.208400416840698	10.8251930845855	1.65642653035537	0.112930547542987	0.398787450901764	-5.16641627581726
ZUgRJeCk0QkR5UR8eo	0.124917128542933	9.44098454793202	0.786703871707433	0.44049535898287	0.744257297638426	-6.17141008372111
66J8aqX3Qofd5RY.B4	0.148649127794638	11.3050328862286	1.11818321702424	0.276478512734352	0.611025182933764	-5.86227546728594
omfZ46V44LEUnhLpwg	-0.56828296495276	6.75201158965018	-3.86807695624521	0.000928855004200864	0.0219358349542767	-0.775286951899256
0R5F9UpBIgUZ65OuH0	-0.30626140497286	5.64576916012964	-1.82000458657014	0.0834578463845049	0.344074487171927	-4.9134764349693
ljkoFJLlSLsjni.pOs	-0.653705963452879	6.86817923456281	-4.64640716944955	0.000148325278362014	0.00618752382803356	0.985065212623248
Bjeh7dl_Mfe03_CX6U	-0.364470308094679	8.76110973933543	-2.22389893016731	0.0375927461457674	0.222431682640521	-4.22021145442958
6TwL_X.Lw.ScA0_S8A	-0.481276791859664	5.48710445415823	-2.62311702963579	0.0161213738634332	0.13863643021843	-3.4560138177593
roDigSKRA.5UWd7FOg	-0.347151159014002	7.76254762210163	-2.3412734180854	0.029464898080322	0.194008985298981	-4.0027391260831
KvAmrJQTXTQfs6Th54	0.100645516500707	8.91606436646533	0.750437797812375	0.461555967348404	0.75718711746379	-6.19915730494095
frvAmrJQTXTQfs6Th4	0.0165829037809997	8.89922797912874	0.126434489454573	0.90062532882925	0.965591278183196	-6.47558414913527
lSiDf9dok4T.Woi7Cg	-0.0504434875879441	9.46770440822341	-0.358520608245985	0.723635671178587	0.895251352475863	-6.41811002249572
inUz1VKE_vVFO8VUFU	0.403886106644223	8.09393223453684	2.75107918237243	0.012170550053171	0.117928591521997	-3.19779428427812
KnDmj3DcfiMC7BegCo	-0.0382175486013237	7.51604815796447	-0.144519736769592	0.886507701094044	0.960133725767056	-6.47307509513486
0aPVOmigXt9J3OuFf0	-0.0438008532844428	13.6466733811406	-0.337089973890797	0.739491031525732	0.9020983165021	-6.42570390732153
HulSOkaL9Lv4tVKvns	-0.18041460630367	10.1239433699099	-1.20025411602918	0.243787899123538	0.5782837205621	-5.77092799542857
fVl54XpueU74CEEIBc	0.00139631156418852	8.27500042126313	0.00809434006760675	0.99362032208145	0.997967640221187	-6.4837398929485
HL1S87.yqwwL06e_jQ	-0.914802020288738	10.3370256738665	-4.23162270703998	0.000393946372558485	0.0120480372499032	0.0459947020699873
TuKnFYaRJOIA53uMno	-0.507406372105138	10.6663306798929	-3.78453758859216	0.00113074490636516	0.0249271639481004	-0.96297995585915
HFdqSCAjZxiNJ1euaw	0.400301344613653	4.61857378855616	2.0265460808644	0.0559759997075908	0.277686344495359	-4.57033303591313
6UIEsQ6_vH2XUqInKo	0.532699988046962	4.99897948049034	2.63601387388949	0.0156739885953005	0.136719105544276	-3.4302496082142
ud4zK1LrV87qqVFDl8	-0.0755777172222464	6.19210751127345	-0.464683043491656	0.647077702532806	0.859573673785457	-6.37370459965694
inrHdRXuVDvf7x4ij8	0.321836952096458	9.08212845309239	2.38746673749402	0.026736742345792	0.184355413874978	-3.9154106677559
3H6jvyKXuO8pUkhLho	0.321472057379212	6.22805342098937	2.42509156499817	0.0246897771684157	0.175534317478945	-3.84358820592737
o9Sniuqys9Se9y0gh4	-0.475775135326865	9.72372736118643	-3.45530528698901	0.0024448968036869	0.0410630804995701	-1.69584443640156
He5IZSqIkEo4EQjWFQ	0.23467763797416	5.56195538758662	1.63758878975971	0.116834565795163	0.405990241681987	-5.19440143834761
HX736iS4O0fxOnv3tE	0.112173673514213	9.7679920149193	0.844484257065321	0.408189513447924	0.722350108606246	-6.12466830100007
0Xgh4_noK_vkoCFolU	0.196246030404142	10.1461772500249	1.23403418468309	0.231212346328772	0.564918302261132	-5.73170286930504
oCI55j3EnHEJKcU6pU	0.069129823491565	7.28641363202595	0.459362124000881	0.650829475648102	0.86128154473835	-6.37619774544124
9qH6F6Xgh4_noK_vko	0.208962886246151	11.5029160032382	1.36896574775228	0.185889425212549	0.508636385985027	-5.56584181520407
NEBKQeChXsB.Rpej3o	-0.292318401670343	6.93330228325783	-1.74596887121288	0.095853341565697	0.368127831148366	-5.03012334480224
WclPAEiII0PyNWgR7M	-0.465778313259964	5.36081388557556	-2.55717668252165	0.0186032224112148	0.150360491983652	-3.58678004741669
WGnn5SCK4ankCa3d54	0.176200890901688	8.63851402962693	1.41353691515745	0.172570029577762	0.489895277293387	-5.50791502425913
rdff90kXuigsa6Xq4U	0.0647689319737365	5.11703273729949	0.326948444863549	0.747036411067333	0.904940591392539	-6.42913627389161
612BZedx6dL9W0RGYs	-0.222585491564707	5.37554880796212	-1.51487627231395	0.145138637802103	0.450982778186291	-5.37062675495424
EkjRe7G_l6JSIkKf6Q	-0.227760896649038	4.99132830384902	-0.875143999985234	0.391678738892641	0.709800321108899	-6.09861421284749
EqsfegSCid0Cmd6QR0	-0.112441797228359	5.81235693576495	-0.597024351858799	0.557057119835908	0.811786807658781	-6.30271319304168
iPVJZn0nZxelaAxBbI	0.0587769235017353	5.3341964120412	0.364038037058497	0.71957384056498	0.893236509395599	-6.41608015249929
iLntFCEdnl1RbF7xds	0.119475743670215	5.23645231837543	0.591228138040022	0.560859434763221	0.813432943622898	-6.30618155682712
6qgLFTgHqXcZ4VRE3U	-0.0199952096814542	5.5831727395732	-0.0793541246397637	0.937523900044005	0.97922330716265	-6.48054675126372
f._eAMfgGMSaH3UXSk	0.265665103807643	5.29652845724722	1.60942475107459	0.122883368028527	0.415929123844714	-5.23578558652256
TqcSiHi7o5lP7S6h0Y	-0.531249761576233	8.19092956267056	-4.00726787228831	0.000668978557747922	0.0174598193236595	-0.461515054369535
0VKzii0eoTJIoROp4Y	-0.0892001434923446	10.5100916256233	-0.69830374157891	0.492867967433516	0.775024263775007	-6.23687187893717
ltcp6UiDS6bUW8VhBw	-0.27669597060748	5.81357301671885	-1.36007302374717	0.188642280542067	0.513021556047148	-5.57721580327248
x1ynpSINLptRbxWEHM	-0.405933745199297	5.6709228077286	-2.48365401898952	0.0217918393926248	0.163499239962709	-3.73060269608494
iko9QBLjjnSH1.yQJE	0.0150389495849778	4.98844495981895	0.0880396849740018	0.930703288907894	0.977155609179013	-6.47980189048993
H.Cp6jMMYWJVSle1HU	0.336096431319105	5.30499559015272	1.98867390433902	0.060312711078423	0.290396055531013	-4.63511978830031
We8LeIqCJynOCoI7pY	0.0840890098447517	6.10515434324884	0.455656172547814	0.653448174105369	0.862526080233494	-6.37791758050332
uHFJBeld9dd9dSIhS0	-0.777295797963556	10.1761263485031	-4.04316454279672	0.000614645353607514	0.016418442465335	-0.38042854464088
BnuA7fu0u13u9OSWH4	-0.962647263239381	12.6796494519231	-5.72711367336112	1.22649929168034e-05	0.00118933404899282	3.38716720870054
xSSECdB6AJu.6Rd3VI	0.540604548420415	9.02691914622519	3.46339521448519	0.00239925516301182	0.0404551574303902	-1.67800144405189
WkB3Ay7sC5SLAuSouc	-0.333460854056981	4.87569910922217	-1.89547261900332	0.0722819644280949	0.319699545214972	-4.79103817736165
i6lRRTRDfVHCMUo3rg	-0.587142078714036	5.12555758933327	-2.78560122218501	0.0112738749756014	0.112550413849273	-3.12718615232499
xN6Pcg0agrWyxQIgdk	-0.488380506383251	7.91016904427578	-2.69593886255418	0.0137448706130019	0.126021695814743	-3.30975783008703
0eXJdJUuBRT4qb8Iw4	-0.553967783227528	11.5848961926424	-3.25925643222371	0.00385161455903207	0.0558864705383666	-2.12496401418803
l7Qtfh6ZOSjXq9DUnk	0.00311751026738333	6.85804933680431	0.00882984564126865	0.993040637260237	0.997856052534208	-6.48373351350315
EW06d6fPEHGOF1UIE4	-0.031337285478321	5.92374705295335	-0.220278629245417	0.827842697310683	0.938387812077165	-6.45893597010711
fkdWke4TLlwwK7niAA	-0.0566763081377906	9.97974843270553	-0.372997215607348	0.712996399154011	0.890535067029291	-6.41271890635398
uUdPWgDAgggid.EQog	-0.359674851967432	5.01018733016597	-1.31506890002833	0.203071933567929	0.529747083806646	-5.63382882870959
lSivSp9fTVSMTJC5Kk	0.358671342210387	5.71628762720224	2.01620775608972	0.0571312905186904	0.280922842031915	-4.58809853322067
6t6CKQS.ojXtNOobS4	0.27164896447504	5.38024435365865	1.68493041519539	0.107233653385319	0.389576294454937	-5.12361193666078
BdihoCF7qBf53lv_yE	0.510570985358711	6.60600495245245	2.49293886391578	0.0213626631093839	0.161485447036858	-3.71255913359293
6MhLOh1L_SjcXxUo6s	-0.141760535380936	5.25240912119758	-0.825389415877647	0.41869445937396	0.729870310047162	-6.14045758808475
NA4UCOt36O26Cd5Alc	-0.37107618057128	6.68441944481133	-2.26684345366468	0.034406291889051	0.210559295706821	-4.14140089497529
6ztODwqoF8LsDPfPAM	-0.0297292466009971	6.49008346671295	-0.196079424927019	0.846487223124997	0.945829297010307	-6.46408841392869
W.ztODwqoF8LsDPfPA	0.0994929937557619	5.8530563039382	0.634361601091483	0.532891784659151	0.797897987895959	-6.27959026703063
WkgHlv.aAdLdUmJ7Lk	-0.182769473204667	5.52086473381109	-1.25252005260802	0.224543304447083	0.556153185000162	-5.70984195778378
Zrz3HFJe5_8SPaczuM	-0.174501797310941	6.87117471998778	-1.04880875757657	0.30652821040989	0.639825486183334	-5.93503065007839
cX61MnlVRJz.jCXNdc	-0.300276905222539	5.80607805801739	-2.31077752868095	0.0314045704407966	0.200447900302322	-4.0598636148359
BQ6KwlG50NCpEno5ek	-0.264764042924759	5.59833518077405	-1.49030599009359	0.151437503995161	0.460640333826189	-5.4046129727842
fiJ677uC74uku9XOlQ	0.445992773815636	10.7057236016106	3.66484506870857	0.00149793241488856	0.0297928554685692	-1.23083729859941
N7TRTdaGThfRCQwtTo	0.635882503418781	8.28760506471344	4.20735421188923	0.0004171696363843	0.0125350464978399	-0.00896536811662951
9X30XG7V4FKKkJQ5e4	0.536613956993794	8.61725572180309	4.37566160381701	0.000280460579334404	0.00944560354804217	0.372297529261123
om1I45Q7p6Q706KhT0	0.647742531792856	7.73591157750605	5.07575720925977	5.44527106987091e-05	0.00314128617570076	1.95057238308845
9HqxcXVJp3_qtA86lI	0.157459750301775	5.85077510907175	0.907692507429799	0.374634397244236	0.697057120299913	-6.07001508369631
fe5Uoq7jWPgl0rtIiw	0.118840536310826	9.37549830553766	0.913370833996403	0.371712084636219	0.69486148576019	-6.06492717712659
ubR6NHU7r9OVT1iWFE	0.178238119117794	7.81519729238236	1.28822976072242	0.212080345263203	0.54140956012602	-5.66682932559418
W11MiqnM.Qv.IONoIk	0.0429376052584522	6.78600593736315	0.316800954415469	0.754612401569804	0.907226339457332	-6.43246682541603
upy_gd.vfAJEsiI0_4	-0.120867098092256	7.00277928675276	-0.626007278412925	0.538249011884308	0.801979925362856	-6.28488124904857
KkarpuafvSNJiwHrE4	-0.0800344314400422	5.68945922256777	-0.385321218237941	0.703986095820063	0.886298068454569	-6.40796364003762
ZqyKcTz4BAfgCtUwA4	0.114554815073185	5.55525482472706	0.840673598061107	0.41027235608807	0.723949476359875	-6.12784616528357
Tmul_sjtNlV1h.veB0	0.142436064105861	5.87873616520992	0.661640524878043	0.51560302340277	0.788444718775395	-6.26184548613259
xFB6szfrd6rKh6d3oQ	0.228849915947788	8.02241918159332	1.83227911464866	0.0815434000793894	0.339834698644189	-4.89380164882505
HZhAZ11mcB7xQV9IAk	0.830511957415097	5.55726130736486	4.33982366953773	0.000305190425753078	0.0100932797562122	0.291106049493948
6Cg86CLkAMDd7USguo	-0.210047715841728	5.34172099841631	-0.939634851863401	0.358393779148151	0.68283845152525	-6.04101525140308
xOEX3vnre3SK_qe36o	0.361154697553845	9.01859749335731	2.46696394050003	0.0225836324957009	0.167177485143461	-3.76294848038203
fpIioKoFCqfHxKAgs4	-0.193778709781614	7.15692567039126	-1.18417603482273	0.249951927126901	0.584282240642224	-5.78926705937209
HU6B3FJFCDcKLr_5B0	-0.482056924358966	8.94065736117417	-3.76503803355065	0.00118381400686446	0.0256712814636253	-1.00670909838735
Z0TvgKNaJd.4CVfA9U	-0.0239834385992705	4.87429287681384	-0.100516647790995	0.920915062107322	0.973244241524369	-6.4785967256258
K6kKchEkvieC3RToII	-0.234748098384142	5.04916362466051	-1.40561606614318	0.174879443110846	0.493453063535677	-5.51832062965395
T5JwZbr16vBrn729ZI	-0.0816131020796193	7.72500416999057	-0.575654180353475	0.571142403140981	0.818735151930927	-6.31533882363649
BhEzrRHTrfA6XElG.s	-0.0428775913604787	5.94336397311958	-0.320577062600668	0.751790192510686	0.906090360534079	-6.43123959289526
c5B0lEgswAnrTs9ZEY	0.1744530393552	5.16940526932166	0.794846338111869	0.435849398672155	0.741428703672605	-6.1650109960823
TKRZEGe3.nabdSZdMg	-0.297063335317232	5.59869254382221	-1.45536942111871	0.160777304356044	0.474239852119242	-5.4521713344648
NwSWSsUZe6KSXXgdUc	-0.21342026226505	5.30825280937075	-1.05526778255693	0.303635687883346	0.638179011226895	-5.92843215523862
rfOfXr_LX3lL_dLNvk	-0.191665543548638	5.92895420621256	-1.22919044944647	0.232984565307173	0.566990407454867	-5.73738487731133
fa3lSgOjgODgezjh14	-0.149214707544442	5.31210731953961	-1.02566030152459	0.317055606400161	0.649555761593314	-5.95838042947589
Q7ntoOBd3kEK3I5W5U	0.239281452225059	4.85241592715406	1.26889539824703	0.218759939592681	0.549777424715221	-5.69024530153474
rWlcUTUgupT3UG4fdQ	-0.249338913724562	5.79101754704395	-1.26779613586618	0.219144538255927	0.550113962940638	-5.69156759165268
xrogeoVFOA_AadGveg	0.0387641113375455	5.42410490490811	0.147693230804148	0.884034270494207	0.959382665868875	-6.47260034681898
WuBFSJUARfXqJJOgFU	0.159303160134433	5.36348169058113	0.898211708193175	0.379547557355409	0.700778109581504	-6.07844495496416
rLi9XQVSnj7UJUrhXg	-0.407070549293686	8.044924817059	-2.5112479774846	0.0205394218363091	0.157938914275588	-3.67687627185269
xujnEL3t17.3B4qvKE	0.450984949094407	12.0443951891445	2.26932976379084	0.0342296216007125	0.209873549918785	-4.13681088418994
TC0__BAI.vnuw8_37M	-0.111467862691551	5.82108795067251	-0.669131302526663	0.510910819147003	0.786182395613182	-6.25684761751231
KfHvx1_B_e4p0r6X4E	-0.168019299876021	5.68326579672625	-1.02975357642329	0.315175738952797	0.647814850833167	-5.95428561778846
6qWKQHU9dM8DVp7x90	-0.0251490096557782	7.85999050214305	-0.128161447690066	0.899275700180389	0.965275174082517	-6.47535899940334
0UBG8KhSojlHlVeD.Q	0.190246847144098	6.98457510638238	1.21167580042866	0.239479235695135	0.573362332959833	-5.75777022690815
fPiYOzqpAwDmnd4.U8	-0.0203313253140198	6.45623145548663	-0.151880084904873	0.880772886371923	0.958233245994449	-6.47195826038057
odAhPiYOzqpAwDmnd4	0.260574563820353	5.75224478856962	1.38998490253342	0.179509561343117	0.499835443871204	-5.53871452975388
3XwnA7nRTzPnl7UfvA	0.0188971578180345	5.17618405491127	0.0704403922247489	0.94452881324163	0.981613324096701	-6.48123085777508
KteL6gQJHupCtjkOXk	0.341416577326463	11.9811818118123	2.79752889564051	0.0109789703570503	0.111073465065008	-3.10270174738152
QbuCdSipW3S1jgf5JA	0.415629395078194	4.79974497620936	1.93261028652534	0.0672818918984815	0.308294545919462	-4.72952040414664
fVYXuaG1H.XH5fyRE4	-0.118986424827783	5.26424527846993	-0.736090356447781	0.470052256562794	0.76116534355625	-6.20979307383768
0gJT3o4TrjnqgICaHk	0.273160564154253	5.41335060578787	1.64520925551085	0.115241749738491	0.403731048811179	-5.1831098298581
cY6DkoKsDugiAFCFUE	0.00203824846789465	5.09300042804109	0.0106489931746749	0.991606903426296	0.99756613645978	-6.48371535334462
ZbdR86IzCPPREikbO4	0.317893092372361	5.05971227078906	2.25823200093409	0.035024684668608	0.212772889344969	-4.15727577530049
Tmrcc0dSe7qCSzfy4o	-1.60135688215742	6.05845990649733	-5.32226572451349	3.08270321692784e-05	0.00217847881358051	2.49905093377497
319TZItJ77SS1IVTSI	-3.10107056770849	8.27618405333877	-9.13331896285349	1.18925308337751e-08	1.79766096962069e-05	9.97255931647177
9ofpQTXAhS4N3R_BEg	0.00171183504768074	5.25259566700213	0.00728273399099802	0.994259989299165	0.998159454741288	-6.48374628894825
NoOqCJMno4gX5yC45o	0.11862446986854	5.44006932676037	0.696194775470917	0.49415993039743	0.775665978341137	-6.23834323492543
QpJS5WLH0H_dOO76O4	-0.956309382228653	6.17247075101139	-4.99357528001089	6.59004010012823e-05	0.00352067069548846	1.76664057313381
HhA2kSXypNfrdPOUuo	-1.02384636806291	7.00821516652323	-5.3405333158748	2.95608072209287e-05	0.00212779849623587	2.53948308910366
Bbp4sy8e5X_A6XK.co	0.29494294263194	9.39689508804492	1.86933190198695	0.0759947898885795	0.326889540637232	-4.83384350518571
QitIZ2mRtV3eSZxZic	-0.48006043425494	7.19857039969386	-2.12183035834373	0.0462748090128412	0.25145353503975	-4.40384027460783
lX5I6yT7cUvr0t1Moc	-0.393431766905511	12.0066161245238	-1.86333706277353	0.0768694598589476	0.328616621193708	-4.84360148825677
QPc0pNOADPoOMz_gAM	-0.0281716000552136	5.03228976679424	-0.183218160427399	0.856434802582588	0.950250652934575	-6.46658399329644
9WUeSWmXv.huxMj4ds	-0.0299736734801373	9.86756657094461	-0.136334301799879	0.892892879970382	0.96251778653164	-6.47425211495361
u_6NJl1L1.UDT15UCc	0.409033189795375	13.7125778688878	2.50174309994037	0.0209630146437848	0.159702272249049	-3.69541728439011
Tqo4JUiQiKjXhngs1g	0.430267143609242	10.8649379003997	2.07586006345941	0.0507481339436293	0.26435734805381	-4.48477844945615
[truncated: 23,698 more rows]
