# Supplementary material for: Drugs that reverse disease transcriptomic signatures are more effective in a mouse model of dyslipidemia
Source: Mol Syst Biol. 2015 Mar 3;11(3):0791. doi: 10.15252/msb.20145486 (PMC4380926; doi:10.15252/msb.20145486)
Supplement: Supplementary file 2 [file msb0011-0791-sd2.zip › msb145486-sup-0007-Suppl-datasetS1/LDLR_paper_code/LDLR/LDLRAdipose_gon_normData_lumi_.txt]

nuIDs	ILMN_GENE	geneSymbol	PROBE_ID	ENTREZ_GENE_ID	GENE_NAME	ACCESSION	PROBE_SEQUENCE	101791-002	101791-004	101791-008	101791-009	101791-014	101791-015	101791-019	101791-021	101791-025	101791-027	101791-031	101791-036	101791-037	101791-042	101791-046	101791-048	101791-052	101791-054	101791-059	101791-064	101791-065	101791-069	101791-071	101791-073	101791-077	101791-079	101791-082	101791-083	101791-088	101791-092	101791-094	101791-098	101791-102	101791-104	101791-108	101791-109	101791-113	101791-115	101791-119	101791-123	101791-125	101791-129
WpaZ9x9f_hAnoR.VBE	0610006I08Rik	Tmem223	ILMN_2896528	66836	transmembrane protein 223	NM_025791	GGCCGGCGCTTCTACTTCCTTTTGGACAAAGCTGGACACTTTCCCAACAC	12.2113933508117	12.4716504554799	12.280304691652	12.0599355811906	12.4687510087834	12.4407055350456	12.0746903127042	12.3291540782561	12.0599355811906	12.4574619774289	12.7165610961415	12.0615559890315	11.9333612490972	12.3776087558776	12.3243507339832	12.2557621049604	11.9827064518416	11.9479926836093	12.0287238884875	11.8827867545753	12.177805460892	11.8328854652504	12.2961890980188	12.5312132839194	12.3776087558776	12.3546055217802	12.3472914536041	12.446363313613	12.23822930841	11.8409277124635	11.9865048084137	11.8979296409739	12.4006011111437	12.0972220660979	12.0227016183357	12.0227016183357	12.3731811690295	12.3707817779502	12.3366057009041	12.3078365015402	12.0165209419933	12.2183871526765
ZhdXp75JftSF3iWLF4	0610006I08Rik	Tmem223	ILMN_2721178	66836	transmembrane protein 223	NM_025791	GACCTCCCTGGCTGTTGCAGCCTTGTCCAGACCTCTGAGCCGAGTACCTG	10.7955930476764	10.9020452497675	10.8459650457656	10.503186469539	10.4997653000304	10.7705029265571	10.315178336394	10.7157350806881	10.3642763372495	11.030599025331	11.1720282173267	10.1736428778662	10.1181699515689	10.5244030556722	10.7131126713177	10.749053788923	10.3746194599472	10.2741258880828	10.2242359014942	10.3082878989013	10.5593114308694	9.95388469004796	10.5872982203503	10.8826547535927	10.7955930476764	10.5797194070607	10.4535786633656	10.7331381683601	10.6439586598689	9.82759022599277	10.0086586834376	10.0871587606537	10.7603595650936	10.8111449150686	10.4190912779909	10.4825019943678	10.3594450624711	10.5006048298481	10.5955261078706	10.4642943655101	10.0195797751777	10.3735374203256
xnx7ijE2CcOSlY55eA	0610007C21Rik	Atraid	ILMN_3033922	381629	all-trans retinoic acid induced differentiation factor	NM_027855	GCTTACTGTGAGGATACATCGAAGCTAATGCAGGCCCGATGCTGCCTGAA	11.9752341825885	11.6488486256116	11.6743005062676	11.2664934731335	11.7699019000843	11.7274617550081	11.7962067782331	11.8934691611077	11.6266449118512	11.9712964092979	12.0005512994685	11.3655562921359	11.6200315925069	11.501960071459	11.6678675529986	12.0305646547509	11.4962044114762	11.155276559685	11.1327271106821	11.6068844419305	11.5105274102631	11.240618489516	11.6568502915483	11.8847164245181	11.9266082605342	11.8575232767417	11.7799103754907	11.7091316936709	11.6799570553426	11.4573598363943	11.2268984649616	11.4916420845631	11.786292732519	11.7016991937873	11.7190754664856	11.7699019000843	11.7308222017116	11.9574163582518	11.8793035124543	11.6772301994495	11.8015616405485	11.6266449118512
xPkUXaq37oR_vSi6HY	0610007C21Rik	Atraid	ILMN_3092673	381629	all-trans retinoic acid induced differentiation factor	NM_212470	ATTGCACCACCTCGGGGGTCTTGTGGACACTTGGTTCAGGAGTGGACTCG	13.2134175568427	12.8703733173761	13.3027240210098	12.8458701855682	13.1344843383598	13.1393346010754	13.4216368110706	13.3613012270873	13.1937478082849	13.623022164475	13.3867866051116	13.0012771590841	12.9327460924133	13.1075307751621	13.1118531756525	13.2236531739574	12.9007600506955	12.859770636112	12.8633882372449	13.175868409082	12.7619229480446	12.9440510173669	13.478438222916	13.2925656907181	13.2882318432218	13.35372896207	13.3289698209972	13.478438222916	13.2344318948141	13.0012771590841	13.0521388948118	13.175868409082	13.4343380181036	13.3867866051116	13.4904845776459	13.472388581204	13.6310000484746	13.6772473469727	13.6545717275216	13.623022164475	13.5025766057569	13.3867866051116
3rtRBd9AcK1Qq07fGI	0610007P08Rik	Ercc6l2	ILMN_2816356	76251	excision repair cross-complementing rodent repair deficiency, complementation group 6 like 2	NM_023507	GGTGTCCACAACCTCTTCAAACTAAGGTCCCAAGGGTCATGTCTTACGAG	6.47398071915205	6.00583564335606	6.29061279464986	6.11846752737838	6.85372203432031	6.50657987347389	6.23841303976523	6.12044780033888	6.11897429560507	5.990603749898	6.45259706325315	5.81086342698818	6.43922395883026	6.64467616437364	6.26188792386976	5.48902525577128	6.19313757626603	6.38795613485795	6.38535631036569	6.40897068532249	6.66837934000066	6.40375888986965	6.38293521212949	6.70089083004567	6.01827766370776	6.40897068532249	6.52573118573941	6.09681320062097	6.13982374282548	5.9631626940023	6.26308892588639	5.95172195615759	6.38293521212949	5.85236168290698	6.62885271864282	6.45097400918351	6.1244168819825	6.2461096381243	5.99003010252855	5.95250169782543	6.30546193972403	6.45652531338192
ZqRKnn0K14kTIep1.c	0610007P14Rik	0610007P14Rik	ILMN_2808939	58520	RIKEN cDNA 0610007P14 gene	NM_021446	GGGCACAGGGCTGCTTCAAGGTCCTGAGCACATAGACTGGGCTCCTTTCT	8.71552515345956	8.87099294613147	8.74338710657208	8.2140299552734	8.75300464662444	8.6766702738019	8.65103439445863	8.61434130619639	8.68257803505194	8.52783478034167	8.95802123987153	8.63883381208528	9.18879410284103	8.77963870415933	8.85563509838954	8.7220836795003	9.06645981761656	9.08730121863152	9.08782939775909	8.50444038514065	8.69909543094781	8.71707591258923	8.56493420633969	8.6596839575315	8.89818535718701	8.75069288456177	8.65273552738131	8.86112445182184	8.37279125606258	8.74435124284551	8.60033308045428	8.57865432155777	8.97720404404438	8.68949017280233	8.71597891143639	8.84612358124149	9.08782939775909	9.24725946910068	8.68022023897576	8.99293143158228	8.96374796309011	8.72636008834707
6eu5PPSC6SyheqOhqU	0610007P22Rik	Tsr3	ILMN_2634564	68327	TSR3 20S rRNA accumulation	NM_026676	CTGGTGTGCATTATTCAGAAGTGGCAGTAGGACCTGGGGATGGACGGGCC	8.40680119681582	8.45511869613179	8.46450083489733	8.01786306758854	8.19337144552274	8.55830994230563	8.46825918098797	8.67287903210671	8.8161757289611	8.52914442584246	8.45030930447084	8.20013168906255	7.40851763644539	7.62750906874438	8.08506925990319	8.00075776575292	8.62827950000647	8.4142001446263	8.5840295845535	8.93885338199228	7.79762102902043	7.65495823212078	8.0937809496367	8.01555793870146	8.84279726011425	7.98355209551539	8.60750153909215	8.37039996535704	8.45958708421817	8.48272442980801	8.52226953537516	8.16569168229487	8.79392292283	8.54714776779554	8.57865432155777	9.00685290119204	8.42090429130453	8.33091768788396	8.36576984605802	8.18228449440551	8.58635423837104	8.19337144552274
QblRddpw5X.qvuqKOA	0610008C08Rik	Apoo	ILMN_2737647	68316	apolipoprotein O	NM_026673	CGTGCCCACCTCCTCGGCTAATGCCCTTTTGGGGTTGTGGGGAGGATGAA	5.4719310708255	5.75418091413366	6.28779015619323	5.20793786095573	5.79260739489766	5.39032473109591	5.21212214890511	6.23569108305618	5.08263434220073	5.33142122350242	5.71869806595567	5.18998529846959	5.33658564309646	5.56161844640007	5.56749001653717	6.08796214004868	5.62577264228861	5.79658901577174	5.48973540549269	5.71880758487562	6.09025227935851	5.743005519413	6.07635711365833	5.20927491130364	5.66921830335378	6.3891054449748	5.84370856685954	5.32779897691571	5.72497104839149	4.76449344212465	5.62762113976148	5.84244020586303	6.03624718878173	5.47747459172717	6.03793044057094	5.09218912814473	5.47224370779048	5.42039971070446	5.27456754345368	5.29310180850008	5.9785403624434	5.55374895570862
c30eG3GHzE0D_U4NX8	0610009B22Rik	0610009B22Rik	ILMN_2734484	66050	RIKEN cDNA 0610009B22 gene	NM_025319	TCTTCACTGACGTCTACGACTTATACATCAAATTTGCCATGAATCCCTTT	8.73268277682389	9.62634991235451	8.86731368291723	9.02295252345766	8.902899333724	8.99999276631841	8.81782204893869	9.17433248805958	9.11914723862878	9.35641816645836	9.44365307016833	8.88871457298354	8.25490143076237	8.92490227175339	9.1346127198604	9.25711616560264	8.68436884260381	8.50524465101067	8.79549044724794	9.90255030103912	9.8203926502776	9.27884668641521	9.20379232887409	9.59893046008956	9.57421261652075	9.23968806564394	9.6250602219064	9.06826267572777	9.53330063658558	9.26057474139871	9.13658004871493	8.87796016792203	9.69536176343419	9.08485992098556	8.92203452738963	9.2513138889207	9.51650234652272	9.71622056950204	9.31787525647267	8.63836677890476	8.98972493634633	9.12882058585717
Hfl_tOO3nRJfAFfAEc	0610009D07Rik	0610009D07Rik	ILMN_2952292	66055	RIKEN cDNA 0610009D07 gene	NM_025323	CTTGCCTTGGTCATGATGTCTGCTCACAGCCTTAAAACCCTTAAAACACT	7.16933881072263	7.07297604099732	6.45626212909949	7.60302511602263	7.02312287130207	6.74842285974735	6.60670717717416	6.66784347920109	7.01966055384179	6.98122143070149	7.08244643092148	6.90672107303845	6.33005624213345	6.2591983074275	6.83502292497663	6.81022731573781	6.94683921285927	6.33536749687482	5.8818359062914	6.32785891004221	7.10160012979441	6.86982910279711	6.59249585046388	6.84758876498783	6.43582810335805	6.2919422440114	6.44982365819456	6.66397283033046	6.50551847487437	6.60501738259864	6.67893308248448	6.73930518763868	6.83101316163765	6.87561232649554	6.7980092637625	6.90117179172876	6.46547951103327	6.58609589572377	6.88963900980234	6.44800270562353	6.45259706325315	6.69437738137454
Q8PLHgz7j98.iByDh8	0610009D07Rik	0610009D07Rik	ILMN_2699078	66055	RIKEN cDNA 0610009D07 gene	NM_025323	TTAATTAGTACTGAATATTGTGATTTCTTATTTGAGAACTAGAATGACTT	4.64620281125546	5.50501123885845	4.86065374491288	5.41317529260001	4.86346061942183	5.00836080507099	5.35484071050427	4.78085825656617	6.13177813396312	5.64678501791392	5.58003037828158	5.90139799882025	5.98468980801251	5.79357265041669	5.89268864937837	5.7775726736474	5.09634363529448	5.98171091233427	5.99209894373936	5.56501950611966	6.27044287737445	6.46099787483891	5.428385723054	6.07097094216896	5.99078077332538	5.77389583220186	5.85764358645407	6.2593814347672	5.78565108963279	5.86237625078467	6.0641248423997	6.35233452537612	6.31746643519921	6.6869635064462	6.1827621345884	6.60003775678044	6.1488451743651	6.24059962305246	6.45776474332868	6.05709355818236	6.24525197291131	6.49304001118475
odfnyvXghIeuVEvU6U	0610009O20Rik	0610009O20Rik	ILMN_1213681	66839	RIKEN cDNA 0610009O20 gene	NM_024179	CTCCTTGCTTAGGTTCCTGAAGACAGACTGGTGCCCACAGTTCCATGGCC	8.14503130461332	8.69110974367667	8.28124749056683	7.95986909537145	8.12008977130771	8.29153075685671	7.78174286639875	8.36016534423894	7.85518858341639	7.80330335036462	8.53011658914382	8.40166062247841	8.19755771362454	8.55180506173319	8.0561282901315	8.36791891144237	7.62278937352542	7.79144821549361	7.78095466881155	8.38225718704213	7.78598818027932	7.65617128155177	8.18807990026743	8.4809739215162	7.93305404832374	8.01513152758607	7.97634564893389	7.88459448760224	7.78893195505766	7.49408827469435	7.88951841203351	7.59245506708098	8.032186025138	8.07496866546617	8.04319852647042	7.68340290314335	7.64264324801508	7.96615273570342	7.9442523257427	8.20589339750713	7.55167273151578	7.94511487381759
W4IAU6Hr_nHOitXlmU	0610010D20Rik	Hoga1	ILMN_2735413	67432	4-hydroxy-2-oxoglutarate aldolase 1	NM_026152	TGAAGAAAACCATGGACTGGTTTGGCTACTATGGAGGTCCCTGCCGCGCC	5.58878549420496	5.75486236406848	5.82798324267345	4.77180695751792	5.83329987589393	5.36823036981753	5.71580131315499	4.93368847345832	5.93905383904292	5.39644801896765	4.85698196873733	5.8166073553407	5.35911880896476	5.47920790914894	5.15270031153117	5.39000088397672	6.27442030303121	5.85300505375817	5.64807838599126	5.76043535178708	5.70258242255586	4.50793370192512	5.47626971612205	4.98515989074988	5.98803567936291	5.87004531685904	6.15971589678036	5.99442535260592	5.84045580730739	5.62425727450287	5.70634292405635	5.4980019713671	5.71768383892367	5.32688907531785	5.34180579917547	5.31136085802571	5.31391078584108	5.8728719588265	5.55401172327386	5.86806457472434	5.57930221876423	5.20268273540524
oCAFOh6.pxzorV5ZlU	0610010D20Rik	Hoga1	ILMN_2735415	67432	4-hydroxy-2-oxoglutarate aldolase 1	NM_026152	AAGAAAACCATGGACTGGTTTGGCTACTATGGAGGTCCCTGCCGCGCCCC	4.44987980363599	5.89663667216223	5.56340758054	5.62923617923046	5.62163025121818	5.44384346780826	5.69607193888664	6.1280912353733	5.31391078584108	6.28845196634953	5.34202837415823	5.23989596711776	5.37321458309058	6.11579239214161	5.52132054717354	4.93383157938058	6.04421461107252	5.12000940056826	5.807449831665	5.96286349805772	5.49652890436358	5.31927915906465	5.45214812019458	5.82017462699512	5.28416529623125	5.2873494257702	5.70840967821016	6.24352407479323	6.0574055728951	5.74771285215126	5.60360753969034	5.89140800463024	6.29614268582775	5.52399351643394	5.5453548002017	5.1712659850487	5.71473149185429	5.02028006542989	5.63124404851184	5.87554507390757	5.80680011487035	5.73948487383687
xV44FuIB_kt4dvuCBY	0610010E21Rik	Sdhaf1	ILMN_2891688	68332	succinate dehydrogenase complex assembly factor 1	NM_001033140	CCCTGATGAACCGTGAGAAACTTGGCAGTCTGACTCGTTGTGAAGAACCG	8.98906276592707	10.036601956489	8.88274514983108	9.33392443741948	8.8136182138331	9.2093264204951	8.81669293784031	9.23356990607493	9.11590488801512	8.98532001510856	9.40402468246775	9.09322536738383	9.07298212046123	9.61722538100108	9.2513138889207	9.44829024677388	9.43703934574988	9.86054208579632	9.80746123939714	9.54118067819109	9.59664580164629	8.83217843236644	8.91490622255723	9.47047491259043	9.6318113202034	9.7625591204296	9.37417323772455	9.45244918693182	9.26174237408558	9.36184868343293	9.58633373228543	8.95521414766936	9.23254473480998	9.10148638509722	9.20287962450177	8.75393103725903	9.42210306335465	9.27305214852248	9.63659998186091	8.55217915696373	8.70882962163549	9.43176269265333
TpTvRuNk4kt__PsCcE	0610010K06Rik	Brox	ILMN_2637698	71678	BRO1 domain and CAAX motif containing	NM_027861	GGCCATGTTCACGTGATCGCATGAGCAGTCTTGTTGATTGTAAAGCTAAC	10.2486376591598	10.0373761261405	10.0821734339461	10.3230524091545	11.075069427642	10.4504098062411	10.304221658546	10.4199174666191	10.4381062049177	10.5946275636945	10.2822365267527	10.4289585643727	10.2758764375817	10.7693866328938	10.6109729265225	10.5162782981352	10.3522749168557	10.3399494054984	10.290011351619	10.6391380291306	10.3642763372495	10.6478536793361	10.7097016768152	10.7509875385561	10.3668713560534	10.6843104010816	10.531973563929	10.7425649233137	11.0034848857951	10.4347467318513	10.290011351619	10.5494623027202	10.6074269322122	10.5195840943414	10.4340436145306	10.3074949559207	10.5648841982953	10.5338688932855	10.530990984926	10.5898807359984	10.6421436543527	10.6711312541966
xOG1rtd0XUBlXUVJJ0	0610010K14Rik	0610010K14Rik	ILMN_2674228	104457	RIKEN cDNA 0610010K14 gene	NM_026757	ATGACGTCCGGTGTCCTCTCACCTCCAAACGCCCCTCCACCCAGCAGCTC	8.68886535661373	8.98081086392201	8.48863915027709	8.98627933345896	8.8417283765498	8.61788388325829	8.02071558209261	8.7194427158519	7.99763809123512	8.68595888784773	8.86676700981203	8.26235854148348	8.49496828375693	8.60983908611731	8.90382121626263	8.54342372574857	8.57080911765621	8.47564322064309	8.63173047235737	7.72476623022818	8.8136182138331	8.08679882089377	8.5426734396702	9.13925793856385	8.65646766134216	8.91888738504203	8.48769844811636	8.47388660561175	8.31946662520949	7.97265210300053	8.11505870124652	7.87721601748841	8.34191381667142	8.0932407708351	8.02166148121823	8.25537226642103	8.31481845323646	8.65420076144075	8.28814976180914	8.39058675716952	7.87433438556895	8.19211545701487
TT0cEh7vqvKKURhOSk	0610011L14Rik	Aar2	ILMN_2601546	68295	AAR2 splicing factor homolog (S. cerevisiae)	NM_026661	CATTCACTAACAGACTGTGTTGGGGTTAGGAGGCCACACGACATGCAGGC	4.82206653588608	6.26130839044834	5.59137132085973	5.25357285136341	6.20044907906811	5.69266534319119	5.64686409614835	4.84852602573378	5.44392416714378	5.76846699255353	5.5914955538767	6.3314983830807	5.75794211448411	5.7673672761738	6.02780080892848	5.46538706333284	5.52689813026898	5.69075170081499	5.79599450994015	5.80032536831667	5.92876995994819	5.99225352193371	5.88049662802385	6.05347340166905	5.42125462560946	5.43434038970095	5.61501628556529	5.50721827807975	5.43307375439038	5.85660008114395	5.22967659841237	6.24717898650768	5.50023773285673	5.58455084344862	5.83439022493137	5.9437823409972	5.66427205129791	5.70788185500082	5.80645241676465	5.84641175565881	5.26345409915949	5.70851855063607
TCgvMriKfuiKpwdS1U	0610012A05Rik	Ankrd33b	ILMN_1230831	67434	ankyrin repeat domain 33B	NM_026153	AAGGAAGTTATAGGTGAGAGGCTTGTGGAGAGGGGCTAACTCCAGTCCCC	4.51423413911772	4.68077396730164	5.67911630683565	4.29872986611618	5.2742957733627	4.15638298814932	4.30995182645094	4.55586309606131	5.93722533103572	5.40247987936968	4.79505607450326	5.73402360211791	4.46687853529052	5.59779660492331	5.32624775412864	4.50406521580913	4.24392646645458	5.09279900488388	5.09369229311848	5.08718006816334	5.04990041205512	5.25238317631355	6.2125331050928	4.88139770209489	6.16276464605323	4.92399117451061	4.70676385747534	4.50949720775016	4.96699476115821	5.08072422729044	4.79749971446519	4.71233943719238	4.96796149261514	5.05338844535855	4.02810638835607	4.64085859963134	4.88415987207178	5.42144010075582	5.16020508713709	4.90964753185847	5.34793890042619	5.32260313166359
0VS3KfYW7T6rn7p4Xw	0610012D14Rik	Aspdh	ILMN_2848071	68352	aspartate dehydrogenase domain containing	NM_026690	CCCCAGTCTAGGCTTCGACCGTGTCATTGGGGTGCTTGTGGCTGACCTTA	6.17582218541613	4.85635251995446	5.90236736679244	6.14435093076451	6.11217773555165	5.46812402449933	6.12522016133481	6.00186420982184	5.92941420769499	6.31461695346054	5.67006651840312	5.63391021270762	5.47267337239732	6.12409355459725	5.72600094607565	5.65524305252938	5.32078604492603	5.61297017642677	5.87065184085519	6.0549397708857	5.64181143242153	5.98299483595869	6.43000866658838	6.28866534117607	5.64670616140114	5.88618892431408	5.37508297142199	5.49618211537786	5.38403667409152	5.43833503595386	5.22412604634338	5.42159863154372	5.98364169412618	6.24585794397766	5.12293772795081	6.34379789298433	5.70375573898785	6.12738781047284	4.29495815917952	5.31897257764244	5.66087090094693	6.56770253388926
054t11XHFfHtM_EHOo	0610012D14Rik	Aspdh	ILMN_1248518	68352	aspartate dehydrogenase domain containing	NM_026690	TGCTGAGTCTCCTCCCCTACTACCCTTACTGTCATATTGACAACTATGGG	5.92837241315976	5.43856636295183	5.51440841127739	5.40584172367117	4.64986194577496	5.3251063451526	5.33133405729695	4.92909769084594	5.82417892735318	4.85102566205562	5.22867166568081	5.02417632737149	6.11789701111039	4.82852201383765	4.8694717207186	4.78920328714318	4.9223091438659	5.27192827300183	4.95133007257364	5.74085733579038	5.82746736825131	5.19962127154871	4.8107006342893	5.24636475680122	6.38013504015148	5.28809225046519	5.50550704554946	5.23357151405319	5.92513864082474	5.31679116697699	5.26756772060046	5.69477357144985	5.1876417873748	5.38985364280384	5.80470490625036	5.27524117201793	5.84447037535538	5.27859183794299	5.98109457714579	5.59755693862201	5.19804934975656	5.68349429963599
oHrkogxSqJ_wOgYQVY	0610012G03Rik	0610012G03Rik	ILMN_2658619	106264	RIKEN cDNA 0610012G03 gene	NM_025320	ACTGGTGCAGGAGAATACCAGGGGAGCTTGTAAATGGAACGACAACCCCG	10.5927430084159	11.3098529455744	10.9173242755393	11.4217704779099	10.6549722215145	11.123403727352	10.8138564177901	11.3643297429379	11.0081811046846	10.9555247507327	11.2381954385375	11.1136669785885	10.3793892205761	10.6531506339358	11.1768017369661	10.9655155830862	11.2446787921133	10.9228017531512	11.167682888269	11.1720282173267	11.2306866531421	11.2128924834932	11.2268984649616	11.6239790206674	11.7190754664856	11.2518905321721	11.3771635957618	11.1462858270185	11.1613827937903	11.154175266128	11.3329331825191	10.6178060894287	11.1808478518016	11.0851551965966	10.9009108436901	11.1865042887148	11.5567013463925	11.3695247527939	11.5046007656448	10.9202358719626	10.8905433617089	10.718623892285
NFX8IguRLivxISCU9E	0610012H03Rik	0610012H03Rik	ILMN_2682917	74088	RIKEN cDNA 0610012H03 gene	NM_028747	ACCCCTTTAAGAGAAGTGCACAGTGAGGTTTACAGACAGAAGCCATTCAC	5.60151872216098	5.42754506217246	5.33238598959383	5.2625408488373	4.79819543717665	5.45653135228274	5.79536991853761	4.44201338825566	5.48542822140241	5.58038710202182	5.72876764645543	5.25731184710449	5.48368056197075	4.96317366037599	5.29458390430659	6.36717546701457	5.35522924571735	5.06289921131126	5.54418205968583	5.51329098745465	5.42584470612759	5.60375509967425	5.55022532194413	5.11979579882404	5.26730479286782	5.37380629551293	5.08753676843037	5.3952015713376	5.02144648609241	4.41973291506435	5.55182778523682	5.38474655782645	4.89215493094015	5.60657427770496	4.75450056927301	5.56314634437416	5.53754044465199	5.61910201748458	5.43782129402039	5.60351392054065	5.51209530684452	5.22619541768012
Wn3eUTXyXM9PF7tOro	0610012H03Rik	0610012H03Rik	ILMN_2972403	74088	RIKEN cDNA 0610012H03 gene	NM_028747	GCTTCTCTGCCACATCCTTAGCCTATATTCATTACCTGTGTCATGGGTGG	6.25593433509997	5.19610121501942	5.1836557445893	6.46977771524609	5.34305061577492	5.76188609068397	5.85868947821622	5.26013619061161	5.32715055821559	5.20071844233235	5.85820725110258	5.30876028006673	5.75964116774938	5.54855399253154	5.09312725014582	5.20937027902604	4.57263529784679	6.02077444030681	5.8625236666949	5.69075170081499	5.36029975086008	5.00025796858087	4.65297777865919	6.08392576246282	5.82117596657206	5.54230903081142	5.16964363932899	5.90262675670191	5.46202167139192	5.47293928762764	5.54525240711681	5.32146947735573	5.93021542771169	5.80778205353569	5.1945600988769	5.61467431697657	5.84015434066053	5.78006525480199	5.21247321689523	6.08779118627851	5.23882740109854	5.33820631298908
i4oeoKh4KSkUWTukI4	0610013E23Rik	Rnft1	ILMN_2973337	76892	ring finger protein, transmembrane 1	NM_029788	TGAGGACTGGGAAGGGACTGAAGGCAGGCACCACCGCATGTGGCAAGATG	5.55003512208689	6.49640320572437	6.18334303723804	6.09058941970004	6.63573742409829	5.23247238739973	5.8012015435858	5.50649816024712	6.42308908421968	5.81885568465549	6.82719272363646	4.94697052923053	5.24411954478821	5.52554312088802	5.22601901424466	5.62932861581189	5.87038677847534	5.68023816483186	6.05907058992355	5.86616025162235	5.71321077600829	4.32388556282054	5.89689947253374	5.69075170081499	5.50877820470101	5.98468980801251	6.04751117292755	6.1097098864485	5.71327624755861	5.68321283093319	5.66481514704093	6.04793494807461	6.69552019451148	5.26419489947509	5.39635896568233	6.32807220805978	6.19682580698512	5.61078761990023	5.56179433297091	5.8086452863879	5.519283228097	4.87943950057405
QkeH6oE4dXPPFdVTNE	0610025P10Rik	Neurl4	ILMN_1226653	216860	neuralized homolog 4 (Drosophila)	NM_001013414	GCACTGACTTGGGGAACATGACTCCCTATTATTACCCTCCCCCATATCAC	6.84927901077286	7.00493229130831	6.64333662301581	7.17640869687289	6.81879305230948	6.80185401907899	6.73786213023911	6.80773707978142	6.23673187497361	5.92955119227877	6.67121831566362	6.48509795291512	6.46023949925475	6.50064753717264	6.7441065329944	7.08866467095892	6.2393938166446	6.13908282946119	6.46547951103327	6.46023949925475	6.69698611872357	6.73930518763868	6.76862106823121	6.8609137725176	6.27662546054642	6.67982800162484	6.60700064601493	7.13382989748687	6.54069592374204	6.37580954114074	7.10737599288504	6.17162079999071	6.45341413841247	6.63365683842732	6.37872306569187	6.56483633584972	6.67363428921854	6.83471720057249	5.93535195254324	6.5744765680689	6.3086476827045	6.36479862077821
igQfe5fQ3hf6p1RqV4	0610031J06Rik	0610031J06Rik	ILMN_2727437	56700	RIKEN cDNA 0610031J06 gene	NM_020003	GAACAACTTCTGTGCCTTCAATCTGACCTTTGGGGCTCCCACGGGCCCTG	7.63395189881415	7.95776190163206	7.89722806198814	8.31261034132917	8.04581966243013	8.31347091487861	8.32648743093565	8.36705968993105	7.97356056297664	7.6780834955174	8.30196281482565	8.12800131977832	7.61241895090201	7.76292881138109	7.63034659307795	8.19166781370627	8.0932407708351	7.34062196922898	7.21708083319345	7.9182172658987	8.1592603098162	8.01786306758854	8.15303262639885	7.74611143613136	8.09238885023688	7.6904579511076	8.22663765226445	8.02866802790787	7.99763809123512	7.87194698091424	7.93110993863094	7.935859814796	8.27810943736533	7.89722806198814	7.62897285689022	7.99942926957793	7.50511105500439	7.93942960634572	8.30103591761287	8.03383523550498	8.1141174172579	7.36761752389465
reSBdIJSXQXHqudUsI	0610031J06Rik	0610031J06Rik	ILMN_2628021	56700	RIKEN cDNA 0610031J06 gene	NM_020003	CTGCAGAACCTCAGAAGCCAGCCTCAACCTACTGGGGTGCTCCCAGTAAG	10.7673512545588	10.4289585643727	10.5648841982953	10.8807825062209	10.5779664066255	10.7882472377063	10.8276318536152	10.8886021750917	10.8164925233693	10.6918254638232	10.8099708879513	10.7869021271342	10.3842231440597	10.3170647529233	10.303420945032	10.5097150660993	10.6439586598689	10.3817567997279	9.9827508545711	9.95473135428246	10.6429886750065	11.1210475952323	10.580653232012	10.5223478823705	10.5618786298828	10.4182504721675	10.7323303658385	10.7791522835505	10.6004583251237	10.6628411550687	10.6617814268428	10.7244490756564	10.7612550744474	10.5779664066255	10.5657641611261	10.7400489965914	10.205341308965	10.5461439848917	10.6342262372449	10.5172416469216	10.5880567084636	10.4578327439595
cUtTAeAVHdSKgqS7dI	0610031J06Rik	0610031J06Rik	ILMN_2793281	56700	RIKEN cDNA 0610031J06 gene	NM_020003	CCAGTCCATAAACTGAAACCCACTCTCCAGAGGGAAGGGCAGTGTCTCAG	10.1361515894804	9.96966156715517	9.77505919900427	9.96349817170752	9.76000383617439	10.0283486017443	10.0325972010842	10.0079900867849	9.94933982605683	9.87997320618897	10.048780708993	9.76542967711429	9.23736323186915	9.63828664637601	9.50690846358176	9.80235294102941	9.84609838787774	9.4991439212709	9.08196032349851	9.57899192590829	9.81169319346322	10.0532477164603	9.62996828839128	10.233883059279	9.70189290069116	9.63314622349737	10.0794423635548	9.81591565544672	9.77222724208957	9.83551487209507	9.83122385917348	9.81910751697083	9.90751296083826	9.82563941601151	9.71139691615737	9.96662353223913	9.39243659212207	9.69266222235647	9.58542486761996	9.57354970759435	9.50006802299176	9.62824136063425
xoSr0xfor9SxIpU45U	0610037D15Rik	Ccdc163	ILMN_1234456	68394	coiled-coil domain containing 163	NM_026714	GGACAGGGTTCATACCTTGGAGGTTTCCAGTACAGAGGCCCATGATGCCC	6.52921961804686	6.87391165319016	6.45121931234696	7.34062196922898	5.71606939482393	6.42144866879449	6.49960841966572	6.14993039688138	6.59877951017833	6.30119708703497	6.02235249666833	7.26287696730034	5.81973687582084	6.58368962130407	6.27573966889659	6.43104474134254	6.81740440194701	6.64102916041857	6.3995657509252	5.62425727450287	6.08101624105199	6.29835276088799	5.87931686864689	6.48078133855072	6.19503469277735	5.17205984592618	6.65754712829297	6.34141122513381	6.02824269242606	6.41478766715025	6.73555122740032	6.5564009490486	6.0376334028109	6.48874763091309	6.32679439810034	6.57636160314487	6.10933157519659	6.63114397237176	5.96377254313651	6.36565377381644	5.89841976593668	5.56205273569228
HvuX0xeoBe.URHP3UM	0610037L13Rik	0610037L13Rik	ILMN_2611352	74098	RIKEN cDNA 0610037L13 gene	NM_028754	GTTGTGCCTTCATACCTGGGAAACCTGTTTCCACACACTATTTCTCCAAT	9.88138697568319	9.6337361512941	9.67717409805695	9.90118359119621	10.0445322353734	9.78732382815306	10.0018556872465	9.77899464038908	9.59830671837674	9.86338468287867	9.95473135428246	9.95982028669291	9.87203666606768	9.72144845931741	9.99961326196678	9.46643362032318	9.54919966186135	9.57730761526429	9.67906906239996	9.56015452976695	9.80622724638168	9.6979879048548	9.75874012779131	9.96814989573775	9.6250602219064	9.81461883539555	9.65365201584632	9.7471749462698	9.49533743510951	9.45191704365306	9.38805870338039	9.77899464038908	10.1611703914609	10.2076363361282	10.1229203960234	9.93519269037393	10.2956808086602	10.2716207023227	9.94144583837283	10.0072838249424	10.0320133648398	10.3383537363469
WA2R5J0CUZ6IG0YF9o	0610037L13Rik	0610037L13Rik	ILMN_2622630	74098	RIKEN cDNA 0610037L13 gene	NM_028754	AAATCGCACTGCAGCTCAAAGCCACGCTGGAGAACGTCACGAACCTTCGG	8.739460498163	9.10892271842288	9.01730858279929	8.79246443860701	8.95521414766936	9.29685001264918	9.32656187867212	9.59775806067962	8.91593752830607	9.45047742106762	9.37417323772455	8.96694102665835	8.38104168652441	8.79969696220221	9.48237906894094	9.16775713727041	9.05593126555202	9.36831418149993	9.29576762057635	9.75324670385406	9.35407230935755	8.65273552738131	8.99244555633096	9.66960002398234	10.1480079288766	8.91439706190918	9.52008926051169	9.06044488766281	9.37713037197517	9.34385689878332	8.96228942231586	8.70688747680786	9.18934395451245	9.45351489173924	9.01524732668627	9.37364218441701	9.75464351618143	9.46025150524959	9.44661383767465	8.88510094683001	8.85903968889114	8.92586433655585
r_AAzcCgzwBSB8PzOA	0610037P05Rik	Fopnl	ILMN_2717539	66086	Fgfr1op N-terminal like	NM_025345	TTGAAAAAATATCTAAAGGAATATTAAAACCAGAACTTAATTTATATGAA	4.88718743891063	4.51423413911772	5.27114215024375	5.11653039073734	5.23979279137439	5.38864610498047	4.79712960137806	5.22386310434171	5.05293792631407	4.01884589441735	5.12056108511429	5.47861071247981	5.53099887358881	5.21074481177491	5.44191554815248	5.14046680065048	4.88768306347031	3.90633645507009	4.78109170828513	4.62160058198106	5.57930221876423	5.06005452505155	5.49455054302306	5.13160495668657	5.52715439611837	5.62557275585517	3.81189062038835	4.99746124322508	4.43430281791603	4.99702291311636	4.38853909284833	4.32643116590395	5.17733640771464	5.00747564486062	4.27460973189463	3.93206142938052	4.45701532542297	4.40152339469111	5.35661950488088	5.39597302782122	4.45877731059415	4.84909844508651
uZ1RIQMk_pcfChCI_U	0610038F07Rik	Sdhaf2	ILMN_2596016	66072	succinate dehydrogenase complex assembly factor 2	NM_025333	CGCTCCCACAGACAAATAGCATTGGGCCTACTTAAGGACAAGAGATTGCC	9.02977235994395	8.90436211775152	8.97817602513764	9.0994211323891	8.59510730897017	8.8417283765498	8.84852744842941	8.96738917910913	8.90732306472827	9.14139363400865	8.95411413084658	8.77178516598483	8.48052190822338	9.06923715872026	8.59403977454069	8.78398429728749	8.8218244757033	8.65055376948316	8.45511869613179	9.2250043197232	8.98195970112808	8.6820502146293	9.00267187422253	9.1765312555912	9.04940849078987	9.03390613401397	9.12442459446022	8.87591951791076	8.82383566383693	8.82566994079819	9.14593032089667	8.76335986299799	8.98129365412167	9.16126119988399	8.81724124157181	9.00267187422253	9.00415011872151	9.10942382050365	8.8161757289611	8.81217805757787	8.96920194429603	9.01730858279929
ZlaE1Ud_NUqlPe.g7M	0610040J01Rik	0610040J01Rik	ILMN_2915716	76261	RIKEN cDNA 0610040J01 gene	NM_029554	GCCCGGACATCCCCACTCTTGATCCCAGGGGCCATTCTGTTTGAATGTAT	5.07284990565741	5.19772180604795	5.51339157349078	5.4990282977687	6.0070872882268	5.69506832377051	5.89651187396389	6.33470691899265	5.41918963700721	5.0342974182807	6.01188475536922	5.50247983125313	6.15937841661822	5.35554420573188	5.66894495526218	5.85789884503717	5.51225539444663	5.36929765662929	4.85369871166339	5.83569635825273	5.2545489676234	5.70860907496822	5.79208437378564	5.53525935911404	5.86481876142505	5.71718692767865	5.70340582522572	5.93627340726011	5.97784689278912	5.5473120690003	5.56757834124654	5.48319000511544	5.52554312088802	5.44199605032793	5.45055663544729	4.74803407129681	5.72269362946736	5.05957758851618	4.60616060713693	5.76593542892261	5.7729507195727	5.20873807168002
lkyxcDOiJ5QuLD4Oi4	0910001A06Rik	Fam49b	ILMN_2865552	223601	family with sequence similarity 49, member B	NM_144846	GCATAGTACCTAAATATGGAGAGCTGCCAAGTGAGTAATTGAATGGAGTG	5.19568340769104	5.53624197988814	5.18284571142999	5.82331929936197	5.52071343369808	6.06957047670136	4.79118061352332	5.53957164440859	5.17358274084313	5.25824864844417	5.044200554346	5.33519666453167	4.9111943811573	5.88385849076473	5.49504136221742	5.74164272679252	5.96162281092654	5.95172195615759	5.23821350027247	5.2589779552882	5.17989894155375	4.86185229117666	5.59039259045978	5.24344855590296	5.29369124768699	5.11273654496018	5.56348734150653	5.5830434476571	5.07807427826636	5.36782335842962	5.35956871531376	5.44392416714378	5.03167202850962	5.42797310328562	5.64670616140114	5.4024425825607	5.50076249500102	5.88804001918263	5.62353043061576	4.72563868563218	5.53598921237086	5.512426976793
cssNee6X9KwTr0R3k4	0910001A06Rik	Fam49b	ILMN_2607196	223601	family with sequence similarity 49, member B	NM_144846	GTAGTAATCCTGCTGTGGCCTTTCAGGTAACATGGTTCACACTCTGCATG	7.33604915147368	7.97634564893389	7.62927890600014	7.84958348317404	7.55136178895002	7.49529928845768	7.20165588974764	7.38854965863028	7.48223375712768	7.63237166761358	7.11712184735221	7.9020403569179	7.79969924584166	7.37328043546755	7.94593362936466	7.46120485462349	7.46624879841286	7.66178507628992	7.15057478153227	7.75227922500919	7.72913028544672	7.61645245837252	7.31295101779319	7.29884173121262	7.16207856629401	7.65339307374401	7.04834718739178	7.21886879390243	7.68599874069747	7.45251913981122	7.46928911629105	7.69015452994191	7.26573224977524	7.33197302720424	7.67841741097304	7.19799434788708	7.30465330851975	7.23639142899545	7.51706853396062	6.62521057301683	7.75933563790665	7.47641598696581
Qqg33wL.hORIX4kqlA	0910001A06Rik	Fam49b	ILMN_1235939	223601	family with sequence similarity 49, member B	NM_144846	GGGGAATCTTCTTAAAGTTTTGACATGCACAGACCTTGAGCAGGGGCCAA	6.18769685673799	6.72905453929629	6.6430622331869	6.93860490002192	7.08635101356213	5.84058021345418	6.7241548524531	6.88482417982746	6.77514080548781	6.80122914977922	6.69371547128528	6.39856773443105	6.55857092121059	6.70917878526273	6.69149496584754	6.60200525529412	6.7893476875835	7.8200043056555	7.27029352957178	6.94264702200175	7.1225731076917	6.33858862076296	7.0526939619359	6.24389941682497	6.90177576155579	6.54861374392345	6.86497351799857	6.44825542938545	6.45216036164876	6.83877274348422	7.01101087351818	6.81974853326318	7.24766143255191	6.82452456908574	6.51596829810871	6.96825883206399	7.18596114230657	6.96500355152815	6.1244168819825	6.49023507000646	6.67982800162484	7.04296337351419
BF957X56L6n7nRxdfU	0910001L09Rik	Lamtor4	ILMN_2621882	66096	late endosomal/lysosomal adaptor, MAPK and MTOR activator 4	NM_001081108	ACCTTCTGCTGTCCTTGCTGGAGTTGGGCTTGTGCTCACTACCTCCTTCC	13.0327928493628	13.0761970702053	12.7586402990277	13.1475483231929	12.9007600506955	13.228626803184	12.3057414050159	12.7715159885746	12.7619229480446	12.991040707116	13.2037003993612	12.8703733173761	12.5009912139713	12.5499826561822	12.7715159885746	12.8407458477928	12.6554058210565	12.5725083208955	12.5398402746464	12.593046858866	12.9115534369739	12.9042767033152	12.8892593223158	12.9007600506955	12.6826012247782	12.5553421400655	12.7524206744681	12.8492480340098	12.7887551481978	12.6340417667205	12.796116141832	12.5832331917477	12.7586402990277	12.5398402746464	12.5696087887397	12.6888533034843	12.5725083208955	12.843509627565	12.6980169572387	12.4898843312687	12.4099883244916	12.3243507339832
3goXmk3mp_.nudvLQg	100041294	Gm3258	ILMN_2850839	100041294	predicted gene 3258	NM_011509	GAAGGACCTGCGGCATCTGCGGGCTTGTTTGCTGTGCTCGTTAGTCAAGA	11.930347795502	11.6924905525937	11.7325842828911	11.7510397874034	11.8637608367203	11.9139483468648	11.6830420170939	11.7728831154771	11.9642608438944	11.9848329116455	11.9983485302617	11.7962067782331	11.5302529628378	11.3841879573988	11.6983984881635	11.5130563031301	11.7274617550081	12.3265757041502	11.9052816773144	11.3875243643773	11.7848965018035	11.9319305178198	11.6152890017501	11.7948381057792	11.8139452016911	11.8328854652504	11.6383304968277	11.7848965018035	11.7034267537194	11.808217375756	11.778235730247	11.6239790206674	11.8029819498496	11.6015195663827	11.5537242490696	11.768144503469	11.7613907925213	12.0599355811906	11.5159524835316	11.3892773121542	11.3446733820578	11.2343372165972
HioyAe9MQ6sEFEidgg	1100001E04Rik	Arhgap36	ILMN_2659694	75404	Rho GTPase activating protein 36	NM_001081123	GAGGGATAGAAACTGTTCATACAATGGGTAACAACCACAGAGCTCGAAGA	5.65175444498124	5.60088917739048	4.7803584328529	5.11247946961839	4.52118552868143	5.25738672837903	5.58021837963111	5.09246316244931	4.92102416196855	4.76063437053701	5.29676251421945	5.24892470474355	5.64893285548761	5.91842770889485	5.42906808496625	5.26641201256803	5.66589706475443	4.40521110209277	5.36929765662929	5.68359096774238	5.09382371418744	4.92727758773855	5.6754839671005	5.17960774142261	5.26031264294459	4.48728673781918	4.17518944663549	5.33859849454473	4.45531446445314	5.46299632877816	4.96927787842331	5.2836254227337	5.35748124718702	5.35604696552906	5.21690232696	5.63535300589029	5.25682468606412	5.18812199982692	5.13556542372484	5.28261606226337	4.60493032642482	5.4446566712046
lone4UIAS_AOilOzog	1100001G20Rik	1100001G20Rik	ILMN_2651743	66107	RIKEN cDNA 1100001G20 gene	NM_183249	GGAGCTCTGTGACCAAGAAAACAGTTGAAAATGGAGGCCATGTATGGAGA	6.54314685724415	6.71542573652609	5.87050606797851	6.09415606870232	7.03918350690295	7.94549160204317	6.64166220551449	7.22665017500998	7.49328967612446	7.1319003431108	6.48106134671181	6.46072807031204	5.50317772706014	6.91918357228195	6.66176731405451	5.61600081408096	6.62749853373552	7.39815081516546	6.20287180591431	7.44219202424543	6.80637361857811	7.48619554577724	6.70007812777103	8.41708244564598	8.02991196720358	6.81203751586517	7.80640990430125	6.82044470372018	8.8684107536816	8.52878275952826	5.97378378672831	7.54851001127303	7.44843129633604	6.80667261716674	6.89827629150175	6.49640320572437	7.14632139181956	6.82544939643105	7.04767212643248	5.40506445077811	7.26573224977524	6.89239211577972
3oQAuITIjhICeYMoRQ	1100001H23Rik	Plbd1	ILMN_2688894	66857	phospholipase B domain containing 1	NM_025806	GGACAAAAAGTGAGACATAGAGATGACAGAAAGCTGCGAATAGGACACCA	5.23868267043164	5.64893285548761	5.78758946843407	5.59305373342992	5.15167835104775	5.43865342472706	5.05731957256748	5.85373778607834	5.53648231722425	6.22723426552247	6.28760842049164	6.26394515049681	6.42921164824674	6.25954650960452	6.14683932440218	5.53263821330168	6.24458199776658	6.55962258539841	6.04659588226004	6.26811551910619	6.41119775325098	5.62824592368008	5.95667537816011	6.52079172258087	5.92286432205434	5.98399471700803	5.87715765985982	5.84684386237676	6.26528726159344	5.9807949257561	6.21833830232978	6.35188000563927	6.20305113333325	6.46423187772468	6.99521322447073	6.27092687135897	6.09209227791774	6.77514080548781	5.73938002200769	6.26662885349958	6.78832885404716	6.45699993728894
c6JLPI.zsnhDks8CdI	1100001I19Rik	Dpy19l1	ILMN_1256578	244745	dpy-19-like 1 (C. elegans)	NM_172920	TGGAGCAGTATTAGATTTTATGTAGCTGACAATGCAGTATTAAAGCTCAG	4.84354090300704	5.7362173492978	5.98749156072587	5.32286190882829	4.89799845596196	5.68147067662871	5.12128172372189	5.85578825292834	5.85740195193743	5.52179076666188	5.97900325354814	4.72968169553763	5.68911997017495	5.46680709009335	5.54494287216049	5.0445039315605	5.29092035146329	6.25001464630252	5.88929938161972	5.78900746490075	5.66732649078467	5.28102859775418	5.8836064448702	5.34450002212963	5.59970873685116	5.72651024956244	5.00875064342771	5.23103573984301	4.96183327152625	5.48488698696437	5.18209522112807	5.6156536049229	5.06382824796231	5.59013529126091	5.3742123794463	5.26281458095461	5.2477292878944	5.19303615595739	6.27765540071948	5.52002291340314	5.60606580205581	5.39798086046663
EFS7kgkbev7ssUnJGk	1110001A07Rik	Ska2	ILMN_2789047	66140	spindle and kinetochore associated complex subunit 2	NM_025377	ACCCAGTGTGCAGAAGCACGTCTGGTTTGTGTAGTACCAGCTAGCACGGC	7.13622141918142	6.76020028563642	7.01311580268491	6.98859331935762	7.2059344091433	6.99755865452636	6.58803399483644	7.1384561668515	6.74873849970728	6.92677381202844	7.14092661333535	6.58495077800633	6.53936186256342	6.80996293266368	6.60840160761878	6.43557773320029	7.05056750500159	7.11885654681379	6.76261053093846	7.0081850843427	6.40952217897131	6.84117249966458	6.29789368375118	7.10222938999597	6.70583144704683	6.92853665988482	6.85277005787342	6.60283571668748	6.47032074622635	6.6162655726851	7.15446055022787	7.12605497695922	7.08900275087889	6.67596173867264	6.6861573627561	7.01870950909114	6.98893734984476	7.00147248076533	6.68213492967317	7.15620659837039	6.53301874620196	6.95613721714664
We.yH9z67xDDO839Ls	1110001A07Rik	Ska2	ILMN_2645490	66140	spindle and kinetochore associated complex subunit 2	NM_025377	CTGTTTTAGACTTTCTATTGGTGTTACAATAATATGTTATCTTTCAGTGT	5.38798987071253	5.4872483656835	5.63399253950508	6.14016006758393	5.76778211728271	6.01674962950317	5.11344113830674	5.39407026609993	5.74724133325024	5.51743294503413	5.62700675324622	5.1712659850487	5.16913343739075	5.48628114415803	5.45453110561653	5.1753132287874	5.62746293850082	5.68691788655798	5.58053413984491	5.60209254649036	5.66022968467796	5.62293253233241	5.49212682617472	4.93476246816563	5.15593198546034	5.05742905818332	5.12628062685079	4.99647196789481	5.26079682379273	5.19472823303074	5.28809225046519	5.20443260302709	5.35699623476635	5.94811141693105	5.36559400785943	4.95337690926483	5.7172919115512	5.43942266489917	5.77380756715649	4.98170092196594	5.00514707561841	5.33707631031689
E6KgqeoluOSItdI718	1110001J03Rik	1110001J03Rik	ILMN_2958076	66117	RIKEN cDNA 1110001J03 gene	NM_025363	TGGAGGGAAGGGCTGGGAGCCGTGATGCAGAGAGTCCTCAGATGTTCCTT	9.52113993675659	9.94144583837283	10.1212244013661	9.58633373228543	9.39995951951138	9.64788213911809	9.79088537319568	10.4553278550079	9.0506346311648	9.82206141764452	10.4636878521329	9.45579702131345	9.46526678588034	9.9174173025363	9.31558240840152	10.1495143446571	10.3180405001408	9.8008671975874	10.6767970784768	10.0409650049979	9.95836794112389	9.29282764052537	9.7762109689655	10.2098147762308	11.0199283730527	9.80235294102941	10.0480354470638	9.817581256786	9.45846241598162	9.69603587602895	10.1564643682914	9.21875520702384	9.9182276054535	10.5502209778316	10.1580349650953	9.96208608398655	9.98439906957259	9.96814989573775	10.1442320566794	9.99089632398991	9.33505870763447	9.75054324838301
WhXsxnQi8P477BKb7g	1110002B05Rik	Sptssa	ILMN_2634338	104725	serine palmitoyltransferase, small subunit A	NM_134054	GACCCTGTATACGCTCAAGAGTTAATTTGATGTTGTAACAGGCGTTGTGA	9.80882478721264	10.2914085873576	10.0830689995048	10.7312967752793	10.3950577092076	10.6391380291306	10.6896173421926	10.2382810289369	10.9111384227471	10.527515080232	10.4068532413964	10.5357602517047	10.4005890535764	10.1252827113696	10.6302832132639	9.79440106028523	10.1369288072896	10.2997359099947	10.2162356014472	10.5375008809816	10.9555247507327	11.0729985021196	10.7750156510152	10.9664748655368	10.6292434454588	10.8128089881638	10.4289585643727	10.6194681201344	10.898794710547	10.3932834921999	10.2391602081415	10.9461887564253	10.6878656253984	10.5917917013258	10.7262324456454	10.5978681279683	11.2054682427132	10.764370825566	10.9934744028811	10.3507148264493	10.8387183952112	10.8713235962269
cWUJ4X3UV3nkfu3hzE	1110002H13Rik	Tmem8c	ILMN_1250757	66139	transmembrane protein 8C	NM_025376	CCGCCAAGCTGACCTTCTCCACCCTCTGCTGCACTTGTGTCTGACTATAC	3.94296034499329	5.88323733607102	4.60110438478248	5.63391021270762	4.70170679972543	5.76123637408738	5.59177824451178	5.71104677688358	5.93560057290744	5.0929205078988	5.88519019667571	5.45086547099372	5.2598826553828	4.50143396673612	5.62323137585587	5.81321489182622	6.05709355818236	5.37167420172557	4.76565560826207	5.44459043991358	6.53496965068617	5.54508989983139	5.21167845366892	6.30635596155689	5.80140686433372	5.41622399800035	6.07669193127847	5.97193755754505	5.17613291269983	5.91138536354342	5.40732117801181	5.56933158866463	6.00417300117408	6.19294980245141	5.84862291358623	6.14108019379246	5.58270293978702	6.13269015579295	5.83387608678734	6.5236255111402	6.30319343933984	6.19664500185911
llCeF91Fd55H7t4cxU	1110002H13Rik	Tmem8c	ILMN_2641700	66139	transmembrane protein 8C	NM_025376	GCCAAGCTGACCTTCTCCACCCTCTGCTGCACTTGTGTCTGACTATACCC	6.16025670914148	5.75249381507117	4.72640645425822	5.70482154552075	4.6979226426433	5.18529547538209	5.16474872558433	4.70676385747534	4.93396457318674	5.5808904228958	5.40059579830896	4.47896925123723	5.47668739220236	5.38912624369194	4.86268509823817	5.3105204157846	5.14697177651201	5.29616571247951	5.27821298583773	5.6156536049229	5.02483224218608	4.97481761337665	4.80867399302552	5.54890112981142	5.40710569624582	5.35670155518137	6.29548567272533	5.54916524988677	5.93826950197617	5.5384407384221	5.5351068804719	5.82152094864043	6.09042470680212	5.28182075059244	5.7494930244579	5.85062135872919	6.0993474152243	6.21774088147943	5.15849397031153	6.49714590737042	5.84265011078413	6.13806042757837
BJL13eLe54KJpdq730	1110002N22Rik	Tefm	ILMN_2938179	68550	transcription elongation factor, mitochondrial	NM_183275	AGCAGTTCCTCTCTGAGTCTGTGCTGAAGGAGCGGCCTCGGGTGTTCTTC	9.05593126555202	9.49964679263929	9.21812350363234	9.30058892008938	8.94938263024165	8.64306576828368	8.57706923851629	8.79549044724794	8.59607244526062	8.77576409340458	9.11490438550496	9.01214974921157	8.15534234365862	8.08546345655744	8.62924250662049	8.90088657330592	8.57137305712207	8.43018292370179	8.42520556741762	9.19619529825995	8.83260269984961	8.44281655298464	8.17510605726523	8.16569168229487	8.30103591761287	8.44427742362125	8.72636008834707	8.53921090696863	8.5911612704445	8.43332713720484	8.84321248385433	8.63554309522816	8.89925544965446	8.33003266243874	8.82608493470872	8.97474217598307	8.44682055599225	8.81572801210032	8.6926538176236	8.70331879039783	8.68852391441858	8.63883381208528
rXRBdSen86cgxoCYHo	1110003E01Rik	Smim14	ILMN_1225158	68552	small integral membrane protein 14	NM_133697	CCTCACAACCTCCAGCTGGCTTTATGGCTAGAATACGGAAAGCGAACTGG	12.0347099536224	11.7728831154771	11.8864091924076	11.9604989707233	12.2313837641577	12.2723070427437	12.4226360767977	12.1968987832617	12.2868036660093	12.262573749386	12.0466817638488	12.1840581142109	12.0121895477686	11.9696213753896	12.2183871526765	12.2918695951314	12.0425076978475	12.2766883091949	12.0103635565788	11.9769933870648	12.0062566825679	12.3803232150087	12.2247445498957	12.1988308053078	12.1736262654665	12.2535018530544	12.3104317683838	12.2405019608112	12.1409644927735	12.3078365015402	11.8949259352966	12.2823701217888	12.407492333217	12.2467953918872	12.6248173692557	12.4928423758272	12.4311177589408	12.5450011846486	12.4716504554799	12.2650552543458	12.6888533034843	12.2700887080649
6hzuqADiAFANNtCNSQ	1110004E09Rik	1110004E09Rik	ILMN_1257567	68001	RIKEN cDNA 1110004E09 gene	NM_026502	GACTATGTGGGGAAAAATGAGAAAACCAAAATCATCGTCAAGATCCAGCA	6.2342985710723	5.20780510105577	5.80355487343896	6.16856341908647	5.02625782619425	5.11225458577134	6.11827436759369	6.07701717776787	6.00991836564718	5.91721320281733	5.55628110883268	6.08069655225134	6.3342580792954	5.54751112045902	5.77132948786903	6.10103621286368	5.66921830335378	5.32388946828894	5.80075617415573	5.01674416458827	5.6560395153335	5.8409218621628	5.46778159891213	5.62623443748392	5.67920155132688	6.00496767053933	5.71880758487562	5.71606939482393	5.89725831813885	5.77071357693109	5.5821142853224	5.90817140877334	5.93812205234062	5.7927846335123	5.88264529274591	5.73176676732401	5.07621426613034	5.74551161135255	5.85754011123905	5.80195749197514	5.12883834418224	6.02752370669819
TuFAvT.9dcK3AwIgJI	1110004F10Rik	1110004F10Rik	ILMN_1242099	56372	RIKEN cDNA 1110004F10 gene	NM_019772	GTGACCAAAGTTCATTTTTTCCTCCTAAGGTCTAAATAAAGAGAAAGCAG	5.9053220177278	6.48452799056871	5.82530405561561	6.36898216931787	5.89711425839869	5.82309939823436	5.972391411021	5.98630932854465	5.94862759210918	6.32189107832821	6.36717546701457	6.80254921368436	6.7820982781981	6.9315508571617	6.94683921285927	6.73282113795929	6.61774677946816	6.28340207509162	6.58101828340873	6.76125025466009	6.69835786768933	7.04229612587507	7.05787877815442	7.16085341862193	6.58272048451239	6.71812540297092	6.70367078485625	6.77609480569208	6.73489388411427	6.42636483985838	6.77273443718439	7.19028680001554	6.461813727853	7.16593502954043	6.80292099603438	7.07498544582058	7.00285837788803	6.91881108114203	7.051291029008	7.23292704928254	7.13255039520355	7.75858980202231
rlEsx9eOSCDUAvQ.60	1110005A03Rik	Mettl23	ILMN_1244997	74319	methyltransferase like 23	NM_028865	GCCACAGTATACTTCCTGATGCAGAAGAATCCAAAAGTTCAATTTTGGTC	4.88190693407065	5.65718750704429	5.70672909373461	5.90635672934532	5.35015703918686	5.25970753189185	5.1217157991531	5.43979414000976	5.27821298583773	6.1540242038162	6.22051747831314	5.98171091233427	5.99985253800105	5.32628476630633	6.38842395052494	4.50579120762655	5.50486568257152	5.63144144882507	6.02295614830913	6.04078846246507	6.71086927536877	5.10675740565132	5.84115834868965	6.47456348847405	5.92541855884523	6.21897869395575	5.63456481493572	5.5808904228958	5.44392416714378	5.72940831062736	5.7895622951426	5.66737403455806	5.65487703705067	5.35496737381424	5.54446035449971	6.10536316290353	5.75315134878836	5.54698472928717	5.90620426866044	6.17748750526126	5.54746586239716	5.72852992734296
WhFCXOvBejAcCgIkSI	1110005A23Rik	Sarnp	ILMN_2804251	66118	SAP domain containing ribonucleoprotein	NM_025364	GACACCAAGCCTATGGTTAACCTGGATAAACTAAAGGAAAGAGCACAGAG	3.21365589338612	5.91053085563322	4.86692769878095	6.05010798812904	5.73566064224565	6.21065542296431	5.72075807561671	5.692938632156	5.85542862513737	5.69647570010931	5.50420778247648	6.61479624058108	5.82466752487742	5.87856954318541	5.98689392022101	5.66068849714296	6.26636557867931	6.46376003558175	6.02399847798811	6.42308908421968	5.65155104641692	6.19972215533216	5.65543857994027	6.63805852775881	6.31563122990746	5.60097382970314	6.10634730871327	6.27705073871144	6.63281073331591	6.30884465396808	5.99940204817991	5.82803554458398	6.09223655391807	5.87038677847534	5.90871155754337	6.40281418974191	6.06801360188557	6.43350938781604	6.09163408032719	5.81755631681457	6.25324183113173	5.54401137931127
014Jl_F0QTef1HquFo	1110006G06Rik	Fam98c	ILMN_2868927	73833	family with sequence similarity 98, member C	NM_028661	TCCTGAAGCGCCTTGACCTCACAACATCTGCTTTCCACTGGGGTGACCGG	7.3496023083423	7.29068828983852	7.01076089993835	7.00881741984848	6.91052252761228	6.72935310208428	7.22042269765103	7.38999020120068	7.36460825667711	7.07297604099732	7.20671257273457	6.13342779053098	6.89190208465909	7.14464802861115	7.02115376917145	7.06879207694756	7.08214875049246	6.6878727912775	6.84240152677026	7.06202520918717	6.56515469326852	6.83035124205475	7.30761179254169	7.19271246404874	6.91943119582066	6.96400346878932	6.75460391951095	7.40555369389251	7.01734610945501	7.22371333931036	6.90765088089342	6.63972869899128	6.89715051876113	7.02974831981476	7.15272763297676	7.16416458442579	6.45994950177338	7.10880171933087	6.92316484346024	7.26796854925953	6.86887108683838	6.49356156526104
lKmaGKJpYlViCWp1iY	1110007A13Rik	Mcmbp	ILMN_2646872	210711	MCM (minichromosome maintenance deficient) binding protein	NM_145955	AGGGCGCGGACGAGGAGCGGCCGAGCCCCCGAGAAGCCGGGCTCCGAGCG	5.15713476279084	4.8929990969874	5.12159908935823	6.40395170581099	5.53135085079795	4.71278638119597	5.28102859775418	5.69981613034074	5.2198442197976	4.95173950910575	5.02823029691536	4.7358422492076	5.16619970225713	5.16615317103619	4.94239973644328	5.54755637852088	5.34376222911456	5.65031964519673	5.75219742150549	4.81856064666236	4.76854036827666	5.44852469799458	4.83154940940077	5.79153506786177	4.82478274771818	5.93061335508272	5.13653944528907	5.34424346725584	5.27755500764336	5.71260277006269	5.11054531884514	5.55118964430139	4.85422345458499	5.33510093249356	5.15988960531233	4.11828349503399	5.24177337083868	4.6539837287631	5.63939792652861	5.26122642523649	5.19899835749751	5.41474239702849
KerejSPsFeFKScrd.o	1110007A13Rik	Mcmbp	ILMN_2660082	210711	MCM (minichromosome maintenance deficient) binding protein	NM_145955	CTGGGTCTGGATCAGATTGTAACCCTGACCAGGCAGCTAGGTCTCTTTGG	8.64140618633161	8.11462631927719	8.16664846003578	8.08546345655744	8.6952343143379	8.0564969716299	8.51514197483113	8.13666314788038	7.96615273570342	8.51628225455744	7.935859814796	8.32876032086323	8.72703023549113	8.76175513944318	8.56025699022958	8.44489419450485	8.60983908611731	8.66281016021618	8.6270259416377	7.92931002959993	8.10255663522519	8.74242547443243	8.63173047235737	8.1119092436851	7.75176931102552	8.4104602917205	8.3034090456896	8.44383876279282	8.45770424250387	8.26149993605566	7.91736085488371	8.80078202873684	8.21270871095118	8.44042822497168	8.72636008834707	8.19297814758154	8.69615479053019	8.6797742475272	8.54389682615206	8.42721494986738	8.37315596862987	8.57387181446169
WpIHpf1SBK6a9en9I8	1110007A13Rik	Mcmbp	ILMN_1258421	210711	MCM (minichromosome maintenance deficient) binding protein	NM_145955	GGCAGAACTGGCCTTTCCCAGAACAGGTGGCGGTTCCTGGCTTTCAGATT	9.85214629883052	9.44661383767465	9.78160134864033	9.98129533844647	9.88354549246531	9.73928443114508	10.0160084490062	9.80622724638168	9.85818869544145	9.68735604924117	9.68995112074911	9.63492820713096	9.69989008551046	9.55430636057783	9.84482546280541	9.95776563592837	9.59078752945212	9.79718215872348	9.64533205299864	9.25764518763132	9.34385689878332	9.91908987147966	10.038121372437	9.2564740463063	9.4689126239263	9.63612078653005	9.69603587602895	9.63115309094834	9.50385575577289	9.78879410101912	9.87134032319661	9.83122385917348	9.83066208132555	9.69138497610713	9.70918490904285	9.7221476038806	9.69603587602895	9.81525306981794	9.70803621789257	9.87862631167794	9.84257519310738	9.89836208357087
f26pez9.9wMfP.Tz8w	1110007C09Rik	1110007C09Rik	ILMN_2693905	68480	RIKEN cDNA 1110007C09 gene	NM_026738	TCGTGGGGCCTGTATTTCTTTTTCTAAATACTTATTTTTCATTATTTATA	6.8794442499421	5.5821142853224	5.41630038835871	5.22451119207391	6.51307026341994	5.81861890514091	5.85300505375817	5.33612615174715	5.7492473330668	5.59833786685152	6.1543740541661	6.32391977825185	6.11323238014503	5.5871970781942	6.37872306569187	5.67462364582267	6.1839078989036	5.5439088566526	5.84969549125348	5.79208437378564	7.25507118037282	6.54944359321481	6.49480868494164	6.17180404087042	6.50127201289017	6.62163575541417	5.96449388278014	6.43323542528621	5.85675106663559	6.2587532597672	6.75191936952098	6.78896061434368	6.90016525987629	6.3611674558926	6.68814711733131	6.88696007701656	6.39135130272459	6.85124199043159	6.83532242599209	6.47374442861125	6.66424364694109	7.21341669247286
HOF.9z7gn3N._DuPzA	1110007F05Rik	NA	ILMN_2595530	NA	NA	XM_355561	ATGACCTTTTTCTATTGTGAAGCTTCTATCTTTTTGAATGTGATTTATAA	4.99321918072373	4.80886833935917	5.19920569801331	4.58104085616554	5.4250358426854	6.02780080892848	5.89595531690695	5.33528693262337	6.03350914891277	6.37603464710727	6.07742271506874	6.51336685241267	6.44237315228947	6.08527509817288	5.6766693844995	5.96175939388964	6.44333519044365	6.06133733914816	6.61883715941475	6.14365758565253	6.59577870804104	6.69552019451148	6.69587472091579	6.48793964437952	6.63634187277807	6.44566012494925	6.63573742409829	6.46468136515418	6.79609164910085	6.61834642142378	6.22471655201875	6.77359702762112	7.03809295511252	7.0311831108898	7.10737599288504	7.00361898496211	6.51161401081133	6.91705361811211	7.09115901772835	6.89461745424716	6.95279967100805	6.9282743869125
Hopc0L3n3rIUXVfEUk	1110007H17Rik	Psd	ILMN_2471650	73728	pleckstrin and Sec7 domain containing	NM_028627	GGAGGCCTATCAAGTTCTGCTTCTGGTAGACCACCTCCCCTTACACCAGC	5.7410415213468	5.76971535926075	5.27235655534048	5.29994105904918	5.50301435456639	4.28590718884952	4.80886833935917	5.66589706475443	4.62450429816194	5.14606220480093	4.78659694017337	5.21694283015413	4.89074061876431	4.78781704841736	5.73957828692973	5.51848941395906	5.60983184829862	4.82478274771818	5.27984793110321	5.00640187592657	5.0627708156824	4.99255620949396	5.43212934809616	4.64354270587719	5.16418059583202	4.66433111419064	5.19930862520834	5.16505035203249	5.31416225018895	5.53573238877565	5.3416353501602	4.78806633448552	4.79712960137806	4.76308760099588	5.37532267491115	5.54836858810403	5.03611891234971	4.81202159284786	5.44936631332501	5.71286577611516	5.66381006384078	4.9253364391254
NiQpUn3npQ2719I0VE	1110007L15Rik	Get4	ILMN_2621472	67604	golgi to ER traffic protein 4 homolog (S. cerevisiae)	NM_026269	GAGCAAGGCCCAGCTTCTGCTGGCCAATCGTGTTCCTTCAGATCACCCAC	10.7750156510152	10.7425649233137	11.0990054251854	11.1022701474499	10.7574352786286	11.1337940630747	10.9807579822076	10.9827700482262	10.8298570830673	10.9686067013449	11.0235677275303	10.6785975809363	11.0235677275303	10.2948007788635	10.6728782944352	11.2165712238455	10.5049168114495	10.8164925233693	10.5816865912297	10.552783773796	10.8490208040265	10.6992287431061	10.9602505130692	10.9914098082872	10.9807579822076	10.7177969936351	10.5401006719483	10.9379935250043	10.5401006719483	10.6617814268428	10.7869021271342	10.7323303658385	10.850994475682	10.6851391324466	11.0112910592668	10.9037252024593	10.7400489965914	10.940747120813	10.6999559263525	11.0529657757287	10.9313160622076	10.7415000517993
uShQiQpUn3npQ2719I	1110007L15Rik	Get4	ILMN_2621471	67604	golgi to ER traffic protein 4 homolog (S. cerevisiae)	NM_026269	CAGGACCAAGAGCAAGGCCCAGCTTCTGCTGGCCAATCGTGTTCCTTCAG	9.55961807042744	9.37964960280701	9.69850096937543	9.34838170448551	9.50251638863072	9.84915425727985	9.84759054226874	9.97907292021879	9.44063288216981	9.75395474040296	9.78101541330283	9.45402710924786	9.67143264012353	8.99025225081213	9.18485137950258	9.54919966186135	9.4096488504933	9.4096488504933	9.14349707293041	9.4188599995038	9.56615371511989	9.64470485848159	9.53083569583354	9.67906906239996	9.89393774309107	9.33798101166578	9.44661383767465	9.61121192761695	9.51705906020195	9.37779670689184	9.6839210899113	9.5896250701907	9.86770943374863	9.59943050919677	9.73567488151388	9.70503827383447	9.77390780437227	9.78026072459658	9.32238631368016	9.73088838805616	9.35951121189079	9.59192957460963
3ed6Yr.Aq5Tqd0bX24	1110007L15Rik	Get4	ILMN_2622829	67604	golgi to ER traffic protein 4 homolog (S. cerevisiae)	NM_026269	CTGCTCTGGCGAGGTTTTAAAGGGTGCCATGGGCTCTCACGTCCTTCGTG	9.68502609516005	9.40208891778325	9.47455036185009	9.76886119826321	9.88732000280456	9.7457943806457	9.37779670689184	9.60876480465709	9.16831255963804	9.55628016520513	9.61863235657539	9.51341485385371	9.4552105125138	9.09385221820278	9.31787525647267	9.4233773034677	9.54660930627778	9.19673210271383	8.98532001510856	9.03860400047903	9.20652318336774	9.45351489173924	9.32175206068535	9.40438419327361	9.23913166562298	9.18879410284103	9.4188599995038	9.38336127037855	9.44604480317657	9.46834268406497	9.2093264204951	9.09476728472562	9.26687490659217	9.37713037197517	9.38428800298632	9.36727170807347	9.24837425175851	9.59133392786804	9.45452453307854	9.33853582290763	9.48942354937552	9.45047742106762
EuK6E726dKe5xL93v4	1110007L15Rik	Get4	ILMN_2745954	67604	golgi to ER traffic protein 4 homolog (S. cerevisiae)	NM_026269	GTGAGGTGGACATGTTCGTGGCTCAGGCTGTGCTACAGTTTCTCTGTTTG	9.60931407680645	9.73015234547327	9.40402468246775	9.8203926502776	9.37310050284024	9.61863235657539	9.49232527951537	9.74057357532639	9.63115309094834	9.70982702441279	10.0305545166961	9.14349707293041	9.58223867994647	9.48237906894094	9.70129022165002	9.20758583085195	9.32656187867212	9.4765801502918	9.22448477694567	9.60404136510217	9.13266509127541	8.96108885099451	9.35641816645836	9.62955896590822	9.54602194393663	9.28074737648864	9.59412015336808	9.79957978637863	9.25597758245712	9.52403472496804	8.93226813075634	9.31202730869158	9.54382238485307	9.30703906655935	9.4552105125138	9.51405904206683	9.07194884674412	9.45786464977359	9.21269310043181	9.45678641745146	9.24896307085887	9.20379232887409
EA0YBB9V7O71QnWZX4	1110007M04Rik	Ndufaf4	ILMN_2734060	68493	NADH dehydrogenase (ubiquinone) 1 alpha subcomplex, assembly factor 4	NM_026742	AAATCACGAAACAACTTCCCCTGTATGTGTTCCCAAGCTCCGCGCCCTTG	9.67466550993257	11.0121285923659	9.81525306981794	10.2028068818416	9.85683666430013	9.81226615415004	9.30230930083328	9.331460168518	9.86770943374863	10.0526663164296	10.0239277230878	10.5244030556722	10.131658764658	10.4026795029477	10.2045958822427	9.67348323390464	10.3114054886743	10.0856133027236	10.2799002447447	10.8735823841327	9.95706947411771	9.3295769781454	9.01316122329117	10.14722951022	9.5479009329984	9.96208608398655	9.77452975185264	9.7625591204296	10.1129793676018	9.58805378333214	9.96891175655282	9.59483127386423	9.77899464038908	9.46697809759536	10.0526663164296	10.1032013326073	9.51286855421747	9.80432988571813	9.89836208357087	9.46142678724833	9.97345502772807	9.82419215472503
BHFxA2GKCDOqkbqJ0U	1110008F13Rik	1110008F13Rik	ILMN_2919489	67388	RIKEN cDNA 1110008F13 gene	NM_026124	ACTACCTACAAATCGACGAGGAAGAATATGGGGGCACGTGGGAGCTCACC	9.88587060590601	10.3906554729156	9.62369911030797	10.2162356014472	9.10732314315128	10.0115713839366	9.81910751697083	9.79034129721765	9.89054905829564	9.82693429403601	10.0562214044129	10.0814900490177	9.26114142882514	9.44414780647606	9.47779224275551	10.036601956489	9.84327192024003	9.7275736473149	9.7486484949079	10.4297599793672	10.4660881537461	9.9433763619153	9.71483384722167	9.75732162538336	10.1703947490168	9.68677600250124	9.60404136510217	9.56312686588804	9.66815132823356	9.89054905829564	10.5411449704735	9.72956274803047	10.0094194482415	9.46763021804813	9.99165406888399	10.14722951022	9.50193870468504	9.66690799294386	9.91244879689924	9.49857233287586	9.83748385528689	9.09322536738383
HpiqXtdUJYJdfoLiPc	1110008J03Rik	1110008J03Rik	ILMN_2803878	100764	RIKEN cDNA 1110008J03 gene	NM_029096	GGCGAGGGGCCTGTCCTCCCAAGCCGAAGCCTCCTTGGAAGTGAGATTCT	6.5894351219642	6.09356156677131	6.19682580698512	6.3114125969429	6.37113337165942	6.18542971242802	5.87753390333472	6.13379400124492	5.90249663117835	5.93410780400284	6.58975894199375	6.48320457606702	6.14034754735931	6.07473010086475	5.35855799425139	5.88632584092402	6.26590853580024	5.94571980012577	6.02824269242606	5.81791227636576	6.42257043550509	5.69468009845957	6.63141339182845	6.41814382341844	5.71174135214531	6.39111302992899	5.88816540676507	5.7448911920012	6.31212119112712	6.1455827698916	5.95329666954574	6.06579815764028	6.2841019460192	6.07063863011994	6.09570112312699	6.17226603823094	6.15955064877958	6.48078133855072	6.09663734119472	6.08138661687771	5.76067151138065	5.61834341936468
xAZdRquUa4o6lM_1y0	1110008J03Rik	1110008J03Rik	ILMN_2646001	100764	RIKEN cDNA 1110008J03 gene	NM_029096	AAACGCCTCCACGGGGTGCCACGGTGAGGATGGGCCATATTGTCCTAGTC	7.3327330221125	6.81094020043051	6.8050943629581	7.38360777357144	6.5194739583547	6.69404668243125	6.20610581646808	6.83842398649005	6.75791936832151	7.05087432281722	7.35475705968638	6.47510169006701	6.4786952327227	7.01840277633828	6.12612691382034	6.5527596167189	6.49562650937443	6.47201444601127	6.48847974781038	7.05954511035037	6.87391165319016	6.35361980601437	6.55908418191386	6.461813727853	6.83663906865416	6.37988649516498	6.67798141858796	6.75038904449395	6.91607822046806	6.63805852775881	6.48534544890904	6.72788570715653	6.56055196896382	6.00296336732168	6.64229441493797	6.43949494204389	6.54893223269943	6.76399709719743	6.98488996266734	6.55404388776736	6.67538146960711	6.39977768574736
Wk.bOIevpih6BkUb_Q	1110008J03Rik	1110008J03Rik	ILMN_2642876	100764	RIKEN cDNA 1110008J03 gene	NM_029096	GCATTTCGTATGAGACTGGTTGGCGAGGACTGGAACGCACCACGTTTGCA	6.5270560613737	6.91322634866284	5.97140325560125	6.02780080892848	5.94933221049354	4.45468549737416	5.92257381625693	5.94115659475778	6.03147420435276	6.18873158113369	6.36800484736564	6.08669836001518	5.48226445778724	5.40591048091839	6.41665980233075	6.06883248956792	5.84482669558075	6.04515678392069	6.22251237361971	6.47703519665162	5.99641816983591	6.04325220029132	5.69367275945822	5.84106317665671	6.15345070356674	6.15256613946024	6.29435781457086	5.61221107263008	6.27745667478828	5.45553251382643	5.79612301549459	5.63931588642942	6.10000582311395	6.41435193738176	5.74219235975094	6.27185475247764	5.64144285272381	5.84494676823911	6.18465971525598	7.01899827516533	5.69477357144985	6.23453282498532
xTdqx6XUjXLq3FJehQ	1110008P14Rik	1110008P14Rik	ILMN_1225594	73737	RIKEN cDNA 1110008P14 gene	NM_198001	CATCTCGGGTACTGGCCTCCAGATCCTAGTGGGTCTACCAGCCTGGACCA	11.1956852220454	11.4752333114892	11.2008543413626	11.4484818905117	11.1628090875018	11.4573598363943	10.6617814268428	11.4048387492047	11.1921363980637	11.1067828797972	11.5739439668439	10.9555247507327	10.6992287431061	10.9807579822076	10.826720692074	11.2255205147722	10.9697411785446	10.9461887564253	11.126597688536	10.8208939435491	11.1521920946451	11.5691983390787	10.8754985947036	11.3459938359213	11.1832384709928	10.7400489965914	11.1744777057937	11.0815334287708	11.397972119443	11.0681530508936	10.7235186924125	10.9655155830862	11.1687721424312	10.32519879673	10.530990984926	10.5392346430446	10.7177969936351	10.7858095707023	10.7459991891154	10.41583839247	10.8111449150686	10.303420945032
0Jx4U9wd1dd4914UI0	1110012D08Rik	Tmem198b	ILMN_1221251	73827	transmembrane protein 198b	NM_178066	AGCTACTGACCATTCTAACTCTCCCTCCTCTGATTCTCCTGACCAAGATC	8.8266217220775	8.22884249400931	8.76068265919873	8.69909543094781	8.54759499102077	8.77854182563305	8.49413464894833	8.38573824989219	8.36576984605802	8.45914981171967	8.50813091769556	8.18399200343624	8.47520952367199	8.51308866840935	8.35499927600225	8.86056363595124	8.65139151766885	7.81113783384469	7.82693039323888	8.09596942207329	8.15676268587473	9.08431340165517	8.93226813075634	8.45385092971322	8.44185614845832	8.57576478515658	8.25795548982367	8.49330317505507	8.65468784945321	8.38724192872874	8.34542037228121	8.13618908369316	8.54073104128398	8.32835487821199	8.05954302374143	7.95556818714183	8.00694895986426	8.33887926863801	8.26421115800895	8.96861128929423	8.11884452826951	8.32506807871729
Te9b3r6v3U74vaLvcI	1110012J17Rik	Soga2	ILMN_1257630	68617	SOGA family member 2	NM_172963	CTGTTCCGTTCTGGTTGGGTTTCTCCATGTTGAGTTCGGAGTGTTCTAAG	6.08001258326047	6.17767319429645	6.18079552419388	5.28959235844461	5.74997508680867	6.21105394593824	6.14145601880849	5.48492839640472	5.70840967821016	5.29500300912832	5.10984626141291	5.1154458538004	6.00899856224596	5.64181143242153	5.41466674194932	5.11844057370941	5.64652319967652	5.54836858810403	5.95305036922736	5.74811548701846	4.94223670540667	5.36969964071946	5.42390764029088	5.58710986192873	5.47434668237359	5.73526960688025	5.77132948786903	5.22637622099934	5.63793634259982	5.97047872948745	5.86981779046146	5.7240220116473	5.70768398329067	5.15511700903725	5.6447491113564	5.88150295230003	5.65630239748564	6.06463927074604	4.90336386573831	5.75209389597836	5.63730385985334	5.67217466109374
ZUrITVIkfjVHogIOHk	1110012L19Rik	1110012L19Rik	ILMN_3144761	68618	RIKEN cDNA 1110012L19 gene	NM_026787	CCAGGTAGACATCCCAGAGCACTTGATCCCACTGGAGAAAGAATGACTGC	8.34989365742929	8.20236789055102	8.12572976864116	7.86834938232392	7.99110437590126	8.32648743093565	8.07665587637527	8.20236789055102	8.01860581494567	8.35230118028382	8.33480076871511	8.08937929855334	8.33238412409305	7.89722806198814	8.06330862592767	7.69604543100727	7.98039302129119	7.88951841203351	7.73538975694688	7.76611868640388	8.0981950562611	7.87880336026409	8.00694895986426	8.38186970253861	8.2543850013532	7.88951841203351	7.93901942042108	8.06633991198374	7.8158388407731	7.79682371428114	7.79144821549361	7.69381354957029	7.99551659267801	7.80555773387182	8.08506925990319	7.73660499467236	8.48583894156716	8.3034090456896	8.03652745838732	8.12113131728626	8.02954250680789	7.54851001127303
xuwHot5ZuMLhAniKVE	1110012L19Rik	1110012L19Rik	ILMN_2604806	68618	RIKEN cDNA 1110012L19 gene	NM_026787	GTGTAAACTGGAGTCTGCCGCGTGATAAGTGACAAAGCTGAGAGGCCCAC	7.84544591232472	7.99551659267801	8.19002403005617	6.82957734525249	7.49245882547222	7.71746749722899	8.45429191562714	8.35032675687937	8.14158759386482	8.56255360180246	8.22701506625397	7.80555773387182	7.89846798504399	7.99689344816927	8.38271029113958	8.26289259683721	8.21130007742783	7.81498883705241	7.84630264234262	8.03811459844602	7.85198702473055	7.54262640286037	7.76453977700779	8.11677207354007	8.47300394390843	8.16613459616939	7.95099645478474	7.82765399402483	7.62596226890217	7.70837462162108	7.37056746521174	7.72303739418996	8.19378926395127	8.19845261184225	8.20456727739158	7.984003787767	7.99110437590126	7.62861224202986	7.94205783144885	7.78806606346418	7.6392388576722	7.79969924584166
3DlV58ST4SKAPLBdVU	1110013L07Rik	Fam189b	ILMN_1217406	68521	family with sequence similarity 189, member B	NM_001014995	AATGCCCCCTGCTTACAGCATTGACAGAGGAAAATTAGTAACCTCCCCCC	5.54239663295744	6.84300881276334	6.16236509742464	4.95716565409871	6.18118350736512	5.40792072886249	5.85820725110258	5.80680011487035	6.37364805693765	5.71815481855908	5.58498077711342	5.71552401221889	6.32835848364017	6.60148717835834	5.69066511142594	6.08020361857497	6.38535631036569	7.58317266777586	7.54972951468466	6.32568076560446	6.12454410524111	5.46285242636253	6.37180968857747	6.00059677499765	6.31184651970143	6.10195735372089	6.25614713754267	6.23281673401958	5.72550343388014	6.32465895620189	6.08462895953835	5.84969549125348	5.85939808640365	5.56171589539074	5.54409611677348	6.22157955602044	5.92453855404307	5.93638583662335	5.38074491334561	5.97208582956933	6.29811341434628	6.25101868371045
lrr1SIBBzstTXi.u3g	1110017D15Rik	1110017D15Rik	ILMN_2617920	73721	RIKEN cDNA 1110017D15 gene	NM_028624	GGTGGTTCCCAGAGAAACAACTATGTAGTCCATCCTGAGTTTGTGTCTGA	6.08118069509668	5.57677074952053	5.72833385470413	5.51382811938884	6.35567476958714	5.56205273569228	5.09750861026131	5.47567586135387	4.97723033602422	5.74581290821188	5.68386168546619	5.22539638970498	5.5052738222126	7.10492814244081	5.78067034253067	6.08342985093501	5.88481972906166	5.27088368085045	5.94535411192425	5.76621505577586	4.97242139537735	5.18632874509624	5.24716649743736	7.11816125767449	5.79229934543009	6.51899139060548	5.8195216514475	6.70400632128248	5.24587605164541	5.34331026834926	5.66921830335378	5.22655049139448	5.618771645832	5.69856774499188	5.80368942707225	5.07180833779584	7.64073948683987	5.63730385985334	6.22936961365485	5.55577489029644	5.59376345819451	5.83686970726796
KrRaUoOQ7nvEHVWU08	1110017D15Rik	1110017D15Rik	ILMN_3118081	73721	RIKEN cDNA 1110017D15 gene	NM_028624	GGTCACCGGCCAGGAATGCAATGTGCTGTTACAACTCCCCCGCCATCATT	6.00117357566825	5.50705869346557	5.78094647709328	5.48973540549269	6.2674466707438	5.72981107975037	5.258895849572	5.43773412011738	6.34811040499272	5.92218183050952	4.99556456695273	5.54668057220143	4.98928956201303	6.48768814001295	5.36496799016843	5.78222195337793	5.84531014256504	5.67832657136985	5.2164230430702	5.55152384381681	5.47972363525684	5.54101292611725	5.71571030955496	6.60027832885084	5.92102348678255	6.31544620554903	5.57533352667625	6.47226710160308	4.99401977247673	5.08753676843037	5.4469915401232	5.2840836209554	5.11855475565084	5.29437535385921	5.89896414885533	5.84581374863076	6.98931839846048	4.85738935148935	6.53733586626162	6.00866800920526	5.32363960420482	5.53075230767435
xrJA79i8ifCsUbuUfU	1110017D15Rik	1110017D15Rik	ILMN_3043178	73721	RIKEN cDNA 1110017D15 gene	NM_028624	GGTAGCAAATGTTTCGAGTTAGAGCTTAAGGTACCACGTGTGCCACTTCC	5.30572450703002	5.43395111803104	4.5426753276277	5.63287313435222	4.93931096083694	4.9371590532644	5.2112043799382	5.28438262751326	4.49882647919021	4.97219336054334	5.1320297775492	5.27603453583053	5.10295443309784	6.16912130153147	5.16885504877076	6.13774101731125	5.87004531685904	4.94756414133418	5.55709734741897	5.20237795952966	5.4188779362713	5.7148281653677	5.53328719457429	5.94972051460588	5.46343289591282	5.76160185933744	5.43782129402039	5.76330348311704	5.47364463335585	5.63805228778998	4.57301351990326	5.51624706244383	5.15333763978221	5.29705248809512	4.89590423827911	5.18829408234734	6.42093396885168	5.1420035231473	5.57495369448643	5.26115468113046	4.78606896080233	5.38196886182926
fJFTeMhH9KNgkwK.wk	1110017I16Rik	Ucma	ILMN_2702839	68527	upper zone of growth plate and cartilage matrix associated	NM_026754	AGCACCCATCTGATAGACACTTTCAGGATCGAAGCATAAAGGTTTTAAGC	5.48923919648187	5.22947865804818	5.03128080576862	5.48760743496154	5.63961233291118	5.30382913724088	5.60379982676086	4.28767716834648	5.64606708263592	4.69760861284754	5.59450311010967	5.43996755369297	5.59639101852791	5.48443716822303	4.80149989901224	5.10089287191647	5.43603194432101	4.9902489956075	4.52858618133197	5.80368942707225	5.1538457821876	5.17960774142261	5.76940555369549	5.63089093325975	5.27044745419595	5.64255108050412	5.01950173894716	5.28209528282131	5.00761925166156	5.64847726383958	5.36039069862833	5.27305527385618	4.8870223679803	5.88917255170521	5.25500183175899	5.39806851679888	5.33754382316606	5.92941420769499	5.78576808299483	5.52663749299461	5.47852553469589	5.27984793110321
Q6iFJ5XXp.6f.rtfgo	1110018G07Rik	1110018G07Rik	ILMN_2661005	68497	RIKEN cDNA 1110018G07 gene	NM_178065	TGGGAGACCAGCTGCCCTCCTGGCTTTTGGCTTTTTGGTGTCCTTGAAGG	10.0611544334686	9.81668948046409	10.4642943655101	10.2032992882623	10.0373761261405	9.97698620528171	10.3345266050699	9.78408028332125	9.91392331372294	9.83686782078923	9.91528277537377	9.94602932484968	9.84836223584984	9.71882479732441	9.7762109689655	10.1060182441748	9.91908987147966	10.1354568833959	10.1095121145997	10.0305545166961	10.0976343188634	10.2249362708838	9.84398907161387	9.66883935552815	9.59664580164629	9.990285624271	10.061927478717	10.015182190224	9.83686782078923	10.0894646369895	10.4076172934773	10.2972494548451	10.1346176712272	10.0526663164296	10.3507148264493	10.0786690411727	9.9405561031031	9.89393774309107	10.2486376591598	10.068399983311	10.2775130321798	10.2213104190163
NJe6aktHpUf.j9QohU	1110018J18Rik	Aaed1	ILMN_2674655	66129	AhpC/TSA antioxidant enzyme domain containing 1	NM_025370	AGCCTGTGGCGGGCAGTCACTGGCCCACTTTTTGATTTCCAAGGAGACCC	8.03745282265952	8.34590001673776	8.1196799850244	8.14671082923842	7.83309110931632	7.98898768858406	7.74842696074071	7.64683953367781	7.88898324626442	7.94846525553149	8.11505870124652	7.86750764924574	8.10738995509341	8.15164705460016	7.91854720628726	7.97683490946059	7.94378673079333	7.53257052743363	7.37088985698513	7.66404154783801	8.21927138253574	7.53217928825194	7.60096830669957	7.60372002572036	7.84675542254368	7.92671848274093	8.12113131728626	7.50937990688088	7.98988802843294	8.03082451936046	7.67066722548096	7.54524995825425	7.89591790065778	8.06557124789684	7.93078849916891	7.91782761843382	7.70655401284441	7.96702892027887	7.935859814796	8.36291734572303	7.68070940427027	7.96280625334495
BfSJe6aktHpUf.j9Qo	1110018J18Rik	Aaed1	ILMN_2647669	66129	AhpC/TSA antioxidant enzyme domain containing 1	NM_025370	CTTCAGAGCCTGTGGCGGGCAGTCACTGGCCCACTTTTTGATTTCCAAGG	7.77399833024929	8.03299835867567	7.64305518353379	7.72553216415099	7.73285406417377	7.40430754330351	7.81287249992512	7.87483287054243	7.68228653409462	7.92123621637537	8.00182431761569	7.59136465123522	8.03036413043488	7.68858543204061	7.9368191576632	8.05786329335427	7.62668933737046	7.46928911629105	7.27844105217546	7.36687911076501	7.63070353993757	7.54447432759656	7.23407273193392	7.7597247483882	7.70742242189679	7.55845141728147	7.93046436528683	7.3857820515834	7.67207255644147	7.43086096856256	7.29068828983852	7.57183387620983	7.57023696876482	7.37205841623193	7.63395189881415	7.71620102614717	7.54934044346071	7.8880400169202	8.08416319526261	8.16421929880442	7.35893315118981	7.71994605464024
o.78_AHzP1IqKtwcyA	1110018M03Rik	Fibin	ILMN_2698637	67606	fin bud initiation factor homolog (zebrafish)	NM_026271	TTTTGTTTATTGAAAACTTATATTTCCAGAGGGAGGGTCTAACTATAGAA	5.33275152357775	5.46507494388441	5.31978661987438	5.47636201165512	4.7109983792472	4.38674667510548	5.42746830867149	5.63474539800115	5.4412051060572	5.85903244514251	5.31532140225675	5.93976705839685	5.21149290577001	4.73732844890404	5.52163175068288	5.6461625099786	4.89223941570313	5.7882300595685	5.29474049974645	5.75975442008925	5.78979419113788	5.97455219903468	5.1038019808392	5.04704185108486	5.12616838759464	5.79007540462467	6.18181199435515	5.43349313336944	4.91856206771405	5.63884246184743	5.23014720022461	5.62596882823443	5.89235542264213	5.12862752314016	5.63822401388211	5.54427853048833	5.28554284987429	5.38448974570489	5.22072344795342	5.65460610719398	5.36808226404754	5.92218183050952
ElLhpqYoI4oLloSTYY	1110019N10Rik	Fam96b	ILMN_2637066	68523	family with sequence similarity 96, member B	NM_026753	GCCAGTGACGGCGGGCGAGGAAGATGAGGAAGTGCCGGACAGCATCGACG	8.21130007742783	9.01628116379107	8.46785227825258	8.38225718704213	8.26289259683721	7.9086328984715	7.99243739829695	8.75211301110109	7.93726425231518	8.6270259416377	8.94594076316423	8.28124749056683	7.71870237761135	8.28154516365373	8.35032675687937	8.48961197355587	8.60320288708112	8.83968220447909	8.62563001596092	9.208035805908	8.63499911342718	7.66744160835105	8.3713396706683	8.7274762513764	9.2800294160076	7.91215265538399	8.40322730338717	8.28346101683258	8.63836677890476	8.48472400829281	8.63362949379288	7.95099645478474	8.64426276994036	8.48000204572875	8.24605241770124	8.68554251065305	8.32188963380084	8.26590295434818	8.4621682995477	7.8499849598578	7.98309121777271	7.7091954612893
9hWiTUeEeig_BssiQs	1110019N10Rik	Fam96b	ILMN_2849359	68523	family with sequence similarity 96, member B	NM_026753	GACCCGGAGCATCCACTGACACTGGAGGAATTGAACGTAGTAGAGCAAGT	9.54323434867636	9.82998401179352	9.00557785664729	9.47937859496154	8.92490227175339	9.41075684268206	9.01425946868727	9.49796803289859	9.17112443172922	9.35452275823804	9.82933574388774	9.18414568636072	8.48320533008401	9.1765312555912	9.49120562825778	9.50251638863072	9.14040373099431	9.01826369101	9.30392260876124	9.85755951876599	9.70562277129647	9.14908107421322	8.97367198797308	9.82693429403601	9.65298489193171	9.12172494399493	9.80882478721264	9.17228112027761	9.4263132918994	9.02924471786788	9.35407230935755	8.83413503232019	9.04940849078987	9.26570348696194	9.1440348243128	9.44063288216981	8.98972493634633	9.10148638509722	9.25825223134112	8.84064374648205	8.49282672616611	8.78019021407901
Bfg2leAs1CCGZ0QgvU	1110020C03Rik	Wdr65	ILMN_2614983	68625	WD repeat domain 65	NM_026789	CTTGAATCGGCCCTGAAAGTATCCAAGAAGACGCGCTCACAAGAAGTTCC	5.57042893155461	5.73145030407439	5.22107273747923	5.74830208401393	5.75446061790548	5.75736664685394	5.02797366626325	5.58366375085092	6.04630145121907	5.47038174409314	5.53788394917581	5.31859486644842	5.16329802821288	5.70235357028742	5.42167875217887	5.42476927068269	4.60457156970052	5.62682662145607	4.57184608253915	5.18100020225471	5.17489768272914	5.05556662207039	5.35946069374356	6.14922293064902	4.85738935148935	5.23326550510215	5.69874124290765	4.9371590532644	5.25606518587302	5.3839588943022	4.43430281791603	4.90881411019002	5.20181834589112	5.16894776255159	5.13981588896043	5.21841280556448	5.79998212739463	6.15417095089833	5.15616812291558	5.04759196384882	5.10844651448841	5.83902989397327
f5MhNgMhb86B_J9uJ0	1110020G09Rik	Nadkd1	ILMN_1237830	68646	NAD kinase domain containing 1	NM_001085410	TGCATAGACATCGAAATAGACCGTTTATGGAACTTGAGCTTCGTGAGCTC	5.69047462432343	5.84508842813172	5.26045583544345	5.09980333197693	5.55163405567647	6.87924759561229	5.501664571294	4.75428303015311	5.7465426346855	4.44017983341411	5.47626971612205	5.65450118318426	5.31391078584108	6.10051092315046	5.90805837122381	5.32742391095823	5.70584758877878	5.87779363687981	5.60097382970314	5.50948486773518	5.70011697032059	5.07405297388383	5.45623176930682	5.22357986378603	5.44985305813162	5.41647984725224	5.59804567515161	4.68135659730067	5.69664723009479	5.18248637004927	5.68671330040214	5.60937911770525	4.89419756214873	5.07818117868654	5.47066783418057	5.6581469016818	5.512426976793	4.82167767134793	5.10434269161771	5.96897281327424	5.87655000392136	5.11043306515596
ub0WFlLu6kJzp1HsQE	1110020P15Rik	Uqcr10	ILMN_3142224	66152	ubiquinol-cytochrome c reductase, complex III subunit X	NM_197979	CGTTCACCGACCGCCAGTGTGTGGGCAAGCTATGGCTCCACTGTACAAAC	14.1175016130589	14.6057046130208	14.2288771771828	14.2130508691942	13.9359495401906	13.9967334198639	13.3484616315681	13.9464343315037	13.4048585081498	13.7647575572945	14.2426030404296	13.7730033640162	13.7984009612071	13.6146254236066	13.75011369916	13.9573135600268	13.6637794004276	13.6383590852357	13.6456222993092	13.5104910828896	14.1883754897693	13.5704370799091	13.9359495401906	13.8762136644992	13.8238376603603	13.7730033640162	14.0160907293761	13.9031869216946	13.7317451711946	13.6310000484746	14.2962205684342	13.4603611034196	13.6835959007279	13.7058401849066	13.5617580584045	13.6772473469727	13.8619833264332	14.0708943611539	13.9663922168805	13.8318099847224	13.5180434563182	13.6456222993092
li.QvlvRYWUu7qQnOk	1110020P15Rik	Uqcr10	ILMN_2636384	66152	ubiquinol-cytochrome c reductase, complex III subunit X	NM_197979	GAGTTTCAAGTTGCCGTTCACCGACCGCCAGTGTGTGGGCAAGCTATGGC	14.1620438886836	14.366318029157	14.2018256620946	14.428973571308	13.7984009612071	13.9091347997906	13.4530424827626	14.1264605451348	13.623022164475	13.9663922168805	14.2551872389713	13.8687793273034	13.7647575572945	13.5909865531842	13.7152980231882	14.0049209770033	13.8762136644992	13.6310000484746	13.8177447591259	13.6545717275216	14.0578661140821	13.75011369916	13.8942170012002	13.9031869216946	13.9359495401906	13.7900746258874	13.9663922168805	13.9663922168805	13.7579492396762	13.8457704403444	14.1175016130589	13.5704370799091	13.6979896294467	13.7579492396762	13.623022164475	13.8538552932707	13.9031869216946	14.1370513263203	13.8238376603603	13.9573135600268	13.5549447553113	13.6979896294467
rz55OJ5WFkIvl6SWlE	1110028A07Rik	Fitm1	ILMN_1243516	68680	fat storage-inducing transmembrane protein 1	NM_026808	TATTGCTGCATGAGCTGCCCGACCGCAAGAGTTGCCTGGCAGCCGGCCAC	5.96940994383324	5.29814966644896	5.61425416766448	5.68961270926525	5.27469416756863	5.59947960177247	5.1047480222433	5.33658564309646	5.71598220566562	5.07995704824924	5.58382835862429	5.67454443874192	5.37289379996817	5.76246033722166	5.66452255316504	5.43840776633167	4.85422345458499	4.87929504368451	5.33340631877143	5.08229273068116	5.70311159706973	5.94405835688609	5.13959307763151	5.63287313435222	5.12079914466393	5.38097997592035	4.72563868563218	5.09214002561147	4.47686546697593	4.88544208939254	4.91342091184127	5.23949462455521	5.64563212971862	5.36438991663611	5.52481800043433	5.27315740992082	5.46415950742963	5.08987976872611	5.07036657734479	4.65523132960763	5.41097120736833	5.64429073273954
H5IIH5R73eKqCVKJ4Q	1110031B06Rik	Snap47	ILMN_2710151	67826	synaptosomal-associated protein, 47	NM_144521	TGCAGAAGAACTTGCCACTGTTCTCTGAGGGGGAAGCCCAGGAGCTGACA	8.30103591761287	8.02481598093961	8.23278562709817	8.38852203686917	7.88173262169698	8.22241508477464	7.82693039323888	7.71785108283075	7.89319329306744	7.71454939351391	8.03479061010752	7.92258178746054	7.79888028364666	7.1202327123421	7.87850144998769	7.73940866164514	7.16749359437797	6.96131974001248	6.99393223599817	7.74013079347641	8.06633991198374	7.63199892779438	7.64683953367781	7.67402628877372	7.58646752609232	7.76611868640388	7.83309110931632	7.79266817539466	7.67841741097304	7.68228653409462	7.96192968623822	7.75037785511212	7.81871156341805	7.53217928825194	7.65865788980636	7.84420431891916	7.65579409648215	7.57892034124486	7.74286512855068	7.78515711527406	7.74881365900852	7.93354813089464
WVQOV1QOUjVAuV1AOU	1110031B11Rik	Lce1e	ILMN_1258290	68694	late cornified envelope 1E	NM_026811	CCCCAAATGCCCTCCCAAATGCCAGATCCCAAAGTGCCCTCCAAAATGCC	5.46433661392838	5.23471643955859	5.23447289511822	5.39763959097984	5.795786301484	4.44201338825566	5.04807363302236	4.98272515679425	5.49337891638367	4.90218812245306	5.14628480514871	5.30686491345213	5.13053593920983	5.40099392199008	4.77657590144993	4.83816192863408	5.3952015713376	5.36736519159677	5.46276993349078	4.62345751938454	5.31375116365833	5.02336707912392	4.40853631189281	5.23050884262477	4.96738895403059	5.07807427826636	5.59867822943071	5.46350718327908	4.41487321072029	5.25238317631355	5.5936180833475	5.25978722957553	4.52118552868143	5.55902833652767	5.02523958623304	5.83463582845295	5.25861528517333	5.25664112198897	5.5726329584852	5.17932847035942	5.24060604006061	4.93368847345832
ixTte0iCkdcpauiru8	1110031I02Rik	Ogfod3	ILMN_2960474	66179	2-oxoglutarate and iron-dependent oxygenase domain containing 3	NM_025402	TACCATGTCCTGTCAGAGAAGGCACTCCTAGGCCGGGTGGAGGGTGTGTT	8.71026690952858	8.35120739173465	8.96738917910913	8.17742809855686	8.77223315246672	8.48134555962794	8.77178516598483	8.85807467087214	8.22331113671389	9.07688752069553	9.0106021339301	8.53584362984587	9.11860727572722	8.37967928580307	8.91439706190918	8.25117224037225	8.39440185216274	8.16922868086148	8.24383917934033	7.86715605916091	8.34276683554007	8.77374335151171	8.75393103725903	8.72307981842661	8.64622071120773	8.9995752008862	8.94169478732359	8.54221589333438	8.38621868422707	8.24300204662103	8.16970571872998	8.66709410875	9.08998456785326	9.44365307016833	9.07459672174902	9.04453919742074	9.43276414065165	9.28545483227358	9.12935112548263	9.51583948561561	9.11641295583816	8.96694102665835
0ixAZCCiYqfS7SLemU	1110032A13Rik	Rbfa	ILMN_2759652	68731	ribosome binding factor A	NM_199197	GAGTACAAACGCAAGAAGGAGCGAGGGCTTCAGTGTCAGAGTCTGGCGCC	8.43150481835816	8.95743198099499	8.29258971105842	8.65468784945321	8.11544785746675	8.23560761866673	7.77354711802232	8.17907866442668	8.24383917934033	8.4546943538536	8.23946849921446	8.04319852647042	8.40499935271499	8.50206896282394	8.00319428770336	8.12755716325724	8.54931738087694	8.21081326963226	8.07778339565546	8.50390032617918	8.34787230880775	7.84958348317404	7.67481513372267	8.51162720423435	7.90247461982562	8.10650465129061	8.30585822792328	8.06085708305111	8.16613459616939	7.93205953837912	8.08295957444374	8.01708394767122	8.09875185182383	7.82300805533956	8.19418792054676	8.38852203686917	7.58767875428238	7.92123621637537	8.29930454849415	7.72521693608031	7.75037785511212	7.68599874069747
xHkXkhdZJS10mPrFxc	1110032A13Rik	Rbfa	ILMN_2955214	68731	ribosome binding factor A	NM_199197	ACTGCACCTGCAGACCTCCGCAGCCAGTCCTCAGCGATTGGTACCTACCT	10.6628411550687	10.2369051536666	10.5927430084159	10.7361415807058	10.6331955339139	10.6597689446611	10.2980826837298	10.5648841982953	10.480845523644	10.3711099559229	10.5684032782263	10.3461291664529	10.4340436145306	10.0388115887371	10.2400075632481	10.4895436414444	10.4233405144357	10.2799002447447	10.1516916058703	9.9174173025363	10.3660701997782	10.4922557236812	10.5494623027202	10.38919850079	10.4480248024577	10.4058197886023	10.2414231373449	10.4026795029477	10.1465737335894	10.1806501268768	10.3998965718622	10.686024869849	10.6101010208594	10.5452739212859	10.5908602855413	10.7921460881358	10.7713481486545	10.9452453253711	10.7400489965914	10.9827700482262	10.6952688220847	10.7390405812058
ZteIg.lKU0fNffMaBc	1110032E23Rik	Fam198b	ILMN_1235811	68659	family with sequence similarity 198, member B	NM_133187	GTCCTGAGAGAATTTGCCAGGCCATCACTTATCCTTCTTATACGGAACCT	10.1129793676018	9.61614479789852	9.37534652127618	10.9686067013449	10.7869021271342	11.6369226751285	10.2799002447447	9.66815132823356	11.5105274102631	10.6143088039209	10.0052170854749	11.3446733820578	10.4880948207135	10.7415000517993	10.5348286594374	9.76117686871744	10.3720158045184	9.10148638509722	9.65045004016077	9.67785769613018	10.5779664066255	11.5061706671648	10.4432476118791	10.2375837962496	9.41831672379728	10.1943395904556	10.1159487283124	10.5765350046447	11.1756727809645	11.4007984042783	10.4913452932269	11.4684354879225	10.7323303658385	9.87063344638413	11.0121285923659	11.1628090875018	10.4390134401965	10.064826418049	9.76406462680372	9.94602932484968	11.9658165118641	10.2265451685487
u1U4TwDUcPt.zJ.5Ag	1110033F04Rik	Krtap4-2	ILMN_2648134	68673	keratin associated protein 4-2	NM_026807	TCCCCATGACATTAAAATCCACTAATTGTCTTTTATAGCTTTTGCAAAGA	5.67217466109374	6.1829514037613	5.15189660732887	5.72588926034447	5.38237774638617	5.90200300899298	4.92829823915609	5.51372425161342	6.31620079313035	5.25302756455518	5.65245765507667	5.64837318132398	5.364691314903	6.01737390191009	5.24123940761503	5.41282528539678	5.05631263419803	5.53911296890183	4.96824110131238	5.61221107263008	5.91585945111787	4.96778788388722	5.27720290461413	6.05072305706209	5.39092070686568	5.47964326971342	4.79251857433377	5.1490542438587	5.08974068447574	4.31257364561743	5.29573456659114	5.22531412823403	5.08800751679866	5.56336404659598	5.33440077827749	5.36875815642246	5.18151777639414	6.12374615064248	5.23162553930446	5.40155602054771	5.0693552782015	5.38039701073132
fn_sQpbi_Y6TjeEH3U	1110033O09Rik	Hddc3	ILMN_1248948	68695	HD domain containing 3	NM_026812	GCTTTGGTACAAGGCCGTGAGTTGCGATGGCATGATCTGACAACTTCTCC	5.17655287754843	5.5147237398387	5.0553304078143	5.16745805726653	4.94652467961675	6.18163952817105	4.80429284999907	5.52119525984329	5.73632568950841	5.57114422703763	5.57356239163635	5.27209165196255	5.03943447557172	5.51192494251837	6.10368729626537	5.32380883886707	5.54137205978588	5.13505725239737	5.0920386310454	5.741537245786	5.30179581719375	5.46017358031333	5.48506087695626	5.51801677453335	5.04020093842129	4.99702291311636	5.25138612487023	5.56463669797221	5.63092926073269	5.18802822995218	5.34070159260045	5.31196465942726	5.10802219267696	5.21184400062747	4.87584030172487	5.24617775319927	5.53032170821609	4.90797759630256	5.27322853593837	5.45999447981884	5.29755497287983	4.94792712289199
QXnqfQoCoAotIgp7Xc	1110034A24Rik	Dnaaf2	ILMN_2972929	109065	dynein, axonemal assembly factor 2	NM_027269	CCTGCTGGGCTTCAAGGAAAGGGAAAAGGAGTCAGAGAAGGCTGTCCTCT	5.54976740289889	5.48443716822303	5.75672468219865	5.4519952847703	5.82640894276088	5.30425036736344	5.88668651731482	6.08527509817288	5.96856856708441	5.79238824828685	6.47893704265835	5.43366659360791	5.07250479628119	5.39481769452421	6.29747116494532	5.77851389936285	5.85165825289241	6.27745667478828	6.23281673401958	6.22920120757527	5.40230496768959	5.04440785018381	5.59380698562309	5.8423301388023	6.20959208037509	5.51706830805761	5.49247408755701	5.91708958361623	5.96601541540634	6.03147420435276	5.94322669899849	5.90464084012435	6.19702613410826	5.89321711918493	6.0376334028109	6.22408595390588	5.61313127919745	5.61812622395752	4.92765239806083	4.26154675134171	6.04340230458552	5.93068059722152
BrfGz0IQJcSQgf4sAA	1110034B05Rik	Tyw5	ILMN_1250467	68736	tRNA-yW synthesizing protein 5	NM_001037742	GGTCTTACGTATTCAAGACAAAGCCTACAGCAAGAACTTTGAGTAAAAAA	5.23499569805483	5.25483359114163	5.21911700112438	6.18672350192502	6.10211399029202	5.95445930454126	5.6213450056744	5.63526379445054	6.06499522946521	5.47495326118388	5.63982250998098	5.64144285272381	5.93384040196488	5.70135150894107	5.46096752665961	5.3902433946226	5.42873832456473	5.54170340813218	5.49976667347004	5.73497432174211	5.59796212281607	5.26575167959157	5.71338081769707	5.73307195788506	5.71777478698649	5.57729137875787	5.82952356563453	5.67462364582267	4.95429566495125	5.38618935479376	5.53598921237086	5.01349720142482	5.6788522476525	5.67995815736354	5.66578231008488	5.42190548408007	5.57339115243202	5.98931755554124	5.77594278782239	5.54049963349891	5.89493640802187	6.18254831069038
oeEwprhOmR30J0oRek	1110036O03Rik	Leprel4	ILMN_1231457	66180	leprecan-like 4	NM_176830	CTGACATAAGGCGGTGACATGGCGCACTCTTCAAGCTCAGGACACCTGGC	6.8579734679935	6.89787939084806	7.44496260953148	7.53962443130842	7.21341669247286	6.62419672055832	7.2922912452183	6.93022676774281	6.77391312461979	6.87391165319016	7.24321956982839	6.70309035553721	7.2442430287556	7.4623719046728	6.88188167840424	7.163479039046	7.28656887735617	6.20249152956629	6.25830976987015	6.42360540189036	7.05686928865823	6.51284279330918	6.9369728257032	7.02216532568924	6.72576341028757	7.42652350098502	6.97352033095414	7.27976767837367	6.24329521265674	6.35969858230431	6.55783134242161	6.57777159329057	6.98760587670738	7.22820734684802	6.70951495903829	6.88216912718296	6.69587472091579	7.04200292565603	7.07401294392959	7.22183237782737	6.25593433509997	6.8941008107885
ER0h90nXuTVLsp3ilE	1110038D17Rik	Gucd1	ILMN_3000080	68778	guanylyl cyclase domain containing 1	NM_175133	CACTCAGACTTCTCAGCTCCTGTGCATCCCAGTGTAGGCTCTGAGGCCAC	9.9763580859201	9.97769031847431	10.7177969936351	9.5517454203168	9.97345502772807	10.0002707916955	9.708527977814	10.1252827113696	9.73207623812632	10.0018556872465	10.578959947705	9.93579996202307	10.4390134401965	10.1236977453065	9.94271336152439	10.10237688171	9.88907502830877	10.5263338803611	10.303420945032	10.3528935037264	9.91392331372294	9.5479009329984	10.1919557968327	10.2924631660091	10.3409964118406	9.98129533844647	10.0283486017443	10.2463818161624	9.98870517508078	9.65846352289375	9.91315553054935	9.4752275592649	10.0902607122458	10.2112371841156	9.55430636057783	9.67408394930248	10.2807120560127	10.6495749193309	10.0640012520914	10.992467067742	10.205341308965	10.2090168798464
BqIy7tzCAAlKqxLqoQ	1110038D17Rik	NA	ILMN_2653900	NA	NA	XM_483920	GGGAGATAGTGTGTCTATAAGAAAAAAGCCAGGGGGTACAGTGGGGGACA	5.20279517269933	5.75262380292707	5.75355228840795	5.24680766247782	5.23315244851251	5.74075375990453	5.6519351302318	5.60217730488443	6.23245452522706	5.79260739489766	5.46185624433293	5.57685628118429	4.87272022738136	5.45833525019711	5.44409984510853	4.91467188776207	5.28182075059244	5.85916267957251	5.57051782417367	5.5801270006048	5.20492046285359	5.60578478929833	5.09911567732784	4.77246896105196	5.51004958640209	5.22116268414694	5.53246865140269	5.38448974570489	5.77453797163892	4.881563555466	5.62007436736146	5.12313750591635	6.18254831069038	5.32677155227729	4.8521647349216	5.50810633769127	5.8053660286437	6.00248170445858	5.30928683320425	5.14637397360138	5.33794565217916	4.81247320686842
EAFV_VaCISeOZ1_.qg	1110038F14Rik	1110038F14Rik	ILMN_2629375	117171	RIKEN cDNA 1110038F14 gene	NM_054099	AAAACCCCCTTGCCCCGGAAGAGACAGCTGATGCGCTCCTTGTTTGGGGA	7.62554481799495	7.54488039596033	7.74212751933212	7.576408297889	7.51027346149497	7.77796783109509	7.72961805541648	8.02815865225228	7.66214302078398	7.82883411279248	7.75366120221553	7.40135345133902	7.92553716589081	7.82765399402483	8.08058373836221	7.25842737191537	7.80176239235186	7.58842467582612	7.69797851327959	7.59704587767623	6.57807733908502	7.3188527122619	7.64384830456064	8.44427742362125	8.06998217107857	7.59991882531578	7.90405543372267	7.82260794965557	7.76538827819117	7.37929438664893	7.75227922500919	7.57850324158272	7.48944682741285	7.56023947841611	7.55920340646902	7.33632008140779	7.23223888984667	7.64930820023671	7.31585907426108	7.82926929675181	7.46120485462349	7.43086096856256
6nnjjCge6oL7oRLqdE	1110038F14Rik	1110038F14Rik	ILMN_2863437	117171	RIKEN cDNA 1110038F14 gene	NM_054099	GCTGCTGATGATAAGGAACTGTGGGGAAGTTGTGGACACAGTGGGCTCAC	8.061285435135	7.7361584309082	8.01990939683496	7.12992145364602	8.0897450509497	8.35874364713504	9.47325663166042	9.08298606400742	9.00367582774261	8.86056363595124	8.75873437199819	8.26100713705458	8.29655696950074	8.31946662520949	8.62382260857736	8.46643806925807	9.26791018373683	9.1281409700303	9.52904292686393	8.7582880892917	7.57892034124486	7.93205953837912	9.04548761308349	9.10644380261763	9.91610165785056	8.20328155730976	9.22733120576113	8.8336156974449	8.779071182011	9.16506804960637	9.14656251510139	8.76068265919873	8.7274762513764	8.49855748087453	9.45741913896037	8.61035722159394	8.739460498163	9.0506346311648	8.86788114884265	8.42851761048106	8.75211301110109	7.91854720628726
QSXvF0ARUgQkZfVKKU	1110039B18Rik	Tmem214	ILMN_2790512	68796	transmembrane protein 214	NM_144525	CAGCCTGTTACCTCAAAACACCCAGAACAAGCACGCCTTCCCAGGAGGCC	8.69909543094781	9.04832134005728	9.09210004017526	8.66378707218605	9.02358949504338	8.35499927600225	8.16515900197007	8.44835886875445	8.17779056019358	8.46262601241599	8.75393103725903	8.55313571152112	8.61489570709858	8.89017071204002	8.45165658426462	8.56169664828446	8.49376648170797	8.30247628907801	8.18639340103895	8.63793451169592	8.65005414686423	8.37039996535704	8.49135037102642	8.81267445998926	8.35499927600225	8.61489570709858	8.93686097854435	8.4507563017685	8.49898582115678	8.6596839575315	8.34875320996083	8.14503130461332	8.30152331112007	8.42169248616823	8.16211437571316	8.40166062247841	8.22389870379427	8.01596236887064	8.65646766134216	8.61683266746921	8.33436358450984	8.12930748403468
iY11rd_XvpSQu7mId0	1110039B18Rik	Tmem214	ILMN_2739128	68796	transmembrane protein 214	NM_144525	CGATCCTCCGGTCTCTTGCCTGTTGGCCAGCAAGTGTGTGCGAGACTCTC	7.71825565370562	7.91173462262968	7.51369536591121	7.47990065383415	7.16821348319766	7.43851761907261	7.0283789994239	6.83877274348422	7.06537238430482	7.3384936121459	7.66626640459679	7.19904155943024	7.37287033151738	6.82625046158028	7.06166311171417	6.90146235223443	7.0870666122862	7.09253192163369	6.5436205246594	6.90047298386824	7.05201637832444	6.872283250233	7.04470339412411	6.31346219227596	6.61365289670299	7.15620659837039	7.07401294392959	6.92735454664903	6.67172995082048	6.7187480115549	7.13514943861149	7.02788196278696	6.92612309432927	6.55857092121059	6.98662463642187	6.90805619087177	6.90411333131522	6.8941008107885	7.03194353210511	6.7718879196624	7.00907416221901	6.78963117337751
rf6UJEsrjXjLSSRI9U	1110048D14Rik	NA	ILMN_2664522	NA	NA	NM_183120	CTTTGGCCAAGCACAGTAGGTGATCCTGATAGTCAGCAGCACAGATTCCC	7.65175589403385	7.32247285116825	7.51512099670439	7.6342830900228	7.54190935328553	7.3908122709805	7.61241895090201	7.37929438664893	6.94656141544492	7.55652589382902	7.23051204947182	7.67207255644147	7.50120380746629	7.78679348679588	7.49564315041894	7.68340290314335	7.17004496930319	7.21373021335325	6.87528247326367	7.38930465796819	6.8873665897703	7.61272051027656	7.68562498866364	6.94751656043125	7.29549025696978	7.15579954112557	7.26435485065841	7.47233150622291	7.48117730835279	7.47273091411199	7.35292289975757	7.16122066256088	7.34028476316033	7.48374758485946	7.66178507628992	7.12225490474058	7.44296095490527	7.68900658894484	7.58101116666507	7.65865788980636	7.71785108283075	7.53174288559405
fia1b5Xn1_OHfqPtIU	1110049B09Rik	Cdhr3	ILMN_3159695	68764	cadherin-related family member 3	NM_001024478	GAGCGGTCCCGTTGCCCTGCTTCCTTGATGACTCTTGGGATTGTCAGACC	5.94061354101139	4.87186085375941	5.12480079003654	5.72028106585828	5.93962406169092	6.46423187772468	5.62779654658742	5.41572714123079	6.04144913785051	6.32146656428105	5.40419308617043	5.84254554017236	5.56899836701447	6.45970049806374	5.19507193778566	5.77111577686799	5.46832888679103	5.5773892357606	5.97633081418668	4.98836397428512	5.17480907300296	5.98544215470238	5.74219235975094	6.82957734525249	6.17712712369882	6.11897429560507	6.03062677698826	6.67415779539891	5.62824592368008	6.31046323159331	6.03303801186935	6.71763012098957	6.43684826221498	5.12115757747644	6.3014116847935	5.77948511546699	7.63961012788564	6.00103412167218	5.94019632739261	6.42210385401115	6.5436205246594	5.3515666220954
cvSuEjuBiXXS9QpNek	1110049B09Rik	Cdhr3	ILMN_3080273	68764	cadherin-related family member 3	NM_001024478	GTTCAGGTGACAGATGTGAACGAGCCTCCTCAGTTCCAAGGCATCCTGGC	5.96437469197337	5.67812366968109	6.4173659730959	5.44598773737893	5.04473661760541	5.66944855710453	5.81366376505186	5.30825545292125	5.79378688028854	5.68481617439421	5.16527540589225	5.05849040815285	5.30146869007088	5.32660342163112	5.33885633122214	5.68713463644363	5.32286190882829	5.795786301484	5.77554879084955	5.66087090094693	5.64163061359316	5.30265241156445	5.7240220116473	5.46042713944457	5.46440106782616	5.44275642797197	5.24990893104886	5.91694609807557	5.32101743818371	5.39788841851263	5.55427776403947	5.68175140689219	5.12212689324758	5.82041625577619	5.86434450871281	5.58966131582795	5.75987758089201	5.4280532901465	5.03272659323521	5.59956045031869	5.63612682877777	6.05779832693026
0okjGGCN.zPpeaoi6E	1110049F12Rik	Pithd1	ILMN_1221838	66193	PITH (C-terminal proteasome-interacting domain of thioredoxin-like) domain containing 1	NM_025411	GGAGCAGATACGACGAAGATCTTTTATATTGGCCTGCGGGGAGAGTGGAC	6.46977771524609	7.05612299109399	6.34186980567552	5.78935309103921	6.42119539501064	6.19042164700855	6.90343726465232	6.6773717144652	6.49562650937443	6.88898507069498	6.61277940823417	6.82809618832265	6.4977677438285	6.7097930595728	6.74072146304997	6.76295656649149	6.84273183780311	6.86345687827297	6.88247979706197	7.27976767837367	7.08635101356213	5.83569635825273	6.37436355713335	6.71600731226421	6.9347571171319	6.66365170409648	6.88898507069498	6.75525027597968	6.60840160761878	6.92014923600791	6.38890452918428	6.73555122740032	6.69669105564194	6.55962258539841	7.03918350690295	7.07775903968999	6.56483633584972	6.76519568606012	6.12559621455781	6.20151736191018	6.87561232649554	6.48689524245895
Not14xOHn6oK3xEtyU	1110049F12Rik	Pithd1	ILMN_1255697	66193	PITH (C-terminal proteasome-interacting domain of thioredoxin-like) domain containing 1	NM_025411	GGAGTCTCCTGATACATGACTGCTTGGGGAAGGTCTTACACAGTCTAGCC	9.48356408674836	9.70737447189136	10.0926785000988	9.38961306075257	9.45402710924786	9.06400083995003	10.2725479727892	9.89606210730652	9.84609838787774	9.95982028669291	9.70562277129647	9.65974507461957	9.62291033809997	10.1152641578633	9.77830128110728	9.45846241598162	9.8203926502776	9.91469124837445	10.0313294948953	10.1166529807711	9.92524296264871	9.62581370326185	10.1066616480897	10.0963335349213	10.2617109293251	9.76542967711429	10.1397294567506	10.0424341345446	9.82346743600467	9.68172828496606	9.76608890969901	9.76329272077493	9.82884309106331	10.0992557956496	10.1244667644694	10.1806501268768	10.2249362708838	9.79791570309586	10.0115713839366	9.69739466242888	9.90322750761669	9.62702311566224
fvuD_lYu.rSvdRc4hU	1110051M20Rik	1110051M20Rik	ILMN_2711312	228356	RIKEN cDNA 1110051M20 gene	NM_175123	GTTGTGAATTTGGCCCGAGTGTTTGGTCAGGTTCTCCACCTATGAGACCC	5.7729507195727	5.41035107176308	5.29902506624589	4.33819760140924	5.45537936776255	5.19196465350385	4.89041303414021	4.87164646495387	4.57596081909223	4.96617865590696	5.13419686795172	5.04946097202491	4.86381408137806	5.23989596711776	5.33595657106904	5.26539393012319	5.69721074960927	4.85422345458499	3.58966251260304	5.93872744948285	4.95633550608171	5.23315244851251	4.44703497829976	4.99958383271705	4.64292543410724	4.4353966397199	4.38200906102645	4.29209973644785	4.06833965410904	4.79836309782562	5.53056272316405	5.06107375303515	5.29558036844428	5.29369124768699	4.79819543717665	5.07467704543774	5.25525726109447	5.14656378351574	5.27565516057959	5.07357883636157	5.03265683050309	5.14697177651201
xodo4Jfi4NT56rRq6s	1110054O05Rik	Inip	ILMN_2983565	66209	INTS3 and NABP interacting protein	NM_001013577	GGACTCGGATGAAGCCTTGAGTGAATCCATTGCTGGGGTCACGGGTGGGT	4.53185322935938	5.34892680042143	5.23365575504461	3.68726857001169	5.43464534873441	5.37635112178884	4.71074168340513	5.42289264448923	5.62538435654247	5.23277533381225	4.45418196038948	5.21534535459015	3.59767359325792	4.83216159010254	4.91903898833903	4.18435739379155	4.8340697485593	5.52144952558594	5.69367275945822	5.91454684734883	4.83445936736487	5.38074491334561	5.50870282952603	6.14829243663667	5.32796926927288	5.09623581416712	5.35298461168814	5.76509554960674	5.15758034323713	5.49269274855144	5.84684386237676	5.86265163067747	4.88491252026708	4.86982766857061	5.59986943743326	6.41384556280918	5.52867282590982	5.48582102696455	5.61865229487299	5.03167202850962	5.28547233553649	4.72613272874369
BCzp8qLXMMXxECu048	1110054O05Rik	Inip	ILMN_1220589	66209	INTS3 and NABP interacting protein	NM_001013577	AAGTATGGCTTAGGGAGTCCTATAATACCTTACACAAAGGTGTCATGATT	4.9736479522102	5.44030935630111	5.27163201960873	5.18772306706555	5.19751474728991	5.50247983125313	4.97802265886599	3.85972893660461	5.30270501428274	3.47619301354634	4.99730769568297	5.04709209246675	5.0385457393641	4.55544754034877	5.81000693209746	5.29394665797717	5.74507988863514	5.77124268953264	5.60807538126021	6.1707174273197	5.60342726196545	5.70605566421176	6.1231628842057	5.97378378672831	6.35166079191137	5.79164785832749	5.34915098981181	5.23979279137439	5.65710291779423	4.98703335640791	5.82355562941883	5.52554312088802	5.42460995022276	5.49492955841782	5.49839469945795	5.21877663795699	5.2604083204856	5.12973280311573	5.08599338507731	5.41974647761101	5.27859183794299	4.83272106833653
urR66g0OTCBC16QtIU	1110057K04Rik	1110057K04Rik	ILMN_2756686	68832	RIKEN cDNA 1110057K04 gene	NM_172401	GGTCACTGGTGGGAATCAATGCATAAGAACAAGTCCTGGCAAGTCAGACC	9.55830600868963	10.1159487283124	9.71059317116987	9.87790246691241	9.90544888491649	9.44829024677388	9.67020278369154	9.76188949635012	9.56615371511989	9.71949624321494	9.72084467214162	10.1611703914609	9.54919966186135	9.87063344638413	10.093924812211	9.25076383307123	9.60273634236406	9.22042420736087	9.46952275406354	10.304221658546	9.76406462680372	9.52475945038216	9.54323434867636	9.94676891351499	9.86920014297047	10.1261326232944	10.108992269622	9.76467215560229	9.94534149108098	9.64144129985672	9.87509055450475	9.48716264837613	9.90473158765525	10.1302184630558	9.94211107904406	9.79306110479908	10.0122368125068	10.0129347419379	9.94751430587963	9.63963665659331	9.91469124837445	10.1882960400732
0hBGK11eu3kQo5deSI	1110057K04Rik	1110057K04Rik	ILMN_2967362	68832	RIKEN cDNA 1110057K04 gene	NM_172401	GACAACACGAGGTCCTCCCTGGTGTCTGCACAAGGATGCCTCCTGCAGAG	10.2731713046801	10.5328425839746	10.3608899257446	10.7291073828182	10.1531899614068	10.2840430628188	10.2447182291684	10.5557579745153	10.0963335349213	10.255454099857	10.2439717049483	10.4108835690903	10.1949909011236	10.3121088636411	10.2997359099947	10.2291819788975	9.99405030894278	9.69676426306707	10.0218977110309	10.3966057890553	10.1919557968327	9.97491268716444	10.2662288749642	9.97698620528171	10.2807120560127	10.2121016546401	10.3293021440067	10.0232716949128	10.1897163436413	10.2807120560127	10.0532477164603	9.97491268716444	10.4199174666191	10.3353081691024	10.33684198208	10.2562488574543	10.2533699768092	10.1736428778662	10.1652232290775	10.2997359099947	10.1974958575637	10.466982913
fUdT.7lL9jF53OcUnE	1110057K04Rik	1110057K04Rik	ILMN_2633457	68832	RIKEN cDNA 1110057K04 gene	NM_172401	CCACTCCATTTTTGTGCCAGTTTCGATACCTGCTCTATGCTACCAGCTAC	10.0830689995048	10.1181699515689	9.5828288461789	9.92358042542948	10.061927478717	9.34551762117283	9.66374234987911	9.82933574388774	9.83320356553918	9.75054324838301	9.92781241106185	10.3098088120577	9.9381002426267	9.50251638863072	9.8618503517984	9.89688349868504	9.26841419557602	9.19933168048267	9.4079425994989	9.8618503517984	9.83831687417389	9.78879410101912	9.68995112074911	9.22159196401224	9.72300205173612	9.90322750761669	9.75054324838301	9.36939528344411	9.67717409805695	9.65191227689298	9.83259010667076	9.87938113463893	10.0480354470638	9.83320356553918	10.344782803156	10.0808719036522	9.82998401179352	9.94602932484968	10.1480079288766	9.9446750639597	10.0654315326039	10.3746194599472
0aJcRjOiHqBoKhnk_E	1110058L19Rik	1110058L19Rik	ILMN_2679428	68002	RIKEN cDNA 1110058L19 gene	NM_026503	CGGAGCCTACACGATATGGAGACTGGGAACGGAAGGGACGCTGCATTGAC	11.0839298267433	11.4528000204624	10.4399533456546	11.2914104679421	10.7750156510152	10.9482035937913	10.4782374036453	10.8847339844157	11.0771234073038	11.0611753116858	10.9945026682443	11.1416909246416	10.3188470239111	10.7177969936351	10.5955261078706	10.7379759244939	11.005970640757	10.7791522835505	10.7106159447305	11.1115672181926	11.242128025026	10.5749161786154	10.5749161786154	11.0453697880708	10.7279139716598	10.3615324855331	10.8968782605302	10.6952688220847	11.1136669785885	10.8408982558576	11.1819177807991	10.8745865460805	11.0462011547429	10.5846630682913	10.9461887564253	11.1278511193803	10.4511863375199	10.826720692074	10.8298570830673	10.3003732744476	10.7978198207903	10.1415302511247
ZVXxNkQJAEnz.zERxE	1110059E24Rik	1110059E24Rik	ILMN_2661628	66206	RIKEN cDNA 1110059E24 gene	NM_025423	CCCCCTTACATCGCACAAAGCAAAACAGCTTATTTTTATACACACTACAC	5.60634276677077	4.58672721182996	5.19425573140843	4.95266864812738	5.60616518165658	5.62500516428683	5.73852826931173	5.34504301770987	5.35723195129462	5.17437127967695	5.1284402796517	5.17227865903422	5.85660008114395	5.29490479466631	5.59158319334621	5.05373361679089	4.8418083419056	5.78853986028735	5.72066010595572	5.64576394837499	5.4416698144008	5.71268595450073	4.96067872301189	5.40064019689611	4.79251857433377	5.57059627278224	5.97408939109748	5.06603414465452	5.65146396214472	5.49952299446115	5.09824378272186	5.55287203884741	5.55594584178412	5.72328091763354	5.61002159526237	5.63314490766788	5.75397380531185	6.14418674539358	5.34744027901982	5.66656000275134	5.84670598700654	5.62858547037153
KVyJRIMulK4zjqf9RE	1110059E24Rik	1110059E24Rik	ILMN_2846731	66206	RIKEN cDNA 1110059E24 gene	NM_025423	CCCTAGAGCCACAGAATAGTGGCCAGGTGATATGATGGGCTTTTCCACAC	8.99716838906128	9.00205649739715	9.03065136442561	8.89665608878454	8.93122824906889	9.04279256624461	9.47096965962914	8.96694102665835	9.06596204365922	9.1239393917448	9.15762450285418	9.08341402727127	9.3137636029207	9.0106021339301	9.4818897963626	8.91347855887448	9.20702115238409	9.28730195063592	9.46325623961277	9.24189891568151	9.43057349065718	9.07939477899556	9.39865160371185	9.15018924286034	9.3859456265971	9.20039793428593	9.17112443172922	9.21997959633871	9.24896307085887	9.22858202843505	9.23191698772136	9.21749530737167	9.32399205969996	8.90436211775152	9.2347441901988	9.19340726171339	9.4263132918994	9.43768396938529	9.1440348243128	9.31937270314255	9.41965687895388	9.39810010054154
TKfWhL.EJEKS6p7u3k	1110059G10Rik	1110059G10Rik	ILMN_2825260	66202	RIKEN cDNA 1110059G10 gene	NM_025419	AGGCTTCCGGACAGTTTTACAAGCACAAGGCAGTGGGGCTGTGTGTCTGC	5.5181059153233	6.2265777210501	6.72543006424675	6.07808100186033	6.08976132139692	6.73080554704505	5.76644158567583	5.83673162161932	5.64789444306263	6.72353002671475	6.112838539247	6.1306797843072	5.84198910466314	6.38562095873129	6.01779492082895	5.69741081137211	6.46827100660744	6.01287395781356	6.46423187772468	6.14489910228274	5.91238812436838	6.08001258326047	6.39537066154666	6.40375888986965	6.12875709233949	6.310679458507	6.51414054976916	6.2591983074275	6.52432873086563	6.18752090943	6.00883503402478	6.06259641305285	5.99957028144729	6.26919773539649	6.36898216931787	5.86616025162235	6.3870433802514	6.15510788258233	5.97728081216783	6.1540242038162	6.06940283793546	6.35166079191137
KugpBMz0wefAg6oh10	1110059P08Rik	Vta1	ILMN_2679823	66201	Vps20-associated 1 homolog (S. cerevisiae)	NM_025418	GTGGAAGGCAACATATATTCATAACTGCTTAAAGAATGGGGAGACTCCTC	5.80131008564432	5.39185024378629	5.51495917014824	5.60360753969034	5.86048832149991	4.74824859248817	5.99320964633957	6.41642073443286	6.10830242213147	5.61617815803079	5.86796368423692	5.86779296368612	5.9559949193044	5.62577264228861	5.96739692459598	5.58382835862429	6.41223091284511	6.51161401081133	6.46701667426621	6.30050373895657	5.64352738010491	6.32903601505316	6.23509933297443	5.76213620511006	6.67596173867264	5.45496503807414	6.51809321711721	6.09113039649653	6.00402550731453	6.07183778062849	6.55357917205763	6.48344822243409	6.41517777827489	5.77143313114349	6.04453185490697	5.82479329676594	5.79761132480716	5.77788495613976	5.99241525294616	5.73020362058418	6.15065899506905	5.91831639209146
ucU7wSOH3H16kNUg_0	1110067D22Rik	Lgalsl	ILMN_1222356	216551	lectin, galactoside binding-like	NM_173752	CTACCATGTTAACAGATGACTTCTACTTCCTGGGCAATCCCAGAATTGTC	7.40135345133902	7.05409522772203	7.2922912452183	7.5561348394399	6.87905094128247	7.51831167096006	7.63156534825168	7.95303050533144	7.31508795064992	7.84837425562018	7.14603710574471	7.74286512855068	7.88591021973712	8.02682895411649	7.62354412306823	7.22114667228263	7.44182106704889	7.27112902430881	7.38094761965341	7.76133369047932	7.89197617183451	7.27844105217546	7.14021764155951	7.9259327907184	8.12520704570802	8.5030707984336	8.10255663522519	7.478699266788	8.08465356507539	7.68261479846392	7.26883517858581	7.76773705390713	7.85441588617544	7.93726425231518	8.07703374855105	8.08589339979027	8.45705173534002	8.16922868086148	7.69381354957029	7.62750906874438	8.39058675716952	8.13520925801553
rXvcSgd6o3okscY2JQ	1190002A17Rik	Ak8	ILMN_2590894	68870	adenylate kinase 8	NM_001033874	CCTGTTCTACAGGAACTCTGGGGATCTGGAGCAGTACTACGATCGAGCCA	7.01012543455964	6.5766260887285	6.39155546197952	7.37287033151738	6.29457607646554	7.43360402394581	6.42592031594722	6.92579991403172	7.51101003527928	6.75133506739692	6.85765956880097	6.9895995957352	6.31602384234242	6.17869089484614	6.82100096164664	6.08313312139769	6.56338776305971	6.28970038401093	5.88641942956809	6.2593814347672	6.7802956825803	7.30574277926806	5.96539907076302	5.99003010252855	5.99335636159625	5.97952181233545	6.35188000563927	6.64734430667556	6.25063514398258	6.48713281546687	6.67067192972978	7.51369536591121	6.68501534360348	6.72287073134995	6.49356156526104	6.78630207142565	6.3611674558926	6.35607283729002	6.02616690228934	6.16742624089889	6.76351797792487	6.73252254636391
TJT6lTd6kvaIuCdH_8	1190002H23Rik	Rgcc	ILMN_2593774	66214	regulator of cell cycle	NM_025427	AGCCATTGGGCCCATCTCTGGGCAGTTCGGAGAGTGAAGCTCACTTTGTT	13.547870378551	13.4530424827626	13.4048585081498	13.1521817674769	13.8457704403444	13.7579492396762	13.8538552932707	13.885231296961	13.5549447553113	13.9967334198639	13.7900746258874	13.4904845776459	13.3732912845054	13.5828752304744	14.0367343694988	13.7317451711946	13.5617580584045	13.4663390384212	13.4283014190588	13.6772473469727	13.4530424827626	13.2408610298786	13.9573135600268	13.9274485915191	13.9031869216946	13.9173691099564	13.8619833264332	13.7421979725468	13.9850251153652	13.7058401849066	13.4094028643105	13.4150591050369	14.1370513263203	14.0049209770033	14.0578661140821	13.808937046304	14.0254725196337	14.1620438886836	13.9274485915191	13.8762136644992	14.1264605451348	14.0822650499991
fT1uc5rEx8B7ypKHVI	1190002N15Rik	1190002N15Rik	ILMN_3162133	68861	RIKEN cDNA 1190002N15 gene	NM_001033145	CATTCCGTGCTATGCGGTACATACTTAAACTGTTAGGGCAGGACTCCCAG	8.06633991198374	8.62432217835485	8.13432811824571	8.22389870379427	7.54262640286037	6.68920621542205	7.2668719649524	7.26611336955819	7.15272763297676	7.66467522706058	7.45806436541591	8.061285435135	8.74484636198422	7.66284157524385	7.70964665248697	9.00781796230504	8.66157763759661	6.91483896538764	8.57224892310724	8.72307981842661	7.92036134526386	6.77243361838156	7.56683213599516	7.28014479293866	7.17891151060991	7.28873911761593	7.46846050794817	8.08801810087683	7.88173262169698	7.4944472406427	7.59105449488195	6.8573816774993	7.20165588974764	7.13919074498448	7.57256446937861	7.25263672947128	7.42291743525682	7.58931440186378	8.02306724126185	8.81017654531711	7.23599582803855	8.113292487784
WVOtcRRcWqi8C47vF4	1190003J15Rik	1190003J15Rik	ILMN_2734924	76974	RIKEN cDNA 1190003J15 gene	NM_029821	CCCATGGTCCTACACCACCTACCGGGGGAGTTAAAGTGATGTGTTACCTG	7.93770342685048	5.84297794619462	6.49278014158668	5.03128080576862	6.55826506201117	5.50301435456639	6.37738371199507	5.84128817726282	5.62163025121818	5.65327779043861	6.33836496950834	5.53886246158184	5.95469976508652	5.9559949193044	5.361789167285	6.30802151000269	6.11340457430303	5.98409814746499	5.79503660038283	6.10415440755665	6.45917120922892	5.795786301484	6.0476445019695	5.88135791548243	7.92471164353826	6.10070865352051	5.39481769452421	5.84624008367093	5.73307195788506	5.61980328677507	5.65612344892222	6.50095772174758	7.05056750500159	6.26636557867931	6.73111206542558	5.96516593220433	5.92916256581559	5.25703649020813	5.51062069960001	5.0601809325558	5.76940555369549	6.41002438588483
ElQxouUNAhe5IltVFw	1190003M12Rik	Gkn3	ILMN_2856588	68888	gastrokine 3	NM_026860	GCCCAATACGGAGTGCCAATCAAAGACCTGTGCAGAGCCGTCCCCACCTA	6.51414054976916	6.57777159329057	6.87528247326367	5.24569635799767	6.62885271864282	7.68116653104847	6.49229161542003	6.96331012446297	5.55844775886268	7.14494869906901	6.79195339487535	5.67936941518623	6.78538062669484	7.02552585299675	6.26130839044834	5.03558570108004	6.3891054449748	6.10795283353557	5.84035047058411	5.34793890042619	5.58516305959462	6.1259754493558	6.97148389331062	7.21373021335325	6.81399227767463	5.90033841340972	6.55591951953387	7.28989820327324	5.98468980801251	5.80964242698487	5.84274223208979	6.29978763080887	6.8053925421473	7.02908769443267	6.42848738905395	6.6156653402543	6.5769780424094	6.43323542528621	7.20504008076187	6.37530650802787	6.79316616354054	6.34595355695966
6FhKviO1uLhAmgmLp4	1190005F20Rik	Trmt1l	ILMN_2963792	98685	tRNA methyltransferase 1 like	NM_026876	ACCGACAGGGTTGAGATGTCCGTGAGTGACAAAGCGGAAGCGAGTGGCTG	8.94063328677881	8.88510094683001	9.05441177833779	9.15862150001626	8.90382121626263	8.78019021407901	8.88007892275002	9.21538283513645	8.88871457298354	9.00057630017014	9.01316122329117	9.01524732668627	8.77037505370398	8.51738512987397	8.57807961292275	8.95245534365561	8.74388916871548	9.11914723862878	9.00739308491048	8.63995448843656	8.57920420063311	8.45429191562714	8.59403977454069	8.81017654531711	8.7220836795003	8.81267445998926	9.2828953567465	8.70731720277002	8.66954872230049	8.78836737645057	8.95245534365561	8.82706423180566	8.94539690014608	9.22733120576113	9.0100684799301	9.08382097722031	9.10376008583495	9.25936061075826	9.19496842350866	9.02977235994395	8.700025946662	8.9752976296026
oNbpd4tZFBUhVp_uCI	1190005I06Rik	1190005I06Rik	ILMN_2699367	68918	RIKEN cDNA 1190005I06 gene	NM_197988	ATCCGTGGCCTCTGAGTCCGCACCAACCCAGACCCCGGCTTGGTGAAGAG	8.66571665224972	8.99475247572981	9.23736323186915	8.29607356089099	8.27479403921468	7.87850144998769	8.13387834001636	8.8130389711322	7.7597247483882	8.47613614500459	8.85305041058152	7.77614025039666	7.77154986394397	8.87591951791076	8.54342372574857	8.69110974367667	7.68154223593705	7.76453977700779	7.16383444070798	7.86237163342794	8.02212181571968	7.3043224819311	9.30819152815476	8.81114412268231	9.00205649739715	8.52695965785696	8.32738366571016	8.57025601815947	8.2522721351404	7.76611868640388	8.13574875416168	7.25875751849657	8.05098532940928	8.78080514799518	7.76901887986049	8.28124749056683	8.49282672616611	8.89456977125993	8.69708846314802	8.19796341679068	7.28808139872891	8.35967984019219
TeqMlOCuerould96NM	1190007F08Rik	Smim1	ILMN_2893564	68859	small integral membrane protein 1	NM_001033144	CTGGGGATAGCCATGAAGGTGCTGGGTGGAGTGGCCCTCTTCTGGATCAT	9.24189891568151	8.07778339565546	10.0359415485568	8.45030930447084	11.3233284822625	10.7946453877048	10.4848244621116	11.9034356105218	10.315178336394	11.6045158433121	11.7091316936709	8.44888108002155	10.7400489965914	11.255336854252	11.5105274102631	11.0923248051187	10.9303756223982	10.4799445759195	10.0633289376938	8.59510730897017	8.07818984777906	9.80296562994974	11.5277686886949	11.8425116682264	11.7091316936709	11.4852950397352	11.3514906441676	11.501960071459	11.0635920242073	10.8164925233693	8.16613459616939	9.55891410209081	11.4457928718557	11.6924905525937	10.4636878521329	8.37785019248693	11.5475081769008	11.5988480636637	11.104655666243	11.079090768708	10.2693915890388	11.5302529628378
HemkAFeNe5el.mpuAM	1190017O12Rik	Smim11	ILMN_2795854	68936	small integral membrane protein 11	NM_138743	CTGGCGGCAAAAACCCTGATCCTGTGCCTGGCCTTTGCGGGCGTGAAAAT	10.7921460881358	10.7312967752793	10.5383849316251	10.7594323456357	11.1637468404344	10.8550266903486	10.3285997470903	11.0034848857951	10.1495143446571	10.8605204380049	10.9570279668248	10.0332468438998	9.84257519310738	10.8320752567165	10.5124344402165	10.602202942654	10.3950577092076	10.4740063309507	10.3651224451101	9.85322187449334	10.6711312541966	10.3660701997782	10.5712230381792	10.9322230319717	10.9132615694046	10.623766775031	10.6577531850344	10.6531506339358	10.4182504721675	10.3608899257446	10.5712230381792	9.95776563592837	10.5684032782263	10.6628411550687	10.3522749168557	10.3431827012699	10.7882472377063	10.7841964683356	10.4799445759195	10.290011351619	9.65365201584632	10.3932834921999
3pd0jXn61endf4Tdxk	1190020J12Rik	Nccrp1	ILMN_1217003	233038	non-specific cytotoxic cell receptor protein 1 homolog (zebrafish)	NM_001081115	GGCCTCTCAGATCCTGCTTGGTCCCTGGCTCTCCTTTGACATCTCTACGC	5.46875435572218	5.71852049854217	5.70758173894202	5.410814322168	6.25122104426509	5.52995819709512	5.20910012120246	5.42383623989363	4.79132087220297	5.55487862708963	6.02428258314608	6.2847828807449	5.61078761990023	5.47021303641728	6.03583668903995	5.25265532072715	4.93049017627402	5.60209254649036	5.61231722022577	5.7696588326726	6.05462129781816	5.88210381690325	5.5421085830687	5.641904700422	6.00751150391023	5.66321132766991	5.09223823067799	5.40068721605271	3.85618297097459	4.98729829804987	5.97279454819355	5.80929032231517	5.83058776449299	5.85505633111669	5.78119006644883	5.61359581400928	5.53192187702974	5.28423834300505	6.2880335155522	5.47077510707751	5.55797497713213	5.60883673358787
01F71J7uJ9OPu4Qd3U	1200002N14Rik	Dram1	ILMN_1219820	71712	DNA-damage regulated autophagy modulator 1	NM_027878	TCCACCTGTTCCAGCTGTGTGAGCTTCATGATTGTGTGACAACTCTCTCC	11.757706151393	12.2008037576756	11.9210175325413	11.8393943984842	11.7325842828911	11.5502049242706	11.8157335021663	11.6169793721202	12.0651049991748	11.9658165118641	11.4202316053915	11.9403962440813	11.4883237527253	11.9848329116455	11.930347795502	11.3686798786907	11.2929290057888	11.7292223349053	11.4020805680402	11.996385183967	11.9807789154552	11.9882310740139	11.6619187854885	11.8311196929199	11.6604387288093	11.9015675608487	11.7408468296603	11.5988480636637	12.4151621482591	12.0385716168361	11.92285978881	12.0708287609413	11.3303991563675	11.7765435004029	12.0425076978475	11.7274617550081	11.8963753199876	11.6983984881635	11.778235730247	11.3794145724953	12.177805460892	12.1453464115526
HtjPQUk5fodx7qCFc8	1200003C05Rik	Jkamp	ILMN_1223051	104771	JNK1/MAPK8-associated membrane protein	NM_024205	GTCGATATTCAACCAGCATGCCTTGGACTCTACTGTGGGAAGACCCTATT	10.5584438232448	10.0984231794748	10.0160084490062	10.255454099857	10.1495143446571	10.0167588326116	10.0202246386772	10.1449278516269	10.0595291562422	10.1627867244971	10.3584711620009	10.2028068818416	9.95007393969824	9.70621130972676	10.0728224774206	9.91908987147966	9.72012597328971	9.35833314823701	9.6337361512941	10.1928469823164	10.138995864838	9.9182276054535	9.65503900471836	9.64470485848159	9.79088537319568	9.86338468287867	9.93741167078238	9.7882017635429	10.1555477788026	9.99854591886478	10.0018556872465	10.0917651375584	10.1361515894804	9.76061111783221	9.96504464335687	9.97769031847431	10.0269107647468	9.90393157958441	9.96579818122525	9.70982702441279	10.004598890738	9.79149741731015
9eQD8WBTRox3SCqUOg	1200003C05Rik	Jkamp	ILMN_2734290	104771	JNK1/MAPK8-associated membrane protein	NM_024205	CTGCAAAATTTACCGAACCATCACGGATACTCTCAGAAGGGGCCAATGGA	10.7946453877048	11.2654010531386	10.4050309739695	10.9367512037004	10.9313160622076	10.5411449704735	10.9367512037004	10.749053788923	10.9775264144996	10.8218946891978	10.6381394399795	11.1687721424312	10.502374750745	10.9341549101973	11.0249162433496	10.4652640066436	10.764370825566	10.8377014239696	10.9400081315793	11.4640829962195	10.9807579822076	10.9492584821844	10.7331381683601	11.0283534373715	11.0420003445348	10.713908785532	11.2433562941842	10.9047904606266	11.1603662063686	11.0318504376306	11.3190424823996	11.1105858666532	11.0270885916633	10.8320752567165	11.3655562921359	11.0081811046846	11.0718371932305	10.9555247507327	11.1000567526687	10.6186403731475	11.0623941179473	10.8164925233693
rzxm95_u8OOfeaXdes	1200003C05Rik	Jkamp	ILMN_2943319	104771	JNK1/MAPK8-associated membrane protein	NM_024205	TATTACGCGTTCTGCTTGGTGTTAATGATGCTTCTGCGGCCTCTCCTGGT	10.9228017531512	11.255336854252	10.5550059009198	10.9763443816554	10.7301335300814	10.5673824016661	10.5055643758114	10.4528294507707	10.5609697615525	10.6439586598689	10.7955930476764	11.1905956602074	10.7832309986302	10.8227769600321	10.8663002139305	10.2741258880828	10.5293791717655	10.454494774308	10.3537363282785	10.953369626777	10.790202199544	10.5180268544424	10.4520509077179	10.7235186924125	10.3011983494392	10.582665038363	10.5411449704735	10.4688104882824	10.7541440561545	10.5721259902027	10.55672910743	10.7713481486545	10.8197110031777	10.3842231440597	10.7400489965914	10.6587358518675	10.622073895728	10.6607679029906	10.941768822182	10.5478655089647	10.7882472377063	10.578959947705
ltF6gKLdHLhe3i8r2U	1200003I07Rik	Zfp869	ILMN_3135697	66869	zinc finger protein 869	NM_181274	GTCACCTGGGAAAGGAGTCTCACTAGTGACCTGTCTGAGTTAGGTTCGCC	8.28346101683258	8.20994989603913	8.40859343071071	8.27607498178953	8.61683266746921	7.984003787767	8.73121006345153	8.56644884230923	8.05006661133716	8.29103101344857	8.48472400829281	8.18080030513763	8.73375499958251	8.78605484822583	8.69651962421703	8.20536954695184	8.49953753015303	9.11290167825737	8.99999276631841	8.43230038022177	7.74771242819749	7.98440446011532	8.6793251710159	8.29971323445004	8.68886535661373	8.85054207207039	8.64101658782778	8.62609095889599	8.34147355873273	8.33938831558848	8.40499935271499	8.22283086633283	8.13666314788038	8.50867070336515	8.43150481835816	8.09970727396865	9.192817403565	8.76858591039195	8.59564218135378	8.56117442673338	7.79713941147385	8.67716347939889
3n86QPVLPMNRH9s3ew	1200009F10Rik	Ikbip	ILMN_1255564	67454	IKBKB interacting protein	NM_026166	GCTTTATGGCAAATTCCCAGTATTATAATCCACACTTTCGTATCTCTGTA	6.20406898969643	5.45339200278595	5.93777455488157	5.11900063541654	6.63387847353247	6.98586298135244	6.40531189365039	6.6990218264449	6.88898507069498	6.58669105803312	6.4504220397816	6.66659687955831	6.45202064523454	6.19866140157359	6.29390054735253	6.15870308706431	6.36565377381644	6.26019805132819	6.19664500185911	6.70641292607702	6.9686212358704	7.12285501284635	6.83283380173574	6.8627143451291	6.82836302780524	7.12815181212066	6.52969990304718	6.75102675339747	6.86497351799857	6.64963661095173	6.90206165986686	7.54733190124696	7.61201779518309	6.74471530367514	6.96464368508279	6.85598946637117	7.2325822362135	7.0582353491271	7.04156167701263	6.7561129174081	6.99104379711834	6.79438526247867
cXb6WKN7RXdTh4VQvo	1200009I06Rik	Exoc3l4	ILMN_2740207	74190	exocyst complex component 3-like 4	NM_028807	CCTCGTTGGCCGAGGATCTGTCACCCTCTCCATGACTGACCCCAAGTTGG	5.74312236521974	6.41409664362759	5.77746393402868	7.09779356740368	6.37021010917143	6.97352033095414	6.71168110049947	6.4178526836392	6.73171397227866	6.2265777210501	6.04237802139821	6.44679447624848	6.13667043337461	6.24761066076436	5.7716377521499	5.87170348412055	6.6185834351648	6.33061704181445	6.50095772174758	6.0943268782817	6.77640774207602	7.1202327123421	6.22983582575259	6.33061704181445	6.49640320572437	5.75059790156784	6.44333519044365	6.08086301211931	6.25614713754267	6.35920068253215	6.927055470978	6.64638913132809	6.26199920286162	5.64826985789191	5.4411301475487	6.20743548626056	6.09128667734695	7.12605497695922	6.01452432824172	6.49175955276468	6.36952140709027	5.91573443198754
TCknpnN1mieilHFeSM	1200009I06Rik	Exoc3l4	ILMN_1248750	74190	exocyst complex component 3-like 4	NM_028807	AAGGCAGCTGGCGCTATCTCCGCGGAGCTGGAGGCCACTACCCTGCAGAT	5.56029128375427	4.89628042233069	5.07866969172991	5.27142642335854	5.08753676843037	4.73612122754352	5.13807573771654	5.05835974262472	5.55878301590971	5.31660481755694	5.77472066430189	5.6811732687593	5.68165471098397	4.30767995319987	5.61852934750983	5.22234943183093	5.86677588504414	4.28208575998678	5.84837385290361	5.79057896689539	5.86180283669558	5.87740325320868	5.60522159670688	4.65705798126642	5.49194837174036	5.50060175886771	3.6732944366215	5.64705371729367	5.37523655045945	5.69576567873529	5.40132852098064	6.0256983111919	4.89505363167917	5.4827327508837	5.21406677464175	5.99683011692818	5.27791518865656	5.44898366522568	5.19636875319997	5.02288385239399	5.37846751460791	5.30609213274316
T3l_VB7Ie0UAV.Dl6E	1200009O22Rik	Tril	ILMN_2615431	66873	TLR4 interactor with leucine-rich repeats	NM_025817	TCTGCCTTGCCCAACTGTAGACTGTCACCAAAACCCTTTAATGCCTGGAC	9.41671857448578	9.24949812116891	9.15018924286034	9.6007446829685	9.84197285845758	9.99165406888399	9.25825223134112	9.38263168462636	9.9763580859201	9.82759022599277	9.29824936958494	9.76726207162524	10.1383761110482	10.0339634332553	9.63314622349737	9.28545483227358	9.96814989573775	8.45511869613179	8.92977463917333	8.84445235203322	9.52604027478969	10.0239277230878	9.85322187449334	9.62749896593002	9.41437653962518	10.183500603277	9.26636520412973	10.0532477164603	10.1911954359321	10.0512376202982	9.54382238485307	10.4347467318513	10.1564643682914	10.1555477788026	10.4904628568348	10.0424341345446	10.3337013029358	9.9182276054535	9.59254006848708	10.1339978743814	10.4817534154333	10.0887451208483
oZBRUuos8zr8uewkOU	1200011I18Rik	1200011I18Rik	ILMN_1238691	67467	RIKEN cDNA 1200011I18 gene	NM_026177	CGCAACCACCCAGTGGGAGTATTATATGGTTTAGTGCTGTAAGCAATGCC	5.58045963378236	6.7759420900654	6.17787520065887	6.21236286820071	5.5696702065603	6.11180915020229	6.06721590707419	6.23799483962174	6.33271452436444	5.67127150497856	6.22389155155236	6.16046265788553	6.53508826030835	5.77936911664258	6.33836496950834	5.08241340825506	6.08392576246282	5.71796767550797	6.05026663358251	6.75133506739692	6.19373069194782	5.43865342472706	6.12929955034088	6.42334756101153	5.79991417702507	6.27403054723685	6.04037509118951	6.44495098797535	6.24389941682497	6.01249132496835	5.90359729134619	6.39311211102249	5.90125364470812	6.20044907906811	6.19802981584041	6.29614268582775	6.04659588226004	6.10596015920475	5.98212279296833	6.23632339417825	6.00899856224596	6.56166873230124
H.rxCz0s.oQw_9Tz9M	1200011M11Rik	Smg8	ILMN_2696126	74133	smg-8 homolog, nonsense mediated mRNA decay factor (C. elegans)	NM_024262	TTTGGTTACAAGTATTCAGTATTTGGACAATAATTGTTCCATTATTTCAT	5.36720442403874	4.92579824747919	5.29490479466631	5.32941804569613	4.72739585552068	5.48496980584507	4.9840471257718	5.41028241063428	5.42638398410394	5.32997496708642	4.66433111419064	4.39490408252349	5.09382371418744	5.12717037555068	5.5688463155997	5.56879699240005	4.32092229982473	4.88430879640138	4.50143396673612	4.12146133729151	4.64420679454184	5.41163547889697	5.36478770954136	5.06974578609363	5.04684290247164	5.89595531690695	5.22046543746813	5.0034992411024	5.4435621954908	5.27331787324939	4.47379635881434	5.50023773285673	5.34450002212963	5.52995819709512	5.43103249736599	5.29581538421606	5.26994237300299	5.34942525986299	5.47442399984989	5.55709734741897	4.67528111127926	5.77582374500877
fXbZKkip4JRPOdB84o	1200011M11Rik	Smg8	ILMN_3105117	74133	smg-8 homolog, nonsense mediated mRNA decay factor (C. elegans)	NM_024262	CCTCGTCGCAGGGCAGAGGGCTGAAGCCACATTATGCTCAACTTATGAGG	5.44322335379416	6.33770145689413	5.17084415871491	6.29789368375118	5.86981779046146	5.02985632553345	5.36402753142871	6.09681320062097	5.74214544896274	5.57805113964024	5.69036999693711	5.82769139936409	5.66578231008488	5.43640315136101	5.48461943699877	5.42255323797955	5.09312725014582	6.01068083496052	5.67073641800234	5.79418789387642	5.38315542794488	5.11315923938859	5.88742417049356	5.32085511259657	5.44920799305374	5.70653050778049	6.29789368375118	5.82165534166617	5.92955119227877	5.87905255033559	6.41570844720361	5.57104587932732	6.29220122921961	5.19290114918911	5.67251433066502	5.59091245220677	5.72893640428595	5.579391569939	5.2540749860906	5.15813588108112	5.15333763978221	5.65450118318426
H5Jao9H2aKzpxpoKwU	1200011M11Rik	Smg8	ILMN_3031706	74133	smg-8 homolog, nonsense mediated mRNA decay factor (C. elegans)	NM_024262	TGCAGCCGGGGATTCACTTCGCGGAGGTATGGCTACGGCGGAAGGTAACC	5.70043302656049	4.83445936736487	5.20115988283348	5.37811137337036	5.62824592368008	4.77317036079273	5.55042108014621	5.76906720138583	6.0014256661069	5.75272054487467	5.33008522353345	5.0151176264503	5.41466674194932	5.02972354065936	5.25177412283833	5.28589330317339	5.49671313144093	5.85689043817448	5.30850511066821	6.1583366372476	5.33859849454473	5.80411267447573	5.50060175886771	5.75495334886001	5.63719021798351	5.97687011075721	5.31927915906465	5.34839952416992	5.76825360421401	5.49969134254551	5.8746486834909	4.82620926198112	5.50826261073307	5.67381921280991	5.5723864934737	5.49895616232881	4.89384907993006	5.76644158567583	5.65758323872411	5.31332631764978	4.9560323918332	5.94431656441034
9dQTbtTeiiOct5eRCk	1200011O22Rik	Lrwd1	ILMN_2679477	71735	leucine-rich repeats and WD repeat domain containing 1	NM_027891	CTCCAACATCGTGTCCATCTGGAGGAGATGCTAGTCTGCCTGCACAAGGC	7.426120512185	7.45657352625203	7.12605497695922	7.48810395651755	7.33604915147368	7.73360972682303	7.81546311891345	7.91942849967874	7.78305705720165	7.77033994162247	7.83002524408907	7.75652819039118	7.56496858776696	7.52234553719443	7.76203453395828	7.74881365900852	7.99197729916136	8.05378251455268	8.0163236489695	7.08603711972999	7.47387978072698	7.74648379842452	7.62122060317209	7.66023143413159	8.12755716325724	7.80050090383137	7.63273466702005	7.68562498866364	7.60456764435691	7.49811815111605	7.49053380620745	7.89591790065778	8.08295957444374	7.84592983543534	7.76374055044709	7.8491902381748	8.19660676356785	8.03569502729789	7.73538975694688	8.13574875416168	7.60336903225204	7.58888565849149
cocXnywupOfeNRxxSo	1200013B08Rik	Sash3	ILMN_2933887	74131	SAM and SH3 domain containing 3	NM_028773	GGACTACCTGCTTAGTAAGTGGGCATGCTTCTGATCCACTACTACCAGGG	8.4546943538536	8.1859865328889	7.77568032390178	9.2454945352469	8.30723643658443	9.30058892008938	8.19969021465458	8.03811459844602	9.42576532526289	8.41708244564598	8.26421115800895	8.87259546498744	8.44682055599225	7.3767524029275	7.9688214467716	8.56255360180246	9.00057630017014	10.9968768401103	10.9202358719626	7.40964230449044	9.01628116379107	9.70503827383447	8.32267598414642	7.67684446660921	8.08416319526261	8.23782609117494	7.74045867854816	8.18449651457777	8.5761789295286	9.07298212046123	9.23792079319676	9.1346127198604	8.24787299904633	8.06633991198374	8.19888820166215	8.79293903603596	8.745348978402	8.64668161994628	7.63684079586737	8.04678394241244	9.00155452557711	7.74683504469371
xp6yXrsCFC9Lnsofco	1200014J11Rik	1200014J11Rik	ILMN_2623480	66874	RIKEN cDNA 1200014J11 gene	NM_025818	GGCTGGTAGCCTGGTGTAAAGACCAAGTTCAGTGCTGTAGGACTTCTAGG	9.1281409700303	8.57137305712207	9.11756966246162	9.10587343514694	8.96694102665835	8.98129365412167	8.89875591341953	9.02693379713576	8.76068265919873	9.26739174242368	9.33269908300653	8.88220942602083	9.0252116657006	9.14951972092665	9.17706525406833	8.77120294092554	8.58876696679668	9.1239393917448	8.72927592978911	8.61093383001321	8.71657051405322	9.14856594990058	9.02072852449091	8.78305114850561	8.63883381208528	9.20429443902933	8.63836677890476	9.20039793428593	8.84556745141262	8.83066467285855	8.87796016792203	9.192817403565	9.2513138889207	9.25711616560264	9.05536754532756	8.83663871590441	9.21269310043181	9.30874760768872	9.12563289284956	9.08829351916194	8.96273090130944	9.31092270085204
01.sHs7Mjz.DvP.PwE	1200014M14Rik	Poc5	ILMN_2613750	67463	POC5 centriolar protein homolog (Chlamydomonas)	NM_026173	TCCTTTGTAACTGTATGTATAGATTATTTTAATGTTATTTTTATTTAAAC	5.61359581400928	5.43307375439038	4.88175951550844	5.57850041255699	5.52399351643394	5.38659851517773	5.16310671730218	5.45356526479852	5.13118037022666	5.20559424640602	5.21804538372338	4.88800342657152	4.8337338072263	5.62682662145607	4.5218531513386	4.99512625542145	3.9399612814942	4.67466167060105	3.94922685951921	5.1703899366944	5.0639614244793	5.4182040388994	5.8553171149378	5.46785424074705	5.70094236190191	5.40048014427499	4.71266829708145	4.79346801349747	5.22036310093729	5.48065986167575	5.01152897560985	5.12249458224273	5.52320376901311	4.42378615488682	4.23655128644916	5.48319000511544	5.52002291340314	4.49435075475063	6.01512219431926	5.30855451949745	4.31350106170585	5.12951412884758
itEVxcYoQCiUkSVKx4	1200015F23Rik	Rmdn3	ILMN_3150536	67809	regulator of microtubule dynamics 3	NM_001033136	GTCACACCCTACCTACGAGGACAAAAGGAGCCAGCACAGCCCAGGTACTG	10.5648841982953	11.1440011650021	10.3514816379008	10.4248405048622	9.54995206304754	9.62369911030797	9.51530152949669	9.73869927450003	9.89183199833363	9.61499154387405	9.82346743600467	10.510515227181	10.3528935037264	10.0332468438998	9.69917723596488	9.82346743600467	10.1236977453065	9.74375835666157	10.1611703914609	10.7820178032583	10.3439499002851	9.80432988571813	9.45191704365306	9.75942358222142	9.73207623812632	9.73998471911531	9.94402482563362	9.70375769107923	10.0129347419379	10.1302184630558	10.5880567084636	9.96349817170752	9.62165940593441	9.15962840453134	9.77505919900427	9.80746123939714	9.47047491259043	9.5529487598355	9.78960553988652	9.88425592829916	9.72707003783385	9.62955896590822
iTtIXx4ooiaggtc5XA	1200015F23Rik	Rmdn3	ILMN_3071764	67809	regulator of microtubule dynamics 3	NM_001033136	CATGTCAGACCTTACTGAGGAGGAGAGCGGGAAGAAGTCCTATGCCCTAA	10.1806501268768	10.0352924207661	9.56015452976695	9.89991913044131	9.24242904843178	8.90636482720606	9.02653679050627	9.44365307016833	9.2800294160076	9.15702294219612	9.64214654099735	9.61667571154207	9.23191698772136	8.75342875149102	8.83121485350752	9.65119785618793	9.10842125564104	8.6205595867664	9.30874760768872	9.56419463730651	9.67906906239996	9.12759511040222	8.89875591341953	8.61531406373622	8.86249542179341	8.89017071204002	9.31558240840152	8.77535998076316	9.16184031709102	9.47455036185009	10.0065144120326	9.43000511091031	9.07360848344961	8.70145732733008	9.0187727422051	9.23356990607493	8.36908630388675	8.82877624422	8.99025225081213	9.29991841805325	9.12442459446022	9.30763956836104
EVQh8IThTlFE9ROp58	1200016B10Rik	Swt1	ILMN_2798079	66875	SWT1 RNA endoribonuclease homolog (S. cerevisiae)	NM_025819	CCCCAAGACTTAAGACATGACCATGCCACCACATTCCACATGGGCTGCTT	7.65787695966924	8.02774703550035	7.45896660320296	7.56986037003587	7.53496186078143	6.88188167840424	7.33045575131415	7.51446435152961	7.48810395651755	7.37815710483801	7.41986819341223	7.41602307034555	7.86715605916091	7.77796783109509	7.64037884461472	7.35893315118981	7.36008201033894	7.66435953535281	7.79356533233371	7.52358087824086	7.0974753672969	7.051291029008	7.8539566202241	7.37855178317116	7.2151485170607	7.44082572597825	7.6342830900228	7.62004766973903	7.38794054663492	7.09078589311064	7.2059344091433	7.28236730867531	7.24896231825365	7.60967633010735	7.4760194602006	7.6972105174468	7.50825292880009	7.73045667506693	7.68562498866364	7.50479686917266	7.33742898787515	7.33342593552006
HpjtP17m.UsoCJV3jk	1200016B10Rik	Swt1	ILMN_1236716	66875	SWT1 RNA endoribonuclease homolog (S. cerevisiae)	NM_025819	GGCGATGTCATTTCCTGTGCGTTTCCAGTAGGAAAGAGCCCCTCTGATGC	8.83514293101998	9.00267187422253	9.11114074285492	8.87960410181066	9.01316122329117	8.50001029864907	9.13974557694887	8.88670766142358	8.88617978455728	8.95689176922319	8.90234775086051	9.19673210271383	9.33209071550819	9.07412086473148	9.30392260876124	9.0333935187256	9.08243647116526	9.41671857448578	9.41831672379728	8.88319728958117	9.15018924286034	8.74586565992598	9.20652318336774	8.94893733509933	8.81165127922713	9.01931125451818	9.23913166562298	9.07737760010811	9.28601240651994	8.89767283397891	8.86788114884265	8.74338710657208	8.74586565992598	9.02473566240019	8.93379908012499	8.90475354071677	9.14139363400865	9.15533808386365	8.83260269984961	9.12935112548263	8.97720404404438	8.68639325984892
6eyFIQKAIPpff589II	1200016B10Rik	Swt1	ILMN_2631656	66875	SWT1 RNA endoribonuclease homolog (S. cerevisiae)	NM_025819	CTGTAGACCAGACAAAGGAAAAGAATTGGCCTTCTTTGCTTATTCAGAAG	5.45699932946165	4.94369913151068	6.32169584105525	5.79467688163952	4.25093730209202	6.00075486053504	5.38448974570489	4.68688020012469	5.59899899336551	5.56560775663865	5.09836831120474	5.85399297569657	5.71192737531298	5.38440119290375	5.47552999527172	5.6423688494339	4.77400533869367	5.4108875688531	5.42656191035856	5.42922927884439	5.55273017050144	5.65710291779423	5.43849854763854	5.80988877350752	4.98422007229582	5.36636144930812	5.72411261509541	4.68379498055907	5.67362940722962	5.42428809621104	5.13939290388582	5.49295106843625	5.92419124002405	5.87234072233846	5.56428903276737	5.11674031607601	5.69109733950877	5.28102859775418	5.56765454109463	5.8317994761989	5.68302576161523	5.31003835569683
oC36KFXbcGz1cDr7ek	1200016D23Rik	Scyl3	ILMN_1235616	240880	SCY1-like 3 (S. cerevisiae)	NM_028776	AAGTCTTGGAGGACCCCTCGTCTAACGTATTCCCTAAATGGTTGTCTGGC	7.23747786958448	5.9474974356332	7.16557788868638	6.61503995416093	6.20743548626056	7.08106618642629	6.60997172896391	6.5169696303234	6.47487645022864	6.59658710321319	6.39767212142354	6.81944042414675	6.52838458569653	6.56459283897329	6.55253209873782	6.76883190407482	6.63281073331591	6.53881389318997	6.59456250509995	6.43974209470149	6.73111206542558	6.72318185999368	6.41478766715025	6.52291909877449	6.15048785394535	6.47005361780657	6.37807816575804	6.19622682601354	6.13965524435447	6.35548051499249	6.43801130923081	6.30683149930186	6.64049470215221	6.58918729244345	6.28066576095554	6.24211210132271	6.27684395765764	6.56708421633311	6.26130839044834	6.71600731226421	6.94551180878515	6.59053018308147
o3VT8BeJ5cORL6sKro	1300001I01Rik	Cluh	ILMN_1217040	74148	clustered mitochondria (cluA/CLU1) homolog	NM_001081158	TCTCCCCATTTAAACCTGAGCTGCCTAATGCACAGTTGGGTAAGGGGTGG	8.36108530145679	9.10778671674968	8.96374796309011	8.05501423989721	8.59160402730225	8.37544065273246	8.59510730897017	9.1250370012511	8.3958435298114	8.3507830680627	8.58295377509431	8.09970727396865	7.95986909537145	8.75393103725903	8.44427742362125	9.06252338298634	8.6957419471865	8.49282672616611	8.77760495462294	9.91670134255364	8.62288578540514	7.67841741097304	8.65005414686423	9.00464096427066	9.23641215991993	8.99025225081213	9.43935076714046	8.84556745141262	8.73375499958251	8.8949788514726	9.57036810786665	8.40680119681582	8.61146548706517	8.80848831597464	8.77425173092453	8.42169248616823	8.06041556496756	8.59818624377695	9.09835274392814	8.01708394767122	8.00569369321845	8.38852203686917
6EB_wC30LfIJCz.54g	1300003B13Rik	Zfp946	ILMN_2697164	74149	zinc finger protein 946	NM_198003	ACAAACTTGTAAAAGTCTTCAAGTCTTAGAAGCAAGTATTTTTGCTGAGA	5.29540395236649	5.60416240530473	4.8929990969874	5.85939808640365	4.84172951399583	5.36047883072276	5.53091600122749	5.36670913079362	5.26756772060046	5.00847495900357	5.64002699700373	5.91386498067603	5.19120203937458	5.10249609144676	5.1927165494964	5.35298461168814	5.47424073019921	5.65710291779423	5.12181220163685	4.96183327152625	6.34944340717071	4.3892196979773	5.06344385313324	5.86517401207506	3.81189062038835	5.19589289963897	4.83552043627765	4.88559462034261	5.07694360552107	5.3469367052472	5.64943434202645	4.76035829827211	5.47930100326167	5.12227297987208	5.31619970483414	4.80903829766446	5.11478010845745	5.39326399238529	5.34253853062216	5.68311471532471	4.76063437053701	5.42889717755894
or.igg54KVCBDCUydU	1300007F04Rik	Abhd15	ILMN_1234692	67477	abhydrolase domain containing 15	NM_026185	GGTTTTGAGGAAGAATGCTGAAGGCCCAAGAACAATAAGCCATAGCTCCC	6.55485163045578	7.10737599288504	7.27230635339395	6.75460391951095	6.54573101278014	7.21016810277423	6.5476663898553	7.26062509904738	6.84185545843659	6.84117249966458	7.14401877096503	6.36776462770013	6.85462887908112	7.11014787618899	6.76295656649149	6.83375917298474	5.9953632567399	6.68355637488294	6.45202064523454	8.41143579804606	7.4192253997903	6.21175625938677	6.7052086595633	7.40318797207035	7.2741621052732	7.61766113604693	7.77275437699525	7.16821348319766	7.53039368718602	7.20221373656434	7.54221882571783	7.35292289975757	7.52697052317277	7.23124004935623	7.06844608724763	7.45251913981122	7.72788614201746	7.37328043546755	6.92248671813952	6.7767279068732	6.72543006424675	7.03275516701539
W9coRN9Ua73XuF89C8	1300007L22Rik	Shroom1	ILMN_2632839	71774	shroom family member 1	NM_027917	TTCCTAGGACACATCTTCCCACGGTGTTCTCCTGTGACCTTATTCAAGTT	5.68079440550513	5.48387297874447	6.96927499618952	5.579391569939	5.8672579674441	5.83543871749555	6.78467779368513	5.09156048667699	5.79761132480716	5.95390313688902	6.487495128462	6.28137085603871	5.99276485672702	5.9610877357691	6.18200386465683	6.01275143952042	5.54976740289889	5.90437838377841	5.46343289591282	5.32856584014449	5.8749175179264	5.61691106555372	6.02649788257374	5.88073788502119	6.12101161680911	5.79142446118885	5.03031852892763	5.75332864743451	4.75649937320836	5.34238800804799	4.75002997544255	5.46626758403039	4.81202159284786	6.07790054386678	5.1113915918802	5.74014929761073	6.05026663358251	5.72057061539101	5.51021869094203	5.6461625099786	5.35315003175165	5.60578478929833
9b7sfX4wt908N4wycM	1300010M03Rik	Fam134c	ILMN_1225106	67998	family with sequence similarity 134, member C	NM_028933	CGTTGTGTACTTCCTTGATAAGTCTTCTCATTAATCTGATAATAGCTAAT	6.3508295647301	5.96121901691437	5.68691788655798	4.93520729149766	5.63391021270762	5.70892856063225	5.29607378752357	5.37635112178884	5.07467704543774	5.01273045473716	5.5181059153233	5.02447000919083	5.55391712261416	5.55517977403626	5.48343969892227	5.70384308426548	5.71756087338527	5.4927753863758	5.07763215010252	5.04818395255385	5.56323863219598	4.98301447810493	5.1596454970708	5.27867057028767	5.28614891852377	5.46026064957606	5.59328744946639	5.25926270056394	5.64933103690225	5.17889939298184	4.76589707512898	5.25995705479436	4.39786154901575	5.6519351302318	4.90036868547362	5.29362606647341	5.07480429825902	4.91856206771405	5.408812901273	5.40842514080416	5.12181220163685	5.63982250998098
i613Vf41Scec048Uh0	1300012G16Rik	Plbd2	ILMN_1223612	71772	phospholipase B domain containing 2	NM_023625	TGGTCCTCTCCCCTTTGATCCCAGCTACTGCTATCATGATTACCAGACTC	5.04177611881105	5.9190924422893	5.77620734718644	6.71516044261054	6.05445950125498	5.68212612884756	5.12281668701737	5.45364477481413	5.98455575900853	5.34017084618405	5.25148780659467	5.56021894019715	5.58848134394895	4.94931104751302	5.98468980801251	6.28652963908426	5.60097382970314	5.53294837867881	5.65014235546719	5.08120807032681	5.56595014389745	6.16688483912539	5.90831165571229	4.7757915942691	5.41196395953189	6.14705432788264	5.71768383892367	5.60826135593355	5.66231554818685	5.12973280311573	5.36885961530019	4.95038098140067	5.83851923000406	5.68329233066095	6.26001655314016	5.87779363687981	4.88175951550844	5.73861400809734	6.00751150391023	5.88112755175217	4.87288948446207	5.99641816983591
uRufXp.z52nQ_gGZe0	1300013J15Rik	Slc47a1	ILMN_2749842	67473	solute carrier family 47, member 1	NM_026183	CACGTGCTTCCTGGCTTTTATTGCTCGGCTCAATTGGAAACGCGCCTGTC	5.31961218149684	6.03956033603015	4.8075504512684	6.06531825981162	5.76509554960674	5.27437211382453	5.03842303158538	5.58296156295237	4.03670941664345	4.86065374491288	5.44927748032704	5.71606939482393	5.23821350027247	5.70680718959347	4.7406502412291	5.73176676732401	5.27366843225813	5.43762056250285	4.37741119299085	5.10160349762255	5.26461675008164	4.926225942673	6.42407708748332	5.06402630820199	5.83592003499784	4.96867600201333	5.1965579830787	5.11386654786028	4.86557917978008	5.35748124718702	4.81793716252453	5.01850986415192	5.27565516057959	4.25822703478673	5.35398167564321	5.4473555230229	4.91342091184127	4.84370331864486	5.03534845915715	5.15897999738854	5.22100304733544	5.33078160454741
HeUe0BOR57ce309ano	1300013J15Rik	Slc47a1	ILMN_2849016	67473	solute carrier family 47, member 1	NM_026183	CTGCCACTGTCAAACATGCACTGCTGTCTACTGTCTTCATTCCGGGCTGG	6.90177576155579	5.64115942426104	6.37530650802787	5.43613848950668	6.27617198549751	5.26973896085935	5.88545342492654	6.24197731245311	4.95948179113658	6.19622682601354	5.2091911925076	5.21176236488855	6.02598287662758	7.07012603292701	6.03956033603015	6.03638677082634	5.30179581719375	5.49784432784228	5.16233546377672	5.31030432389146	5.42264388899405	5.74187239482143	6.68501534360348	6.78413277404215	6.96558169966482	6.9686212358704	5.74391545732381	6.55224707520744	5.7146319826023	5.50478141822704	5.2475425665723	6.06783420675446	5.55736025330291	5.98796669676161	6.26225490728294	5.40725137735646	7.16634376361607	5.73926985835405	6.23895739918049	5.2387813160845	4.62485339586499	6.28270111426871
QdHlh8qBPXfrROleHU	1300014I06Rik	Pxdc1	ILMN_1219591	66895	PX domain containing 1	NM_025831	CTCACTGCCGACTTAGGGAACATTCCTCTTGGTCACATGGCCCTGACTCC	8.85353501507192	8.8356287606761	8.46080524210742	8.70145732733008	9.12989055520009	8.4742883140591	8.27555772477308	8.28993932611954	8.03782351334232	8.66110852179541	8.37544065273246	8.74435124284551	7.53174288559405	8.0419044950407	8.57487919046599	8.13946558529808	7.08460466823818	8.57487919046599	8.13749004432509	8.80491339771557	8.73077413896635	7.72476623022818	7.5645609091679	8.60167769163169	8.16126113508791	7.83621500713751	8.71657051405322	8.2575077348582	9.03907291946547	8.41968301596925	8.28730020028924	8.03130792157673	8.4621682995477	8.2425825890612	8.34402864005376	8.61683266746921	7.32208317480747	7.76650382729359	8.02586618036626	8.06330862592767	8.06085708305111	8.67390565683565
xKp6oVB5_XU7ofuSDg	1300017J02Rik	1300017J02Rik	ILMN_3004177	71775	RIKEN cDNA 1300017J02 gene	NM_027918	AGGGGCTGGGGACCCAACTGCTTGCCTCCATGTGGACTTGTGCAGAATGA	6.55433075369637	5.23868267043164	5.49247408755701	4.88208633183413	5.66878690296446	5.34229874915854	5.181905210153	5.64197974318713	5.25791138669619	5.04152634370589	5.29049313154403	5.44952312397248	5.46447148431471	5.62884436777862	5.49185117481327	5.87338420178372	5.2545489676234	5.98212279296833	5.87830803491212	6.05347340166905	5.775733739371	5.16389465478173	5.86784637205054	4.90606627631278	7.25618089116718	5.3270592818478	5.2269182168476	5.70720033589879	4.92562482780309	5.26615932908801	5.38703494221486	6.35479003377569	6.90117179172876	6.16309794700647	6.03129209435764	6.28246055221552	5.41673719127842	5.22366031176993	5.73547526148065	5.50123684789968	5.06176080235415	4.1972827196443
HkLnqOUz_RcPerc0u4	1300018I05Rik	Ftsjd2	ILMN_2681984	74157	FtsJ methyltransferase domain containing 2	NM_028791	GCAAGTGCTGGGATGCCATATTTGCACCTAATTCTGGGTCTATCAGTGTG	10.7122641561661	10.4041851438146	11.0292772085371	10.6439586598689	10.7018886630904	10.5640727372104	10.8029453990375	10.8642340369282	10.5502209778316	10.7301335300814	10.7584495507265	10.4168833652042	10.8592799818785	10.6556967907822	10.9354238635641	11.1475948146845	10.7177969936351	10.7882472377063	11.104655666243	10.3763423797435	10.3608899257446	10.8187849019292	10.7882472377063	10.6896173421926	10.6284787432865	10.8438820987864	10.9028940373869	10.8359805486298	10.6556967907822	10.7106159447305	10.850994475682	10.7693866328938	10.7723247951652	11.0578617547372	10.6617814268428	10.7157350806881	10.9742171107045	11.049550319811	11.00924802921	11.3526956865418	10.7673512545588	11.0470970603159
3LdpyBJ4lXeF5JkIEg	1300018J18Rik	1300018J18Rik	ILMN_2687854	223776	RIKEN cDNA 1300018J18 gene	NM_027905	AGTCTCGGCTAGAACAGCTGAGCCCCTCTGACCTGCAGCGCAAGAACAGA	8.23507758883549	8.25117224037225	8.36828723796496	8.05991674499698	8.02306724126185	7.95142600749042	8.05053196215652	7.98714859465557	7.82478674801858	7.52234553719443	8.22663765226445	7.72832759955936	8.18038915996597	7.74086697505007	7.67443638883758	7.67885269306183	7.55008489924491	7.42063207284376	7.74406903306827	7.66512357109299	7.96040599818641	7.86237163342794	7.88331605425277	7.48493859590755	7.48773003567925	7.74771242819749	7.78560556389034	7.61602306829145	7.61119192799933	7.55688809582837	7.4807783511797	7.71362558950154	7.59037323013472	7.75690723358366	7.64556033600867	7.6392388576722	7.28014479293866	7.76011353688523	7.70028613144669	7.94205783144885	7.83825619581513	7.54115397322957
Q545RTiKWjJK7ekSiw	1500001A10Rik	Srrm4	ILMN_1216168	68955	serine/arginine repetitive matrix 4	NM_026886	TGCTGATGCCACCATGAGAGGCCGGATAGCAGGTGTCTGGCACAGGAGTA	5.21649487409772	5.01064472309125	4.83256444626555	4.98501678907482	5.27550429464816	4.95299558841814	4.83094540754779	4.76628058723685	4.1522734943625	4.87257291229984	3.45277420736468	5.76551497424794	4.34567431694225	5.34188008287044	6.00913449684354	5.38521690346047	5.20600188083088	5.45120674088051	5.07857065381432	5.46701004687353	5.17341233368012	4.63503607872118	4.76589707512898	5.07921410964416	4.29872986611618	4.48509233790828	5.56153205277558	5.48057586508184	5.81768446416263	4.76111328408745	4.76565560826207	4.11999494736173	5.79260739489766	5.08289526923795	5.14056817130394	4.87484964436058	5.18395108983053	4.47146528703129	4.71968535111059	4.95282992806959	5.16361313536571	4.54589294753234
W45RTiKWjJK7ekSiyk	1500001A10Rik	Srrm4	ILMN_2775213	68955	serine/arginine repetitive matrix 4	NM_026886	TGATGCCACCATGAGAGGCCGGATAGCAGGTGTCTGGCACAGGAGTAGGC	4.86364371384968	5.23456934183959	5.25347273425248	4.86106489505626	4.31909559630108	5.50826261073307	4.72587254769126	5.16041893891402	5.73085327233797	5.52732025681055	4.61938982343114	4.11649220299962	5.08153960247346	5.23471643955859	4.1653787238899	5.64943434202645	4.94398914164662	5.58125270850514	4.93965844580951	4.409978464506	4.59362252614518	5.36290070278457	4.51713236284755	4.51932767612408	4.97845161885533	5.29514665516296	5.39904634573581	4.70676385747534	5.50602538463157	5.35147238234636	5.37413524229891	4.95253621408767	4.53561181316396	4.73661799713106	5.49992021391157	5.28224347839242	5.08416064675873	5.26549013313087	4.76035829827211	5.03442838739248	5.38561311993615	5.16440368826516
WKZ647rmfEbsf_tNeo	1500001L15Rik	NA	ILMN_2737374	NA	NA	XM_127738	AGGCGCTGGTGATGTGGTGCGCTTACACGTGTACTTTTGGTCATCCTGGG	10.6607679029906	10.7820178032583	10.9635416528539	10.6638774735405	10.803806586455	11.0132845394946	11.0566218040237	11.1126213602193	11.0235677275303	11.242128025026	11.0923248051187	10.7723247951652	11.0396581526143	10.9354238635641	10.8480429345702	10.8865191141419	11.0694506236559	11.6396996435705	11.5579623186109	11.0803445664643	10.6391380291306	10.8164925233693	11.167682888269	10.8905433617089	11.2255205147722	11.0943994171886	10.9945026682443	11.0867113159079	10.8377014239696	11.1255477995702	11.1126213602193	10.6675826409461	11.0121285923659	11.1244030685038	11.0623941179473	10.9248421247819	11.4091059274514	11.1843917200583	11.0553243599092	11.2518905321721	10.981760936438	10.9020452497675
u0hfUk0pIkcCl.8ees	1500001M20Rik	Tamm41	ILMN_2984793	68971	TAM41, mitochondrial translocator assembly and maintenance protein, homolog (S. cerevisiae)	NM_026894	TCAGACCTTCCAGCATCAGGCAGAGCACTAAAGGCCTTTTTACTGCTGGT	8.02682895411649	8.22059692327385	8.10689701797117	8.14503130461332	7.71415063781916	7.82693039323888	7.96192968623822	7.77354711802232	8.02633174402536	7.79101939761274	8.11722386859178	8.21081326963226	7.89493897468193	7.82300805533956	8.17391337858502	7.73501161124919	7.97356056297664	7.94549160204317	7.96661682991114	7.9398244658165	8.06596131809671	8.01325929223747	7.85162330564482	8.14905357075503	8.0561282901315	8.22884249400931	8.0195128405251	8.25537226642103	7.87355882433754	7.95513674600487	8.03782351334232	8.28154516365373	8.03082451936046	7.69684032627122	8.23560761866673	8.04016904974216	8.00521987839372	8.13052017929217	7.41559450048335	7.70964665248697	8.06777863872574	7.68858543204061
oKujiAJteH4eO_7xuw	1500001M20Rik	Tamm41	ILMN_2523256	68971	TAM41, mitochondrial translocator assembly and maintenance protein, homolog (S. cerevisiae)	NM_026894	AGGGTGGATGAGAAAAGCGTCCTGACTTGACTGATGTTGTGTTACGTGTA	8.39440185216274	8.36336488472915	8.57137305712207	8.56930926017621	8.47388660561175	8.68639325984892	8.88319728958117	8.71707591258923	8.93573757292835	8.84852744842941	8.73217195925481	8.61243215658169	8.04409351647904	8.22521813677999	8.53761467751407	8.33480076871511	8.75069288456177	8.75582958226759	9.20039793428593	8.94273399251493	8.75919694911654	9.06762012378104	8.75491358118909	8.78452558576292	9.04706526842117	8.64903953966168	8.67445720883211	8.88617978455728	8.62339608189409	8.92304514649403	8.98906276592707	9.33442055558437	8.99293143158228	8.78128502704923	9.47779224275551	9.10210500989767	8.99999276631841	8.88670766142358	8.64903953966168	8.52833320383659	8.66232168545513	8.69366005913411
ZeVIFcSSQNDRNOhXXo	1500001M20Rik	Tamm41	ILMN_1258543	68971	TAM41, mitochondrial translocator assembly and maintenance protein, homolog (S. cerevisiae)	NM_026894	CTGCCCAGAACCCTACAGCAGCAAATCAATCACATCATGGACCCTCCTGG	7.51027346149497	7.49300706078942	7.53827724158604	7.53586930413413	7.3499538373998	6.89478965716949	7.25993563095501	7.19654988485138	7.10916276017627	7.11990345250636	7.47273091411199	7.45979663881352	7.00714560299095	7.13224092067561	7.3024805219257	7.65301328561109	7.30397806759858	7.08736570106035	7.37855178317116	7.11885654681379	7.35699364834038	7.12951989355931	7.27891712244793	7.34062196922898	7.28169222948661	6.66116694590133	6.92735454664903	7.23998524175208	7.13224092067561	7.37569809082778	7.28126668091084	7.18243701790734	7.31403852258572	7.10880171933087	7.47233150622291	7.37815710483801	6.77967110672203	7.05787877815442	7.34782734035593	6.98352138237126	7.38500012190951	6.88045781906767
u0DqqedEq4cIjVFWJc	1500002O20Rik	Smg9	ILMN_1228208	71997	smg-9 homolog, nonsense mediated mRNA decay factor (C. elegans)	NM_028047	TCAAATGGGGGGCTGCTCACAGGGTGACTAAGAGATCCCACCCCGAGCCT	5.04139070537135	5.36202803024621	6.01249132496835	6.31119149944182	5.69201991734969	6.26789800778141	6.26662885349958	5.9343734702139	6.15293861929212	5.75238745000878	6.11648713349985	5.60450628803329	5.76825360421401	6.00959500727228	5.76795890287468	5.55401172327386	6.27231250622893	5.68768207046756	5.81260166862056	5.62615255547026	5.82843120078122	6.1488451743651	6.14291825914315	5.83722408589815	6.1211772447078	6.14236081670248	6.1308749269999	5.91534760054268	5.67381921280991	5.99505790296447	6.36737124973906	5.96700286175758	5.61061991583621	5.87338420178372	6.33084290725546	5.62091621892153	5.96821582010651	5.94811141693105	6.02103648452684	6.2965487449751	6.39339639425539	5.68826595070975
QGuOq3al1G8_ahgidg	1500003O03Rik	Chp1	ILMN_1250000	56398	calcineurin-like EF hand protein 1	NM_019769	ACGGTGATGGGGTCTCGGGCCTCCACGTTATTGCGGGACGAAGAGCTCGA	10.953369626777	10.9163205043117	10.5731200682565	10.3941236372832	10.3128912572454	9.67466550993257	10.646069815422	10.5252943037134	10.6556967907822	10.6037275643083	10.5049168114495	10.5445266889786	10.4652640066436	9.91244879689924	10.5401006719483	9.99089632398991	10.0260545933719	10.017409109187	10.0586224557857	11.2715839672254	11.1126213602193	9.66488777284052	10.0963335349213	9.54382238485307	10.38919850079	10.3570176479198	10.2076363361282	9.66190112795714	10.6549722215145	10.3864837827566	10.7705029265571	10.4005890535764	10.6587358518675	10.1129793676018	10.4848244621116	10.6675826409461	9.65846352289375	9.73636232220587	9.98439906957259	10.1145184900133	10.5162782981352	10.6804574728234
0wX37fEs7wOr0eKAnE	1500003O22Rik	Rrp8	ILMN_2752665	101867	ribosomal RNA processing 8, methyltransferase, homolog (yeast)	NM_025897	TAACCTTCTTGTCTTACAGTATGTTAAATGGGTTCACTGAGGAAAGCTAC	5.57533352667625	5.72338965378963	5.53345215554929	5.0749335496637	5.00761925166156	5.55279395659501	5.72018024919666	5.6988377897184	5.92403244451998	5.82913449224531	6.15345070356674	5.9796847729808	5.97952181233545	6.2755544920128	6.19078411973148	5.26498386053505	6.01437701283867	6.13888307130715	6.17091932814119	6.41299272705051	5.97117853983001	5.70052400688313	5.9400341380181	6.40805053343937	5.99475561697603	5.9919756275748	5.80766260977348	5.95627745168508	6.11357038635555	5.87665747494945	6.01004692088116	5.83035398929129	5.54551312215382	6.22139136982478	5.94811141693105	6.29038069412082	5.88729868936572	6.08689295636457	6.03452555950239	5.89493640802187	5.47386251341376	6.02807876859901
xXfoygfUT_JYrnd4nk	1500005I02Rik	Btbd17	ILMN_2756586	72014	BTB (POZ) domain containing 17	NM_028055	CCTCTTGGATAGGAACTTCCACATTTGAGCCGAGGTGCTCTCTGAGCTGC	5.49969134254551	5.63973027251084	5.14667155164154	5.66848424771358	4.59073571965313	5.1242029881749	5.34417004257907	6.11614079723526	5.64228236062503	5.37361194671684	5.38561311993615	5.44160083185928	5.3544985679134	5.16051079157596	5.5658676332775	5.02769367378748	5.17951026021071	4.81491726327623	5.18978722949825	5.47267337239732	5.87198611238928	5.33666499161057	4.88979851966534	5.50353090061264	5.41409008802298	5.5716678069808	5.49406286921633	5.41769933504009	5.48999222887068	5.74943820141556	5.6610564726995	5.64912792833329	5.35029439112467	4.82928021467491	5.59300789309134	5.7168898655728	5.53004940192473	5.72813202534105	5.79883962843469	5.35040254629903	4.95901022381006	5.42190548408007
Kel8uCrUqy6ArfiIqY	1500005I02Rik	Btbd17	ILMN_2835694	72014	BTB (POZ) domain containing 17	NM_028055	CTGGCCTTAGTGAAGGGTCCAGGGTAGTGGAAAGGTCTTGAGAGAGGGCG	5.6089189260877	5.14651388861336	4.74530963328622	5.08085073592744	5.41246162793293	5.13753958210487	5.42383623989363	5.3219706413463	5.33191273457669	5.09193395686542	5.8818359062914	5.64943434202645	5.91762479441399	5.65650865335097	5.88348843438889	6.10293209556775	5.40015092834404	5.58315129974203	5.48734513976831	5.40776691485339	5.71302932947263	5.73258688481407	6.23367395309385	5.07192536014982	5.54622839472136	5.64742844050011	5.3952015713376	5.27331787324939	5.9851175469576	6.07521606735353	5.96882269484457	5.76021752534688	5.796470464832	5.49504136221742	5.75638430959859	5.68417439628945	5.42771088547761	5.80350844740215	4.91668228106915	5.87135512831622	6.02551403991619	5.18171669607563
caIX5V84_Ps_4ylf6k	1500010J02Rik	NA	ILMN_2766279	NA	NA	NM_026889	CGGAGACCTTGCCCCTTATGATTGATTGTATTGTGATAGGCCCTTTGGGC	8.96627685291817	8.51162720423435	9.38643632086774	8.96228942231586	8.46554521611333	8.79344330147799	9.29406039906335	9.03295089481249	8.77079477509074	8.68852391441858	8.42520556741762	9.07939477899556	9.00105429657744	8.63554309522816	8.77324236829533	8.6205595867664	8.52914442584246	8.98195970112808	8.63995448843656	8.27949065075504	8.5344007835359	8.81467600936896	8.93122824906889	8.57387181446169	8.41474717249365	8.68257803505194	8.49413464894833	8.94938263024165	8.8515399373226	8.478971683613	8.67485033855694	9.24146829757891	8.90833740854468	9.24034523471595	8.9307093422522	8.99841843124602	9.05593126555202	9.01474689347657	8.82478458618122	9.36243422032467	9.0422256157073	9.18729516693277
Kn2344R5cK6VSL9ShU	1500010J02Rik	NA	ILMN_3127704	NA	NA	NM_026889	GCTTCGTCTTGATGACACTGCCTAAGGTGGCCCCAGAGTTTCCAGGACCC	7.07943858091763	7.4389056736312	7.46692674423484	7.34886452782128	7.06918460204626	6.26394515049681	7.04921630625073	7.02653124884927	6.7549281938707	6.69404668243125	6.76778901595163	6.86887108683838	7.08866467095892	7.06809624615091	6.85566013112237	7.43050973535327	6.56247549646661	6.88216912718296	6.44033847136304	6.90239967003659	6.72819484192775	7.17165318784136	6.96098389122396	6.94918208140845	6.30168155110484	6.58434032542835	6.7995813516165	6.84061374514971	6.62324875599725	6.80637361857811	7.40922585893396	6.7431323964238	6.61598065508104	6.90703167515817	6.73343621634264	6.83785848350875	7.14875744183173	6.5028258966653	6.93633054972644	6.73252254636391	6.68892249737809	6.52988129146861
HURQnSU0nBNROeLkSo	1500011H22Rik	Fam216a	ILMN_2973024	68948	family with sequence similarity 216, member A	NM_026883	CCACACCAAGCTCAGCCATCAGCTAACATCCACATGCTGAGTGCACAGGG	8.54976695758716	9.0241191632043	8.80078202873684	8.05188821100613	8.73217195925481	8.49009398468451	8.75253435603071	8.5296809579951	8.37926665925755	8.68758546455451	8.6926538176236	8.28200772986265	8.6434736585668	8.8634636461025	8.61434130619639	9.08998456785326	8.65646766134216	8.54505621454744	8.82566994079819	8.91490622255723	8.41267301356828	8.42520556741762	8.95464325267858	8.94804501877037	8.80491339771557	8.75630876034445	8.4507563017685	8.69414112989927	8.61964508388771	8.39394621726036	8.45030930447084	8.13749004432509	8.44093645324409	8.41309640788301	8.63267412132904	8.4566483832391	8.70731720277002	8.41190937299539	8.53975439080589	8.61964508388771	8.52833320383659	8.05232321007563
6AWp.g6JuB14piT6Vg	1500012F01Rik	1500012F01Rik	ILMN_2939012	68949	RIKEN cDNA 1500012F01 gene	NM_001081005	AAACCGGGCTTTGAATGGAGCGTGAACTCCTGAGGCGAGCATTGGCCCGA	9.61722538100108	9.80746123939714	10.198265816138	9.79718215872348	10.2369051536666	9.98791603110085	9.55891410209081	10.5073119685021	10.0224443039128	10.0821734339461	10.2972494548451	9.79034129721765	10.1252827113696	10.440891188487	10.3245376001075	10.6150588447879	10.7244490756564	11.5415889474737	11.2956010221037	10.0195797751777	9.77830128110728	10.4448899768982	10.8713235962269	10.9387644024687	10.5537567972768	10.3793892205761	10.1516916058703	10.5908602855413	10.2609321550647	10.1495143446571	10.1066616480897	9.57899192590829	9.87284892113432	10.1203995753771	9.48129192537581	9.47047491259043	10.2541331494654	10.1166529807711	9.97033016958894	10.2045958822427	9.49533743510951	9.62165940593441
u64ccUm0844I5pT61U	1500015O10Rik	1500015O10Rik	ILMN_1249000	78896	RIKEN cDNA 1500015O10 gene	NM_024283	TGGTGACTACTACCAGCGTCATTATGATGAAGATGCGGCCATTGGTCCCC	6.08069655225134	5.41499253512165	6.44001858237902	5.14617285553792	6.62163575541417	5.77679687237441	7.40696103642953	6.02984198013218	5.57356239163635	6.59517319116882	5.64491441369298	5.60594333875836	6.93577146611613	8.25247725788093	7.03415328679269	6.57421394436204	6.57577567089189	6.24310274477975	5.77959861653493	5.587472460747	5.30106236807324	6.73282113795929	6.48822264852249	8.31039788084192	6.54678311872054	7.20467653461005	5.61735943832462	6.56770253388926	5.73374536547576	6.42020866161937	6.03095272105838	6.71230015779596	5.57140025964059	5.95557822624647	5.61231722022577	5.85141261117762	7.51178657647986	6.09309400227891	6.17615628350853	6.1264862002968	5.61894696290762	5.64837318132398
EWDQqie_0Ang7ZDIew	1500019C06Rik	Rint1	ILMN_1218880	72772	RAD50 interactor 1	NM_177323	CCGAATCAAGGGGAGCTGTTGTCAAAAGCTGAATGTCGCAATAGACTGTA	5.59779660492331	5.67317103411619	5.8004272126989	5.72450945426567	6.01468370298296	6.09322689245616	5.72478869849763	5.60291190025417	5.89068538217264	5.7775726736474	6.57389992664638	6.01843123231556	6.30301201333444	5.62912634535662	5.61425416766448	6.26768747743463	5.88073788502119	5.66183834337245	5.93498537882012	6.42613483441399	6.37967143454464	5.66381006384078	5.38196886182926	5.14248982982294	6.05206372689177	5.79771509748652	5.82130933912236	5.44418737978691	5.62100732062089	6.2919422440114	5.93176322991413	6.17547620301735	5.95196025114879	6.04808339809889	6.19972215533216	6.2617766448779	5.79503660038283	6.30168155110484	5.37929864919459	5.77948511546699	5.2139732943178	6.0023473864661
HkvXWXo6PdLnjmpTkk	1500019G21Rik	Hspbp1	ILMN_2680463	66245	HSPA (heat shock 70kDa) binding protein, cytoplasmic cochaperone 1	NM_024172	GCAGTTCCTCCGCCTGGATGGATTCTCAGTGCTGATGCGGGCCATGCAGC	8.34038340220857	8.17160662804119	7.7010177200319	8.75342875149102	7.95986909537145	7.50857517037358	8.19084277478296	7.47838111305071	7.58888565849149	7.81785631803828	8.14671082923842	7.68655463526676	7.41841716869019	7.63961012788564	7.88634687315474	7.71530986469406	7.78432326340354	7.98761519264696	7.53217928825194	7.89806507884451	7.72961805541648	7.76133369047932	7.22820734684802	7.60336903225204	7.7041163593881	7.18596114230657	7.77318818594657	7.62432079333466	7.09536225261479	7.39123002150473	7.92878656543292	7.66886048008035	7.24848499119998	7.5437858927905	7.19344561064804	7.63643208175402	7.14663026062602	7.3043224819311	7.2768344033513	7.02974831981476	6.79068055295942	7.08318725108698
3VIlH15gKev7EukLXU	1500031L02Rik	Cep19	ILMN_2982736	66994	centrosomal protein 19	NM_025892	CCCAGAGCCACTTCCTGCGAAAGGCTGGTTTGTACAGTGGCAAGTCCTCC	8.90088657330592	8.93330656757742	9.19548081598117	9.11756966246162	8.78977041892736	8.87960410181066	9.2347441901988	9.02295252345766	8.93941062974397	9.13417442617935	8.99244555633096	9.09166424923801	9.07638425154995	8.95137349927627	8.97775899092219	8.63650428029672	8.78501739261766	8.82278944535163	8.69008458778221	8.68022023897576	8.87546880647857	8.74186674552666	8.69803769736851	8.75873437199819	8.91397161729867	9.10425527970993	8.84766965665389	8.83934383264149	8.80652095466896	8.61683266746921	8.63554309522816	8.85002077569201	9.14805195063859	9.17706525406833	8.99362513373328	8.97677026467456	9.29126682395654	9.41020395327334	9.18050693481186	9.2443180612627	9.28960744199637	9.32895974986812
ZkkU4cQRMRfXoXgXoU	1500032D16Rik	Ndufv3	ILMN_3008277	78330	NADH dehydrogenase (ubiquinone) flavoprotein 3	NM_030087	GCAGCACCATGACTACAACACATACACCTTCCTGGACCTGAACCTGGACC	12.6715892216557	13.0609292905009	12.8783680007614	12.8024984932447	12.5450011846486	12.8852273322923	12.1753277867642	12.9042767033152	12.1617173284898	12.7386305955951	13.0327928493628	12.1596062030409	12.1654094328874	12.8380373206805	12.5178276726999	13.036031519174	12.7500846130101	12.6457352276785	12.4128266925824	12.6798264268687	12.7744888998053	12.213276574407	12.9946877447284	13.020628682588	13.0655789789747	12.7072433923663	13.0166024017953	12.5801399520897	12.6310468216852	12.4800827034791	12.9151940728909	11.6298596622975	12.3443701411862	12.6248173692557	12.2274120754246	12.2338362265338	12.4177238354582	12.2513553672356	12.7995499834597	12.1945394326159	12.1617173284898	12.3033659988711
HQPSnlElt9KGItF2kc	1500032D16Rik	Ndufv3	ILMN_2668977	78330	NADH dehydrogenase (ubiquinone) flavoprotein 3	NM_001083891	CAAATTCAGGCTGCCACAGCCGTCTTCAGGACGAGAGTCACCTCGGCACT	13.3931649050364	13.5180434563182	13.5549447553113	13.3132135394156	13.2523747433834	13.3414620909615	12.6850466738449	13.4969931641487	12.6798264268687	13.4150591050369	13.547870378551	12.6693044816577	12.8923212919953	13.2523747433834	13.2574430051462	13.6383590852357	13.0521388948118	12.9946877447284	12.6665360797302	12.9222519526787	13.1849712673432	12.7887551481978	13.4094028643105	13.478438222916	13.3484616315681	13.2685582922653	13.5322360938353	13.3867866051116	13.0991186141119	13.0609292905009	13.1803688457441	12.474519344101	13.1569830647536	13.2523747433834	12.8250267582509	12.7744888998053	13.4530424827626	13.3484616315681	13.5025766057569	13.3027240210098	12.8156576128576	13.020628682588
lar3h0CnSqRuSAuEBg	1500032D16Rik	Ndufv3	ILMN_2688822	78330	NADH dehydrogenase (ubiquinone) flavoprotein 3	NM_030087	CGGGGTTCTGACTCAAAGGCTCAGGGGCACGTGCAGAAAGTGACAAACGA	6.782338351986	7.32098972521011	7.16821348319766	6.61774677946816	6.72662178781079	6.70758625930027	7.07213963386502	7.15861264814249	7.04090259643017	7.60704236712849	7.32855531834004	6.6419861389888	7.1476407900541	6.52733711361705	6.90605895515581	6.69287972339617	7.08531475619252	6.70787512657765	6.96724832247	7.50019420820761	7.47309209504262	7.08148014179352	7.27722110831188	7.20334626998449	7.18243701790734	7.24533536741831	7.4315940661259	6.8609137725176	6.94484165112798	7.07213963386502	7.38689651600562	7.17571621081909	7.32896788602927	7.0870666122862	7.09611025847651	6.90765088089342	7.1134046837373	6.95613721714664	7.30022354096913	6.82984323606606	6.80773707978142	7.1442820809506
iK0tNtHZJplP_VCWuA	1500032L24Rik	1500032L24Rik	ILMN_2648580	69029	RIKEN cDNA 1500032L24 gene	NM_026914	AGGTCAGTCATCGTCACTCGCAGCGGCGCCATTTTGCCCAAGCCGGTGAA	12.1945394326159	12.4336483652344	12.2313837641577	12.4716504554799	12.2294978304459	12.5339414009111	11.5289780510968	12.1252843464772	11.9622848004031	12.2091541752591	12.5231548306865	12.0580275471063	11.7765435004029	12.0023076453885	12.0668821174319	12.260217036698	12.0366480691189	11.8157335021663	11.6879015527887	11.3098529455744	12.2918695951314	12.1881221330259	11.9193998598326	12.2203752007181	11.8674166789342	11.8409277124635	12.1186891125332	11.9604989707233	11.8511298054157	11.6743005062676	11.9266082605342	11.7061304968081	11.8139452016911	11.9319305178198	11.5089241723247	11.7962067782331	11.7034267537194	11.9917666872306	11.9642608438944	11.6896891286158	11.1709488745022	11.274163672266
ouz9UUTYSdICAj00Xk	1500034J20Rik	Immp1l	ILMN_2763122	66541	IMP1 inner mitochondrial membrane peptidase-like (S. cerevisiae)	NM_028260	GTGTATTTCCCACCACATCGACAGCTCAGAAAGAAAGATTCATCACCTGC	5.60657427770496	5.59610908991816	4.59972507102155	5.1818182648586	4.63718624803457	4.46374019478123	5.0980957671271	4.73732844890404	5.11878515122209	5.44437489591176	4.82966797404462	4.51932767612408	4.86584666044866	3.47619301354634	5.13431056808884	4.93231931045733	5.28634217331225	4.80037654310283	5.11118451817315	4.73532504343695	4.56173172470507	4.49631392335068	4.76332154219832	5.45810067989112	5.26453309745223	4.89384907993006	5.28752533876772	4.78920328714318	5.67288308091345	5.55659265810192	4.97845161885533	5.11337732024696	5.49784432784228	4.64813880914601	4.77137541891602	4.3577205521924	5.54127209672413	4.94931104751302	4.95793563333752	5.43606458556743	4.63845576377518	4.88819784012663
9UeSof4kC6_fXdF10U	1500035H01Rik	Ift46	ILMN_2667894	76568	intraflagellar transport 46	NM_023831	CCACTGCAGGGACTTTGAGCAAAGTGGTTGCTTCCTCTCACCTCCTCACC	5.85820725110258	5.38422749318028	5.49607013846997	5.32572358718224	4.7615898036266	5.8884804762111	5.25833773464934	5.76621505577586	4.95492499738413	5.57286566908147	5.36533560878333	5.29850317129262	5.26290705655485	4.89091639692743	5.52488603356322	6.32352313819487	6.08262664956206	5.77827963105881	5.32212106222857	5.31136085802571	5.25110744582683	5.25388085425452	5.41786949424316	4.57884029211065	5.48360537765681	5.55317027540586	5.20847037754324	5.22136080102733	4.32388556282054	5.58331998599798	5.91066888099353	5.37846751460791	5.82076006130354	5.34253853062216	5.33321791360872	5.67436400197573	5.63575398512952	5.26436673098782	5.49679247627507	5.23785797582132	5.17154737798552	5.44944835707025
cq5Wb6cWn0QI40KSdo	1500041J02Rik	Coq10b	ILMN_2639498	67876	coenzyme Q10 homolog B (S. cerevisiae)	NM_026424	GGGTGCCCGCGTTGGCTACCGGCTTCACAAAGATGATCAAGGCAGCTCGG	6.28970038401093	6.56515469326852	6.33813600836878	5.81818950856818	6.68867932250607	6.47201444601127	6.0163870848389	5.89935213288749	6.29978763080887	6.41435193738176	6.65812240962343	6.62251724774297	6.20134400835927	6.12522016133481	6.59940921851298	6.62799482387378	6.71812540297092	6.03062677698826	6.37945308833726	6.58918729244345	6.20549373710661	6.51255207554531	6.26001655314016	5.98916510933906	5.89606290528185	6.47347287861654	6.41594700634101	6.42385754660739	6.43892520455697	6.32332070496105	6.62067780816245	6.32211184013412	6.63721949171141	6.12979523360054	5.62228333255979	6.19198176285953	5.81721043063871	6.34569417351574	5.86223794453767	6.11864537343464	6.38795613485795	6.01559680923163
TaF4RQo5IeHSAFQUCo	1500041N16Rik	Wdr83	ILMN_2664993	67836	WD repeat domain containing 83	NM_026399	CGGACCTGACACCAAGGATGCAGACTGACTCAGAAAACCCAACCAAAGGG	6.8259860982214	7.34546584653342	7.01771515500158	6.91414516629104	7.45657352625203	7.22301561843426	7.22820734684802	7.87355882433754	7.22665017500998	7.20334626998449	7.27844105217546	6.71572879454353	6.74947870663705	6.95499355013279	7.00907416221901	7.22558144671354	6.91026087379856	6.81022731573781	7.0974753672969	7.10771080817197	7.20371148954027	7.11885654681379	6.50811247746295	7.04541857780783	7.50703644209629	7.21785551704679	7.86237163342794	7.37011481519043	7.2185119818565	7.17716846550795	7.2922912452183	6.63943103028926	6.85055056067993	6.95079108199007	7.13063347231009	6.96464368508279	7.43616474392983	7.59408624855554	7.52315633299799	7.28236730867531	6.95020331583686	7.10091892498242
QleVat13qeCzwwCUzg	1520401A03Rik	1520401A03Rik	ILMN_1245875	320309	RIKEN cDNA 1520401A03 gene	NM_177132	GCCCTGCCCCGGGTCTCCTCTGGGCTGAAGTATTAATAAAAGCCATATGA	5.56437782928281	5.86367622008447	5.95036145178692	6.51623771869026	5.18890269648911	6.37850977868056	5.68311471532471	6.06293604662594	5.82206149984885	5.40031998889385	5.35342946492488	4.9561945736525	5.13334639619179	5.60426425474226	5.63993415396527	5.66211017816899	5.88866027582502	5.66627071041153	5.20480917669634	5.57525948516248	6.05985025664937	5.99791445396017	5.65217399468048	5.81640876802331	5.63687957667639	5.99683011692818	5.90754875090552	6.07015911099767	5.71891624750844	5.7634126128764	6.00540965766894	5.74433985925265	6.05630615149404	5.87882094592948	5.88692573488671	6.13725115408279	5.83207451965966	6.1339413116614	6.12612691382034	6.26443753554288	5.5202753095722	6.07970143134509
6_oCVIJSh_oOgOpKiU	1520401A03Rik	1520401A03Rik	ILMN_3078008	320309	RIKEN cDNA 1520401A03 gene	NM_177132	TTGGGAAAGCCCAGAAGCCAGGACTTGGGAATGGAAATGGGCAGGGAGCC	4.97565805336023	5.76478117627943	5.41759819852313	4.60110438478248	5.65995592845157	5.32231291297022	5.11752676121689	4.91832755904388	5.30976011410292	5.02782591154659	4.79461421856902	5.21385907044419	5.01733121901164	5.9099282613485	5.46921110713037	5.58886845878983	5.52667781424734	5.14855746780435	5.29155624782225	5.16310671730218	5.55452687877951	5.46068936561995	5.72651024956244	5.44013204148557	5.79028879287412	5.36986017496783	5.8010747852438	5.09312725014582	5.16351010530649	5.61297017642677	4.98454378084817	5.44936631332501	4.91437153058591	5.28452296772259	5.66361618343581	5.61459936665981	5.47609191769973	5.07818117868654	5.03878386005823	5.20150908955589	5.05566706108441	4.97676829418982
KKWAnikoodIvT4yEm4	1520401A03Rik	1520401A03Rik	ILMN_3157177	320309	RIKEN cDNA 1520401A03 gene	NM_177132	AGGCCGAAAGCTGAGGCAGGAGGACTCAGAGTTCATTGATAGACAGCGTG	5.88348843438889	5.96516593220433	4.92452717130471	5.30097816179658	5.12093758597607	4.95386548784427	5.57721596590243	4.90336386573831	5.36705157307129	5.31609943683102	5.326104565533	4.89610294032855	4.85937001092668	5.02959701889847	5.01339034598272	5.07333800708195	5.03413439917292	4.54568804746011	4.77787615465723	4.94474389426418	4.99760659468787	5.27331787324939	5.44861699190361	4.27697246717039	4.70516578335225	5.02550793552203	5.31825084982384	4.84632944749409	4.54085491415107	4.76469508325007	5.24498104972205	4.78276296371739	5.49877125221914	5.06094784691608	5.11374436513545	5.07984022971721	4.81894048828425	5.21258010155137	3.68094311813303	4.96100586182652	5.64542911257329	5.1836557445893
QqXijd7mX155.pBDA4	1600002K03Rik	1600002K03Rik	ILMN_3004151	69770	RIKEN cDNA 1600002K03 gene	NM_027207	GGGCCTGAGGATCTCTGTGCGCCTTCCTGCTGCTTTGGCAACAATAAATG	9.70454428613462	9.20534780656422	9.54919966186135	9.45452453307854	10.0094194482415	10.2298546623122	8.99574232378406	9.59412015336808	9.23191698772136	9.74514836225668	10.0018556872465	9.08053437867442	8.92711563017558	8.74922775791129	9.10376008583495	9.4689126239263	8.9224965940101	9.11701786714444	8.46594247348177	8.36207038785044	9.02616806053137	9.41965687895388	9.29468356885499	9.54118067819109	9.29576762057635	9.14908107421322	9.52781413120198	9.43471894112962	9.14756786069916	9.0956706067943	8.73540178945504	8.86895605552619	9.76807838210319	9.49074875070339	9.47826746897396	9.44414780647606	9.45964723363393	9.84759054226874	9.70056910764073	9.6250602219064	9.26791018373683	9.15910001104523
TIJ6f3Ol.11HPcEu90	1600012H06Rik	1600012H06Rik	ILMN_3009738	67912	RIKEN cDNA 1600012H06 gene	NM_026451	AGAAGCTGGCTTTCTATGGCCTTTTCCTCCACTATTCTAACAGTGTTCTC	8.5797504673399	8.37600652147801	8.54759499102077	8.56451115812532	8.75211301110109	8.06874317371378	8.62002252029823	8.04282802397974	8.55923284108349	8.56831546518307	8.25712885402075	8.59510730897017	8.86618408907269	9.07688752069553	9.16565052920935	8.71552515345956	8.65055376948316	8.36291734572303	8.42090429130453	8.52742250201935	8.85510580650004	8.74788879788442	8.82566994079819	8.63746674786691	8.13387834001636	8.94848225547912	8.26149993605566	8.36522199678743	8.60750153909215	8.20184967401316	8.2064094906889	8.53663248371589	8.36954650879597	8.51569501845586	8.46865507444766	8.25877677091487	8.42207635149479	8.45207353049701	8.63937487517536	8.49539820087971	8.75491358118909	8.52084393458906
fXqgOJT93h.v0Ksgvk	1600012H06Rik	1600012H06Rik	ILMN_2718861	67912	RIKEN cDNA 1600012H06 gene	NM_001083882	CCTGGGGAAATGAGCCATTTCTCTGACTTTGTTTCAAGGGTAGAAGTTGC	7.01966055384179	7.6904579511076	7.49604998446762	7.33535116749236	8.1119092436851	7.36834024884714	8.4100003715793	8.45119707174752	8.31217355712284	7.93726425231518	8.00961783007473	8.01786306758854	7.38999020120068	7.79598195167546	7.63643208175402	7.60932246425166	7.77829496562327	8.35637816084683	8.38573824989219	8.8490229273307	8.2118882118195	8.07402831575248	7.88634687315474	8.09875185182383	8.92143984533479	7.87433438556895	8.74242547443243	8.01183904790842	8.63995448843656	8.70379391906389	8.70050366274343	8.04234447930324	8.28346101683258	8.10963570734935	8.09739030709815	7.99380013213313	8.22021464186351	7.92169036231934	8.0725902039361	7.81409381787712	8.1091200091931	8.08937929855334
3D5EPF7MO.wyDx7j8c	1600012H06Rik	1600012H06Rik	ILMN_1238211	67912	RIKEN cDNA 1600012H06 gene	NM_001083882	AATTGCACAATTACCTGTATAATGTTTTAATAGAATTACTGTGATTTACT	5.60064313160289	6.3345251209684	5.97225192603533	5.64106009670919	5.65138211069399	5.85939808640365	5.44470164704328	5.39988217703996	5.50932489419612	4.97772071128636	5.55238739178311	5.24193510024009	5.73012389606855	5.56838380313448	6.07163060869584	5.18792273491884	5.49295106843625	5.03595234398785	5.65630239748564	5.45623176930682	5.28509588431407	4.57456069542739	5.67006651840312	5.77582374500877	5.06923444879492	5.28717380838568	5.07529417385946	5.51124524803399	5.60798646230435	5.62293253233241	5.37676711929386	5.91884280156697	5.71598220566562	5.81640876802331	5.42812903891614	5.21339052769274	5.53040046395726	5.33202944889816	5.43942266489917	5.49534061133569	5.74876442346315	6.32765007906673
Bn.4BR4nnJRoJ6L_l4	1600014C10Rik	1600014C10Rik	ILMN_2822842	72244	RIKEN cDNA 1600014C10 gene	NM_028166	GCTTTTTGAAACCACTGAGCTGCTAGCCACGGAAGCTGGAGTTTGGCCTG	7.74086697505007	8.54024048063617	7.55920340646902	8.87346999553147	7.41377008263618	7.26611336955819	7.08665757869435	7.49245882547222	7.22783157334052	6.80377865132163	6.78187265993877	8.70688747680786	7.22371333931036	6.89715051876113	7.0526939619359	7.06681643336374	7.23819036012198	7.38467428461697	7.43123448148536	7.555277418941	8.1859865328889	6.56110911114831	6.94299571538653	7.2668719649524	6.65142735632047	7.12392870767682	7.70694263947769	7.15174236457286	7.75277322392049	7.08866467095892	8.53204241035977	7.07812348163071	7.33130871366167	7.28873911761593	7.18286385710057	7.42023820523474	6.9738495175346	7.55205430027612	7.24598717143941	7.19559704155668	6.96098389122396	6.73458360475579
xlAMNfqNVe632KP89I	1600015I10Rik	1600015I10Rik	ILMN_1222284	69761	RIKEN cDNA 1600015I10 gene	NM_001081273	GCCAAAATAATCCTTGGGATCCCCCTGTGGTCTTCGAGGATTTTATTCAG	5.52715439611837	5.1000565090372	3.97255686918445	4.57456069542739	5.55517977403626	4.71829996483412	5.14756891052726	4.98471364690263	5.30893216253177	4.73839192138365	3.59767359325792	5.03842303158538	5.20956556244399	5.50158200734352	5.2819094054456	4.85295123732385	5.23506567778224	4.99777279625544	5.3517953602712	5.33675545235975	4.92102416196855	5.48336077825041	5.21202666331546	4.31544701295612	5.36857681251752	4.97565805336023	5.67325809161336	5.7938728996065	5.74364295142028	5.88654237955892	4.48350317136596	5.99940204817991	5.32538069549535	4.49529474328737	6.01530576244693	5.80645241676465	5.40951435227595	5.18070269566799	4.95460746393748	5.55461201901978	5.82064736306925	5.37955316898244
EfWfXecV1TR4oPu2ms	1600016N20Rik	1600016N20Rik	ILMN_1242629	72000	RIKEN cDNA 1600016N20 gene	NM_028050	CTTCCGCTTCCTCTGCTACCCTCCCATCACTGAGGAATTGTGTCGGCGGT	5.38105749060279	5.66986980769427	6.25895145415934	5.71163318060513	4.96149002500419	6.00780849755293	6.27314680136387	5.33946707584322	4.40372495729198	5.36744296858197	5.02235563486728	4.46484732649296	4.92470049066567	5.04007046349715	4.77289571345741	5.01551416690481	5.63314490766788	6.10702305155478	6.00632285757291	4.77657590144993	5.08707603423448	4.76664105851847	5.3064018091572	5.46602983354566	5.25713584657413	5.77980278545378	5.92849132764962	5.33481771856891	5.51504887978284	5.61087901168027	5.92796566485639	5.28717380838568	5.1830383975567	4.90982469838808	5.2315797083093	5.37314004865433	5.54230903081142	5.52303367759478	5.20559424640602	5.58603906831849	5.44522210079873	4.96417838852624
oqC1N2t.PBVjhtGKVQ	1600021P15Rik	Mb21d2	ILMN_1212632	239796	Mab-21 domain containing 2	NM_177718	GGGAAGTCCATCTCGGTCTTTATTAACCCCGATGACGTCACGAGGCCCCA	5.83579912213644	4.88988031880489	5.91116761642456	5.41555173528292	5.89398544341396	5.18000998009116	5.81195930787813	6.14683932440218	6.00059677499765	6.31234271569491	5.91993883156276	5.78328412990865	6.00839895022908	5.67073641800234	6.23735971051573	5.56527000763811	5.57430506805473	5.74422143997466	5.62692573820151	6.1308749269999	5.65066346867896	5.2738487707968	5.68417439628945	5.61431793661097	6.02235249666833	5.87979042008996	5.42939092582887	5.57995272246828	5.61036964167016	6.22572175243453	6.14811748802754	5.83375165506815	5.81108855004895	5.73601802339708	6.17678412508407	5.15735129852717	5.83451593612529	5.73957828692973	5.54564079278269	6.39256625736532	5.5507915404666	5.82778618570081
QIHXSH6rkCCqSEJoJk	1600027N09Rik	Mrgbp	ILMN_2805631	73247	MRG/MORF4L binding protein	NM_028479	AGAACTCCTCAGACTTGGGGTGCAAAGAAGGGGCAGACAAGCGGAAGCGC	5.94130527320934	5.64144285272381	5.81446450999287	5.23464515629447	5.40123321644514	5.24448998705858	5.47510919678164	5.7425040568288	5.63492744269589	5.25077149587473	6.05479007533348	6.25508380850238	5.31539706425357	6.22799059640197	6.05026663358251	5.96202819561463	6.61710794796181	5.40625095912906	5.81818950856818	6.18507634532146	5.51958999297622	5.96300907718811	5.81260166862056	5.83922459791384	5.84393016387384	5.75026185463745	6.40736858904861	5.83387608678734	6.20212654490929	5.44985305813162	5.34566600085217	6.09259194162872	5.73760533193795	6.19180622343391	5.96658633578437	5.99410291999641	5.72740543623757	5.59385051305168	5.40073423520931	5.81920992494082	5.60262876178408	5.78028676088507
fuHsoAIgOLjTXunHJI	1600029D21Rik	1600029D21Rik	ILMN_1259777	76509	RIKEN cDNA 1600029D21 gene	NM_029639	GTGACTGTAGGAAAAAGAGAAATGAGTGATCATCCTGTGGCTACTAGCAG	5.63151665211568	5.40428161417207	5.54622839472136	4.86965645080275	5.28118419488412	5.02078825660683	5.50325714485541	4.90492319706252	5.27984793110321	5.69506832377051	5.29441818954847	5.14001959251558	4.98758423896995	5.53294837867881	5.75262380292707	5.08438688484653	5.37635112178884	5.33820631298908	5.68651576661607	5.40625095912906	5.19647253922605	4.98040496150475	5.43495779372583	5.57533352667625	5.14490124919846	5.19647253922605	5.45428148131708	5.07577505877694	5.15988960531233	5.60983184829862	4.96764105796819	5.58341400939245	4.38606826657107	4.97772071128636	4.36792659239722	4.85403067923051	5.83934469949965	5.37305843305985	4.78180002159147	5.813042489514	4.96020267376686	5.25069563364198
013QiZQKahfx9i9Il4	1700001C02Rik	1700001C02Rik	ILMN_3003501	75434	RIKEN cDNA 1700001C02 gene	NM_029285	TCCTCTCAAGAGCGCCAAAGGCGGGACCTTTACTTCGAGTTCAGAGCCTG	5.84045580730739	5.39920851239224	5.33097028764595	5.3586372307607	5.12409515258508	4.91557001335542	5.16988582949099	5.54409611677348	4.90591744147416	5.5949100394362	4.8972773157561	5.68271115931711	5.41402659963266	6.37896779797271	5.13353270918683	5.6788522476525	5.54119415984506	5.27649877560523	5.33424589198259	5.51225539444663	5.23315244851251	4.2641160573842	5.60971977239365	6.85313399362818	5.32598533399896	5.97741784388803	4.80599045888906	6.10415440755665	4.99594351611343	3.55197710592112	5.15798036474072	4.9116827864185	5.51951701005423	5.16766549916175	5.08904801755772	5.12459740251829	7.03960601668359	5.52320376901311	4.62611898789661	5.37880892860686	5.32764326875147	5.14259935838654
QIUR163Hiq25OchCXE	1700001C19Rik	1700001C19Rik	ILMN_2955312	75462	RIKEN cDNA 1700001C19 gene	NM_029296	AGACCACACTCCTGGTCTACTGAGGGGTCGTGCATGCTAGACAAGCCTAC	5.59258398377445	5.7288161276295	5.98984902276474	4.63043772567387	4.82928021467491	5.21512941871696	5.54691186331542	4.9949744211706	4.9111943811573	5.62674927858143	5.4449009512578	5.48175954898229	5.90139799882025	5.38114978266245	5.14805728596941	5.9074226900049	5.73030403829695	5.61600081408096	5.65208886485197	5.16715270348846	5.28071299933057	5.34702981456913	6.12179378460575	5.97561925618017	5.237023224358	5.39280396925322	5.31323051800125	5.48112947354501	5.09943068131567	6.03452555950239	5.86060038957998	5.32212106222857	5.5241630195546	5.91871484198344	5.77554879084955	5.73632568950841	5.36652991739816	5.09867383607939	5.3118894893745	5.83109641092844	5.56819356208371	5.27209165196255
QitvF0h7DBbipuiE5I	1700001C19Rik	1700001C19Rik	ILMN_1215822	75462	RIKEN cDNA 1700001C19 gene	NM_029296	GAGGTCGTTACCTCAGACTGTAATAACCGTGAGGGCGTGGAGACATGCAG	5.7140572736521	5.61971635990636	6.03029387510803	6.46023949925475	5.56669402511036	5.03866367501055	5.73726976443052	5.68097499755392	5.10595781793451	5.59787726212971	5.62096176977121	5.54994801995894	5.79407429350809	5.4990282977687	5.57729137875787	5.57447490701376	5.42375616643689	5.53549256172959	4.99066487521523	5.42398670788148	5.37699877840728	5.47070493106877	5.13576330727103	5.64054177677739	5.36266202484481	4.92065096440629	5.58656287058963	5.84592242897557	5.61527648661251	5.03904906127847	5.31061636868881	4.59150513090153	5.36576127716688	5.41647984725224	4.87732275412601	5.30078491444755	5.95828755351849	5.09369229311848	5.15887223566337	5.4825456847807	5.2482147674145	5.48699595529535
WlCiSSu404DVUjNIVI	1700001E04Rik	Gm10413	ILMN_2724055	100041774	predicted gene 10413	NM_029288	GCCAAGGAGCAGCAGGTGTGATCATGAAATCCCCCAGATATCAGACCCAG	4.82791184601764	5.62184210013387	5.55788720355533	4.8786537206477	4.84986386677456	4.44634507149742	5.32204394518661	4.87990948163587	5.44191554815248	5.66656000275134	5.04518659170365	4.64813880914601	4.85138912392131	5.36550028224318	5.31263131188693	5.0842558422976	5.86388712639272	4.5487769541308	4.92848331513706	5.05458602751131	5.17498734115446	5.63838532159727	5.0305780649869	4.89711506158104	5.15778514577898	4.87035261160383	5.17145874044354	5.58958520485468	5.08753676843037	4.66536093265327	4.99401977247673	4.89934936013687	5.25515524423992	4.06018903721767	5.03636915127051	5.53700138752729	5.72492344845596	4.82140639522006	4.21680977316517	4.86419604538684	2.98432063913846	5.52995819709512
c1Hr8ID1UKP.uLVSF4	1700001J03Rik	1700001J03Rik	ILMN_2666574	69282	RIKEN cDNA 1700001J03 gene	NM_001008547	TCCACTGGTTTAAGAAATTCCCCAAGGATTTTTGTGAGTCCCCAGACCTG	5.26461675008164	5.28599192900164	5.49026624165465	5.35777954722363	4.83487881171421	6.05119571232023	5.52537528431435	5.39635896568233	4.70299068102255	5.32396659074987	5.01718572588561	5.89268864937837	5.59195809613508	6.19912577281708	5.13213295231579	6.00434826329206	4.8653172069185	5.21649487409772	5.48628114415803	5.58235281112557	5.38985364280384	5.76266684371677	5.36104519830323	6.0185806689571	5.23517019011136	5.64458658847191	5.45034838958628	5.46875435572218	5.62067009953421	5.22752332519682	5.66461580548511	4.64878535771194	5.61674411954055	5.49845843910325	5.51453249120122	5.44216520437056	5.22770391332131	5.3881447513359	5.23482533516653	5.89825187163437	5.29128585393271	5.28970545908409
ucV6p1QiuB_UiUAKVM	1700001O22Rik	1700001O22Rik	ILMN_2664449	73598	RIKEN cDNA 1700001O22 gene	NM_198000	CTACCCTGGGGCTCCCAAGAGGTGAACTTGCCAGAGCCAAAAAGGCCCAT	5.0066545800317	5.9882951006755	5.38482014342966	5.76886910864417	5.67966660507924	4.89266507264276	5.8317994761989	5.28614891852377	5.82530405561561	5.52052647232313	5.61416740586443	5.77905587188205	5.42007756990573	5.50420778247648	5.20365655944241	5.41540904365571	5.46192438649186	5.61745436494187	5.26122642523649	5.56238138272319	6.17450517868028	5.73575954484627	5.60503643971809	5.8388980580403	5.50593606625957	5.53746420255708	5.3966028684491	5.72085551330877	5.78422989370343	5.70116307032125	5.28970545908409	5.19772180604795	5.90084603885433	5.27992082535852	5.5136444815966	5.33658564309646	5.47215582006393	5.63982250998098	5.73097884603216	5.7035788221305	5.30702510298332	5.07577505877694
T81SrUIR7paddPeheU	1700001O22Rik	1700001O22Rik	ILMN_2962336	73598	RIKEN cDNA 1700001O22 gene	NM_198000	TTATCCCAGGGTCCAAGACACTGTGGCCGGCTCCTCATTCTGGACCTGCC	4.6465620752205	5.35444341054001	4.589537007837	5.37346991691782	5.43849854763854	5.41854311616237	5.96361673611656	5.43388898473012	5.04968220091416	5.1318872739738	5.91317003138076	4.90712708291957	4.91328593266561	5.75117365851639	5.74124569677602	6.1999303629681	5.15138056902175	5.80843286726324	4.80129761196957	5.97653729478728	5.35007258859312	5.84862291358623	5.88816540676507	5.43072154332375	5.32962987074688	5.7168898655728	5.89725831813885	5.03921049144228	5.60088917739048	5.00502148753789	5.41443669518143	5.07740337103713	4.66761353099719	5.74380841590214	5.48805456913085	5.16059705635123	5.39938662485523	5.0368759194868	5.99711260223686	5.20797812586351	5.18998529846959	5.06615903071218
Np_F5t9CEjvyOB7QYw	1700001P01Rik	1700001P01Rik	ILMN_2597451	72215	RIKEN cDNA 1700001P01 gene	NM_028156	GGCTTGACCTGCGTCTTCAAGACAGATGTTTAGATGAACTGTCAACGATA	4.99621705343449	4.51514222867522	4.5931950695032	5.64218723374206	5.80988877350752	5.29782204609092	5.7168898655728	5.2927516225855	5.39143665843277	5.00375616325748	4.58247184483541	4.90690756054477	5.02314334289446	4.34751329754904	5.11487871793415	5.52777358491279	5.08645191345407	4.6979226426433	4.92311833826877	5.41035107176308	5.45018288810935	5.64368978259208	4.8447993982192	5.58789537303962	5.1791131905014	5.29850317129262	4.99674791646451	5.32805855222007	4.73505380311416	5.1596454970708	5.19425573140843	5.37473792621081	5.4169105252136	5.73760533193795	5.13481044081761	4.72349791785458	4.93080379819049	5.47868360696765	5.5809807302555	5.6695378417464	5.08588383835778	6.0993474152243
fq4gVWTQp6gBQjbnn8	1700003F12Rik	1700003F12Rik	ILMN_2868440	75480	RIKEN cDNA 1700003F12 gene	NM_029305	GGGTGAGAACCCCCGCATCAAGGCTGGGAAAACCAAGATCGTGCTGCTTT	6.05150901132433	5.60865496412172	5.67784271929432	5.0034992411024	6.33978966233433	5.33763402725322	5.5257828524402	6.19721024087121	5.39365198056009	5.7651842808337	5.39333384092755	5.71880758487562	5.78189278549224	5.13807573771654	6.49252411607743	5.64144285272381	6.21812412648709	5.94535411192425	5.92324888453852	5.6083914595533	6.57552149765808	5.58548392769229	6.31368767708079	5.54542363622057	5.80645241676465	5.47021303641728	5.81292867812691	5.80976824173929	5.846020054731	5.89883349983169	5.89345970779996	5.75704694361032	5.76330348311704	6.11544049832363	5.5034064840485	5.53970281602542	5.69566079325626	6.09710741638697	5.19599061918086	5.53416684329979	5.75180186801138	5.88528893546864
rbo.7pxE.nuHjpfddU	1700003M02Rik	1700003M02Rik	ILMN_3162009	69329	RIKEN cDNA 1700003M02 gene	NM_027041	CGTGGATTTTGTGGCTACACATTTGCTGTGACTGATGGCCTTCTCCTCCC	5.44702742137314	5.45055663544729	5.52465632490551	5.50690189388647	5.23495709102834	6.20027584958991	5.71375288528932	4.93914535633267	5.07934929797103	4.81667463271766	4.38674667510548	4.77349265889151	5.16149498720412	5.93976705839685	5.05719257084775	5.74643826507092	4.94839406090857	5.27531646163638	5.35965824761985	5.65767973405446	4.92116004252535	4.99008125350416	5.34931777511533	5.49919443982678	5.51466393945662	5.1927165494964	5.17713825369203	5.29293764961318	4.81202159284786	4.01884589441735	4.3516736336408	5.22026755550821	5.09347212618516	5.47207969315396	5.72318472577009	5.50501123885845	5.95156415969741	5.16273033671801	5.34670215964395	5.10937712537781	5.5384407384221	5.68953241273019
01K4QdRSjVTUho3cZE	1700007G11Rik	1700007G11Rik	ILMN_3003018	75784	RIKEN cDNA 1700007G11 gene	NM_001024614	TCCAGGTGACAACTCCACCAGGATCCCCATCCAGACGGATCTCTACGCAC	5.3400959734174	4.616605543649	4.88363053568277	5.5696702065603	5.48653532964971	5.49099406912835	4.96751588497952	5.13419686795172	5.00114896789243	5.45411709737762	4.19444597969782	5.65758323872411	5.42375616643689	6.32726238830908	5.74697464033994	5.21270339414032	5.47930100326167	5.20818927422781	4.57596081909223	5.19437032714794	5.51553241184509	5.16224074474773	5.48611221056126	6.32311264493769	5.47317114317184	5.73547526148065	5.10618634156177	5.76008212442959	5.6900905588363	5.459727346041	4.57023633413416	5.54953016069405	4.70271770745772	5.22784993395631	5.31994763699414	5.40693774878167	6.54337425532927	4.40576837765936	5.45348359402712	5.15649094284817	5.56213351188487	5.0883609381536
9FPnvmL5rVdS77Ds7o	1700007K09Rik	1700007K09Rik	ILMN_2834950	69318	RIKEN cDNA 1700007K09 gene	NM_027037	ACCATTGCTGTTGCGAGTTGCGGTCCCCTCCAGTGTTGTAATGTATGTGG	5.69109733950877	5.55918355974684	4.96447750700819	6.36998688913476	5.75053245390534	5.21304003781397	5.30289248131581	5.00485470582509	5.33729770849894	5.18792273491884	5.16418059583202	5.73224659021509	6.04208253218993	6.34186980567552	5.58191546151502	5.92095864015608	5.81721043063871	5.29558036844428	5.45645834505693	5.33739775351735	5.77051871433066	5.95316145151859	5.56179433297091	5.93722533103572	5.61036964167016	5.3308701475159	5.89258556308962	5.34376222911456	5.4863456630168	5.62109928373606	5.46531705316983	5.2868869438828	5.86993978496139	5.31431977646202	5.06546208889922	5.38049211603463	5.42023623980767	5.74963911382358	5.06409119192468	5.33275152357775	5.47626971612205	6.33926124128284
HQKeIjViIsC3kFA8iY	1700008F21Rik	1700008F21Rik	ILMN_2944703	75453	RIKEN cDNA 1700008F21 gene	NM_029292	CAAAGGCTGAGAGATCCCGAGAGAGTAAAGTCTGCAACCAAATTAGAGCG	4.89162331742909	5.04990041205512	3.54269267881539	5.36904032255822	4.7905250309987	5.38791465530395	4.71944104369217	5.14021741818674	4.74349260602657	4.62345751938454	4.89367834692551	5.12973280311573	4.47847852596031	4.13385436779051	4.50793370192512	4.69559971805587	4.74240180975234	5.07367544495852	4.84039177332978	2.98432063913846	4.94129979470896	4.65246116524407	4.33026709570712	4.12506746804419	4.72613272874369	4.71145323422573	5.08649934374038	3.9895159941292	5.3165272996657	4.82834032523081	4.25206488425857	4.96645344149236	4.76133604825795	4.53278132238961	4.45701532542297	5.46129311559122	5.49683937441548	5.31619970483414	4.1112719776377	4.59873718056902	4.89384907993006	3.68094311813303
QjoL_8N45FEFJO78lY	1700008I05Rik	1700008I05Rik	ILMN_2676443	71841	RIKEN cDNA 1700008I05 gene	NM_027952	GATGGAAGTTTGTTAATCTGATGCACCACAACCAGCATGTGTTTAGCCCG	5.8004272126989	5.68917508465006	5.34778023932822	5.85800591803739	5.25069563364198	5.64389148871516	5.50006721128392	4.73505380311416	5.18473367121351	5.44208147453626	4.71944104369217	5.24159569580343	5.27515444042561	4.9626231523872	5.42340595750433	4.72763213190508	5.50843840176944	5.59657975076038	5.39152420516069	5.84045580730739	4.9716709198726	5.33578581042814	5.63517136909371	5.50222982975132	5.10569347314262	5.36727547447333	5.55229508654192	5.80020540611306	5.28128919805416	5.64029713798894	6.19249093060479	5.63343216365997	5.14150898904579	5.25347273425248	5.68329233066095	5.692938632156	5.57383638283099	5.22891258755697	5.9529344154819	5.85999330240876	5.53032170821609	5.57560340171629
cOmpSSzipNF9ih9tCE	1700008P20Rik	Tescl	ILMN_2631903	69301	tescalcin-like	NR_003638	ATGGCGGGCCAGCAGTATGAGGGCATCACCTTCGAGGACTTCGTCAAGAC	4.92939484874263	5.29944824418503	5.78810207984543	5.46086219338927	4.8753031959497	5.17437127967695	5.39829774990186	5.58673506602189	5.77429746998685	6.12147446218689	5.87931686864689	5.55965678459348	5.48343969892227	5.29705248809512	5.02405874756014	5.55779026449246	4.83445936736487	5.17932847035942	4.94839406090857	5.10215014094402	5.48326357889492	5.43887923341556	4.82288604707948	5.50657452982206	5.29092035146329	4.92973220297579	5.31917244456772	4.60256438226181	5.49035903738864	5.14617285553792	5.80064934575892	5.37873309332996	4.98530342322761	4.65364735588687	5.54127209672413	5.47502294266633	5.5288399915931	5.44713583320261	4.9084851807079	5.40738999227215	6.16101745707669	4.88278207572768
3TD1SdVrzUKIQVI4Fk	1700009P17Rik	1700009P17Rik	ILMN_2645509	75472	RIKEN cDNA 1700009P17 gene	NM_001081275	CATAATTCCCAGCTCCCCGGTTATCCAAGGAGACAACCCAGATGAACCGC	6.88412278036002	7.73076086174255	7.09468390837127	7.00626887326199	6.67415779539891	7.07498544582058	6.66837934000066	6.9686212358704	6.83070448533626	7.42291743525682	6.71791173660879	6.91918357228195	6.7500569277676	6.61250734975424	6.68106807035317	6.78130164782667	7.24386701169998	6.12469840486967	6.59053018308147	6.86532778339375	7.02004613309929	6.38316672093388	6.54621560086559	6.94950834619779	6.5686894896059	6.77856938131695	7.14165040658063	6.93315747431102	6.7491305603457	6.71904518756645	6.82656066162128	6.74209655259472	7.06537238430482	6.63891632419024	6.31417179692414	6.8586738292876	7.0457168439636	6.67982800162484	6.43684826221498	7.28808139872891	6.71704360072756	6.48665714915409
BniUCMuCP5fTS9S1A4	1700010D01Rik	1700010D01Rik	ILMN_1250734	76386	RIKEN cDNA 1700010D01 gene	NM_029590	GCTGAGCCAAAGATAGTGAAGATTTGCCTTCATCAGTTCCAGTCCAAATG	5.7478130452564	5.84183894493353	4.92383312868686	5.3952015713376	5.28102859775418	4.86268509823817	5.21749323548655	5.16642338342281	5.38985364280384	4.70271770745772	5.28908187328681	4.97917021966412	5.44208147453626	5.10736793542561	5.69741081137211	4.95055655776272	4.69590714258644	5.61683166027086	4.53454611934621	5.13419686795172	5.45218336213755	5.56800762122082	5.15616812291558	5.51689807876398	5.7634126128764	5.338379627009	5.59258398377445	5.63279494318554	5.27773354131741	4.89266507264276	5.04620335896389	5.09966140476583	5.29059179930582	5.43383083552513	5.37267620613112	5.79393118136597	5.57729137875787	5.02235563486728	5.43919742769384	5.52707128270928	5.38370406600563	5.56064843610175
3M5L03.Pewf4HoQBK8	1700010I14Rik	1700010I14Rik	ILMN_2665591	66931	RIKEN cDNA 1700010I14 gene	NM_025851	ATATGCAGTTCATCTTTTATTCTGTAACTTTGAACTGGACAAAACAGGTT	5.00335552549115	5.41854311616237	5.36865427614429	5.13831844889934	4.53327360232448	5.27486457131518	4.23655128644916	4.78962172493163	5.27633515480001	5.49952299446115	4.53650696572334	5.09655623325257	4.28877206520078	5.02769367378748	5.22569418265567	5.41291203116496	4.84593668003758	5.47721806519294	4.77373934155742	5.23357151405319	4.6840933576076	4.34096571794514	5.31107362472743	4.27278424286221	4.85484346045919	4.55586309606131	4.62518622457325	3.62523444091423	4.64025888041679	5.47552999527172	4.48839988274585	4.50045170134493	5.44152794241247	4.59073571965313	4.1370026343118	5.17164694385445	4.71684024514448	4.92781838625263	5.31146021207822	5.14765762845236	5.09582119851029	5.16418059583202
Wnjuxf56jWgywAu_i4	1700010M22Rik	Scp2d1	ILMN_2607827	66328	SCP2 sterol-binding domain containing 1	NM_025490	GCTGATGTGTACCTTTGCTGGGATCCGGAATAGTAAAAAGTGTTGGAGTG	4.87516028687307	5.70616542890955	5.20873807168002	5.17622208200886	5.41145900012687	4.28970407078554	4.97945744617838	5.01235387041016	3.32490662434416	4.66791615723897	5.25463742749923	4.84723464783229	5.15999181829763	4.51140534845875	5.20616678661553	4.66729807623804	5.18048397249713	5.89055007262816	5.14756891052726	5.1349520463031	5.83218439165108	5.28608366761546	4.70271770745772	5.16041893891402	4.44763265318588	5.33321791360872	5.11225458577134	4.69314041157264	4.94082187215972	5.3455755273145	5.17309835773899	5.40725137735646	5.3472604144477	4.85295123732385	4.92452717130471	5.35201965835442	4.17907881180262	4.92848331513706	5.49652890436358	4.60573117518084	5.32037204692179	5.15897999738854
Huxf56jWgywAu_i5BE	1700010M22Rik	Scp2d1	ILMN_1245353	66328	SCP2 sterol-binding domain containing 1	NM_025490	GTGTACCTTTGCTGGGATCCGGAATAGTAAAAAGTGTTGGAGTGCAACAC	5.64454076128506	5.37508297142199	5.3251063451526	4.06479439574967	5.23436984680746	5.70001353178871	4.29591466930325	4.91230481237902	5.43022233296159	4.82478274771818	4.87073402348376	4.84128736497081	4.83955268936597	5.72541478279926	5.47086510002576	4.64387441857528	5.28224347839242	4.98807128087233	4.17381993479902	4.78982797209415	5.24666453763887	5.33519666453167	5.79467688163952	5.02972354065936	5.34942525986299	5.07357883636157	5.12249458224273	5.33510093249356	4.69559971805587	5.45339200278595	4.87452191963737	5.22523313839955	4.88190693407065	5.28932093968138	5.31784356301556	5.46586840702185	5.72309676153598	5.01774213233398	5.68806523331716	5.16339826841735	4.32092229982473	5.43160690081627
xXV1oghyAemfeVAh_s	1700011A15Rik	1700011A15Rik	ILMN_1232564	66322	RIKEN cDNA 1700011A15 gene	NM_025487	CCTCCCTCCGGAGAAGACTAGAAACTGGCGCTTCTGCCCAAAGACTTGGT	5.26720443063505	5.24562662507727	4.63079659050159	5.96700286175758	5.05483106840925	5.26027128555688	5.06330700092058	5.55517977403626	6.04563812319481	5.12409515258508	5.07153046851928	5.35190353653341	5.48887235831704	5.46455482990686	5.07772763998647	5.76459105229007	5.11439036843246	4.84558324134541	4.4522971055715	5.71543321161173	4.36885768440461	4.37216904388248	4.68763010788206	6.13326388697183	5.31796776351548	5.3105204157846	5.3065973118151	4.85858947306173	5.45025322353358	5.42513556114593	5.76468815558945	5.83148406453924	5.50853654385539	5.07516014946864	5.02144648609241	5.17613291269983	5.18825256393167	5.20480917669634	5.0129994567751	5.33729770849894	5.59674784903085	5.31880191541193
uX45T.FLIbuIMVnv0E	1700011F03Rik	Tex37	ILMN_2639308	74221	testis expressed 37	NM_028825	CCTTGATGCCATTTTACCAGTAGACGTGTGAGAATACCCGCTGTTTCAAC	5.25765319914497	5.32725737554111	5.43128904958328	5.75397380531185	5.58053413984491	5.29825242617616	5.52179076666188	5.31945385555189	5.35608934866591	5.81377709781635	5.93187606680677	5.39000088397672	5.60569113333092	5.60475737134255	4.81306731023494	5.05957758851618	4.57339548998067	5.31342407056275	5.61919325223986	5.39008243727744	5.10205478044465	4.82722513580488	5.47000392821579	5.50870282952603	5.25138612487023	5.11855475565084	4.65678433841787	4.82687009723387	4.56173172470507	5.07960718491513	4.86364371384968	5.5115021140449	5.11327829338981	5.57184811546235	5.38612148833922	5.34180579917547	5.74801471523217	5.27831333092306	5.32155380835424	5.32697994220485	4.76689706048329	5.17705359845136
ruiXsieN3G4E4o0pLk	1700011F14Rik	Ccdc172	ILMN_1249784	75645	coiled-coil domain containing 172	NM_029372	GTGGAGCCTGTAGAGCTGATCTCTACGTGAACATGAGGATCAGGCAGTGC	4.04836950372835	5.38733646909914	5.02078825660683	6.10385242284484	5.31869582390339	4.59542251434636	5.17154737798552	5.66519573114032	5.05658773823309	5.27859183794299	5.15301644889445	5.18220224240907	5.29842670393456	5.24202322850087	5.7747842137025	5.49702543856741	5.11064643974119	5.03111699942684	5.10039584643232	5.34670215964395	5.20910012120246	5.30337426080359	4.8031661438239	5.37500261537624	4.98096315140916	5.34720137670922	5.1842663668453	5.12853735780747	5.39709652999005	5.59867822943071	4.70135750830099	4.97128679503559	5.37117376635664	4.70271770745772	5.51202017509351	5.75955087983321	5.25554974612825	5.54347369996185	4.60411205063093	5.45009442668282	5.73074752277677	5.28137873589459
uufCAnIZxVKywaRIOU	1700011H14Rik	1700011H14Rik	ILMN_1240624	67082	RIKEN cDNA 1700011H14 gene	NM_025956	GTGCTTAAGAAAGCTAGACGCTACCCCAGGTAGTAACGGCACAGAATGCC	5.59956045031869	5.20453070930632	6.2847828807449	5.10368654504125	5.61575314665494	5.49443124360105	6.76883190407482	5.06571044007119	4.98096315140916	5.25265532072715	5.61787957370237	4.90446052970355	5.17193324573391	6.77079811075098	5.65640926115651	5.73760533193795	5.23949462455521	5.65623070650675	4.89006312689562	4.91583607046079	5.4356748183333	4.88784624417608	5.55628110883268	7.67066722548096	5.79893595007916	6.82836302780524	5.02206927265581	6.54893223269943	5.48057586508184	5.15027200518659	4.88750844184069	5.36540840320949	4.79368243773399	5.99683011692818	5.51994600238147	5.45981329504692	7.93726425231518	5.56246518532806	5.3902433946226	4.41487321072029	5.33930010350737	5.90274625236876
ZLvf4gIIV4e3c.ih00	1700011K15Rik	Prps1l1	ILMN_2925214	75456	phosphoribosyl pyrophosphate synthetase 1-like 1	NM_029294	AGTGTTCTTTGAGAAAGAAGACCCTGACTGTCTCTATTTGAGGACTCATC	4.50531580761846	5.47038174409314	5.31476821159711	4.90789018136387	4.00071711161039	5.31248236276447	4.7317236309429	5.1703899366944	4.97845161885533	5.82863013701748	5.6251879991276	5.0679688288719	4.06479439574967	5.10140116678427	4.84339790998956	4.57456069542739	5.67832657136985	5.09612204271811	4.99080496461189	4.84496812208787	4.45049900602047	3.66546525740452	4.76991013292057	4.38448270361093	5.42494733733553	5.19673769589837	4.9025345715663	5.04508965562499	4.47419999355366	5.4412051060572	5.02650343450171	5.48073983205451	4.67045236018482	4.86166191521364	4.67966144763713	5.69245515870614	5.25177412283833	5.61231722022577	4.68912378420993	4.65246116524407	5.00178465029769	5.11642015601189
WiKIK_ewCUeyIQuyRc	1700012A03Rik	1700012A03Rik	ILMN_2678187	76382	RIKEN cDNA 1700012A03 gene	NM_029587	GAGAGGAGAAGGTTGCTGTAAAAGCCACTGTAGAGACAAGTGTAGCACCT	4.69976348980432	4.34250161440276	4.55413383204183	5.04098232919682	3.53345266305021	5.52502181296783	4.67837073602589	4.56867606925981	4.56980307065662	5.18782508282632	4.86725454861347	4.6539837287631	3.83734132005135	4.44703497829976	4.08706167241634	4.371441500819	5.45512961379856	5.42349384717663	3.42833419937741	4.67738425489755	4.02367083635102	4.59487455508981	4.27460973189463	4.75491441836472	3.26355452066729	4.14310206562042	5.13516979755505	4.28408796171669	3.93688746091957	4.34907363119704	4.88175951550844	5.02459801489638	4.79617117057035	5.42264388899405	5.23014720022461	4.31350106170585	4.91583607046079	4.96751588497952	4.76332154219832	4.36965533824513	4.91278237213773	5.30937246232408
WUkVAeCOGBDTNxBBDo	1700012A16Rik	Shcbp1l	ILMN_1218141	71836	Shc SH2-domain binding protein 1-like	NM_001033162	CCAGCACCCAAACTGAAGATGACGAACAATCATATCTACAACAACAATGG	5.47510919678164	5.10786027158524	5.53929895968239	5.37750732545647	4.86324739018938	5.59841843443153	5.29023780674217	5.44013204148557	4.69642172000218	4.42922590408167	5.54829047383973	4.7410429259153	4.58539127597121	5.03829355899496	5.03339288092956	4.67371966290079	5.39814309838321	4.21818229804899	5.18529547538209	4.66953057415057	5.47434668237359	5.56358828796	5.39498421185454	5.68378618643785	5.47495326118388	4.91452961023682	5.0129994567751	5.5034064840485	5.44653171110578	5.64591057012697	5.82379255444272	5.53961061040464	5.7425040568288	5.13312634035805	5.12386760091313	5.50247983125313	4.95299558841814	5.18854007637219	5.79057896689539	5.07124941864106	4.21680977316517	5.56679682368594
9UQlCxx2KRooeIIwjo	1700012B09Rik	1700012B09Rik	ILMN_1251239	69325	RIKEN cDNA 1700012B09 gene	NM_029306	CCACAAGCCAAGTACTACTCGAGGCACGGAGGACTGAGAAGATAAGATGG	5.48368056197075	6.20348030502541	5.50100610926186	5.30443540945153	6.01068083496052	6.13538860755609	5.594418187865	4.89764629198087	5.61591957827142	5.75486236406848	5.24666453763887	5.66261643701276	5.63408253598278	5.55620465746754	5.53167899213312	5.23068274049828	5.20704814099814	5.53013363191194	5.33348506377374	5.71815481855908	5.13281257254884	5.50835827876467	5.52715439611837	5.83451593612529	5.4229649769292	5.57437876335115	5.57637436208999	4.94049370448476	5.459727346041	4.66761353099719	4.95023142376726	5.28477390277823	4.86438602233153	5.36104519830323	5.50713821054415	5.45691103600418	5.8086452863879	5.11350495636652	5.36402753142871	5.0763360709623	4.77555741912325	5.34652961809974
BiVnpdKHpNoLcgAgg0	1700012H05Rik	Rbmxl2	ILMN_3152061	76572	RNA binding motif protein, X-linked-like 2	NM_029660	GAGCCCGCTGGCCTCAGGACTGGCATCGGAAGTCTAGAAAAAGAAGAATC	6.28203761450302	5.11306629180898	5.87630130407726	6.03876624900341	6.53120864082754	6.42893983259592	6.69177731839239	6.32971278658474	5.46343289591282	6.32169584105525	5.7448911920012	6.11061683236666	7.09468390837127	6.65999700878182	6.25178782488486	6.66326755904436	6.32169584105525	5.73751808052955	6.12044780033888	6.49538638645976	5.24557874456019	6.64079870329155	7.29262187102942	5.83785696374632	6.56272774545909	6.56978291743416	7.11538763712267	6.70461983746682	6.54704959774759	6.96464368508279	6.44090912320614	6.44679447624848	6.39836430323657	6.9073364501795	6.18314219336289	5.36360482377738	6.66116694590133	6.54500007113548	6.13554164681834	6.41458409135511	6.23041670209794	6.31234271569491
T2B6euK6VEUekoJmwc	1700012L04Rik	1700012L04Rik	ILMN_2804407	76383	RIKEN cDNA 1700012L04 gene	NM_029588	TCGAACTGGCTGGTGAGGTGGCCCACACCACTGGCAGGAAGCGCGTAACT	4.87257291229984	6.39285956184628	5.87274268109623	5.21649487409772	4.45158510517338	5.4473555230229	4.56083836942636	5.46317633249336	5.60933421948257	4.89619168132962	5.81973687582084	4.813971707081	4.54085491415107	5.23417095350478	5.34720137670922	5.16559167680825	5.21767365756226	4.27369450038256	5.34814511553214	4.93340040621313	4.99746124322508	6.01015746572884	5.02015569351011	5.17622208200886	5.14986579953867	5.12313750591635	5.39280396925322	5.47005045213306	4.997903586604	5.57156747645005	5.42812903891614	4.79075110014568	4.91023675299547	4.80255070658936	5.24557874456019	5.80483070723345	5.59755693862201	4.93257593426388	5.05969670798199	5.50793870419495	5.31539706425357	5.07321796554643
ocov1p5X3_7oKR76is	1700013B16Rik	Spata31d1a	ILMN_2630401	72219	spermatogenesis associated 31 subfamily D, member 1A	NM_028157	CTAGGAGTTTCCGGCTGCCCTTCTTTGTGTGGAAGGCACTGTTGGGAGGT	5.4188779362713	4.88530333189657	5.50210270984902	5.24493422122107	4.78852914454431	5.00822664262912	5.02000671195616	5.71499755998571	5.03206611003074	5.21500738922829	5.87452806721892	5.14986579953867	5.27502233467581	5.08661931944565	5.6603057040244	5.45732417439312	4.88875258395007	5.03128080576862	5.13753958210487	5.45691103600418	5.14566447583712	5.20723611639227	5.48395500407592	4.66008482553561	4.6852838043812	5.06474870243688	4.52718753593221	5.05993060057237	5.631975460832	5.75249381507117	5.78745891608243	4.90558873723279	5.11715053712185	5.25244779579916	6.01737390191009	5.0490824778935	5.37643383515019	5.18405882149507	5.48603540503661	5.53737522548829	3.65718160165723	5.0019270749664
WoI3k6llXMXULuyIYs	1700013G24Rik	1700013G24Rik	ILMN_2653832	69380	RIKEN cDNA 1700013G24 gene	NM_027063	GGAAGATCTGCATGGGCCGCCCCTATACCTCCAAGTGTGTAGAGACGAGT	5.34734938622937	5.29318774130788	5.40263351840009	4.544979179062	5.65471136370205	3.75535591057833	3.64990459445633	5.11687275511872	5.32688907531785	5.42889717755894	5.66039846784923	4.46560477411124	5.40091838964291	5.27305527385618	5.27977329889363	5.11833524791676	5.20030106333368	4.51423413911772	5.12148897831701	5.38718491419901	4.84723464783229	5.04968220091416	5.00013316962179	4.83028726826082	4.84172951399583	4.17907881180262	5.209672847948	4.42436836822929	5.11502585103102	5.31707186742148	5.12056108511429	5.38703494221486	5.02000671195616	4.38537933907327	5.08132735697505	5.04968220091416	4.82012738384294	5.07272016259228	3.79099196327197	5.00025796858087	5.68079440550513	5.36216720595802
fq66sRDHnSCqwK1VDc	1700013N18Rik	Ube2d2b	ILMN_2660924	73318	ubiquitin-conjugating enzyme E2D 2B	NR_003639	GGGTGGTGGGTACACAATACTGCTCAGAAGGGGTAAAGGTCCCCCAATCT	5.69845262896849	5.17951026021071	5.4715261362435	4.97325063724321	5.87025064082059	5.68191493080034	5.24502787822303	5.64095584291588	5.68713463644363	5.6180461337687	5.99521868141011	6.1577979438454	5.65678309848929	5.47861071247981	5.50906821944812	5.59300789309134	4.95160833130446	5.87677886469628	5.47543873314224	5.98116583474595	5.62082698543594	5.56782612956179	4.95885570209525	5.45063744869239	5.15343661886929	5.53494977895455	5.90952137497394	6.10918785110258	5.67462364582267	6.03596084135375	5.73064197503955	6.06814926881059	5.78398748785651	5.58548392769229	5.5507915404666	5.75328447874747	5.65623070650675	5.75428012166541	5.37464815679916	6.44471412894153	5.67850317440196	5.19081654924388
retBADI_mc6lTAu4ek	1700013N18Rik	Ube2d2b	ILMN_2868571	73318	ubiquitin-conjugating enzyme E2D 2B	NM_028502	CTGGTCAACAAAAATAGATTGGCGCTATGGGCCCATAAAGTGTGACTGGC	5.42039971070446	5.50619513510471	5.85675106663559	5.12797748275896	5.67686681964641	5.26549013313087	5.09591421965774	5.41275093881338	5.11911715724835	5.22186119646709	5.72492344845596	5.56829365847129	5.03258706777098	5.85236168290698	5.09669200170197	5.54230903081142	5.96882269484457	5.62441985822784	5.58472021469229	5.6851948651875	4.86844127108419	4.52612488097272	4.91636184530564	4.70930374361625	5.36241730082233	5.16799881750147	5.40247987936968	5.17205984592618	5.13505725239737	5.75418091413366	4.67045236018482	5.76056566687258	5.40269783627113	5.07911629068674	5.14543248966972	5.36266202484481	5.66201376340565	5.70611054656065	5.19826423503157	4.81223210784532	5.13300876104476	5.35298461168814
rlE0Kqv0KKv0nkK7HE	1700015E13Rik	NA	ILMN_2634503	NA	NA	XM_355274	GCCACATCAAGGGGGGTTTCAAGGAGGGTTTCAGCTGCAAGGTGTACTAC	5.41035107176308	5.52547070271906	5.26583563235858	4.86901166818128	5.5323811462029	5.77959861653493	5.28623762432931	5.44744125617372	4.76389768917237	6.0951458892316	6.01763284703691	5.41723889439273	6.36154771895348	5.11159265540728	5.16263389181217	5.53004940192473	5.45587447144658	5.82520415032447	5.83194417926376	5.73436766182251	5.15806783020535	6.52385471590845	5.89004679335984	5.75428012166541	5.53004940192473	5.13300876104476	6.06259641305285	5.74935245398981	5.92579713653699	5.2545489676234	5.79599450994015	5.8684176865767	6.17712712369882	5.42428809621104	5.76864990786376	5.74353276349846	5.67976596705029	5.82818511039909	5.55128773301436	5.61459936665981	5.43509756305063	5.15657400934007
rn6gNCNQX4gTtN74Kg	1700016C15Rik	1700016C15Rik	ILMN_1222931	69428	RIKEN cDNA 1700016C15 gene	NM_027077	GCTTGGGAAATCAAGATCCAACCTTGAGAACATGTCATCTGTTGAAGGGA	4.74086911727437	5.34849166868332	5.21787567142338	5.78006525480199	4.8457560711259	5.22700657821953	5.22912106192939	5.02483224218608	5.38659851517773	5.32576625546094	5.27001261190111	5.75201662767152	4.71916862282998	5.40172351964487	5.73968927911066	5.19138641323624	5.41854311616237	4.81038057162498	5.02133298315326	4.75874812736085	5.44614927828153	5.22726137144567	5.30779543538185	5.18261141681345	5.59223901359948	5.24955190706619	5.09684043577347	5.04253574893707	5.27633515480001	5.60379982676086	5.71327624755861	5.38579122442776	5.4102435633501	4.93691177342687	5.56800762122082	5.00457300771573	4.96506682157924	4.65705798126642	4.82620926198112	5.3049765941042	5.5962926344077	5.46850588779698
ikTqhIIi6CiU2F7uB4	1700016D06Rik	1700016D06Rik	ILMN_2939579	76413	RIKEN cDNA 1700016D06 gene	NM_024271	GCACATGGGGACAGAAGAGAGTGGAAGGAGCCATCGACCTGTGTGAACTG	5.71281828597722	4.34096571794514	5.6976080799395	5.23059727676942	5.17571845413103	5.44078170578527	5.35670155518137	5.14094317190505	5.12238373473259	5.66949506441466	5.75794211448411	5.35205829104519	5.97305165825517	5.59283035551374	5.63335177305885	5.28252974499516	5.39772487030075	5.13270237554718	5.50184551979567	6.01907211802704	4.91541495527163	6.33880811398452	5.36808226404754	5.86209201506121	5.32078604492603	5.82831022918044	4.7726755665014	5.0587089826197	5.77389583220186	5.25970753189185	5.27798358619958	5.33199423082155	5.51536055967992	5.88264529274591	5.53812767195926	4.88661340030447	5.63081626172646	5.38711116707143	5.18405882149507	6.15741822943213	5.3003421570153	5.55744931724671
chP90PLjRK6ipU_6Oo	1700016D06Rik	1700016D06Rik	ILMN_2939583	76413	RIKEN cDNA 1700016D06 gene	NM_024271	GACATTTTCTCAATTAGTGATCACAGGTGGGAGGGCCCATTGTGGATGGG	5.48861873713445	4.97739839282778	5.23277533381225	5.41341701721322	5.09324021179287	5.38561311993615	4.8931592222777	3.64202077721694	5.501664571294	5.64264539723765	5.26381706671933	5.03890031818163	4.43249215169305	5.13981588896043	5.6630158533894	5.24698566610853	5.1713510366394	5.23939896779376	4.7154405182721	5.70840967821016	5.3219706413463	5.24274906724706	5.54764453557995	5.10844651448841	5.40650932790369	5.26005331354331	5.66742157833146	4.96447750700819	5.74724133325024	3.95991070029051	4.40853631189281	5.23277533381225	5.07694360552107	5.9782470546139	4.15792669120719	5.5384407384221	5.17457984761787	5.11095871271728	5.33321791360872	5.03393638438842	4.72511878269678	5.36119857054302
rqG_k3MUE.HTOxTo_I	1700016G05Rik	Prss37	ILMN_2637903	67690	protease, serine, 37	NM_026317	GGGACGTTGGCATCTATACCAACATTTACTCATATGTACCATGGATTGAG	5.259074501598	6.15905823485398	5.39635896568233	4.74267368739578	4.74373099710008	5.12181220163685	5.58524431197996	5.33073025391964	5.43631108843429	6.17162079999071	5.53780736893188	4.74293717034425	5.0066545800317	5.31271199067001	5.08289526923795	5.34277782142046	5.75607185151385	5.61556232619192	5.31255350981711	5.52519099127637	5.06521758122191	5.75108941474949	5.59937534612935	5.01457056833077	5.46152391115132	5.2282723485298	5.32874554869131	5.16851161007308	5.53961061040464	5.13281257254884	5.11502585103102	4.90690756054477	4.99008125350416	4.4607049953397	4.78852914454431	5.46769105184486	5.27394538162781	4.84232984983993	5.2642798655277	5.7689699645938	4.94852727827722	5.01446503057494
K3nv1qRkraoVmpo6Wk	1700016K19Rik	1700016K19Rik	ILMN_2694110	74230	RIKEN cDNA 1700016K19 gene	NM_198637	TCTGCTGTTTCCGGGCACGCAGGTCGGGGACCCGCGGGCGGATGGCCGGC	5.47232303882533	4.21954713760033	5.96658633578437	5.73698397468682	5.22390732034404	4.58714417464963	6.08101624105199	5.1657924137677	5.71978968048586	5.25148780659467	5.33097028764595	5.2868869438828	5.0034992411024	5.18100020225471	4.54921792669355	5.94692328823686	5.39357302873571	5.03636915127051	5.52585780135251	4.90460475152152	5.5340164843562	4.74545451714362	6.08992186049198	5.19243956151856	5.99730015922252	5.59667596470416	5.35040254629903	5.59465076917919	5.42719535056171	5.60697120551472	5.61087901168027	5.47697767722615	5.8124420560327	5.48309695241287	5.45940614253877	5.47567586135387	5.66742157833146	5.93872744948285	5.61398172192837	5.84907312124995	5.06094784691608	5.51606311031435
uklSdwqYUZkycf4pdg	1700016K19Rik	1700016K19Rik	ILMN_1250938	74230	RIKEN cDNA 1700016K19 gene	NM_198637	GCAGCCCAGCTCTAAGGGCGACCACGCGCATAGCTACTTTGAGGCCTCGA	5.43087290189984	6.00571479816952	5.08241340825506	6.28519736519208	5.32772167765408	5.32313711326616	5.30749639888162	5.98601222695127	5.55452687877951	5.47651280709978	5.57822217367332	5.81838432827393	5.49139099884064	6.53679060342236	5.56944504302393	5.38388631982155	5.53167899213312	5.24430387322748	5.33510093249356	5.2302311818722	5.87991451024269	4.3294787630291	5.91924752705658	6.17847886589197	5.62331862946296	5.24177337083868	5.61971635990636	5.722071923406	5.57757311440806	4.47469166108359	5.69835181144658	5.33700037051147	5.33044109114085	5.69786158064291	5.88049662802385	5.23471643955859	5.99241525294616	5.19227330286827	5.68359096774238	4.82852201383765	5.01494519343206	5.43896104094617
ll6K_IgigDigIiCdSU	1700017N19Rik	NA	ILMN_1255361	NA	NA	XM_487140	GCCTGGAGGTTGAGAGAAGAGGAAAATGAGGAAAGAGAGAAGCTCCAGCC	5.00960478483161	5.37159628899676	4.85004549661693	4.52512557070754	5.48461943699877	4.74622520654823	5.0854490385243	5.46259350372022	4.95976752149921	5.02972354065936	5.14996711189178	5.64368978259208	5.21804538372338	5.03155429975096	5.85675106663559	5.18571396364359	5.03969600131546	5.24990893104886	5.27305527385618	5.01940949737828	5.30409117123246	5.49726909025008	5.1710418392199	5.74763023405352	4.43959152153864	5.55113048895558	4.92487483926388	4.92170032748793	5.04709209246675	4.91328593266561	3.82747834264611	4.43055557325829	4.95745325036309	5.38749054335273	4.80798356496969	5.01076241242273	4.61749392341572	4.63686207995441	5.15031273510841	5.06817777810705	5.38703494221486	5.50140764239797
30Tif4gz_1_C.s80Xk	1700018B24Rik	1700018B24Rik	ILMN_1231777	66332	enhancer of rudimentary homolog pseudogene	NR_003617	TCACATGAGCTTTGAGAATATTTGTCCTTGAAGTTTGTATTATCACCTGC	5.35616671859717	5.19232356061941	5.32847550034695	4.37216904388248	5.31416225018895	5.03759708547601	4.73044907575385	4.70170679972543	5.59927117002646	5.23887348611257	6.15014478938927	4.6840933576076	5.12906320844397	4.80964596250949	5.07036657734479	5.07845146317686	5.10295443309784	5.03097863587723	5.39876354888659	5.1445558246407	4.77227996235748	4.88631291918652	5.55956148852882	5.04957732065426	4.81535180143276	5.09867383607939	5.2103487323581	4.66200484274874	5.25806904332874	5.6844749449985	5.16361313536571	5.1166286119179	5.36128850144064	5.14490124919846	5.18038728512405	5.35171405998985	5.24248464330505	5.17018262549656	5.49702543856741	4.91872507072669	4.91067777788219	5.30754234892664
QiFeKvcukvURKd4nnQ	1700018C11Rik	1700018C11Rik	ILMN_2649579	75524	RIKEN cDNA 1700018C11 gene	NM_029324	GAGACCCTGAGGGTTCTAGTGGCAGTTCCACACAGGCTCTGAGCTGCTCA	4.61938982343114	5.46285242636253	3.30697683308041	5.32092319275295	5.33182349321037	4.81047760617676	5.1266168650403	5.53746420255708	5.55088092021848	5.26281458095461	5.36870621628338	4.50091951002177	6.08717027762032	5.43290723186213	5.04832174294181	5.72844428474084	4.51932767612408	5.39050208670083	5.67774238359662	5.02823029691536	5.20723611639227	4.91200819066838	5.743005519413	5.07807427826636	5.47828767522744	4.72292556957048	5.59100212297006	5.36241730082233	5.38923939891094	5.25852998932639	5.48377545149508	5.29482281896952	4.93868527128849	4.93409984824682	4.30387438698457	5.26658880898443	5.17227865903422	5.71824055032089	5.15500989459271	5.35616671859717	5.4867639941582	4.12834657254285
ieUpLz9zfES5LygRSM	1700018F24Rik	1700018F24Rik	ILMN_2746218	69396	RIKEN cDNA 1700018F24 gene	NM_027069	CTGCCAGGCAGTTATTTCTATCTTACACAGTGCAGTTAGGAACACCAGAT	5.75629276280919	5.14276223741015	5.62951174723579	4.78370976805582	5.173197478106	5.35773253729343	5.46594002408345	4.68982871419599	5.29145768295967	4.57915500388284	5.41540904365571	4.92648108909499	5.71006288697717	4.81667463271766	5.61408270286431	5.64379688165666	4.70548477332462	5.26109032293034	5.23830577596445	5.4355259388248	5.49895616232881	5.42075200137714	5.58710986192873	5.53321123652162	5.57892928101468	4.60110438478248	4.76942896839059	5.27289668301763	5.77111577686799	5.27497426008616	4.97902954138382	5.02676772724578	5.03534845915715	5.02091159699193	5.16450223764706	4.79836309782562	5.18261141681345	5.51115990577992	4.74293717034425	4.7696491971972	4.5496806276961	5.00219782277448
BiVrnuNrleNfg9khbc	1700019D03Rik	1700019D03Rik	ILMN_2646640	67080	RIKEN cDNA 1700019D03 gene	NM_144953	GAGCCCGGTGCTGTGATCGGTGCCCTGATCCTTGAATTCGCAGACCGTCT	7.26327833805511	7.1906224252283	6.63334645899698	6.13214862251868	6.50016604403627	6.487495128462	7.00430136239613	6.5769780424094	6.69587472091579	7.02908769443267	6.94015237262815	6.66896672702065	6.37554182587557	7.25371040643381	6.89855013896477	5.55163405567647	6.10902516416803	6.12676472940572	6.10869482289977	6.16563519772544	5.95375017518838	6.20011224535335	6.73904418010628	6.61337528457643	6.64539800484868	6.5975201799094	6.59053018308147	6.7802956825803	6.63173149316166	6.22840053943688	6.1319695843806	6.21335165461009	7.02283942810577	6.66326755904436	7.29476173861069	6.46547951103327	6.44658574629946	7.01930605653171	6.59658710321319	5.04957732065426	6.45798373937414	6.57389992664638
xqFNysTeFSiTR4k.gQ	1700019E19Rik	Ift43	ILMN_1236344	76411	intraflagellar transport 43 homolog (Chlamydomonas)	NM_029601	GGGACCATCTAGGTACATCTGACCCAGGAGCATCACTGAGCATTTGAACA	9.74057357532639	9.33088194295408	9.44770486210268	9.57481170832702	9.9381002426267	10.0692644498085	9.9763580859201	9.89688349868504	9.61302023886192	10.101555844204	9.82419215472503	9.27635367595349	9.39503100284837	9.84032024718259	9.87997320618897	10.0969568858641	9.62634991235451	8.93686097854435	8.9236323556257	9.10892271842288	9.28235180985531	9.51084233641449	9.80142512928233	10.1661614974071	9.90715772399557	9.60531050137552	9.96349817170752	10.0320133648398	9.96134310192099	9.65974507461957	9.22398912108407	9.32059156175288	9.75054324838301	9.98719341702011	9.98573670873394	9.68172828496606	9.79372934175791	9.84836223584984	9.75116463316228	9.47455036185009	9.62101460243408	9.79718215872348
Nn6o0qO4XvNf7_X6Kc	1700019G17Rik	1700019G17Rik	ILMN_2631179	75541	RIKEN cDNA 1700019G17 gene	NM_029331	GCTTGGGGATCAGGGATGTGACCTGTTATCCTTTGTTTGCCTTGGAGGCT	5.79961917303614	6.03147420435276	5.52153267264313	5.71914589354912	5.62897698251018	5.18571396364359	4.44335815146607	4.98718924024953	5.7253104051304	5.34194424309641	5.39635896568233	5.43103249736599	5.47609191769973	5.19618074004921	5.88780530330811	5.29684166417259	4.85119281381008	4.98287383990971	5.55860631117226	5.38229979912045	5.63151665211568	5.68976893809868	6.04981391295902	5.82710592992757	5.56340758054	5.44261000681629	5.40411394647733	5.33700037051147	5.53692409452245	5.30452601379305	4.96658801771632	5.73968927911066	5.846020054731	5.641904700422	5.40710569624582	5.40631834298291	4.08706167241634	5.74724133325024	5.95858981210538	5.74714807812854	5.66427205129791	6.08865683839697
ZPkiDG4eNf4zJUM_pQ	1700019G17Rik	1700019G17Rik	ILMN_2695190	75541	RIKEN cDNA 1700019G17 gene	NM_029331	ATTGCAGAGAATACGTGACTGATCCTTTGATATAGCCCAATATTGGGCCA	5.64987913785413	5.01026433499846	5.67500242509552	5.50175266450366	5.64912792833329	5.30293786312472	5.20616678661553	6.04453185490697	5.80182024294165	5.14389596916348	5.6213450056744	5.10028413736095	5.13777394309117	5.9780068776846	5.93423679088705	5.07480429825902	5.66418630025128	4.61019980534102	5.26305948167717	5.64038165499914	5.55118964430139	5.58021837963111	5.47293928762764	5.0286051834683	5.14150898904579	4.97602681979419	5.68062802139626	5.64144285272381	5.40995409394933	5.45833525019711	5.29410730809783	5.15758034323713	5.14317372343906	5.85985844711505	5.40816094084561	4.23527774804028	5.91090555820842	5.33503803775089	5.21858930062453	5.54084807630865	5.72411261509541	5.69138806841128
lnSiHeiJvXd47RUpLA	1700019G17Rik	1700019G17Rik	ILMN_2758803	75541	RIKEN cDNA 1700019G17 gene	NM_029331	GCTCAGGAGACTCTGGAGAGCGTTCCTCTCTGATGTCACCCAGGCAGTAA	5.97734932802793	5.54994801995894	5.47459707861363	5.84311194370276	5.60937911770525	5.42014955897239	5.68464616480997	5.0920386310454	5.66815520742086	5.99442535260592	5.33034173321275	5.33714352243025	6.0328963777242	6.13468847987892	4.99674791646451	5.32221507291292	5.49330342173432	5.79164785832749	6.02193813794915	5.56097412551275	5.39947518465497	5.2380405925848	5.519283228097	5.600012617986	6.52315183382189	5.93148912773631	5.79120552334007	6.19464684669802	5.45389025507073	5.82568768938478	5.06409119192468	5.79669403742964	5.60550471975974	4.85937001092668	5.59682965546266	5.27251408399626	6.02136152931335	5.73538815725888	5.63949775871547	5.53228590034036	5.3244598162008	5.82124265284721
3fqjSo7he81.v5fop0	1700019G17Rik	1700019G17Rik	ILMN_2631180	75541	RIKEN cDNA 1700019G17 gene	NM_029331	CTTGGGGATCAGGGATGTGACCTGTTATCCTTTGTTTGCCTTGGAGGCTC	5.53032170821609	6.10195735372089	5.53177384208034	5.27909025437497	5.68456948700482	5.50427367784075	5.67763003953985	6.16384744495305	5.58524431197996	5.69767863248773	5.43087290189984	5.0957134905401	5.33067890329186	5.39908644177973	5.5526465085998	5.81672679382447	4.97257695062867	5.64064682683277	5.46917417353324	5.70758173894202	5.91401282304577	5.87931686864689	6.16615886139279	5.3142431318206	5.30541590414107	5.25060613487161	5.01835804277825	5.75914880759926	5.61674411954055	5.08132735697505	5.05232621783747	5.81162764437451	5.60731818527234	5.44051672673655	5.28146386601298	5.79874450130609	5.68846028494027	5.5451925358164	5.06117287982381	4.41842992922438	6.04793494807461	5.39904634573581
r.efd1KLSn5R1J6lrs	1700019H03Rik	Slc17a9	ILMN_2999818	228993	solute carrier family 17, member 9	NM_183161	TTTCTGCTTCTCTCCAGGAGTCAGGCTTGCCACTCCAGCTGGGCCGGTGT	5.37635112178884	5.89410125808855	5.67180301878449	5.34720137670922	5.17666219460509	5.78638145872515	5.41474239702849	4.49234837869348	5.60531327942313	4.46907541910285	5.93035481084814	5.43933942952338	5.27791518865656	5.09878661017645	5.23050884262477	4.0622933150435	5.42197403876908	6.52764978208841	6.18693745576339	5.04783970107889	5.08824626097009	5.52510547736983	4.90606627631278	4.81440970574231	5.24133170404913	4.32757379024082	5.61152072405864	5.47117916589386	5.92059495877765	5.65318251377005	5.79813683185026	5.48368056197075	5.18079391093701	5.73402360211791	5.64218723374206	5.57637436208999	5.33510093249356	5.3845930553699	4.63156112719978	4.91522286473546	5.51258919228538	5.49059800791001
6kkndhTRBcwlKo36no	1700019L03Rik	1700019L03Rik	ILMN_2786075	227736	RIKEN cDNA 1700019L03 gene	NM_025619	GCAGCAGCTCTCGACCATCACAACCTATAAGCCAGGGGATCTTGGGCTGG	5.03584025899182	5.53607758103046	4.52026202181047	4.3921662686992	4.34096571794514	4.65330590753152	5.02411753746582	4.91636184530564	4.65018416737675	5.73465012001345	4.37298002100271	5.50349131243064	5.38864610498047	5.50906821944812	6.08101624105199	5.18142713069956	5.2170497934066	4.88718743891063	5.24562662507727	5.61359581400928	4.98942002982993	4.72485257751319	5.26649628478234	4.85041410776013	5.22256200553392	5.03981994156817	4.55586309606131	5.39058039035085	4.36038250290132	4.80925648993817	6.0597033401561	5.52473688866479	5.515142837246	4.89041303414021	4.90203782293889	6.06340949900839	5.68464616480997	4.96841324110028	5.4387291630294	5.14139946006966	5.08679126649862	5.36662552639739
cXvUDskIIwgpUa5AJc	1700019M22Rik	1700019M22Rik	ILMN_1246636	69423	RIKEN cDNA 1700019M22 gene	NM_027076	CCTGTTCCAAATGTAGCAAGAAGATAAGAAGGCCCACGGTGCAAAAGCCT	5.04990041205512	5.499606269387	5.31588427466171	5.25069563364198	5.06163938521285	5.91993883156276	5.67373470059871	5.64750874611034	5.27200061197249	5.59763829055361	5.61431793661097	5.53692409452245	5.05982317541918	5.04055416920366	5.84244020586303	5.55937427835325	5.22700657821953	5.43460926382556	5.71385559384012	5.61341605472549	5.00624650018797	4.88415987207178	5.29913208535074	5.35554420573188	5.45858037047923	5.56765454109463	5.56358828796	4.95087387482077	5.00693696072824	5.015749776707	5.38448974570489	4.88190693407065	5.66540384581571	5.27235655534048	4.71045107235546	5.40522007525331	5.070472635328	4.89348791110605	5.775733739371	5.39236508097733	4.70646514128341	4.83445936736487
iXf6kOK4.DCD18HnlU	1700019N19Rik	1700019N19Rik	ILMN_2618910	67507	RIKEN cDNA 1700019N19 gene	NM_026208	CCTCTTTGGGCAATGAGGTGATTTAATAAGAATTCCTTAACTGCTGCCCC	5.53581529003532	5.67299344320222	5.39431667811531	5.86773955532171	5.3966028684491	5.08346776496512	5.02985632553345	5.6071442596341	4.96043139673313	4.71829996483412	5.39954880299216	4.87957734315804	5.64013322400482	5.47729839463304	4.81139746306696	5.60814154615941	4.71210172367172	5.17341233368012	5.19488366474936	5.59841843443153	4.90068969444731	5.05495762145712	4.86725454861347	5.67724842280768	4.52718753593221	4.66666682685278	5.03097863587723	5.35583765954621	5.70235357028742	4.98967443452738	4.95116251932213	4.73109397101586	5.85433366220637	4.93274193946038	5.67976596705029	5.61674411954055	5.4108875688531	5.59621618678695	4.75702268669575	5.69790960488286	4.9116827864185	5.47828767522744
rraVHRNAg7oxunv6rU	1700020C11Rik	Mtfp1	ILMN_2624145	67900	mitochondrial fission process 1	NM_026443	GGTCGGCCCACTCACATCAAAGAATGTGGATACGTGGCTGTTTGGGGTCC	7.2166976460386	6.01437701283867	6.99954126272501	6.82689547267883	6.50064753717264	6.72905453929629	6.49512997916786	6.84240152677026	6.28566205161812	6.64761845546288	6.91642888518843	6.58609589572377	6.67269397217817	6.21142406152453	6.54069592374204	6.82011030517854	6.60392580716307	6.40117548553363	6.46656500547177	6.81203751586517	7.30723495496285	6.81399227767463	6.98547035456045	6.42385754660739	6.36304500364799	6.58294558591779	6.25083669516327	6.33379357299166	6.49688092730996	6.29678103131267	6.50206050661253	6.81668490071633	6.72935310208428	6.51414054976916	6.28630042072784	6.54621560086559	6.1681925614332	6.14236081670248	6.40952217897131	6.61710794796181	6.48922324104433	6.09854198002978
TUKHpUdLHuCf6aOJJs	1700020D05Rik	1700020D05Rik	ILMN_2606555	75555	RIKEN cDNA 1700020D05 gene	NM_023781	CCAAGGACTGGCCCACTCAGTACTGTGAAGCTTTGGCGGATGAGCAGCGT	4.72991633734836	4.13844557656674	5.37346991691782	5.52456965533034	5.79238824828685	5.53023605176861	5.02091159699193	5.16944232977406	6.34595355695966	5.70169720104317	5.07203391114242	5.30045831003665	5.32277137367808	5.51217404715939	5.08661931944565	5.64558836914833	5.27200061197249	5.92286432205434	5.61096601656808	5.39152420516069	5.3742123794463	5.64029713798894	4.62897913656972	5.42109451658586	5.18038728512405	5.05069097626683	5.41793963443626	5.65184748086258	4.56429939115413	4.93600417778924	4.95266864812738	5.61646086038494	5.36645781129337	4.91636184530564	5.00204894664057	4.94946674897832	4.69559971805587	5.17227865903422	5.47893674616186	5.83993555664702	5.3906630928837	5.3881447513359
BEge1fQllNfJl1xa4g	1700020L24Rik	1700020L24Rik	ILMN_2895240	66330	RIKEN cDNA 1700020L24 gene	NM_025492	ACAGAACTGTCCCTTCAAGCCGCCATCCTTAGCGCCTCCTACCGGTGAGA	6.83133725794159	5.8613297837851	6.06391412758903	5.55487862708963	5.67621784981743	5.54401137931127	6.02631903986089	6.18653784036637	6.28519736519208	6.08086301211931	6.43776632625617	5.04440785018381	5.08577564989565	6.19078411973148	5.8922456358573	5.74570981506908	6.20685272302483	6.03938685183905	5.5148726235918	6.19912577281708	5.15917964611143	5.15483373680384	6.58864996952414	6.36976691959254	6.21812412648709	6.06309479014695	6.76195213563599	6.02177379118992	6.34002853791227	6.0162372537268	5.6633097650283	5.58612459962135	5.60641790561824	5.4191066305774	6.15471169114085	5.23971571517927	5.99491088957467	6.22028483808078	5.49952299446115	5.78129814789081	6.43082044669031	5.35661950488088
ogUKYie7iXoobuXm.Q	1700020N01Rik	1700020N01Rik	ILMN_2795968	67692	RIKEN cDNA 1700020N01 gene	NM_183266	GAACCAAGGCGAGAGCTGTGTGAGCCTGGAGGACGTGTGCCTGCGTTTCA	4.74428293039164	5.41622399800035	4.75260402421535	5.41402659963266	5.52448479769443	5.91549709739747	4.76183033114838	4.98928956201303	5.80680011487035	5.69639084453231	5.40059579830896	4.86548707944668	5.06163938521285	4.77160669263336	4.67238641207959	5.95025108101019	5.49238770939744	4.66666682685278	5.21270339414032	5.01170110360293	4.74165321262917	5.7867103242457	5.09762787424503	4.71720032331845	5.07480429825902	5.446732601613	4.82520110672922	5.47224370779048	5.30860189941626	5.67189100319089	5.13765738314697	5.41572714123079	4.89162331742909	4.97524917290809	5.79514613325497	5.38642545470792	5.18792273491884	5.13869769041504	5.47408707580846	5.53565226987737	5.04203818814797	4.65605441811747
Q0L.vtLPgjReSV8COk	1700020O03Rik	Gpatch2l	ILMN_2673628	70373	G patch domain containing 2 like	NM_027405	TCAAGTTTTGTTGTCAGTATTGAAGATCACCTGCAGCCCTTAAAGATGGC	5.2490929099751	5.94335095638639	5.91277362342072	5.5152844779123	5.28924954470057	6.41299272705051	5.71211423377981	6.39383607733421	5.84045580730739	5.52723580222561	4.97153521990862	5.61869228959733	5.44530526247834	6.30416245525306	5.84437259156978	5.4731037434038	6.03651116277581	5.51440841127739	6.02583681792302	6.20468586527773	4.90189881706526	5.79739917545205	5.17613291269983	6.56796974782725	5.98601222695127	6.08001258326047	6.10051092315046	6.0328963777242	6.58345769059344	6.02428258314608	6.23471199591792	5.93709647427162	6.22084339587811	5.5241630195546	6.16425258953855	5.23903935934656	6.25044479377553	6.1455827698916	5.36039069862833	5.63188443203895	6.30635596155689	5.88403394175301
QdXp875Ae8cDReVQ9Q	1700021C14Rik	Tsacc	ILMN_1232146	76927	TSSK6 activating co-chaperone	NM_029801	CTCCCTGGCTTATGTTGCAAACTGTTACTAAATCACCTGCCCCAATTCCA	8.09481875242049	8.26149993605566	8.74140640133951	8.06732845723707	7.64814300406405	8.25065122797904	8.03652745838732	8.45511869613179	7.95099645478474	8.32356956488436	8.38421218737379	7.87968000922126	7.81072485640729	8.20781064283852	8.45511869613179	8.56117442673338	8.25962678333932	7.95556818714183	8.17465314435222	8.14321078930571	8.47714152548907	7.89973840346808	8.61336016649859	8.93768243796662	8.790262240581	8.59299972417201	8.51414008681211	8.18768218175558	8.55180506173319	7.99806220293662	8.23148667136558	7.62039433013001	8.39121288160435	8.53398670657378	7.68858543204061	8.53816391025449	8.57025601815947	8.39864636760331	8.77037505370398	8.1119092436851	8.25670072214561	8.21850864179169
Z4Igh4gYQkWrrvmWOg	1700021F05Rik	1700021F05Rik	ILMN_2761181	67851	RIKEN cDNA 1700021F05 gene	NM_026411	TGAAGAGAAGACTGAGAACGACAAGCACCGGGTGGTGTTGCGCCGATGGA	10.9111384227471	11.5313845763392	10.7820178032583	11.3906488555968	10.4603745764006	10.6556967907822	10.72058912606	10.8049539448303	10.6410173678638	10.9216395137611	11.0655393218757	11.382019051519	10.3107059622995	10.7520328101959	11.075069427642	10.4182504721675	10.9482035937913	10.6066389383512	10.9163205043117	11.3565959343198	11.0002044736958	10.6302832132639	10.6963047199261	10.8915822407463	11.1394749599657	10.711509460063	11.0175337429759	10.7921460881358	10.8438820987864	10.8724901889314	11.7239802967111	10.9313160622076	11.0442913302889	10.6607679029906	11.2579562817562	11.2241756532706	11.0349884234993	10.8078683933992	10.9521919830978	10.4142494903829	10.5487256604705	10.43063017243
6VT6o1EtQ2gVUn9x94	1700021K02Rik	Tbata	ILMN_3131640	65971	thymus, brain and testes associated	NM_001017441	CCCCATTGGGGATCCACAGTCCAATCGGAACCCCCAGCTTTCTACTTCTG	5.51888368037857	5.4054183384877	5.05385364097564	6.67388983358518	5.76301492886087	6.07311457150215	5.21376206645743	5.28110351325831	5.31796776351548	5.29651056522287	5.41118535083208	4.98435550468284	5.55145139998153	4.59657593242168	4.17779236811495	5.77542087509915	4.71773788521944	5.36249795905868	5.43366659360791	5.39407026609993	5.44706330262308	5.71509837908103	5.39041428281502	4.68224760802778	5.65309334717581	5.55527688148239	5.45314675920788	5.74281787251696	5.5115021140449	5.30841349179541	5.80447665311432	5.54230903081142	5.77041395363338	5.48949746685678	5.75746920944955	5.16293341650221	5.92621521246737	6.00691850107229	5.35888789059456	5.13085763955052	5.6671125230571	5.600012617986
HUlAlY4r675ECDolyA	1700021K02Rik	Tbata	ILMN_2651010	65971	thymus, brain and testes associated	NM_001017407	CCAGCCAAAGCCCGATGAGGTTGGTGTTGCACAAAGAATGGAGCCTAGAA	5.93962406169092	5.18130794612151	5.66859164210546	4.78606896080233	5.22835990197297	5.24123940761503	5.15536177361214	5.06265898945513	5.30884560469914	5.28182075059244	5.27603453583053	6.00267116399732	5.64046253936725	5.24636475680122	5.71365337655206	5.75926069680065	5.57412060859543	5.28009943579156	5.19529404170099	5.17622208200886	5.92796566485639	5.07644790588793	5.46121589958242	5.74890521470645	4.91381839366945	5.52424031977508	5.26803644803067	5.13927144595597	5.63106745395906	5.03206611003074	5.10552045523002	5.56139659418766	5.40748271755132	6.00450974454091	5.07346320660405	4.46633370076088	4.58835741703273	3.5000852152329	5.27835979943871	4.09120242997297	5.06827133455769	5.50227664832709
iX3InXi1ntPHRQMVO0	1700021K19Rik	1700021K19Rik	ILMN_2741006	100502698	RIKEN cDNA 1700021K19 gene	NM_172615	CCTTCTAGAGCTCCTGAGTCCGCTGTCATTACTCACCAAATACCCATGTC	7.90281714630727	8.38225718704213	8.4022114420673	8.55923284108349	8.66760741121783	8.37186443696874	8.27508821666011	8.4375184999089	7.91215265538399	8.23738292117478	8.09932096509533	8.26421115800895	8.51569501845586	8.87148260311948	8.58635423837104	8.28687777446276	7.8880400169202	8.85415402014475	9.10321441386024	8.39295702053187	7.82962188169253	8.31693789272722	8.72403244962946	8.18768218175558	7.85696217901131	8.28687777446276	8.4356223013099	8.75794620093756	8.40274165127078	8.54434722486917	8.10865300226609	8.2082166215429	8.33278991079316	7.95303050533144	8.33333850234061	7.86200250740074	8.45570554848991	8.16613459616939	8.05006661133716	8.16126113508791	8.38059249768553	8.13210758037001
EyBCU5SIPxIQFeiElE	1700022C21Rik	Znrd1as	ILMN_2645917	76416	ZNRD1 antisense RNA	NM_029602	TAGAACAAGCCATGCCAGAGAATTTACAGACAAACCCTGGAGACAGCCAC	7.93849946407702	8.35967984019219	7.53897073824848	7.83736045752049	7.41645446958515	7.50983432925807	7.31471372083912	7.16103704059141	7.3712566105237	7.62122060317209	7.71870237761135	7.68482307600394	7.01140601301587	7.20401415473904	7.58317266777586	7.50019420820761	7.15174236457286	7.0746186518792	7.18566373861454	8.17651679470604	7.79316131330138	7.02150675436875	7.27230635339395	7.97994268457077	7.78220806187182	7.48773003567925	8.02254768974403	7.47004689211826	7.48374758485946	7.40352093486341	7.50661077491971	6.91881108114203	7.62203369356488	7.61241895090201	7.89542337647287	7.6173126950355	7.20566367005062	7.45555141008423	7.7448886676168	7.51306524351597	7.51757196540354	7.31295101779319
iodIZQjqgtPZQ.Tuwg	1700023B02Rik	Cir1	ILMN_3030470	66935	corepressor interacting with RBPJ, 1	NM_025854	GGACTCAGACGCCAAGATGGGGAAGTCATTCGCCAATTTCATGTGTAAGA	8.79344330147799	7.84374525335842	8.74435124284551	8.60090545803952	8.73740534323223	8.67805146988068	8.62148391904419	9.22216869682173	8.83066467285855	8.84386421136906	8.50867070336515	8.48630887630111	8.45914981171967	7.9640725066626	8.40043185647957	9.06101039798993	8.2984206291839	8.13872447833656	8.68639325984892	8.77629860551825	9.06348987453138	9.24242904843178	9.54728015002292	8.73437393470027	9.13266509127541	9.26229681245345	9.12882058585717	8.92812513222344	8.88419380277159	8.92919555069328	8.99574232378406	8.82815104862593	8.90088657330592	9.05877048475794	8.59607244526062	8.80344067865693	9.22917184555809	8.83719275971168	8.8336156974449	8.75342875149102	8.76281311528397	8.73121006345153
E4SA2qDWC2iWyWp4iQ	1700023B02Rik	Cir1	ILMN_3103784	66935	corepressor interacting with RBPJ, 1	NM_025854	TGACAGAAATCGGGGAATCCGAAGTCGGAGCCGTAGCCGGGCTGAGAGCA	6.72576341028757	6.96724832247	7.10669543835657	5.90664772783002	5.52786610496712	6.14510798717081	7.15966325528728	7.03781970456573	6.99229016342833	6.8586738292876	6.72381490966765	7.1442820809506	6.43350938781604	6.86859702424996	6.47059115782142	6.63861152115661	7.06985118143244	7.15827224282565	7.14920116192372	7.60266406774771	6.84300881276334	6.03818898071612	6.53600979906859	6.18079552419388	7.26435485065841	6.47839357221051	7.48810395651755	6.78653574589081	7.16207856629401	7.3188527122619	6.64079870329155	7.13622141918142	6.46727091465706	7.00907416221901	7.19236088862003	6.59775741035504	7.09148508080705	6.40631563611533	6.95840390723429	6.43300392895541	6.36898216931787	6.40578034537797
NXVITiH1IARZ7ibSOk	1700023E05Rik	1700023E05Rik	ILMN_2805934	71868	RIKEN cDNA 1700023E05 gene	NM_027970	CCTCCCAGACATGAGACTTCCAGAAAACACCGCTGTGAGCGTCAGATGGC	5.47257127028942	5.60101248617261	5.12982996824722	5.50721827807975	5.54435412986709	5.74142275845178	5.27469416756863	6.06754462215136	5.07921410964416	6.23753646555302	5.43383083552513	5.04429094373147	5.93090587342065	5.38090753951616	5.6194608813549	5.35946069374356	5.25806904332874	5.61239271729657	5.50227664832709	5.69721074960927	5.2361541897409	4.21954713760033	5.6782242538103	5.3881447513359	4.96854306731452	5.4519952847703	5.39640349232499	5.22523313839955	5.22136080102733	5.66902390207367	4.94097513126983	5.84285293976549	5.28608366761546	5.43738351761459	5.4906737688123	4.82140639522006	4.87110186331669	4.20326933788348	5.83759312704649	5.84782190702066	5.43290723186213	5.49212682617472
ZRZ7ibSOkW7uN_38UI	1700023E05Rik	1700023E05Rik	ILMN_2696687	71868	RIKEN cDNA 1700023E05 gene	NM_027970	CACCGCTGTGAGCGTCAGATGGCACCGTGTGTGATCTTGTCTTTACCAAG	5.3902433946226	4.27179256376061	4.79251857433377	5.58574387535193	4.92040618019387	5.280354149421	5.34720137670922	5.10182410184175	5.54111199213841	5.46252099789092	5.98212279296833	5.35114175496621	5.55427776403947	5.17989894155375	5.67566349921167	5.95999102812322	5.1348616447308	5.32028982863268	4.8931592222777	5.32907824837526	5.42746830867149	4.89348791110605	4.07017203343763	5.53075230767435	5.43031415688221	5.54239663295744	5.15004695631382	5.11627507949873	4.05790796893714	4.95645956162364	4.93425562778368	4.86763856009454	4.71720032331845	5.6630158533894	4.80214828755455	5.46291568979719	4.35585185199264	4.85796772196203	4.9949744211706	5.62665987294717	5.09867383607939	5.34522474556182
WnnDn0g5TgO_DUj58g	1700023I07Rik	Ppp1r2-ps7	ILMN_2750201	76705	protein phosphatase 1, regulatory (inhibitor) subunit 2, pseudogene 7	NM_029707	GCTGCTAATGCTTCAGAATGCCATGAAATGTTGAATCCAGATTGCTTAGA	5.16097574889484	5.47424073019921	5.45221860408052	5.4089362525368	5.59064833743574	5.42039971070446	4.90673708751681	5.34247363957797	5.46010765420347	5.4926152444203	5.40142020787771	4.98836397428512	5.66508829624102	5.14637397360138	5.11043306515596	5.62425727450287	4.94611283124264	5.53004940192473	5.59047370270836	5.29532349834826	5.76621505577586	4.90460475152152	5.23059727676942	5.16224074474773	5.19437032714794	5.39733277028522	5.16339826841735	5.4516494328888	4.98847233990997	5.5136444815966	5.75594381695625	5.41443669518143	4.84370331864486	5.27918937851605	5.3064018091572	5.41864015366842	5.13259954296437	4.70586583542736	5.44547015184837	5.50140764239797	4.93647865855582	4.89282335431131
cm.oFHrI4XBH2T6iHI	1700023M03Rik	Ikbip	ILMN_2621909	67454	IKBKB interacting protein	NM_027078	GCGTTTGGAACCACTGGTAGATGACCTAACACTTCGCATTGGGAGACTAG	8.91297364724853	9.31886026847578	8.81929929955428	8.95411413084658	9.57481170832702	9.30453275787624	9.13213043334282	8.84493768317071	9.4239270700381	9.40655892042669	9.16238625708099	9.59545688806693	9.39745248170285	9.52781413120198	9.57899192590829	8.99190605500508	9.2250043197232	8.94938263024165	9.17991593471172	9.23913166562298	9.29991841805325	9.0783570940689	9.21538283513645	9.4005247479969	9.45846241598162	9.41272019442688	9.29631201327178	9.29768581472749	9.48237906894094	9.55761577377503	8.84493768317071	9.11756966246162	9.38336127037855	9.17542105859181	9.84257519310738	9.43935076714046	9.53778752087318	9.25545125777289	8.9595150154546	8.95091180669916	9.64899064998581	8.83461830488977
6S3EsXkAqnyiUToa6k	1700024G13Rik	1700024G13Rik	ILMN_2788707	67085	RIKEN cDNA 1700024G13 gene	NM_001034037	CAGTCTACAGTACCTGCAAAAGGGGCTTAGGAGCCACATGGACGGTGGGC	5.12238373473259	5.12346947198128	5.46111931222347	5.08357006139612	4.70419051503448	5.92017838082333	5.67566349921167	5.61078761990023	4.86801933027113	5.51734253041909	5.61657163246226	5.62488732610357	5.51002104756959	5.88177811164542	5.45252982983929	5.10357630572049	5.80513814638502	5.33975951720462	5.63015648626695	5.35334292389989	4.78879531174784	5.56376100022308	5.70601275502488	5.10260467606685	5.60814154615941	5.35243329367301	5.63268405913641	5.37338840861882	5.66529187403779	5.50263170309834	5.86691527765503	5.34000569944297	5.26549013313087	5.85336514527867	5.82041625577619	5.2619921726867	5.52062005898272	5.40204768477481	5.67189100319089	5.74342488596267	5.19346058720164	5.2741954573237
xST1speqPqHtfrsCe4	1700025D03Rik	Tex13a	ILMN_1255543	67944	testis expressed 13A	NM_026469	CAGCATTCCGTAGGCCTGGGGATTGGGACTGTCCTTGGTGTAAAGCTGTG	5.90287329245795	5.07221607649033	5.75168760584674	5.73074752277677	5.27192827300183	4.93340040621313	5.41989717479412	5.66986980769427	5.10914234668164	5.11525812894159	4.76239578363117	5.74530158295292	5.74380841590214	5.16999382160407	5.36394883584425	5.88126721375049	5.37517342310397	5.21694283015413	5.32588901513901	5.36751579670907	5.5756955088593	5.94796807273055	5.66400373470683	5.88119738275133	5.65155104641692	5.85916267957251	5.40701754555392	5.61767240470512	5.81435017547384	5.87366941856205	5.3650641560864	5.91644060103581	6.02902396408797	6.1231628842057	5.51648997015772	6.02855782205081	5.99921838911111	5.49952299446115	5.38669434696288	5.22432996041115	5.9711079674517	5.93210794552653
oXlDPCKKC0u1KQKjOg	1700025E21Rik	1700025E21Rik	ILMN_2613687	75647	RIKEN cDNA 1700025E21 gene	NM_029373	CCTGCCAATATTAAGAGGAGGAAGTCAGTGTCCAGGCAAAGGGATATGGA	5.62488732610357	5.88457391471388	5.55170337316217	5.60983184829862	4.85858947306173	5.3416353501602	5.59390357654192	5.51319383268564	5.71561514049938	6.45505134667029	5.82466752487742	6.00973937246106	4.87600797411917	5.21094096806293	5.43064936317263	5.38627511239242	5.69566079325626	4.97494561007681	5.2828894935488	5.67373470059871	6.34292222361089	5.81885568465549	5.71824055032089	5.62272596200085	5.72470305346655	4.97180100937169	4.29872986611618	5.4546242705189	5.35098696461908	4.58714417464963	5.38392260706187	5.25682468606412	5.06654818763471	5.09001283699136	5.65138211069399	5.69082469101084	5.33059197318108	4.83135924759656	5.71588824665801	6.06703331520122	5.81885568465549	5.46308689729447
KRfoC6z.NC310k.Tdc	1700025F22Rik	1700025F22Rik	ILMN_2654732	69416	RIKEN cDNA 1700025F22 gene	NM_027074	CACCTTGGAAAGTGGTATTTTATCAAGTCTTCCTCAGCATTTCATCTCCT	5.54202704067539	5.32595417105886	6.00883503402478	5.07346320660405	4.785518709498	5.43603194432101	5.09560856652455	5.10618634156177	5.14534063611582	5.36266202484481	5.66140255398109	4.63796786268375	5.11487871793415	5.18354190393487	4.92102416196855	5.28346066384818	5.46970346837366	5.65175444498124	5.10507129884048	4.58714417464963	5.25230662123616	5.1320297775492	4.97257695062867	4.65746100701853	5.12000940056826	4.77021760291666	5.29310180850008	5.31754674675396	4.66136919411316	4.90712708291957	5.43927177735639	5.85985844711505	5.14109356317839	5.24972071865544	5.58407865549744	5.95693773523212	5.16885504877076	5.52962122572402	5.25692754734155	4.73757772754274	5.15583497003646	5.29181873862663
Z7JPp.50jkDoLuFG4U	1700025G04Rik	1700025G04Rik	ILMN_2669982	69399	RIKEN cDNA 1700025G04 gene	NM_197990	TGTAGCATTGGCTTTTGCTCAGATGCAAATGGAAGTGTGACCACGTGACC	7.15579954112557	7.73940866164514	7.32208317480747	7.01930605653171	8.28252035923625	7.83575957255998	8.03782351334232	7.86160650730321	7.8158388407731	8.05378251455268	7.65095381854994	7.66467522706058	8.04630420819022	8.60796650622149	8.27810943736533	7.77318818594657	7.9607903822222	8.16126113508791	8.37785019248693	7.63355704131625	7.78893195505766	7.78001221830522	7.84176932205534	7.88555741856111	7.90520843538094	8.30015412032437	7.3743868566659	7.54416684220104	7.65617128155177	7.59136465123522	7.38016944772392	7.87968000922126	7.94723255691712	8.08157272303069	7.87433438556895	7.29108611050498	8.14408013144991	8.0486058804729	7.47109003903718	7.92507154408385	7.71916714455024	8.09970727396865
Hk08Lfe2KvhytCrDqU	1700025K23Rik	Fam229b	ILMN_1214517	66337	family with sequence similarity 229, member B	NM_183254	GCATCATTAAGTCTTCTGTCGAGGGTTGACTAGGTCAAGGGTAATGGGCC	7.13122771237382	7.7448886676168	7.80555773387182	6.96027272515032	7.17458540970003	7.44954797775647	7.22338553029956	8.2667301307323	7.75227922500919	8.07352038597217	7.74727331343182	7.02179874247189	7.32968592585194	8.00910844878207	7.92471164353826	7.84176932205534	7.92169036231934	7.60932246425166	7.90319634165329	8.28862952436822	7.23931866247619	7.36742251814308	7.93901942042108	8.42016556708051	8.8417283765498	8.02774703550035	8.33579939501739	8.364349477241	8.11462631927719	7.73122515026117	7.6392388576722	7.53897073824848	7.88715100115975	7.86330337024463	7.73940866164514	7.90363958608836	8.62515117667843	7.98309121777271	8.15589231379045	7.99984512684524	7.21054128752585	7.42291743525682
W_M1Q_4IHyZVTkmVfk	1700026D08Rik	1700026D08Rik	ILMN_2670708	75556	RIKEN cDNA 1700026D08 gene	NM_029335	TTGATATCCCAATTGTGAAGAACTTAGCGCCCCCATGCAGCGCCCCTTGC	6.09193902639896	5.04581282665354	5.53246865140269	4.54317320940583	5.00875064342771	5.32601649693906	5.08072422729044	4.74728763986443	5.32277137367808	5.13927144595597	5.78834765273218	5.59771639464312	5.65138211069399	5.69019956790978	5.4663461666794	5.53177384208034	5.44061924962487	5.59937534612935	4.97128679503559	5.20124783029345	5.30206705451443	5.96686714805714	5.15369714199971	6.0532912055214	5.24850654201227	5.14401110716175	4.56348058383343	5.99425614222152	4.83308462241014	4.91636184530564	4.34751329754904	5.72167186392794	5.55860631117226	5.43987563830626	5.1811058998222	5.42567115893489	5.92352474101253	4.95188631395345	5.46415950742963	4.61385493703797	5.24587605164541	4.84435670262528
6XofzgIuj5094gnl2Q	1700026L06Rik	NA	ILMN_2720572	NA	NA	XM_130129	CCTGGACTTTATGAAAGAGTGGATTGCTCATTCTGAGAAGCTGCCTCGCA	5.18171669607563	5.35847360084364	5.31532140225675	5.7478130452564	5.9578189429049	5.18592404700273	5.54707136517046	5.41196395953189	5.1411902481278	5.05519116130272	4.91313187419951	4.88613923213409	5.69245515870614	5.44299153850832	5.74714807812854	4.93552263771852	5.25943306808178	5.44648798165932	5.80261293656611	5.60173720348927	5.31567101800865	5.93914989285497	4.90690756054477	5.70064353935823	5.74763023405352	5.78521130106391	5.35855799425139	5.41482012597724	5.64311248300217	5.25978722957553	6.05086873215278	6.00571479816952	5.10108271001388	4.99610227377199	6.04981391295902	5.51856679147345	6.39339639425539	5.01563801180199	5.24990893104886	4.79994725245528	6.00172206764463	4.83646418250056
uZIQofyAk2yW7pcfyU	1700027A23Rik	Pifo	ILMN_2736521	100503311	primary cilia formation	NM_029604	CGCAGACAAGGACTTTAGAAAGCATCGTAGCCGTGTGGCCTACTTTAGCC	5.63033754921605	5.75996715717641	4.81120060941757	6.55303613982528	5.15138056902175	5.36128850144064	5.84198910466314	5.86158106747694	5.9357589415864	5.21767365756226	5.23315244851251	6.00045097569772	4.90638457410424	6.42385754660739	5.62567518556616	5.9351086500572	5.38891214595096	5.84321869083799	5.53184994245582	5.20060261251781	5.6851948651875	5.8166073553407	5.40907491274167	6.08426151193245	5.06537436024999	5.79269206900925	5.23491848400184	5.65851702512683	5.44216520437056	5.53461420671604	5.18812199982692	5.67033756496182	5.63360182832653	4.87219947949903	5.12026868254686	6.01376750440089	6.35651776471415	5.31985843724657	5.67936941518623	5.98902347296574	5.41395414338809	5.02336707912392
oXq4dXnHng_XO4n9Qo	1700027D21Rik	Spatc1l	ILMN_1255463	76573	spermatogenesis and centriole associated 1 like	NM_029661	CCTGGGTGACTCCCTGCTACTGCTGAATTGCCTATGTGAGCTTTCCAAGG	5.67607259980321	5.43349313336944	5.49083480452935	5.79198770072804	5.90805837122381	5.24728269463417	4.9638858511192	6.12338852019148	5.8613297837851	5.07605166743797	5.39763959097984	5.30054194227954	5.46334816314162	6.00103412167218	5.66977416772583	6.04208253218993	5.83474210734311	5.5740271214379	5.75672468219865	5.78364792764367	5.48902525577128	5.3219706413463	5.88941419016535	6.01099088307063	5.88585169510453	6.0162372537268	5.81828812512196	5.63982250998098	5.32580892373964	5.25433934662166	5.4734254397032	5.44061924962487	6.12949107243839	5.74065601088963	6.30283071106653	6.16563519772544	5.49534061133569	5.53023605176861	5.30563822382199	5.39109829393313	5.94391734704848	5.6012277560538
T4TVSKt_iTUjoCqQZE	1700027N10Rik	Rsph9	ILMN_2935237	75564	radial spoke head 9 homolog (Chlamydomonas)	NM_029338	TGACATCCCCAGAGGGTCTTGGAGCATCCAGATGGAAAGGGGCAACGCAC	6.23262649193143	5.10623985901467	7.28656887735617	5.72057061539101	5.96926342867533	6.20389474537152	7.78635583773065	7.23292704928254	5.25077149587473	6.67143660962851	6.86591388313961	5.9445893807717	6.94334858916197	7.0248301214566	6.86027117074746	7.23998524175208	6.84117249966458	6.34867734376422	6.5236255111402	5.69953792158487	5.7507886618173	5.49459019617395	6.22701484102888	7.47190906771974	7.20371148954027	7.32098972521011	6.67893308248448	7.10492814244081	6.12131816100522	6.51109297560193	6.25201030185047	5.90966886161109	6.19912577281708	7.03415328679269	6.35736661826283	6.05511320042327	6.94299571538653	6.35102572778552	7.0074181667394	6.40093339940958	6.07503380100482	6.67626968212167
oZ34XzuRzJQhxtQFEQ	1700028K03Rik	1700028K03Rik	ILMN_2680815	76421	RIKEN cDNA 1700028K03 gene	NM_182745	CGCTCTTGACCTTATGTGCACTATAGCCAAGACTACGTCCAAACCACACA	5.66381006384078	5.66796082492719	5.82652992868809	5.98968229221936	5.81496538543973	5.52652016024818	5.83497395252883	5.00025796858087	5.3691327560139	5.12148897831701	5.33417681180613	5.51495917014824	5.0883609381536	5.60097382970314	5.39357302873571	6.16874646072882	5.73064197503955	5.0630059487632	5.09434774329839	5.81551985171645	5.74734917765408	5.59319090496344	5.76760195788398	5.47626971612205	5.64816269750078	5.15583497003646	4.89041303414021	4.71530706079234	5.35437643755296	5.45290271892611	5.34636086298693	5.33160025941765	5.70710727024107	5.621270885377	5.75219742150549	5.63884246184743	5.47576723097886	5.22226097668238	5.75428012166541	5.52044135138383	5.2952399558148	4.84149839248978
31A7I.Cpt7PwDDOzEM	1700028K03Rik	1700028K03Rik	ILMN_2725531	76421	RIKEN cDNA 1700028K03 gene	NM_182745	TCCAAATGTAGATTTAAGGGCGTCTGTATTTAAAATAATATGTATACAAT	4.37608296956335	4.5167028726389	4.03448023185069	5.56838380313448	4.35327648344993	4.8357955500122	5.7807554156995	5.15343661886929	4.82577730366867	4.84652725647928	4.49330219477629	4.58628420695709	5.06546208889922	4.93396457318674	4.05306181890563	4.50899808510146	5.37406949307913	4.64446436111985	5.28978920542702	4.55586309606131	4.8276548948746	4.57989314076754	4.9806869879136	4.7180196825767	4.67466167060105	4.74321820898152	4.67186398855165	4.85615022370248	3.53345266305021	4.6451630568219	4.24953550408573	4.14155904280234	5.34874643538478	4.34501131980287	5.4522896540795	5.1657924137677	4.92072160534965	5.11386654786028	4.80945609809036	5.0846317402899	4.35409848046238	5.02562684844703
9gNc_1T.AAkOzEFIV0	1700028P14Rik	1700028P14Rik	ILMN_2601035	67483	RIKEN cDNA 1700028P14 gene	NM_026188	GAAATCCTATTGTCCCATTTTAAAAAAGCAATGTATACAACCAGACCCTC	5.82991930899953	5.33133405729695	5.38976101316158	5.4663461666794	5.45127744420983	5.64283627008967	5.76541586652083	5.35773253729343	5.53573238877565	5.85272903365725	5.35689575162172	5.11327829338981	5.32557660771097	5.57175765757431	5.43509756305063	6.26001655314016	4.99687467095137	5.14367003005679	5.13896006088163	5.26737792942517	5.73948487383687	5.23555050668091	5.74380841590214	5.79973264953352	5.78278348960736	5.29410730809783	4.75899036504827	5.24177337083868	4.84317641868595	4.56429939115413	4.91295364361758	5.00445570842354	5.8087717242221	5.50619513510471	5.28752533876772	5.48628114415803	5.29246418697326	4.85041410776013	5.2320306782266	4.79617117057035	5.76667348169223	5.47690570248215
HWiBQ7ROhpQR5eyUec	1700029F12Rik	1700029F12Rik	ILMN_3116055	66479	RIKEN cDNA 1700029F12 gene	NM_001080777	CCGGAGAACCAATGTCACATGGACGGCCAACACTGCCTGTAGCCACTGCT	4.58914022311679	4.86228614655284	4.61166160839472	5.21441997386783	4.79170781494893	4.37216904388248	4.79368243773399	5.17378279889668	4.52512557070754	3.98216162854075	4.91569087153782	4.83028726826082	5.96670863423675	4.58370920143717	4.50045170134493	5.04979653098315	5.02600433351973	4.50685473200676	3.47619301354634	5.02921094846795	4.66136919411316	4.43959152153864	5.13234510856408	5.08640448316776	4.92072160534965	5.18603184411428	4.20214661416254	4.02810638835607	4.48170237935427	4.67466167060105	4.86206463135387	5.39227207947375	4.1495054931593	4.64845241019994	4.88415987207178	5.07308718811102	3.65718160165723	4.57636539773346	5.29755497287983	2.0723136285728	3.18806926316961	5.19488366474936
rcETQQ6tJBC.UlUZVI	1700029F12Rik	1700029F12Rik	ILMN_1218314	66479	RIKEN cDNA 1700029F12 gene	NM_025585	CTAACACATCAACAATGGGTCAGCAACAAGTTTCCAGCCCCACGCCCCAG	4.34172767600511	4.10093996038722	4.74321820898152	4.90172567251519	4.61203864382103	5.38403667409152	4.94129979470896	4.57884029211065	5.1830383975567	4.82538511097783	5.28379511035624	4.67567144607212	3.85618297097459	4.89570984619443	4.49775118822079	4.82092029306428	4.41702913267956	4.94049370448476	5.01362855652619	4.87990948163587	4.24840780374415	4.26027606504273	4.52718753593221	5.3065973118151	4.82911451596894	4.50793370192512	5.25007390804123	5.66836556590917	5.44128050470537	5.88310375113634	5.50116619052975	5.13886132993051	5.2139732943178	4.73109397101586	4.76183033114838	4.91557001335542	5.42711507797481	4.51120072409539	4.54548314738788	5.00875064342771	4.78298157332851	4.81909434375775
fqE3NefqUVa1_REH_E	1700029G01Rik	Sh3d21	ILMN_1250435	66938	SH3 domain containing 21	NM_025856	GGGACATCTATCCTGCTTGGGCCACCCCGGTCCTTGCACACAACTTTGAC	8.73586288171792	8.07665587637527	9.63778946002047	8.3900061572497	9.14191518419613	8.75491358118909	8.8336156974449	9.11641295583816	8.28252035923625	9.3500344628094	8.67044143427715	7.53758552002171	9.15350640069609	8.94539690014608	9.3137636029207	9.27884668641521	8.70498243269438	7.96960797971228	7.86955914559169	8.29971323445004	7.97265210300053	7.51369536591121	9.41569420097594	9.0783570940689	8.7906994061051	9.14593032089667	9.09058284277492	9.25357055941122	9.04886892951299	8.4100003715793	7.98268055866793	7.99725805278551	8.59452784101245	9.57162527758649	8.60167769163169	8.44281655298464	8.8684107536816	9.0783570940689	9.42880803734109	9.61121192761695	8.72927592978911	9.54919966186135
TKlIuEkVBoxUKQiFd8	1700029H14Rik	1700029H14Rik	ILMN_1241241	66501	RIKEN cDNA 1700029H14 gene	NM_001080781	AGGGCCAGAGTGACAGCACCCAACGGATACCCAAGGCAAGAGACCCTCTT	5.89480908274859	5.85272903365725	5.87991451024269	5.59523203132366	5.38677603954589	6.04659588226004	5.63171119331098	5.12503159817256	5.51433542898941	5.71041995307961	5.83569635825273	5.74570981506908	5.66842490681137	5.52052647232313	5.66485370533831	6.05709355818236	5.16138750585886	5.2540749860906	5.7268746429958	5.5970271369085	5.80680011487035	5.47920790914894	5.80917112713826	4.52118552868143	5.76067151138065	5.31985843724657	5.58445206679875	5.62770612433293	5.43014098993857	5.93560057290744	5.56800762122082	5.68865964757665	5.82876085622231	5.95898143583915	5.6847259562384	6.02889223244318	5.92674433537111	5.21995917204755	5.53075230767435	5.08132735697505	5.28353494490465	5.67929787190859
H6lEtdfLF3HoJcvd0o	1700029H14Rik	1700029H14Rik	ILMN_3090756	66501	RIKEN cDNA 1700029H14 gene	NM_025601	TGGGCCACAGTCCTCCTTAGTACCTCTACTGGAAGCCTAGTTCTCTCAGG	4.82722513580488	5.59223901359948	5.39749980391208	4.84593668003758	5.15563415273181	5.52958115547255	4.09906168135116	5.81861890514091	4.59073571965313	5.24698566610853	4.84821916088562	4.6858379285534	4.84172951399583	4.95055655776272	5.29049313154403	4.88175951550844	5.06423006936899	5.70011697032059	5.52194756639684	4.30767995319987	4.94652467961675	4.06018903721767	4.5514861540925	5.17562493248819	4.68170912691463	4.48884768105966	5.28614891852377	5.45127744420983	4.81876617378094	5.04429094373147	4.77657590144993	5.20102229420497	5.4409773177336	4.88848795065949	5.34424346725584	5.12547436945538	5.86209201506121	6.05150901132433	5.0525705568073	5.63115157081439	4.34096571794514	4.75233398054382
cvfd6wD1K6CCqC5Afo	1700029I01Rik	Znf41-ps	ILMN_2882698	70005	ZNF41, pseudogene	NM_027285	GTTCTTCTCTGGTAAAATTCCAGGTGGAAGAAGGGGAAGTGCAAACTTGG	4.40372495729198	5.05092421015241	5.16361313536571	4.73770049785933	5.65066346867896	5.05776812280582	5.86471601067689	5.21500738922829	5.79269206900925	5.36839744101872	4.99414339194408	4.92607843585899	4.97180100937169	5.32396659074987	5.15450129046224	5.70393534451015	5.43212934809616	5.83046397611211	5.58183227960781	5.24259765092393	4.32757379024082	5.56899836701447	5.34998870940483	5.52533676901784	5.2380405925848	5.10318881121173	5.01494519343206	5.02206927265581	4.37810418515071	5.69186906978604	5.6488432764807	5.1500070341028	5.12706949329995	4.89934936013687	5.29551068625681	5.43665499148198	5.35723195129462	5.22256200553392	5.04407297882575	4.95188631395345	5.40222180063099	4.9547425346124
QFgDnHBOqApqCpwqSw	1700029I08Rik	Actl9	ILMN_2638674	69481	actin-like 9	NM_183282	ACCGAAAATGCTACTAACATGGGGAAAGGCGGGAAGGGCTAAGGGCAGTA	4.97269057947391	5.58417960060508	5.98372424680367	4.63535321816881	6.52733711361705	5.76301492886087	5.49630328626665	6.05630615149404	5.39644801896765	5.5046092551109	5.36904032255822	5.58822616227461	5.00693696072824	5.20873807168002	5.90413526883303	5.81195930787813	4.85698196873733	5.40055139972182	5.23911954220477	5.95126021256876	6.10987604188944	5.24577767932902	5.56757834124654	5.07000351839807	5.18721747926153	5.32200729326646	4.98956394524208	4.74545451714362	5.47597020525935	4.5222730233956	5.16233546377672	4.49006124377373	5.53108293882011	5.17773423320954	5.70970418856301	5.74822013925667	5.38295751163926	5.13270237554718	5.07000351839807	5.41443669518143	5.65630239748564	5.93857834137278
6p4c8c47gXuOoFWTAk	1700029I15Rik	1700029I15Rik	ILMN_2632536	75641	RIKEN cDNA 1700029I15 gene	NM_183112	GGCTGACTATTACTATGATGTGAACCTGTGATGGGAACCCCGCATAAAGC	7.35850505896063	7.12636698654921	6.86765953609864	6.86532778339375	6.90475967453301	6.0909391750773	6.37530650802787	6.51414054976916	6.84240152677026	6.50418052589813	6.27023959261314	7.13024069189457	6.24310274477975	5.80172476067015	5.96361673611656	5.39100244229437	5.93929350443624	6.3025620762499	6.06089079566006	7.62122060317209	6.9347571171319	6.8089386137944	5.96560050673285	6.50152377343948	6.0476445019695	6.05057063596058	6.46898565255893	6.53221692880496	6.60969217470723	7.00461588767621	7.64228680943767	6.96131974001248	6.8573816774993	6.3046224934775	7.00285837788803	6.82957734525249	6.59429964164023	7.28989820327324	6.42475984587239	6.50712961794059	7.2425443756788	6.47299254718637
o0iLEQb3oEDp1OmrAo	1700029J07Rik	1700029J07Rik	ILMN_2723346	69479	RIKEN cDNA 1700029J07 gene	NM_001033148	TCAGAGAGTACACAACGTTCTGGAACAAATGGCTCCATGGCGGGTAAAGG	5.55391712261416	5.63052407752857	5.57254499203266	5.82559126844179	6.13866424856089	5.11798390980759	6.40229588138104	6.09042470680212	5.48923919648187	5.59368382016589	6.00402550731453	5.06546208889922	5.79893595007916	6.01362803538113	6.28716050482608	6.71671230061255	6.41077742400309	6.06276463458291	6.53648096918928	6.17510428597508	5.1686120220022	5.38169188447515	6.6036660421993	6.44658574629946	6.69552019451148	6.16527653941732	6.52164228332591	6.40604373408814	6.36304500364799	5.77111577686799	5.39818164235539	5.56765454109463	5.60105114264208	6.30825565586748	5.70642119453277	6.03486911909654	6.53169441038611	6.30977543404582	6.02382102853297	6.55880187822401	5.91708958361623	6.14774485979056
fgjejPsN7iNDq..A58	1700029K01Rik	Cep112	ILMN_2707627	76380	centrosomal protein 112	NM_029606	GAAGATCTGGATATTGTAATCTGTGAGATCAATGGGTTTTTTAAATGCTT	5.38237774638617	5.11350495636652	5.31945385555189	5.95139719960167	2.4210764248414	5.6782242538103	4.9300680466494	4.97602681979419	5.40807394124202	5.33714352243025	4.66536093265327	5.35048210202187	5.9165834580919	5.78476524140632	5.00610767625112	5.53758307891416	5.27585544385242	5.28102859775418	4.71773788521944	5.39195197329258	5.08621006445601	4.71045107235546	4.54635913888875	4.82813285921862	5.78267730888591	5.24557874456019	5.31162585093684	5.13475923690442	4.13385436779051	5.11095871271728	4.17638727408835	4.16907860010557	5.59937534612935	5.37929864919459	4.98689049635163	5.05919290367145	5.14724456289697	5.10099613041608	4.87357444979384	4.55544754034877	5.46401043624028	4.57068431417552
W5QHMI42LqVlqCeY54	1700029P11Rik	1700029P11Rik	ILMN_3121687	66346	RIKEN cDNA 1700029P11 gene	NM_025503	TGCCAAACTATAAGATGATCGAGTGGGCCCGCCGGGAAGCTGCGATGCTG	8.8136182138331	8.83663871590441	9.07086009994289	9.19619529825995	8.54073104128398	9.01673141758154	8.739460498163	9.21812350363234	8.48726509453756	8.86399555034936	9.30058892008938	8.49135037102642	8.06085708305111	8.58542290157341	8.75342875149102	8.9443432342101	8.7315772616071	8.57387181446169	8.76940825910097	8.86249542179341	9.28601240651994	8.75211301110109	9.20429443902933	9.286741342297	9.55553974425484	8.73636042610877	9.22216869682173	8.75211301110109	8.44888108002155	8.60848100207508	8.93018771146431	8.12660745240992	8.74880570074116	8.74037827984286	8.29698452864153	8.54976695758716	9.09385221820278	8.75300464662444	9.06300257531149	8.36108530145679	7.90363958608836	8.19378926395127
W..pQqVEXSwR4_FwM4	1700029P11Rik	1700029P11Rik	ILMN_1260016	66346	RIKEN cDNA 1700029P11 gene	NM_025503	TTTTTTGGCCAAGGGCCCACACCTCAGTAACACTGATTGACCTAAATATG	4.67427099250792	5.36323235495498	5.57898433640622	4.51369394243643	5.15407702668418	5.7056382026806	4.99800825481869	4.75184364878446	5.62348822082591	4.67089919430556	5.52329568431592	4.72374935841333	5.60209254649036	5.26879029548573	5.7882300595685	5.94036058353921	5.92442911093132	5.35437643755296	5.30337426080359	5.27219129516736	5.47981749473888	5.68874262424471	5.95405379849641	4.34567431694225	4.78731045731824	4.46374019478123	5.53160748996391	5.46408251590576	5.55273017050144	5.01896294552726	5.29426006655199	5.78054855448365	5.41004136315936	5.0161184170512	5.20847037754324	4.67498958979316	3.87107566587447	4.62315235674228	5.46866727240102	5.81838432827393	4.99687467095137	5.47660173574839
QVCgpun91s.feg2l6M	1700029P11Rik	1700029P11Rik	ILMN_3046125	66346	RIKEN cDNA 1700029P11 gene	NM_025503	CCCAAGGAAGGCGTGGCTTTCTCCGTATTTCTTCTGGAATCGGCCTGGAT	5.07082421683705	5.92192951825215	5.54060840200518	5.20357691055465	5.64893285548761	5.16029674201506	5.2540749860906	5.31030432389146	5.74109513158851	5.53630779414276	5.35273283255157	5.57383638283099	5.35098696461908	5.41927536356773	5.02336707912392	5.56029128375427	5.59465076917919	4.97709205049172	5.20753304511024	5.62868537473123	5.1864132515277	5.27200061197249	5.20133219981439	5.30599457262088	5.24832608094835	5.51743294503413	5.69735710390318	5.52667781424734	5.0342974182807	4.94577591420983	5.28614891852377	5.42988274574726	5.60846685811313	5.54691186331542	6.04208253218993	5.49679247627507	5.40382726502314	5.61260292825035	5.62461244413034	5.34424346725584	5.90413526883303	5.57095936778406
3menqknYgi.vItf_1E	1700030J22Rik	1700030J22Rik	ILMN_1231468	69528	RIKEN cDNA 1700030J22 gene	NM_027103	GCGCTGGCTGGGGCAGCTCGAGAAGAGTTTGTTAGAGTCCTTTTGTCCAC	6.35233452537612	6.28496750655591	6.16295484048308	5.64943434202645	6.42144866879449	6.23041670209794	5.64780608903184	5.83698337094224	6.03583668903995	5.5870008566294	6.01559680923163	6.0685148477044	6.0247183514034	5.84025250736082	5.82961847915565	5.28128919805416	5.72658700129681	5.97687011075721	6.06565587512537	6.25044479377553	5.8818359062914	6.31684440141087	6.18636675093745	5.98956828042825	5.67686681964641	5.70680718959347	6.40021119553402	6.35803148550003	5.90179901259068	6.04498810320744	6.05427838074053	6.20212654490929	6.14095637752235	5.72099096938466	6.17728908838076	6.09481053793219	6.14503172835444	5.90700069510525	6.37021010917143	6.14346205731336	5.84767825579676	5.93176322991413
3k3NSJJeRLN3TUScig	1700030K09Rik	1700030K09Rik	ILMN_2705655	72254	RIKEN cDNA 1700030K09 gene	NM_028170	GCATCTATCCAGAGCAGCCTGCACAGTATCTCTCATCCACAGCTAGAGGA	8.32404128314202	7.83309110931632	8.57224892310724	8.38621868422707	8.20013168906255	8.03520592112084	8.13708304042141	8.46499450719629	8.07906045674125	7.9636618443046	8.14070113974167	7.97045969604889	8.02306724126185	7.62927890600014	8.0127236057069	8.29698452864153	7.97955847596006	7.86072150540284	8.01667613831729	7.84176932205534	7.7010177200319	8.20098258052523	8.35831245738134	8.16211437571316	8.28124749056683	8.39864636760331	8.55453473432805	8.00297152442241	8.07108567435363	7.98898768858406	7.83309110931632	7.95260433924786	8.37785019248693	8.72703023549113	8.4507563017685	8.22241508477464	8.68949017280233	8.75342875149102	8.5840295845535	9.06252338298634	8.34690408271568	8.84612358124149
oupoX15SEhw_1FIjfs	1700034E13Rik	1700034E13Rik	ILMN_2617673	78414	RIKEN cDNA 1700034E13 gene	NM_030097	GTGGGCGGACCTTCCTGCCAGACAGACTAATTGTCCACCAGAGATCTTGT	5.15324386184264	5.31683258605314	5.40748271755132	5.35334292389989	5.39390606785193	5.35484071050427	4.97339099247662	5.32037204692179	4.9861236087853	5.3691327560139	4.78852914454431	5.97168708813406	5.24133170404913	5.14336322151891	5.02936157033228	5.08534001987293	5.53502074598984	5.48319000511544	5.29684166417259	4.73612122754352	6.03163435225116	5.29137995545448	5.08351891318062	5.6870341246696	4.73954953537508	5.46586840702185	5.12014746909667	4.88381313052056	5.12833218975088	5.17773423320954	4.95237134764075	5.33683573595324	5.44233431681107	5.1999902064749	4.95492499738413	5.70043302656049	5.22880957261872	5.69266534319119	5.63584736861473	5.16794823184053	5.42358688231228	5.55246972734947
B_xJOaIJ5GrX6kpL74	1700034H14Rik	Timm21	ILMN_2732877	67105	tranlocase of inner mitochondrial membrane 21	NM_025969	TTGTACAGCATGCGGAGAAGCTGCACGGGTCCTTGGGCAGGCAGTTGTTG	9.41773850534723	9.23736323186915	9.51947035885008	9.10778671674968	9.60136093391571	8.38186970253861	9.55628016520513	9.47253960375054	9.13881051391084	9.50311829067413	9.65722206160614	9.15816075404143	9.74375835666157	9.41621360760561	9.78732382815306	9.2564740463063	9.35064601997522	9.20287962450177	9.35997444513266	9.25825223134112	9.26791018373683	8.7146270317546	9.26841419557602	9.39745248170285	9.49120562825778	9.73928443114508	9.54260002468619	9.35833314823701	9.10148638509722	8.76572369045809	9.01259557476861	8.65561853017092	9.30703906655935	9.64144129985672	9.28494780435071	9.30874760768872	9.60657157992652	9.71483384722167	9.55830600868963	9.61863235657539	9.05391685114573	9.87425655419202
QgaN73R7hXQ931IO9I	1700034H14Rik	Timm21	ILMN_2685133	67105	tranlocase of inner mitochondrial membrane 21	NM_025969	GAACGGATCTGTTCTCACTGTGACCCTCAATTCTCTTCCAGAATGTTCAG	10.2228475846919	10.4840476098937	10.6037275643083	10.0072838249424	10.2256616921834	9.73766706941662	10.303420945032	10.4487771844117	9.89836208357087	10.2430940544628	10.563336152128	10.2500724815754	10.6982531282837	10.8187849019292	10.8285748623304	10.7882472377063	10.3807989337448	10.6167978925744	10.5593114308694	10.2783381130484	10.131658764658	10.1442320566794	10.5470646011383	10.6657334073917	10.5846630682913	10.7008944150868	10.5244030556722	10.4108835690903	10.1244667644694	9.89464192041858	10.0749940791129	9.94751430587963	10.2098147762308	10.6814122758487	10.2323434846339	10.1083097515894	10.8049539448303	10.7057918789767	10.6737926896233	10.6247868832259	10.1309943278407	10.5702381909067
TSX_I6qeYiSCMEsQXI	1700034H14Rik	Timm21	ILMN_2684388	67105	tranlocase of inner mitochondrial membrane 21	NM_025969	CAGCCTTTGAGATGGGGGCTGCGAGAGCAGAAGATAACAGTACAACCTAG	6.50390072025844	6.23262649193143	6.24270294384859	6.64734430667556	6.65900015785714	6.93089309564324	6.94918208140845	6.78600297197981	6.51493587212895	6.47839357221051	6.8089386137944	6.67954490631487	6.72353002671475	6.39880593622551	6.48264531296158	6.86120483498024	6.39793152519468	6.25343417247593	6.54095660123273	6.60619102724192	6.2880335155522	6.66752656957951	7.06399268503582	7.16416458442579	7.07046250671679	7.31767532527291	7.12111800004835	6.82332221765162	6.84627147070684	6.63972869899128	7.00285837788803	6.79405949321256	7.12951989355931	6.92051439244182	6.90444965692247	6.82836302780524	7.23819036012198	7.25581500854418	7.18566373861454	7.21373021335325	6.6830165378091	7.3672275123915
0kKBrE5ILoIgVKi6Us	1700034H14Rik	Timm21	ILMN_2897476	67105	tranlocase of inner mitochondrial membrane 21	NM_025969	GCAAGGAACGGTACATGCAGAAGTGGAAGAGAACCCAGGGAGTGGCCAGT	8.92919555069328	9.29768581472749	9.29216129723586	8.66806832365517	8.98195970112808	8.4022114420673	9.23968806564394	9.31444184071915	8.82335552314574	9.1281409700303	9.30503965854837	8.86056363595124	9.03750551465663	9.45678641745146	9.83066208132555	9.36679917683896	9.28074737648864	9.17228112027761	9.36357817887821	9.43998511277459	8.7220836795003	8.18807990026743	8.86399555034936	9.51084233641449	9.74271835439777	9.29406039906335	9.70257379314578	9.26841419557602	9.00267187422253	8.94594076316423	9.02358949504338	8.66110852179541	9.14951972092665	9.60332700781525	9.2701214485391	9.20166428906379	9.50135672714972	9.55117820518997	9.41144651698845	9.25936061075826	8.79704407818322	9.57542368804127
3mXlQHQR7SZSBEOEcI	1700034I23Rik	1700034I23Rik	ILMN_2862353	73297	FUN14 domain containing 2 pseudogene	NM_028494	GCGCCTGCCCAAACTCAACACTGTCAGCGCCAGAACACAATGACACTAAG	5.09993442809251	5.84494676823911	5.14566447583712	4.91856206771405	4.43361607365263	5.58315129974203	5.11149485425722	5.15713476279084	4.67155763389993	5.31945385555189	4.1609835029448	5.34153948719719	5.11642015601189	5.51356885790988	5.74519906162573	5.24421213267016	5.26089169711909	4.8451700304698	5.12706949329995	5.62700675324622	5.33770109325516	5.52850123028927	5.08165583373591	5.30258475635266	5.61771012966661	5.8538670364583	5.26973896085935	5.6204830651547	5.37448198598691	4.55465216641069	4.76827267206041	5.24133170404913	4.83955268936597	5.47756635729946	5.75341606781659	5.9361246193484	5.22760908905531	4.55375909886446	5.37403426802245	5.5560290156632	5.04508965562499	5.23903935934656
xUn5AUR6cTQL4ei2LI	1700034I23Rik	1700034I23Rik	ILMN_1239150	73297	FUN14 domain containing 2 pseudogene	NM_028494	CCAGCTTGCAAACCACACTGGCTACATCAAAGTTGACTGGAGTCGAGTAG	5.79503660038283	5.27992082535852	6.32035814830523	5.6900905588363	5.17059672921083	5.71385559384012	5.40038868104451	5.28318808984136	5.86353745710087	6.29726009307865	5.18900097789868	5.94959362614878	5.52408778171571	5.49558232503297	5.39572013071838	5.29894180798579	5.40073423520931	5.34017084618405	5.71806446004093	5.43219343193201	5.78106881489637	5.09540880860991	4.67397912062184	5.48352527382334	5.57077285784358	5.74364295142028	5.79007540462467	4.47575633654239	4.96645344149236	4.91798965613322	5.73106852667892	5.40834317808378	5.55273017050144	6.04733714666239	5.64319761646373	5.47013623579719	5.02288385239399	5.59376345819451	5.55496443376401	5.40889171580835	5.51504887978284	5.17791569271636
fd0zUUXD5RVBUg.TtU	1700034O15Rik	1700034O15Rik	ILMN_2613803	76606	RIKEN cDNA 1700034O15 gene	NM_029671	CTCTCATATCCACCACCTAATTGCCACCCCAACCCAGAATTTCATGTCCC	5.92513864082474	5.50210270984902	5.7056382026806	5.79418789387642	5.77809080041899	5.03794099233303	5.64558836914833	5.75428012166541	5.07480429825902	5.41435282616167	5.05719257084775	5.69304792185967	5.51904134915508	5.79914989371625	5.12249458224273	5.67956013607785	5.73215539373619	5.46228064709763	4.42577458366164	5.2894159552056	4.89711506158104	5.91585945111787	5.47567586135387	5.58840210837	5.3455755273145	5.4692480407275	5.45714965421468	5.57254499203266	6.16615886139279	5.23597078115532	5.78499263052514	5.45479689834823	5.73020362058418	5.96940994383324	5.93722533103572	5.68339844121324	5.42870192096997	6.25140322720081	5.57472712667335	5.3786532609007	5.51266095366915	5.55989361912246
x_cRBdeokFe3rll9BI	1700036D21Rik	Prss44	ILMN_2837999	73336	protease, serine, 44	NM_148940	TTGCTACACAACCTCCTGGGAGCAACCCTGTCTGGTGCCGCCTTCAACAG	5.1492867219029	6.23696155859737	5.01688321402975	4.93145338507845	4.69672898208243	4.7803584328529	5.23482533516653	5.56713705963639	5.56482942735067	5.5289377358009	5.21139624184615	5.43919742769384	5.62461244413034	5.26953640592196	5.11193410075743	5.58897351505204	5.19795662444033	5.442489749164	4.5794990949001	5.2883399680037	5.57963574880216	5.07082421683705	5.60161992143201	5.5189560077979	4.813971707081	5.29209509704351	5.48443716822303	5.12571905773363	5.10295443309784	5.04759196384882	4.99094446708757	5.19081654924388	5.24177337083868	5.41425859580453	4.96841324110028	5.23211601322683	4.97524917290809	3.78070549922174	4.71266829708145	4.75203518651944	4.70221958701628	5.35670155518137
rS7x4oKvbVJpLXVT4g	1700037C18Rik	1700037C18Rik	ILMN_1250924	73261	RIKEN cDNA 1700037C18 gene	NM_028484	CAGTGTTACTGAGGAAGGGTTCGTCCCAGCGGCAGTCCTCCCCATTGAGA	5.57034645415399	6.50234435926546	5.97618711622923	6.12875709233949	6.11597136395754	5.75168760584674	5.31936337982966	5.9919756275748	5.82792744368225	6.53143269281836	5.71338081769707	5.51750887956217	6.310679458507	5.78540353296729	5.35007258859312	5.01209807742378	6.57961751030707	5.28261606226337	5.69639084453231	5.41708273885838	6.12044780033888	5.66665268352637	5.96516593220433	6.32568076560446	5.55972358501884	5.20480917669634	6.15955064877958	5.73154803778986	5.74164272679252	5.33213584811215	5.58445206679875	5.63015648626695	6.0332118392098	5.88929938161972	5.32668943525491	5.813042489514	5.69627805430479	6.15937841661822	5.33166977768758	5.54841900828024	6.1364241661061	5.49177952125984
TUrBJT50lfeglR_VKg	1700037C18Rik	1700037C18Rik	ILMN_2800500	73261	RIKEN cDNA 1700037C18 gene	NM_028484	CCAGGTAACAGCCATTGCTCAGCCCTTCTGGAAGCCCACTTGCCCAGGGA	6.43104474134254	6.69371547128528	6.60283571668748	5.96856856708441	5.82097751128873	6.39033660875225	5.87691512887756	6.38795613485795	6.2733538316928	6.5766260887285	6.91979807752531	6.66205913749952	6.47032074622635	5.78694127227126	6.04307317014272	6.33907886340259	6.30758786651373	5.98439229825591	5.82970370570557	5.75704694361032	7.22042269765103	6.51838409867487	6.78438911652671	6.53881389318997	6.436361144318	6.70186647419975	6.32013003968021	6.26308892588639	6.78413277404215	6.20011224535335	6.00973937246106	5.98526655936464	6.26443753554288	6.43757957350471	6.8070847403079	6.76261053093846	6.17413980669855	5.90084603885433	5.7777798045303	6.17372166592631	6.64229441493797	6.27003829470652
lVcVXSt7rH6.8Dh6_o	1700037H04Rik	1700037H04Rik	ILMN_1213070	67326	RIKEN cDNA 1700037H04 gene	NM_026091	CCCCTACCCCCTCAGGTCTGTGGTACTTGGTTTTTAAATGACTGGTTGGG	13.1299957379069	12.9502265502858	12.8286831307645	13.7579492396762	11.9899186450521	12.1596062030409	11.9827064518416	12.2405019608112	12.169604086038	12.2447267635097	12.7327152879766	13.1393346010754	11.7715574275315	11.57084338095	11.6587396366514	12.5122739278498	12.2986968967512	12.0485229849381	12.7679953996172	13.547870378551	13.4283014190588	12.139024676587	12.474519344101	12.0005512994685	12.1753277867642	11.759396342142	12.5398402746464	12.2113933508117	11.996385183967	11.7292223349053	13.3234424803927	12.0264105530832	12.5832331917477	12.3731811690295	12.2918695951314	12.7006078405457	12.0188164725567	12.6071536476005	12.5725083208955	12.8250267582509	12.0877167060315	12.1715941930068
QX8kSkKVRoCQCEqzkg	1700039E15Rik	1700039E15Rik	ILMN_2958222	76713	RIKEN cDNA 1700039E15 gene	NM_001033176	CCTTTAGCACAGGCAAGGCCCCACGGAAAGCAAAAGACAGGGTATGCAGA	5.54300076039717	5.52488603356322	5.25157878879253	5.68302576161523	5.46970346837366	5.39709652999005	4.88933759070657	5.55824591554644	5.31602588875664	5.09845493738198	5.55427776403947	5.00971291207412	5.04885046728771	5.56411118171377	5.42444764492841	5.64021668147009	5.60088917739048	5.15649094284817	4.95038098140067	5.18491343307121	5.47207969315396	5.24737558248361	5.80389884683369	5.57647778574457	5.27585544385242	4.88064263572058	5.07772763998647	4.72374935841333	5.61591957827142	5.2946495873847	5.27251408399626	5.80435629177388	5.78041089942694	5.74914571381123	5.44761315337582	5.47282637857394	5.18220224240907	5.70881052418025	4.98258020964621	5.20181834589112	5.15407702668418	5.44901097644587
QpeaoHSQaffzUoUjZ0	1700040I03Rik	Pradc1	ILMN_2881024	73327	protease-associated domain containing 1	NM_028505	GGCCTGCGGGGAACTCAGCAACGGCTTCTTTATCCAGGACCAGATCGCTC	8.19888820166215	7.95142600749042	8.09274434257689	7.53145486852292	7.72043352177546	7.48374758485946	7.42256204377468	7.56299860902844	7.56869930875667	7.65095381854994	8.00569369321845	7.84257145752351	7.33462017684843	7.46309559301152	7.63237166761358	7.93770342685048	7.19482774147475	7.3641815184021	7.0526939619359	7.51948328158732	7.25581500854418	7.31295101779319	7.38280274470495	7.15861264814249	7.53174288559405	7.1565999414778	7.29507483569031	7.39037630686106	7.47801015602454	7.28126668091084	7.40104314581363	7.43652048341182	7.88634687315474	7.41346045227797	7.58252682849596	7.6565794481828	6.77893071751175	7.32285726983814	8.02913155459786	7.20252293233326	7.52147948608674	7.29549025696978
BMxgDEPHPKOe.4cMDE	1700040L02Rik	1700040L02Rik	ILMN_2687560	73287	RIKEN cDNA 1700040L02 gene	NM_028491	ATATACGAAAATACAATTACTATTAGGATGCTGTTTTGACTAATAAATAC	5.61260292825035	6.2125331050928	5.58958520485468	5.55927524609405	5.32420800160756	5.51132778065891	5.17270051144291	4.8897167205258	5.31515982527211	5.72178653611506	5.30224502915383	5.32061402453092	5.76713472112186	4.88044376073789	5.36782335842962	5.18079391093701	5.32757692468441	5.30788099681788	5.18038728512405	4.65605441811747	4.75280491677764	4.90673708751681	5.9483722653845	4.58138457245774	5.36584205579676	5.81034850193779	5.15358997245091	4.76239578363117	5.34522474556182	5.26453309745223	4.65846687559511	5.41974647761101	4.81597322000255	5.30265241156445	5.01909605778683	5.21603116527695	4.93322874431861	5.10791504050384	5.25244779579916	5.00573102749078	5.16694540209914	4.70959010493743
NzqCLGig5ReQ1.SH9I	1700042B14Rik	1700042B14Rik	ILMN_2967254	73347	RIKEN cDNA 1700042B14 gene	NM_001081671	TATGGGAAGAGTACGGAGGAATGCCACCTGCAATCCTTTCAGACTTTCAG	5.28579447307587	5.62892896724232	5.05348997072856	5.51311340727729	4.60534061022236	4.45877731059415	5.38933978711485	6.06668484618081	4.87897441960404	5.23813402111628	6.05727786271656	5.27322853593837	5.41246162793293	5.15407702668418	5.53393621283989	5.1374147742087	5.47323981480858	5.91924752705658	5.04860259925313	4.98371870984929	5.38808099868895	4.75924804668806	4.86228614655284	5.24248464330505	5.53819745186681	5.19813601447272	5.38254379007168	5.81316086463918	5.29155624782225	5.30374664387439	2.0723136285728	5.2269182168476	5.45103935462304	5.68042483454304	5.26887686174473	3.44061835707768	5.51784654483141	4.73428728653213	5.14951970137141	5.49194837174036	4.84723464783229	4.59404027716341
9b9LR_VD_XN31OqYVk	1700045I19Rik	1700045I19Rik	ILMN_2967255	74264	ring finger protein 138 pseudogene	NM_028842	CGTTTCAGTCACTTGCCCAATTTGCCTATCTCTTCCATGGGGCGACCCGC	5.49688627255589	5.6976080799395	5.16517501909131	5.75262380292707	4.99008125350416	5.43964190495758	5.66607347940266	5.30893216253177	5.71163318060513	5.28978920542702	5.96789670376565	5.34569941591313	5.67678472234934	5.03595234398785	5.74551161135255	5.40132852098064	6.10486151995642	5.26591880182814	5.32528919398091	5.11950482259172	5.4671967025825	5.69681760618673	6.43182050961366	5.96037951783812	5.56402393506199	5.89283230446545	5.75117365851639	5.64816269750078	5.46026064957606	5.22423108882289	5.78028676088507	5.42031584015258	5.8028444250141	5.76940555369549	5.76032804797246	5.77185685159512	5.64029713798894	5.19165688915678	5.35334292389989	5.81562343456886	5.55902833652767	5.88210381690325
f1xJdrMCxVyL8RChr0	1700047I17Rik1	Fam177a	ILMN_3034034	73385	family with sequence similarity 177, member A	NM_028527	TCCTACAGCCTCGGTATAAAGTACCCCTAGAGTTTACACAAGGACGGTTC	9.87721829167431	10.5375008809816	9.5391874736057	10.4642943655101	9.56672874400036	10.0909641127411	9.59721123662171	9.70257379314578	9.78670561386354	9.74786726987419	9.41325450834741	10.5487256604705	9.65298489193171	9.69917723596488	9.44932925599128	9.17059221626491	9.51084233641449	9.55267064773813	9.55761577377503	10.6851391324466	10.9259417187126	10.2577960423209	9.77284667060067	10.219790507539	9.885096474187	9.88587060590601	9.9285854749809	9.57676124270141	10.502374750745	9.84980878953677	10.6203328191542	10.010150972503	9.9405561031031	9.72813419589095	10.0640012520914	10.2352165387955	9.62955896590822	9.77505919900427	10.1152641578633	9.65242782096176	10.3864837827566	9.86273346709778
3CCAtWKKtNR.tLoiEM	1700047I17Rik1	Fam177a	ILMN_3107690	73385	family with sequence similarity 177, member A	NM_028527	AAGAAGAAAGTCCCGAGGAGGGTCATCCACTTTGTCAGTGGAGAGACAAT	10.3337013029358	10.5684032782263	9.8203926502776	10.4012100930351	9.56550539697387	9.95080149259458	9.41671857448578	9.40474370407946	9.91610165785056	9.60591118136499	9.77758657877169	10.4117177769002	9.81461883539555	9.35589388135658	9.39503100284837	9.37964960280701	9.32399205969996	9.77307504046889	9.53083569583354	9.91908987147966	10.1422485795293	9.68735604924117	9.41020395327334	9.36432951490418	9.27830835767159	9.45121182856885	9.52535179631241	9.36499547879433	9.6198463758199	9.71287465893618	10.5375008809816	9.76406462680372	9.59030223534719	9.26957899813609	9.54728015002292	10.0079900867849	8.62288578540514	9.14302857170899	9.21997959633871	9.52781413120198	10.0188233189715	9.10942382050365
3SefIK_X.0VL8Rzc8o	1700049G17Rik	1700049G17Rik	ILMN_2986059	73430	RIKEN cDNA 1700049G17 gene	NM_028538	CAGCTGCTTAGAAGGTTGCCTTTTTCACCCAGTTTACACTATCTATTAGG	6.13926653097216	4.86006069200299	4.93842076734717	5.74003050001089	5.152086940402	6.00571479816952	6.30802151000269	5.70225818964424	5.71260277006269	6.34414078641858	5.624080128266	5.51521041272024	5.97318922961163	6.17568319043981	6.08167585938023	6.46977771524609	6.34115347836057	5.74519906162573	6.22677999041091	6.28137085603871	5.95739921249727	5.79110975556557	6.15454647098683	6.2566813317579	5.83194417926376	6.22293191716857	5.81963798663604	5.92206391703165	6.0244196915868	5.51994600238147	5.62538435654247	5.53607758103046	6.06463927074604	6.64444359119994	6.28159524365094	6.06647364921162	6.92766531913875	5.58857384986348	5.90831165571229	5.82238356777068	5.65146396214472	6.08342985093501
olqc371zP_w799wXjg	1700049K14Rik	Prss52	ILMN_2598050	73382	protease, serine, 52	NM_028525	GCCGGGCTATCTTGTTCCTATATTTTGTAATGTTTCTTCTAACCTGATGA	5.02823029691536	6.4014312103533	5.43824238322181	5.88595848698047	4.83216159010254	4.60651719783552	5.51588005767943	5.69865001431515	5.47964326971342	5.43833503595386	5.00152399172786	6.18542971242802	5.45496503807414	5.5756955088593	5.50035052264766	6.14518424598718	5.06265898945513	4.33442375988494	5.03636915127051	5.53607758103046	5.68249266335552	5.54829047383973	5.82787164469106	5.53648231722425	5.03534845915715	5.53345215554929	5.50365763047804	4.3585340591667	5.49815202200617	5.09911567732784	4.94852727827722	5.23068274049828	5.33199423082155	5.32420800160756	4.86026844442438	4.19444597969782	5.70469310076327	5.45290271892611	5.1287427223035	5.1411902481278	4.46311360820601	5.66607347940266
WntPoInlSKHuX3IeUI	1700049L16Rik	1700049L16Rik	ILMN_1215184	108950	hematological and neurological expressed 1-like pseudogene	NR_003644	GCTGTCATTGGAAGAGCTGCCCAGAGGACTGTGCCTTCTAGACTGCCAAG	5.25606518587302	5.63939792652861	5.1113915918802	4.69735621729301	5.38872826376135	4.88718743891063	5.21104192991576	4.96447750700819	4.86742350734814	5.12810220480354	5.61745436494187	4.620264804227	4.798783799201	5.4469915401232	5.34771155187152	4.84232984983993	4.84833482461005	4.77021760291666	5.60299198294348	5.37259488108713	5.15364117312295	4.73109397101586	5.27611548300252	5.47293928762764	5.52946335635826	5.25871642675252	5.59241651044875	5.03546073474143	5.21385907044419	5.72902079401372	5.29181873862663	5.69992582340996	5.77107563834588	5.14174935956401	5.3400959734174	5.40204768477481	4.65605441811747	4.93409984824682	5.42306386071082	5.84581374863076	5.10132452152094	5.42549615154826
c5H6.p34vLpUuBE5fs	1700052N19Rik	1700052N19Rik	ILMN_2985579	73419	RIKEN cDNA 1700052N19 gene	NM_024261	TGCACTTGGTTTGGCTCTTGAGTTAGTGGCCCAGTGAACACATGCCTTGT	7.67921032682405	7.81113783384469	7.75366120221553	7.88898324626442	7.81327842798267	7.49907073175248	7.32169534546615	7.30846238468219	7.59991882531578	7.72832759955936	7.36834024884714	8.11100665104783	8.04282802397974	7.68116653104847	8.02212181571968	7.51477501359121	7.89118154549689	8.17465314435222	8.26856738158259	7.58490570153065	7.83489113891969	7.74921687465081	7.38245020980835	7.64683953367781	7.05480453365712	7.41128587065019	7.47387978072698	7.35592005018201	7.54190935328553	7.50019420820761	7.75456656141027	7.31585907426108	6.96131974001248	7.24598717143941	7.64384830456064	7.31767532527291	7.45515329751262	7.43851761907261	7.2668719649524	7.14051802406362	7.36039424864141	7.57970649046568
uOeC1WUS47UjiVJtLc	1700052N19Rik	1700052N19Rik	ILMN_1260593	73419	RIKEN cDNA 1700052N19 gene	NM_024261	ATGCTGAAGTCCCCGCCACAGTGATGTCCAGATGAGCCCAGCGTCAGTCT	7.6636444494167	7.93726425231518	7.61360248511567	8.20589339750713	7.59173027825152	7.56100418835886	7.49085114900558	7.47042627270548	7.54416684220104	7.21271774475252	7.31803604183195	7.6066274952891	7.69130433159058	7.84294174165649	7.70058121489827	7.519075615772	7.71454939351391	7.90363958608836	7.90031361360731	7.25765085897308	7.41955117620788	7.53000643053836	7.3468266781472	7.25730996112595	7.0238549164851	7.52622892079629	7.33535116749236	7.51636488305887	7.22440192675975	7.31847704969076	7.82215425407374	7.57450040823951	7.1434160369634	7.03488309756345	7.37328043546755	7.58842467582612	7.30290269917843	7.34028476316033	7.27976767837367	7.576408297889	7.22882686008386	7.36460825667711
rgU4KcMkiinVeu1OHE	1700054O13Rik	1700054O13Rik	ILMN_1240442	67334	RIKEN cDNA 1700054O13 gene	NM_026096	GAACCATGAAGGCTAATAGCAGAGGAGGCTCCCCTGGTGTCCATGACTAC	5.74632246323372	5.17870533555571	5.04123693222374	6.00309656230974	4.94432319960406	5.56229991273752	5.15027200518659	5.08753676843037	5.33284565896008	5.31523711904084	4.98435550468284	5.14675858985688	4.50297331560533	5.61812622395752	4.62518622457325	4.90558873723279	5.52456965533034	5.29450053525567	4.96050868763132	5.84874093139773	5.41942378369176	5.70073082623868	5.20600188083088	5.59621618678695	5.00232516772414	4.02367083635102	6.00201160537157	5.71174135214531	4.47847852596031	5.1628282579338	5.15460671398489	5.28898146027373	5.30912103742009	5.19415379144746	5.88866027582502	5.36064786799122	5.23050884262477	5.48436704440973	6.13667043337461	4.74979290632581	5.45521440334491	4.96604278507806
BrcD27UrWCL0J5fuUE	1700055M20Rik	Tepp	ILMN_1226573	73407	testis, prostate and placenta expressed	NM_199455	GGTCTAAATTCGTGTCCAGGTCCGAAGAGTTCAAGCTGCCTTGTGCCAAC	5.32628476630633	4.94223670540667	4.4140699049815	5.38303397371537	4.85119281381008	5.15364117312295	5.62284340093838	5.71200242548004	5.54202704067539	3.30697683308041	6.05678759906209	5.44401643509188	5.89235542264213	5.26225965408781	5.26471492321658	5.11306629180898	5.66201376340565	5.06493799355671	4.96215703220644	5.06827133455769	4.80620060040108	4.84772389923601	4.26027606504273	5.57499550216726	5.18772306706555	4.89849265105078	5.21603116527695	4.75157350831054	4.6926377468455	5.36895848625327	5.65777873079048	4.57636539773346	4.90914813145959	5.79453136838566	5.38177558569378	5.02483224218608	4.86801933027113	4.95645956162364	5.1027161469791	4.90673708751681	5.3469367052472	5.11386654786028
fe4EVT96D.94nF7JSk	1700055N04Rik	NA	ILMN_2608638	NA	NA	XM_902380	CTGTGAACACCCCATTTCTGGAATTTTTTCTGAGCTACCTGTAGCCAGGC	5.59223901359948	5.60113735717203	5.74507988863514	4.74622520654823	4.90218812245306	5.56669402511036	4.78831222794405	5.55170337316217	5.1509529269291	5.22244994785023	5.35147238234636	5.31476821159711	5.58244592570061	5.61544268758516	5.20207736915132	4.81686798489296	4.57989314076754	5.17480907300296	5.0553304078143	4.90036868547362	4.94884041972225	4.81817651694649	5.53657241737613	5.8087717242221	3.93036058550642	3.83265759804528	5.15075566000828	4.8870223679803	5.41989717479412	4.85598269329402	5.09071930175921	5.14577334150336	4.76804973789749	5.55418300335541	4.30767995319987	5.34469535154964	5.30702510298332	4.41782273556875	5.84658271754088	5.11687275511872	4.75948091929457	5.24636475680122
f57qlPIX9FOKN.jB0o	1700057G04Rik	1700057G04Rik	ILMN_2903992	78459	RIKEN cDNA 1700057G04 gene	NM_001033184	TGCTGTGGGGCCATTAGACCTTTCACCATGAGGATCTTTGATAACTCAGG	5.97455219903468	5.26031264294459	5.547725641191	5.54577341032995	5.61857082382924	5.71068762626529	5.72611137276949	5.71393400304965	5.45699932946165	5.32101743818371	5.76940555369549	5.20102229420497	5.24577767932902	5.0385457393641	5.79708105305926	5.18491343307121	5.23167137029962	5.90805837122381	5.74003050001089	5.64807838599126	5.34744027901982	5.44152794241247	6.0079622036284	5.10937712537781	5.80492705699551	5.77051871433066	5.65699023361289	6.16236509742464	5.64421439187229	5.86011958072934	5.51251466847245	5.64135709517451	5.6241657362532	6.1177607463886	6.11665137754862	5.87413996509317	6.08865683839697	5.60625591687646	6.34548596947456	5.59561171227435	5.90979458891296	5.86180283669558
lbeief3D83sfQfZYro	1700057K13Rik	Tex35	ILMN_1247752	73435	testis expressed 35	NM_028540	CGTCTGGAGCTGCTTTCTAATTTATCTGTACTTCAACTTCGCCGAGGTGG	4.23527774804028	5.40766764888363	5.10205478044465	5.41864015366842	4.13006388341547	4.65523132960763	5.44563697445286	5.29137995545448	4.7720300758626	5.44392416714378	5.59580102665711	5.38105749060279	5.42179053189825	4.9181342857684	4.66298775461109	5.18733388210674	5.35641619545767	5.29433251816996	4.77317036079273	5.36119857054302	5.43349313336944	4.83855982064326	4.55187193686921	5.49592384264392	5.16486128133818	5.76630988637519	4.97212185688888	5.30179581719375	4.40789059104651	5.59508999017143	5.0701297804502	4.57068431417552	4.91601932693647	5.43912248979292	5.34253853062216	5.06717343932693	4.96617865590696	5.40776691485339	5.53754044465199	5.05172615037393	5.41507531607884	5.53534586173085
WXq95JUIcV71cuARTU	1700058C01Rik	Prox2	ILMN_2518452	73422	prospero homeobox 2	NM_175198	CCTGGGTTCTGCAGCCCAAGACTACCCTGTTCCCTAGTGAAACACCATCC	4.9638858511192	4.95204534504691	4.01342421033262	5.71580131315499	5.00219782277448	5.45204301485148	4.57232739479419	5.32120282252203	4.69345991034841	5.56205273569228	5.0621476807468	5.11235100179315	5.45587447144658	5.16734471024446	6.15612637260233	5.66859164210546	5.49008685628481	5.18690648582516	5.15778514577898	4.70242435212409	5.82087588295102	4.84232984983993	5.44347449937629	4.72485257751319	4.15638298814932	5.09601654540676	2.75062148005283	4.65958722976222	4.79973097251789	4.2664466588702	4.64222168867539	5.34849166868332	4.201007230762	5.45553251382643	4.94591107785605	4.65641324536255	4.50871326656261	2.75062148005283	5.1407812570249	4.91109955506228	4.84252956395776	4.95716565409871
3VUrVAE17X9QQwHcLc	1700058C13Rik	Bpifa3	ILMN_1243320	73388	BPI fold containing family A, member 3	NM_028528	CCCCCAGGTCCCAAAACATCCTGTCCTTTCCAACAATAAACTCTAAGTCT	5.06603414465452	5.67006651840312	5.09470026799282	5.26022992816917	4.54172171500573	4.89348791110605	4.01095402779608	4.89965421918169	5.11259620733169	4.89384907993006	4.0804636040363	4.89469416247728	4.24607597219266	4.47209737182164	4.48170237935427	4.7317236309429	5.12227297987208	4.03054917529541	4.50478323442531	5.51453249120122	4.26154675134171	5.08964426848656	4.65881347077619	3.7754904048135	4.09120242997297	3.79099196327197	4.83610709552095	4.80149989901224	5.12951412884758	5.17168850071849	4.76420100629542	4.4125793965872	4.89266507264276	4.72131257149135	4.84317641868595	4.68256662739102	4.63686207995441	4.82928021467491	4.47146528703129	5.28477390277823	5.12212689324758	5.00530237917044
uUnHoTcJiClK5J5k6k	1700061G19Rik	1700061G19Rik	ILMN_2936769	78625	RIKEN cDNA 1700061G19 gene	NM_030141	CCAGCTACTGGACATCTAAGCGAGAAGGCCAGGTGCAGCTGCGCATGGGC	5.83134994968703	5.00735242376179	5.01859000539067	5.09082124080683	4.92773539215673	5.06717343932693	5.79750332986125	5.33402423884315	4.97537995445278	2.0723136285728	5.12853735780747	5.00219782277448	4.28520936422579	3.79621899538451	5.35956871531376	4.89875513462272	5.13334639619179	4.27278424286221	5.26481495950183	4.91354831818376	4.55058517530303	4.58914022311679	5.11283535520883	4.46687853529052	5.04139070537135	4.58067454936841	5.10339182894343	5.10530706621089	5.37078323035747	4.80823399528818	4.57339548998067	4.41126439099855	4.78532094224044	4.89107259342419	4.5218531513386	3.70699046813775	4.59626692300007	4.4580963285863	4.62897913656972	5.03247712345045	4.8786537206477	5.16662124609216
BUX5z7tEDiod4TpDro	1700063I17Rik	Fam24a	ILMN_1248923	68223	family with sequence similarity 24, member A	NM_183272	CCACCTTGCTATTGTGTCACAAATGAGGGACTCTGACATGGCAATGGTGG	5.27936707511829	6.31563122990746	5.11653039073734	5.51225539444663	5.39920851239224	5.20257520133823	5.52439707886928	4.91583607046079	4.55635032479896	5.01649450755375	4.7803584328529	5.12357592255522	4.3516736336408	5.37243261185261	4.62666983339477	5.39896969595239	5.40419308617043	4.76493138786768	5.20257520133823	5.42007756990573	5.07333800708195	4.60893048718194	4.88530333189657	4.50842844802375	5.11259620733169	5.44045380557985	5.32772167765408	5.63033754921605	4.84149839248978	5.55273017050144	5.12259451008325	5.18354190393487	4.81856064666236	5.21787567142338	5.96910853611398	4.62666983339477	5.08229273068116	5.22026755550821	5.3525814636099	5.08918056696514	4.34567431694225	5.11407249776442
ibCnj3P9N1T0tcFSz8	1700065D16Rik	1700065D16Rik	ILMN_2636814	73410	RIKEN cDNA 1700065D16 gene	NM_028533	CGTAAGGCTGATTCTATTTTCATCTCCCATTCAGTCCTAACCCAGTATTT	4.65297777865919	4.33719697880762	5.61989707221211	5.85789884503717	4.72292556957048	5.55965678459348	5.24042358921235	5.21658955976903	5.10442872292444	5.51192494251837	4.84632944749409	4.80666567307823	4.53100303291238	4.88839450483221	5.46375661988781	5.34681130460591	5.43137681786896	5.44589250652237	5.35905810141573	5.32829980966239	5.15874476578862	5.18680326806783	5.68239756697627	5.16642338342281	5.11616226022333	5.31978661987438	4.6597652123598	4.80712406541015	5.44144997380358	6.13622839430211	5.68106722721652	5.13538694362842	5.06409119192468	4.9560323918332	5.59047370270836	5.38123658900683	5.46900825802479	4.69506169201124	5.52715439611837	4.25460427466598	5.30554706409179	5.63060767679696
HUjFIkS4.VGv1oph40	1700065I17Rik	1700065I17Rik	ILMN_1240536	67343	RIKEN cDNA 1700065I17 gene	NM_026099	CCAGATACCAGAGCACAGTGATTTCCCACGGTTTCCGGAGGCGACTGATC	5.90569064207182	5.5115021140449	5.4872483656835	5.5128455085164	5.51994600238147	5.78455283955247	5.52231242370753	5.53828108890076	5.76857166431084	5.02908812185571	6.1264862002968	5.49124342552242	5.46643097258777	5.61096601656808	5.65023423222684	5.3311805872078	5.52519099127637	5.68713463644363	4.75491441836472	5.37185094220911	5.73883977039072	4.90036868547362	5.29450053525567	5.26803644803067	5.52689813026898	5.81086342698818	5.46285242636253	4.59741777470152	5.13246400146217	4.86922959212406	5.03219691850591	5.68989214086471	5.3355430158199	5.81059936603574	5.15127385890176	5.69367275945822	5.66949506441466	5.19763337865387	5.60360753969034	5.49314097053894	4.96530517569757	5.90979458891296
rikuf.cfx7InvotHgc	1700065O13Rik	Zfp763	ILMN_2645368	73451	zinc finger protein 763	NM_028543	GAGGCAGTGCTTTTTCTACTTTACTGTAGAGCTGTTGGAGTCACTGAACT	5.92765965468061	5.52832225134865	6.40281418974191	5.04783970107889	6.52921961804686	6.3464716105954	6.42974459257643	5.98544215470238	6.11990666204003	6.73582101071037	6.62217585899113	5.94599394859274	6.66365170409648	6.52404335327338	6.5769780424094	6.06565587512537	6.57103125432145	6.80927909907206	6.68974401987346	6.80221293181974	6.71168110049947	6.66659687955831	6.52988129146861	6.74680190895297	6.79735429565669	6.85696469719107	7.13316316078601	6.87323284582463	6.57636160314487	6.62521057301683	6.43706875470816	6.89544355573742	6.59135809930206	7.0964342222552	6.54548676532696	6.25762273746062	7.29947414614198	7.06748046665809	6.94584699525216	7.21161760494197	6.85313399362818	6.68587581459768
Z5_npcifEy9eX_XUCI	1700065O13Rik	Zfp763	ILMN_2845839	73451	zinc finger protein 763	NM_028543	TGCTTGGCTGGCCTAGAGCTTACATAGTTCCTGCCTTTGCCTCCAAAGAG	7.60891252106285	7.59442949033945	7.89686467780816	7.68116653104847	7.76011353688523	7.74406903306827	7.48223375712768	7.60809520765692	7.55404018017142	7.59245506708098	7.81742019853835	6.8794442499421	7.76700359444487	7.17088067373174	7.63598882450639	7.20931551283272	7.39389207405092	6.70853991994637	6.62039934193278	7.39458335630823	6.89124390402676	7.11256608626503	7.00430136239613	7.49729313948876	7.38854965863028	7.47146846917499	7.64723176976605	7.55335984080679	6.97179739789725	7.25952828216608	6.62194827714463	7.15546752641436	7.41796359418846	7.95900260366227	7.31069197482176	7.45061382429113	7.4339296036077	7.55167273151578	7.68694401746919	7.53864441641923	7.29749018657617	7.86330337024463
iSLXPMTOXXcean0l1I	1700067C01Rik	Catsperg2	ILMN_2729229	76718	catsper channel auxiliary subunit gamma 2	NM_029714	CAGAGTCCTATTATACATATGCCTCCTCTACTGCGGGCTTCAGCCTCCAG	6.21044423970229	5.20462268574108	5.51648997015772	5.13981588896043	4.65816140317797	5.21823771362397	4.39560741795185	4.51474361605862	5.31126570550058	5.05092421015241	5.49999365546647	5.3030221091181	4.66697161282516	5.09412288001897	4.38537933907327	5.2747809225687	5.38388631982155	5.20830662671499	5.24095264283884	4.96558574572355	4.5496806276961	4.65523132960763	4.67238641207959	4.90914813145959	5.23086930622232	4.47515418291924	4.44090116639379	4.25321396349711	5.11514895165954	4.87732275412601	5.3786532609007	5.53573238877565	4.84810349716119	5.05348997072856	4.46014401974464	5.47956565561195	5.54446035449971	5.21194177968192	5.30678495941623	5.12313750591635	5.45732417439312	4.94340763905357
rlaTqUWDFC5qyH.e8M	1700067K01Rik	1700067K01Rik	ILMN_2927643	73453	RIKEN cDNA 1700067K01 gene	NM_183097	GCCCGGCATGGGCCACCGAATACCAAGTGCGGGTAGACTTTTCTGTTAAT	4.18085967043209	5.91483898241405	5.13018796483799	5.73258688481407	5.06581169989001	6.31962485207675	5.499369893882	5.26953640592196	6.04021941423949	5.53953267841254	5.37243261185261	5.34331026834926	5.15333763978221	5.2667630295108	5.42848629873034	5.9707698101203	6.05954485609968	5.411741111531	5.77147875675277	5.35138450200196	5.30541590414107	5.41665543632111	5.78735106946082	5.30893216253177	5.04292586879833	6.03029387510803	4.55375909886446	5.2455308640431	5.57877348968845	5.71491478144961	5.1927165494964	4.75024563809237	5.36969964071946	5.31440815922586	5.00375616325748	5.56296781349007	4.89453308654688	5.49177952125984	4.63754246123782	5.46125450758682	5.29441818954847	5.60634276677077
QqvRNXKks3WuE0eugg	1700067P10Rik	1700067P10Rik	ILMN_2616500	68224	RIKEN cDNA 1700067P10 gene	NM_026625	GGGGTTCACATCCCTAGGGCAGTATCTCCGGTGACATCACTGGTGGAAGA	5.05683669589663	5.37167420172557	5.80897969502265	4.41629029736624	5.52185931466801	5.98944700629937	5.27782047290707	5.69023941707019	5.53657241737613	6.0943268782817	6.01493580505713	5.36331872245994	4.83445936736487	5.26637370464656	5.85261342796473	5.42007756990573	5.47371434212918	5.16389465478173	5.03314338042445	5.40095615581649	5.5688463155997	5.79323639212404	6.04453185490697	5.259074501598	5.70605566421176	5.51356885790988	5.59554419784082	5.6560395153335	5.16766549916175	5.55527688148239	5.32329855740687	5.0639614244793	4.73757772754274	5.0947775723157	5.18336763832923	4.98170092196594	5.58710986192873	5.43791175765199	5.01945561816272	6.18200386465683	5.2315797083093	5.33238598959383
x9EimuglASunSSgmiE	1700071K01Rik	1700071K01Rik	ILMN_2890399	237880	RIKEN cDNA 1700071K01 gene	NM_001033765	TTCACAGAGGCGGTGGAAGCCAAACAGGTGGCTCAGCAGGAAGCGGAGAC	7.02730749218759	7.64814300406405	6.96464368508279	7.31036436045466	6.75373466699587	7.30499498817006	7.12890974311133	7.36229006235538	7.18780306103511	6.88318819821182	7.14839671103162	7.07704988192955	6.85696469719107	6.91979807752531	6.9530999312727	6.46773375945975	7.14021764155951	6.8794442499421	6.92113149636623	7.9607903822222	7.69084104392399	6.5476663898553	6.97995691075473	7.27976767837367	7.98851482420824	7.00361898496211	7.08012227332858	6.99168541020021	6.7441065329944	6.9829965447193	7.3857820515834	6.69756308555312	7.08426316777385	7.12636698654921	6.7427853647051	7.54810540434335	7.18286385710057	7.34716685651826	6.91881108114203	7.1118336149572	7.03523414434423	6.95115437371363
lJJf5E.v1uJ6BTvshc	1700072E05Rik	Samt3	ILMN_2593058	73495	spermatogenesis associated multipass transmembrane protein 3	NM_028554	AGCAGCCTTTGCACATTTGTTTCCGTGAGCTGGAACCATGTTGTAGACCT	4.84390871183431	5.33142122350242	4.74136270414572	5.06054221935269	5.76067151138065	5.50657452982206	4.73015232667239	5.34450002212963	4.65641324536255	5.38537267101939	5.55211226294736	5.41371974170527	4.62542768764496	5.74539433174863	5.16486128133818	4.96404850600793	5.18972216353783	5.489658636726	5.35855799425139	5.05895898962667	5.41020471606593	4.89282335431131	4.99660872084951	4.59726395848009	4.8023355947557	5.7634126128764	4.70548477332462	4.87073402348376	5.07599641718269	5.23694949339277	4.81667463271766	5.49194837174036	4.8177329011263	5.31030432389146	4.78606896080233	5.41435282616167	5.37914681497984	5.57667350076855	5.42390764029088	5.27035172555512	5.02302352279932	5.46570357228204
Eqp3pN5SCP38AO7ezk	1700072E05Rik	Samt3	ILMN_3080550	73495	spermatogenesis associated multipass transmembrane protein 3	NM_028554	GGGGGCTCTGGCATCTGCCAGAAGATTTCTTTAAAAATGTGTCTGTATGC	6.17491846186742	5.32580892373964	6.43029921685787	6.6861573627561	5.80907016122241	6.22329496344519	5.83375165506815	5.56940610962609	5.55104140005573	5.9215917051779	5.91483898241405	6.49023507000646	5.76213620511006	5.61023005750828	6.27534133887341	6.44283766016818	5.99548820100442	5.12203291190201	5.75935979263246	5.35190353653341	6.43557773320029	6.16328069484715	6.02952780739733	5.43912248979292	6.07326052606097	6.36523696273534	5.853193521012	5.70634292405635	5.72570089870554	6.08409088421506	5.35522924571735	5.71200242548004	6.24039742666683	6.37603464710727	6.36461797742966	5.83474210734311	5.45638237402375	5.69186906978604	5.75456359609357	6.36523696273534	5.89871115461373	5.99876164919504
Ko1Ei4LopUu59SHjQ0	1700072E05Rik	Samt3	ILMN_3160066	73495	spermatogenesis associated multipass transmembrane protein 3	NM_028554	GGATCCACAGAGTGAAGTGGAGGCCCAGTGTGCTTCCAGACTGATCAATC	5.51682808827761	5.08621006445601	4.9371590532644	4.72267641728095	5.33714352243025	4.72424748769023	5.7140572736521	4.8972773157561	4.42162560151068	5.02326899539229	5.28087195331154	5.08019477478378	5.27565516057959	5.35855799425139	5.53589954506105	5.94278132048021	3.80191745926228	5.43747644514438	5.24569635799767	4.54317320940583	5.23032995718017	4.67907464132517	4.6539837287631	4.73219606593125	4.93600417778924	5.56778445740355	4.43249215169305	5.3515666220954	5.1432692447667	5.05607636673663	5.24325672352062	5.24212641697134	4.23655128644916	5.42711507797481	5.16116586858296	4.97945744617838	3.46411544949292	5.37846751460791	5.09324021179287	4.7076878038454	4.54130568428851	5.36225644746434
uQgJCyfVun0DhfVEK4	1700073E17Rik	1700073E17Rik	ILMN_2790902	381827	ribosomal protein L7 pseudogene	NM_001001987	CAAGAAAGCAAGTAGCTTCCCGTGGCTTCAAATGACCTTCCCACAAGGTG	5.29519330548888	5.43486102166436	4.33026709570712	4.92814873516757	4.91371134172527	4.31077421467448	4.91410251951228	4.76449344212465	4.70676385747534	3.85618297097459	4.04836950372835	4.84613811567202	4.66666682685278	3.60653842559805	4.1609835029448	4.53371064344525	5.4309479811976	4.83135924759656	5.23624636695875	4.27085118451664	4.47515418291924	4.84273158485055	4.3294787630291	4.66364144664404	5.12227297987208	4.44335815146607	5.04644444790477	5.46129311559122	4.66101367492344	5.10540255974757	5.48902525577128	4.97325063724321	4.66630258902862	4.45588522101276	4.79643259482174	4.46374019478123	5.19579418293289	4.83272106833653	5.07321796554643	4.49631392335068	4.87194548720924	5.45723260193545
KyMBwMw_PAAUCCzMXs	1700074P13Rik	1700074P13Rik	ILMN_2695988	73481	RIKEN cDNA 1700074P13 gene	NM_028550	TAGATAAACTAAATATAATTGATTAAAAAACCAAAGAAGTATATACCTGT	4.96417838852624	4.25206488425857	4.73428728653213	5.15976521487847	5.88323733607102	5.48047151047476	3.47619301354634	5.98902347296574	5.05472696010255	5.58286905279436	5.35813574382474	4.96417838852624	5.32221507291292	5.02352229534498	5.16087693591807	5.06763191405392	5.06117287982381	5.18990701483769	5.38718491419901	5.05812409758688	4.54130568428851	5.12480079003654	5.14434980279753	4.63011458652835	5.3252034990456	5.28102859775418	4.56133146100032	3.64990459445633	4.96083752298525	5.53945379266211	5.18978722949825	5.70998984965129	5.46455482990686	4.28006685830546	5.39597302782122	5.61980328677507	5.5136444815966	5.38123658900683	5.41028241063428	5.24086504558272	5.13289830187994	5.30197730981805
rn.ql_iOInhFI8ApIE	1700080E11Rik	1700080E11Rik	ILMN_2864695	73532	RIKEN cDNA 1700080E11 gene	NM_028562	GCTTTTGGGGCCTTGGAGATGAGAGCTGACACCAGATTAAAAGGCAGAAC	6.18465971525598	5.9400341380181	6.11323238014503	6.08294936510661	5.49852438873236	5.13819723470241	5.04672041157018	5.29684166417259	5.46325794470121	5.30710088732835	6.17162079999071	5.53013363191194	5.84521044495891	5.31945385555189	6.21692908342727	5.81607952763772	5.22674401398224	4.61904331492475	5.20731863832862	6.03503261064595	5.62577264228861	5.65235498299759	5.36047883072276	4.87130644261391	5.72578646696595	5.22072344795342	5.32363960420482	5.13874693638111	5.76864990786376	5.05969670798199	5.63741365166856	5.78094647709328	5.72470305346655	5.56604114673519	5.70514885990691	5.50445052434217	5.83400556631659	4.92829823915609	5.73751808052955	5.04885046728771	5.6220075896083	4.79281837748254
lgF6KKgF6KSaGKO.3U	1700081D17Rik	Pebp4	ILMN_3097791	73523	phosphatidylethanolamine binding protein 4	NM_028526	GAAACCTGGAGGAGGGAAACCTGGAGGCAGCGGACGAGGATGTTTTCTCC	5.07480429825902	5.24042358921235	6.04947864614556	5.65640926115651	5.51504887978284	5.15189660732887	4.87811508147167	5.86493031171611	4.32757379024082	5.47990243864157	5.07683703106818	5.68097499755392	5.2183178993834	5.54796754299979	5.41395414338809	6.02399847798811	4.75676786048187	5.19493182525103	4.84496812208787	5.59022600374758	5.23077555799421	5.4204850467862	4.9578709400431	5.40444216919151	5.68175140689219	4.33519058097575	5.00808568850756	4.61203864382103	4.74728763986443	3.70699046813775	5.64412769398148	4.94417056689708	4.91295364361758	5.47434668237359	4.84852602573378	5.83673162161932	4.83112481522808	5.54016459368049	5.45380233544247	5.18990701483769	5.07367544495852	4.98454378084817
u15JDOp4iNWEQkVL04	1700081D17Rik	Pebp4	ILMN_3021142	73523	phosphatidylethanolamine binding protein 4	NM_028560	TCCTGCAGCAATATGGGCTGAGAGATCCCGACACAAGCACCCAGTTCATG	5.64343504855914	5.03353740865933	5.23374802725831	5.69266534319119	4.85917175189927	5.65594260450898	4.40152339469111	5.29345533863119	5.70428975163521	4.75415116919585	5.46522309072159	5.94250193433593	5.41935094761534	5.44808546883276	5.50932489419612	5.81034850193779	5.34153948719719	5.42746830867149	5.73938002200769	5.05519116130272	4.95116251932213	5.35198102566366	5.95707636818571	4.98703335640791	4.92470049066567	5.47239912649234	5.05282165244653	5.32172271355296	5.19882196844069	4.70455678369299	4.85678026744351	4.96912602527807	5.33845402234441	5.44233431681107	4.53945398245997	5.25738672837903	5.03064630652739	5.30928683320425	4.93842076734717	5.73556820941178	5.40842514080416	5.2604083204856
6XaoV5X.v6311wwEKU	1700084C01Rik	1700084C01Rik	ILMN_1229202	78465	RIKEN cDNA 1700084C01 gene	NM_001033185	CCTCGGGGACCCTGCCCTTTTGTTTGGTCTTCCTCCTAATAAACAAGGCC	6.37021010917143	4.34172767600511	5.32425284925063	6.28340207509162	5.7634126128764	5.74270724841623	6.00913449684354	5.93074783936033	5.34202837415823	6.39930836597507	6.03303801186935	5.48513401530365	5.96429293756187	6.03472678921738	5.621270885377	6.0644954645947	5.85705498347143	5.79096898400038	5.80379758348908	5.46455482990686	6.02209293924313	6.05408617658306	6.02249579396404	5.60442100867562	6.11394487143071	5.65196643066816	5.93474041917383	5.94322669899849	5.94736018443624	5.60434904464668	5.54339906300925	5.79047688685625	6.26834305512312	6.14829243663667	5.97701144012042	5.94584527970961	5.9882951006755	5.23939896779376	6.12338852019148	5.72107948025206	5.29800026858125	6.20305113333325
BWCd5jnyLlF560DpMk	1700084C01Rik	1700084C01Rik	ILMN_2862026	78465	RIKEN cDNA 1700084C01 gene	NM_001033185	CCGAAGCTCTGCGATGCTTAGAGTGCCACCTGCTGGTCAAATGGCATAGC	5.50263170309834	6.19583384220565	5.95530289871374	5.65385020341767	5.64521472522058	5.17674992231409	5.67117591600266	5.61368692524292	5.66261643701276	5.72369445657699	5.5771181678124	5.90765952063663	6.05662510430386	5.62978818886078	5.61800208855647	5.70881052418025	5.47990243864157	4.69642172000218	5.28061908985453	5.55229508654192	5.94920574359084	5.18863032832736	5.80492705699551	5.98526655936464	5.1705082144261	5.60342726196545	5.37060354985283	5.02078825660683	5.30106236807324	5.39195197329258	4.63614661648306	5.6251879991276	5.65594260450898	5.82177174619787	5.36533560878333	5.04440785018381	5.50184551979567	5.10389597577885	5.38757821373324	4.9544215892203	5.31619970483414	5.97408939109748
T778A80LN9ACOP97fQ	1700084J12Rik	NA	ILMN_2706248	NA	NA	XR_001566	TGTTGTTTAAAATTATCAAGTATCTTCAAAAAGATGATTTTCTGTCTTCA	5.2361541897409	4.93781240003206	5.09507576762924	5.38123658900683	5.82818511039909	5.00971291207412	5.35764611276869	4.89610294032855	5.79478897936369	5.49017720124408	4.96530517569757	5.53852242689426	5.12558554126021	5.4054183384877	4.62897913656972	5.39058039035085	5.15942867894083	4.99687467095137	5.5808025886056	5.06239749873619	5.20937027902604	4.56652487864424	4.98807128087233	5.43370348554259	4.78532094224044	5.10249609144676	5.07096033592657	5.52119525984329	5.30650443216796	4.8457560711259	4.86652733934397	5.01114598724902	5.44761315337582	5.20480917669634	5.37438957857034	5.4188779362713	4.74902337411479	4.89334674537353	5.41282528539678	4.14155904280234	5.34670215964395	5.27798358619958
HdeO0Sel0rne.5f3gU	1700088E04Rik	1700088E04Rik	ILMN_1239196	27660	RIKEN cDNA 1700088E04 gene	NM_138581	CTCCTGATGTCACAGCTGGCCTCAGGTGCTCTGTTTTGCCTTTCTGAACC	6.98326342460685	6.16653526891377	7.23782542216538	7.225955860194	7.04989865872998	6.92853665988482	7.18209182082919	6.94584699525216	6.50842506016345	6.54525604427786	7.08635101356213	6.50418052589813	6.85829810156808	7.20671257273457	6.96001654370008	6.90016525987629	7.05379397546711	5.93627340726011	5.52946335635826	6.16759801288752	6.99725847540672	6.55329924230108	7.04882009224337	7.5947696984215	6.77391312461979	7.35512540220729	6.70730185432229	6.97962155181877	6.49512997916786	6.58975894199375	6.44775787653292	6.52810635534498	6.97753567568872	6.90917045855253	6.551182972436	6.39642131439621	7.68975517738065	7.02447210031922	6.9063636165167	6.55460181940099	6.49829406675491	7.16444484741573
Z6Nh4qx6tu0KaSijqA	1700093K21Rik	1700093K21Rik	ILMN_2736976	67358	RIKEN cDNA 1700093K21 gene	NM_026105	TGGATCGACTGAGGGTACTGGGTCGTGTCAAGGCGGCAGGAGGATGGGAA	5.54755637852088	4.24292196113512	4.88415987207178	3.73773226269708	5.51234271971101	5.00544404940843	5.11193410075743	4.34013103986336	5.17164694385445	5.07728518332464	4.83445936736487	4.03269067028573	5.7448911920012	4.72067435994141	5.33621939663914	4.79194543610161	6.04093332773808	5.29283852432197	5.45453110561653	5.55651670057333	4.92973220297579	4.82461980325866	5.73317591698553	5.07379785445844	5.77306375911256	5.54864379280264	5.44459043991358	6.04124584770285	5.80470490625036	5.91401282304577	5.31968802394757	4.75077032835282	4.220897997301	4.44822820422335	5.78290924138803	5.56612175638496	5.07807427826636	4.54589294753234	4.95645956162364	5.53184994245582	5.48403293618657	4.30080546742089
rnU5RU3yoOREdHvHr0	1700094C09Rik	Spaca7	ILMN_1242313	78634	sperm acrosome associated 7	NM_024279	GCTCCATGCCACCCATCTTAGGGAATGCACACACTCACTGTTACTGGTTC	4.94018075561559	5.54738344131792	5.71375288528932	5.2361541897409	4.88579115161389	6.32083000589166	5.25879813002586	5.53788394917581	5.01235387041016	5.25842262282804	5.27507040926545	5.45965390757994	5.62607300669855	5.71314530445797	5.2430978477782	6.24270294384859	5.95754050115319	4.88491252026708	5.79038704665593	5.27507040926545	5.51266095366915	5.33348506377374	5.02365023034495	4.88190693407065	4.21566234243605	5.17173005758253	4.68734460255711	4.90003297459906	5.52757339809613	5.30541590414107	5.31961218149684	5.32865579308893	5.04743660041888	5.11674031607601	5.20229610697151	5.38669434696288	5.15044946322602	5.35388270947687	5.57995272246828	5.68817015150636	5.45741094675991	5.55452687877951
xHfQc6rQjQtcwseq4o	1700095K08Rik	NA	ILMN_2704802	NA	NA	XM_134945	ACTCTTCAACTATGGGGTCAAGATCAAGTCCTATAAGTACTGGGGTGAGG	4.32854329337902	4.70792110769745	4.61454512361663	5.45155946698908	5.57995272246828	4.82498624339907	5.9558485085321	5.67299344320222	5.89432390156733	5.7716377521499	5.41357211405153	5.33834030360837	5.31069605738617	4.88768306347031	5.84969549125348	6.06801360188557	5.50635994026907	4.99191806054255	5.97532510936539	5.94763531229333	5.01526423925725	5.68961270926525	6.15851638691632	5.631975460832	5.75249381507117	5.01325849076208	5.4227434901	5.65860400021794	5.58810746700933	6.16464271981806	5.34874643538478	5.86517401207506	5.44944835707025	5.79198770072804	5.63069375639458	5.03456337682621	5.31842227615672	5.20328879786797	5.1492867219029	5.72762799762163	5.74142275845178	5.846020054731
KAnhUDsedJL3JQitEA	1700102P08Rik	1700102P08Rik	ILMN_2646254	112418	RIKEN cDNA 1700102P08 gene	NM_053216	AAAGCTGACCCAAATGTACTGCTCAGCAGTTCTAGCCAAGAGGTCACAAA	5.4071882003016	5.3902433946226	5.58227879877344	5.52777358491279	5.40247987936968	5.44069023691944	5.18325219403545	5.35393219256004	5.91361827001291	5.54508989983139	5.80812787159636	5.3315120450564	5.28146386601298	5.71999209206161	5.74705275206466	5.21534535459015	5.18163335262789	6.16445530925371	5.8366177802259	6.11394487143071	6.02428258314608	5.15105528310216	5.00945125101709	5.24859610841041	5.4814938688059	5.21796612189384	5.95828755351849	5.39511492423357	5.86855767774826	5.51958999297622	5.58612459962135	5.32313711326616	5.40391994449218	5.40230496768959	5.79658901577174	5.12593537143694	5.23266313542462	6.16339183363396	5.15897999738854	5.79023328741999	5.71375288528932	5.5856516954361
l28gR1dj8nW7E.vnFY	1700108M19Rik	Lrrc72	ILMN_2724220	71156	leucine rich repeat containing 72	NM_027699	TCGTTAGAACACTCCCTCGATTTAGCTCCGTGTACATTTGTTGCTACCCG	4.77834812872709	5.03179802773669	4.89965421918169	5.61497745616856	5.50510511605648	5.47660173574839	5.07586940598075	5.2467387206386	5.46858667970869	4.52718753593221	5.09375800365296	5.00761925166156	5.37600194899245	5.66400373470683	5.79961917303614	5.17247819352246	5.11386654786028	4.99826238766411	4.47575633654239	4.95688776651737	4.53278132238961	5.1199042160887	5.42224868711756	5.22244994785023	5.64750874611034	4.97494561007681	5.22175619821717	5.51632823782694	5.19406137961701	5.42866551737521	5.55612627164654	4.85549619789143	4.40372495729198	5.52659717174188	4.83390493323116	6.05236709630027	4.99660872084951	4.91422385322634	5.24707339119037	5.2927516225855	5.53416684329979	5.53589954506105
0n66jle_gI6MMWp6Hk	1700109H08Rik	1700109H08Rik	ILMN_3005587	77036	RIKEN cDNA 1700109H08 gene	NM_029843	GCTTGGTGGGATGCCCTGTTGGAAAGATGGATAATACCGGGCTGGACTGC	5.59232837539886	5.38916533396592	4.98875217632909	5.31745237913343	5.11213770016671	6.40041172990566	5.47133169589272	5.16440368826516	4.92201811925649	4.78085825656617	5.74886309333616	5.36751579670907	4.83632707085795	5.79301536480695	5.61718375640183	5.36567824142551	5.62623443748392	5.72350128756828	5.7613801997325	5.41482012597724	4.90003297459906	5.64038165499914	5.38160990946324	5.83316373851747	5.41246162793293	5.65630239748564	5.71415480751832	5.47356827388125	5.67107563189257	5.11563899982176	5.27375112597009	5.10844651448841	5.10136284415261	5.50357048879464	5.60071020971489	5.74455859728704	4.919222805036	5.46138316030834	5.13213295231579	5.38177558569378	5.36186556033763	5.16258042893499
Hf4UAV.IkXV0wB_Hv0	1700112C13Rik	Prss46	ILMN_2625085	74306	protease, serine, 46	NM_183103	CTTTGACCAAAACCCTTTAGAGCACCTCCCTCATAAAACTTGACTGTTTC	4.6852838043812	5.00986563334275	4.93080379819049	7.21962179329958	4.67601388693417	6.30233705091559	5.47502294266633	5.15004695631382	6.28047208210816	5.26720443063505	5.28932093968138	6.65665674285024	5.67841637345352	5.05931145210116	4.30158552294961	4.3577205521924	5.58502228733159	5.53717332634386	4.79819543717665	5.20887043229184	5.59300789309134	7.28476537894853	4.74373099710008	5.12797748275896	4.94668945952888	5.51716599942808	5.0530344150451	5.78617383476524	5.01786739856884	5.83194417926376	5.97193755754505	7.2768344033513	4.6840933576076	5.03167202850962	4.63011458652835	6.3654557025065	5.57677074952053	5.68721077253858	5.35402644901393	4.74516474942882	5.03044440995524	5.11844057370941
9.m_KEkWG0u50_KFFk	1700113I22Rik	Ptges3l	ILMN_2662036	73635	prostaglandin E synthase 3 (cytosolic)-like	NM_026865	TTTGCGTTGAGGACAGCACCGACGTCAGTGTGCTCATTGAGGACCACCGC	8.19246854545251	7.83621500713751	7.36008201033894	7.54896859433703	7.62354412306823	8.4852159078489	7.85566668540236	7.88004407571025	7.68413771228201	8.24520227068635	8.14321078930571	7.75579033918932	7.2501700473439	6.65754712829297	7.40040191200978	7.60535059056735	7.67921032682405	7.17858712287615	6.36605198333987	7.6565794481828	8.0937809496367	6.81292308862408	6.89478965716949	7.30178533563174	7.64340924983186	6.90206165986686	7.65301328561109	7.37287033151738	7.8842159566311	7.3767524029275	7.07742706342641	7.23370908233028	8.32456313643776	7.17640869687289	7.16383444070798	7.94882298144916	6.88864733014872	7.83309110931632	6.59318532400788	7.28915079283741	7.53071369590813	6.81022731573781
Zo65ffQcfr_TQjUSIU	1700113I22Rik	Ptges3l	ILMN_2596569	73635	prostaglandin E synthase 3 (cytosolic)-like	NM_026865	GGATGGTGCCTTCTTCAACTACTTGGTTTGCATCAAGATCCACAGAGACC	8.17907866442668	8.55364027571552	7.75087413955661	8.46643806925807	8.31481845323646	8.86443513983559	7.7893514862202	7.80841860462152	7.83224813627813	8.36390116806486	8.57184607248175	7.94882298144916	7.2922912452183	7.50825292880009	7.83224813627813	7.87433438556895	8.01667613831729	7.4623719046728	6.80221293181974	7.99551659267801	7.99984512684524	7.07742706342641	7.35512540220729	8.12885556432125	7.65949673895471	7.29193572408816	8.35452641842394	8.16126113508791	8.54931738087694	7.78476584293953	7.26025385126373	7.23747786958448	8.64622071120773	8.03479061010752	7.20931551283272	7.98656126149211	7.21233492355488	7.7339616014383	7.55652589382902	7.71244329943736	8.10353064031116	7.25618089116718
EVJ1DtccnqonDQE5zw	1700113O17Rik	H2afb1	ILMN_2689749	68231	H2A histone family, member B1	NM_026627	CCCAGCTCCAATGTCCTACTAGCTGGGGGAGCTAATCAAACATGCTATTA	5.8538670364583	5.93750864341872	6.09042470680212	6.47424977035781	6.24177640882533	5.97253366825971	5.83280796133587	6.1306797843072	6.20151736191018	6.25001464630252	6.47059115782142	6.05920116711949	6.21654823739667	5.54284365475345	5.81551985171645	6.47299254718637	6.20743548626056	5.96421118315037	6.07585422640633	5.87665747494945	6.28910576644891	6.14220134738365	5.98409814746499	5.5046092551109	5.77734706835515	6.12825299904537	5.96869937459934	5.90010206929907	5.94972051460588	5.99124293423109	6.28388982673963	5.99594881356451	6.65440330861478	6.84300881276334	6.40736858904861	6.37603464710727	5.75804697458462	5.99335636159625	5.92779722718687	6.21125019412159	6.22840053943688	6.26811551910619
lSQoVYhygij9LpKKCk	1700120B06Rik	Fam92b	ILMN_3163424	436062	family with sequence similarity 92, member B	NM_001033980	CAGCAAGGACCCCGAGACTAGGAAGAGGATTTCAGTGGCAGGAGGAAGGC	5.12951412884758	5.47527834784871	5.75775227165133	5.80964242698487	5.02235563486728	5.24511788369332	5.13419686795172	5.66122814713201	5.35756049625947	5.61152072405864	5.80020540611306	5.26165986108883	5.20237795952966	5.27712088935879	5.41275093881338	5.27892647422259	5.75570397756487	5.35583765954621	5.34865813008437	5.69607193888664	5.02314334289446	5.37456261065731	5.77111577686799	5.64678501791392	5.0621476807468	5.43235121575333	5.6194608813549	5.34990927086766	5.42797310328562	5.34762172551508	5.51004958640209	5.45848897361974	5.43680476524111	5.76487592809353	5.13949731161602	5.83785696374632	5.86011958072934	5.86556470929005	5.76886910864417	5.60561668636839	4.8645910964525	5.36567824142551
6u0SZUpLoAoo1ovQl8	1700123D08Rik	Wdr38	ILMN_2863712	76646	WD repeat domain 38	NM_029687	GTGTCACAGCGCCCAGGCAGTGGAAAAGGAGGATCCGGAGTTCAAGCCTT	6.04066661875088	5.39947518465497	5.35522924571735	5.38064940157843	6.36395380812765	5.61341605472549	6.24289305820723	6.44283766016818	6.14326741731688	6.11075675294821	6.03876624900341	6.61654442122526	6.16276464605323	5.77051871433066	6.53301874620196	5.71924232005908	6.26811551910619	6.49829406675491	6.84835960856783	6.27403054723685	5.91496029865358	6.00720539489185	6.3611674558926	6.23735971051573	7.05345922887425	6.2261601036671	6.29475777511281	6.2880335155522	5.82787164469106	5.90452612501543	6.39061285634913	5.75466363201872	6.34922633446001	6.16727204235946	6.25063514398258	6.08313312139769	5.96897281327424	6.07839999761196	5.5351068804719	6.02836931587521	6.26937682120949	5.73601802339708
0_ijSilNkfAfigjVco	1700123K08Rik	1700123K08Rik	ILMN_2760476	76658	RIKEN cDNA 1700123K08 gene	NM_029693	TTGGAGGATCAGGAGGCCATCGCACTTAAACTTGAGGAAGATCCCCTAGG	3.9921171654192	6.02428258314608	4.29786502420292	5.05282165244653	4.92773539215673	4.31161767438146	4.97565805336023	5.54755637852088	5.33213584811215	5.05658773823309	5.13516979755505	5.31459731196306	5.58958520485468	5.45981329504692	4.51312269209609	5.23840702225231	4.31077421467448	5.17215926230295	5.46978600477328	5.23436984680746	4.9181342857684	5.385136222336	5.11129033464513	4.98744953750809	5.02181990714212	5.2322999598731	5.10295443309784	5.93006500411337	5.02921094846795	5.16273033671801	5.2936586570802	4.44201338825566	4.89849265105078	4.62092037502854	5.22718853373472	5.40471011083447	5.25157878879253	4.74489101321696	5.47518653325902	4.48080215791282	4.18085967043209	4.17518944663549
6O6QyOCeSOKeSO.ReU	1700123K08Rik	1700123K08Rik	ILMN_2648526	76658	RIKEN cDNA 1700123K08 gene	NM_029693	ATGTGGCAATAGATGAAGCTGCAGATGAGGCTGCAGATGTTTCACCTGCC	5.24295320685811	5.7215740498818	5.11833524791676	5.93361115730209	5.06703016962447	5.63949775871547	5.92597095376562	5.08216390115241	4.23281257624592	5.40411394647733	3.78070549922174	5.33044109114085	5.18929465306349	5.09369229311848	5.37709895629327	5.1490542438587	5.45940614253877	5.30831336733655	5.00293091377941	5.18020449048442	5.53525935911404	5.33503803775089	4.90655240343244	5.50649816024712	5.12906320844397	5.07750882029211	5.4449009512578	4.40930530271933	4.96159652644441	5.6925737415572	4.84339790998956	3.84247442056792	5.00640187592657	5.2558607181819	5.38140937286616	5.30045831003665	4.87716141858264	3.80611655946925	4.82421075702333	4.90762497641845	5.12281668701737	4.7794317253274
ruxWFRZ_MIIGUU0K0U	1700123L14Rik	1700123L14Rik	ILMN_2925702	78482	nucleoporin 50 pseudogene	NM_030107	GTGTACCCGACCCACCGCTTGATAAGAAGAACGCCACCATCAAGGTCACC	4.71944104369217	6.38196526008158	5.32907824837526	5.29875840531252	5.82710592992757	5.63287313435222	5.19718095483576	5.88889414579255	5.71523263504202	5.43441251998577	5.38485836345184	5.51675005548316	5.7777798045303	5.5723864934737	5.40570424528707	5.65630239748564	4.9902489956075	5.4409773177336	5.40341794636542	5.40591048091839	5.46607409280434	4.69672898208243	5.34652961809974	5.00847495900357	4.99568991731995	5.33612615174715	5.42340595750433	5.10590458464231	5.22940155806532	4.6391175065388	5.33465159842775	5.45214812019458	5.23326550510215	5.52582032689636	5.72951551333552	5.1914829837518	5.4546242705189	5.54284365475345	5.68613802674096	5.49443124360105	5.43495779372583	5.73979256874519
HitLiUj9umC.xQkunk	1700123O20Rik	1700123O20Rik	ILMN_2597332	58248	RIKEN cDNA 1700123O20 gene	NM_021437	GAGGTCAGTGAGCCAGATTTCGTGGCGAAGTTTTACCAAGCAGTGGCTGC	8.02815865225228	7.95389381592726	7.60137606647574	8.27860999142344	7.97994268457077	8.29698452864153	8.29571248226081	8.16886111892561	8.3573550579165	8.06041556496756	8.20589339750713	7.34168210511463	6.86532778339375	7.67921032682405	7.65741098402926	8.56880520860851	7.69015452994191	7.99899675277022	7.91896674929572	8.29571248226081	8.00694895986426	7.3857820515834	7.38094761965341	7.66435953535281	8.07778339565546	7.64384830456064	7.89886522896012	7.40040191200978	7.95986909537145	8.01786306758854	8.20456727739158	8.06250432612611	8.21081326963226	7.96746788732657	7.90902004614923	7.84213589913784	7.77033994162247	8.01140477024149	8.04319852647042	7.09984352268469	7.88290989307857	7.43479104226729
lgpyR7.xXLrO0Xod3U	1700123O20Rik	1700123O20Rik	ILMN_2999447	58248	RIKEN cDNA 1700123O20 gene	NM_021437	GAAGGCTAGCACTGTTTTTACCCTAGTGGTATGTCACCTGGACTCTCTCC	10.4578327439595	10.6711312541966	10.4103153463831	10.5779664066255	10.5301020064031	10.5889395142373	10.32519879673	10.4313368052049	10.5648841982953	10.4660881537461	10.6832906379975	10.5898807359984	10.1269915703329	10.3003732744476	10.4248405048622	10.5124344402165	10.4873864139191	10.4372213493145	10.5779664066255	10.3439499002851	10.6093075336834	10.4248405048622	10.503186469539	10.2716207023227	10.2831408728619	10.3221901973491	10.3196946362169	10.3499116619855	10.3701703483193	10.4563730438172	10.4563730438172	10.4840476098937	10.6972370192676	10.0562214044129	10.6649013523522	10.4125657951022	10.5367172253701	10.5640727372104	10.2677701059298	9.66488777284052	10.4432476118791	9.95776563592837
fn8XSnokU6RXFL1AOQ	1700127D06Rik	NA	ILMN_2855371	NA	NA	NM_029831	GCTTTACCTCAGGCTGGAGCACCATGGCACCCTACCAGTTCCAAAATGCA	5.50762939120479	5.49751306171069	5.35007258859312	5.56072166864997	5.15783487444508	5.30678495941623	5.90649449891852	4.55866034405528	4.91954778077409	4.70646514128341	4.72234005465357	5.61795804334424	5.47763562433202	5.44869871553918	4.65641324536255	5.41622399800035	5.50721827807975	4.78634025104164	4.01342421033262	4.79665142845884	5.61297017642677	5.47174784329333	6.12131816100522	5.10712208887111	5.31593126118728	3.98509749184625	4.36300687741238	4.52512557070754	5.47956565561195	4.60150082310818	5.1204708220197	5.06689753811548	5.30678495941623	5.58366375085092	4.86166191521364	5.39152420516069	5.41581410106027	5.18613963974421	5.39613759528306	4.83669403908959	4.80985818614707	5.0124729297467
QPD_JHQCQo4D8NE9AQ	1700128F08Rik	1700128F08Rik	ILMN_2709557	76669	U1-snRNP binding protein homolog pseudogene	NM_029697	ATTAATTTGAGCACTCAAAAGCAAGGATGAAATTTAATCACATTCAAACA	4.40521110209277	5.74372669668082	5.1848696646328	5.51624706244383	5.68033201491915	5.38615542156649	5.16179500507706	4.95745325036309	5.23426339394435	4.73505380311416	5.59667596470416	5.38097997592035	5.17358274084313	4.86901166818128	4.78852914454431	5.89579890329114	5.11315923938859	4.76239578363117	5.66050899474397	5.37857807228592	5.43824238322181	4.3516736336408	5.28579447307587	5.35616671859717	5.82479329676594	5.70384308426548	5.88595848698047	4.4625561337917	5.43933942952338	5.13576330727103	5.2318526510569	4.98486065136953	5.59730674250433	5.40529722839836	4.01884589441735	5.76667348169223	5.19319719404122	5.23979279137439	6.02583681792302	4.19444597969782	5.45321984029146	5.70448920773441
NnAM4zeoCOtNIJJPTU	1700129C05Rik	1700129C05Rik	ILMN_1219593	67932	RIKEN cDNA 1700129C05 gene	NM_026461	GCTAAAATATGATATCTGGGAAAGATGGTCATCAGAAGCAGCATTCATCC	4.36038250290132	5.19184352506057	5.23357151405319	5.11374436513545	5.55423038369744	5.29345533863119	5.39341585653375	5.5052738222126	5.84080462815315	5.46547506168067	5.07565694657342	5.72862235468783	5.3030221091181	5.59519036885108	6.11683758226114	5.84795127637482	5.38993079227153	5.05658773823309	4.33367656214707	5.13675278517439	5.16191685832232	5.79467688163952	5.7877939605223	5.65623070650675	5.09980333197693	5.39584831910542	5.22357986378603	4.03670941664345	4.84652725647928	5.29200614586281	5.23882740109854	4.87848595904968	5.02664258203567	5.56636440041736	4.84209644189724	5.1999902064749	5.10339182894343	5.41614870053298	4.51975743508589	5.97633081418668	5.33812350701804	5.46948276225881
fqSTS.pXgnB4ISJ760	1700129I15Rik	Tmsb15a	ILMN_2793688	78478	thymosin beta 15a	NM_030106	GGGCAGCATCAGTTTGGCCCTGAAGCTAACTGAAGACAGAGCTGTTGGTC	5.28146386601298	5.45009442668282	4.00343010845085	5.05158329115651	4.86492218498769	5.00074295240071	4.66074517688904	5.18520848756171	5.62035620783674	5.23949462455521	5.11095871271728	4.56262256738914	5.17705359845136	4.55586309606131	5.25566112630205	5.39912653782365	4.6556274231005	5.17705359845136	4.63043772567387	4.91150851643007	5.28614891852377	5.1830383975567	5.15511700903725	5.22816949830046	4.71570481396727	4.76063437053701	5.24114391572591	5.22880957261872	5.10519148938555	5.52408778171571	5.47886352976459	5.3244598162008	4.31717736936518	4.91522286473546	5.69468009845957	5.02336707912392	4.83610709552095	5.58331998599798	5.00232516772414	5.41793963443626	5.1710418392199	4.80274338297913
6OCEQjii3k6DVSeF6Q	1810007E14Rik	Phgr1	ILMN_2671528	53906	proline/histidine/glycine-rich 1	NM_025308	ATGAAGACACAAGATGAGGAGTCTGCATGGAATCCCCAGCTGACCTGGCA	5.64542911257329	5.19081654924388	5.03167202850962	5.90923487612893	6.89091271258339	4.65489678392448	5.35513581377643	4.94505244004873	5.38422749318028	5.21923227050322	5.58729750322581	4.81047760617676	4.39560741795185	4.96433922045885	5.87905255033559	5.62496939207249	5.68481617439421	4.85459319721807	5.39236508097733	4.99255620949396	5.57034645415399	5.71211423377981	5.79761132480716	5.42897387939572	6.10122122641452	4.88800342657152	5.73580027376087	5.71454326974044	4.95337690926483	5.30686491345213	5.52748644618663	5.02894451465087	5.08640448316776	5.63438155935785	5.12036667910569	5.62902499777804	5.59283035551374	5.08299107088488	4.98703335640791	5.18461047985206	5.00971291207412	5.53852242689426
3F6Cl7UuOOCIbcSM8c	1810007M14Rik	NA	ILMN_2681311	NA	NA	XM_904433	ACCTGGAAGGCCTGTCCAGTGATGATGAAGAGACGTCTACAGATATTACT	6.93577146611613	6.50687241370144	6.81022731573781	6.20173090484292	7.18596114230657	6.52164228332591	6.72111628181709	6.69499442939116	6.84962511914106	6.54893223269943	7.10602538253652	6.89376309388091	7.1617086273563	6.54537140480241	6.9895995957352	6.82871469285781	6.80254921368436	6.97649420695813	6.99725847540672	6.81555423724382	5.90675376832367	7.13556181424643	7.01771515500158	6.84300881276334	6.85430105051368	7.13316316078601	7.12677444547731	7.19969721843945	6.99327297690647	6.56655493103985	6.77455285051239	6.88664576502243	7.04375226471359	7.53174288559405	7.09364902613688	6.83375917298474	6.95648780941781	7.46309559301152	7.1476407900541	7.73008695105505	7.18596114230657	7.33604915147368
3ljN_xPySMQ.EoEs_o	1810007M14Rik	NA	ILMN_1228596	NA	NA	XM_904433	GCCGATATCTTGTACATTTAGCAGATACAATTTACAGGAACAGTATTGGG	4.55997873219804	5.02091159699193	5.12514269136048	5.39254390909959	5.68671330040214	4.919222805036	5.39326399238529	5.52732025681055	4.90172567251519	5.70321648744875	5.64847726383958	5.62607300669855	5.15770254562814	5.58806581360384	5.60946897894014	4.68170912691463	4.66630258902862	5.82498997700448	5.69523677942126	5.31196465942726	4.9561945736525	4.55635032479896	5.54469451424615	5.5716678069808	4.87146579062554	5.28726767700827	5.46963325435047	5.8087717242221	4.60774477370841	4.6082249952787	5.84767825579676	5.6823181260627	5.26305948167717	5.57272799405718	4.58628420695709	4.9912365551237	5.3710127382136	5.84344390520137	5.14597313663257	5.87815947836688	5.93306389848286	6.04421461107252
uyV1dCIeXyFFehGjp4	1810007P19Rik	Oscp1	ILMN_2719322	230751	organic solute carrier partner 1	NM_172701	TAGCCCTCCCTCAAGAGACTGCCTTAGACCACCCTGGACACGGATGGCTG	7.94257963260967	7.20401415473904	8.34498507469167	7.25546000601401	8.01005819787723	7.58683434391553	7.53897073824848	8.3876769691547	7.07401294392959	8.12572976864116	9.12563289284956	6.99861029420529	7.83781825026032	8.08506925990319	8.56930926017621	8.25624768183286	7.56100418835886	7.20194612282056	6.85598946637117	7.58415285373952	7.29332933882349	7.21448855668363	8.80693601051319	8.22521813677999	7.98532543960228	8.16261927075109	8.44632578089015	8.35320721231076	7.49836987884772	6.95648780941781	7.14632139181956	6.73426543132897	8.02212181571968	8.50717653868893	7.10703504188991	7.05445838731792	8.31217355712284	8.88559950195683	7.97777926563445	8.2667301307323	7.5106523373874	8.15247355121133
QjhzqZdepT5q.1Em38	1810007P19Rik	Oscp1	ILMN_2629400	230751	organic solute carrier partner 1	NM_172701	GATGACTATGGGCGCCTCCTGGGCCATTGCGGGTTTTCCACAGCGTCTTT	5.9631626940023	5.97925527863551	6.55880187822401	6.12825299904537	6.09599613373979	6.25303445176048	5.76940555369549	5.66166166265899	6.08546436659607	5.85566971306615	6.27906252067578	5.75127778366774	5.80249909207873	6.02551403991619	5.72729946664708	5.41395414338809	5.57628974537133	5.2407345322453	5.40082703294648	5.50365763047804	5.78606169137415	5.96269415916208	5.4273788231561	5.98789771416031	5.5736532519256	6.17294812473967	5.52946335635826	5.71125503764306	5.95156415969741	5.75559541039471	5.62366477609785	5.55554548584842	5.86981779046146	5.59927117002646	5.6180461337687	5.23050884262477	5.85325913691945	6.33084290725546	6.08054518718902	5.77970156854732	5.61386602425141	6.06089079566006
lrWGwvO7cKfpInkSek	1810008A18Rik	Fam207a	ILMN_2839142	108707	family with sequence similarity 207, member A	NM_133998	GGTCCGACGTAAGTTATGTGTCTAAGGCTTGGCAGAGCTGCACAGCTGGC	6.9176142039629	6.65589724719891	6.94104744005704	7.51027346149497	7.29193572408816	7.67955797609472	7.31508795064992	7.02877570837489	7.43581352011191	7.23188377580828	7.35732787061875	7.21128258070717	7.17493776819738	7.46810214733421	7.22042269765103	7.52622892079629	7.63842391054709	7.93151265589653	7.54770264302907	7.10492814244081	7.36305134896232	7.19165145155418	7.47575737595976	7.49868619272821	7.29624835814544	7.14464802861115	7.63715640674288	7.53411825211456	7.33672834163641	7.39416668457055	7.31368872438398	7.07252820510826	6.91543735312974	6.97179739789725	7.55290150895389	7.30330490491504	7.07079546619634	7.0893746935664	7.34921990393134	7.16821348319766	7.38399824443638	7.35935182718
okqdlX3ReIQJu73Tug	1810008A18Rik	Fam207a	ILMN_2839145	108707	family with sequence similarity 207, member A	NM_133998	GCAGGGCTCGCCCCTTCTCACCTGAGACAAAGCGTGTGTTCTCATGTGGA	9.02295252345766	7.95688809244168	8.70331879039783	8.94753669387033	8.79910973126979	9.12759511040222	8.57769059979426	8.79169471424945	8.86895605552619	8.75211301110109	8.82976092817044	8.03696552418935	8.16079037488444	7.92704108141736	8.36108530145679	8.89415781576805	8.41228986787703	8.39542378203396	8.09596942207329	7.73863854238819	8.47520952367199	8.66232168545513	8.22472613385379	8.11722386859178	8.14671082923842	8.33044709418659	8.49046225478286	8.68436884260381	8.31571549378778	8.55966267061148	8.24644868823679	8.71267518370307	8.84852744842941	8.86156805019042	8.73077413896635	8.72449258315466	8.64251568881726	8.93885338199228	8.94938263024165	9.21649528582596	8.67445720883211	9.1281409700303
Kgn78Ax7C4CQMH7EM8	1810008K16Rik	Tmed11	ILMN_2632811	67366	transmembrane emp24 protein transport domain containing	NM_026109	GAAGCTTGTTTAAAATACTGTAAGTGAAAGCAAATAACTTGTACAATATT	5.6542297258445	4.6082249952787	4.57184608253915	4.81793716252453	5.61998466916938	4.87929504368451	5.3281318529849	4.96811029147136	4.72763213190508	5.61787957370237	4.86126547023704	5.20763887298519	5.15035346503024	5.27114215024375	5.75704694361032	5.43113961989745	4.99389828996938	4.55997873219804	5.52796537163136	5.5037339326906	5.05787737913994	5.43137681786896	5.48461943699877	5.25970753189185	5.42152267060887	4.38200906102645	5.06746565635995	4.62932359501843	4.69823808687264	4.72688554944824	5.16398107166705	4.63119316733635	5.37346991691782	4.62269631883663	5.57220643607829	5.21416890572205	5.45339200278595	4.60007458928957	4.5222730233956	5.49380072299291	4.38537933907327	5.22601901424466
fzwkqNphoBlK62qe4w	1810009A15Rik	1810009A15Rik	ILMN_1221262	66276	RIKEN cDNA 1810009A15 gene	NM_025463	TATTAAGCAGGGATCGGCGACGGAAACGCCAGGTGGTCGGGGCTGTGATA	9.61788738538284	9.47879259933929	9.5230567031087	9.41773850534723	9.28126270752494	9.59545688806693	9.45579702131345	10.198265816138	9.62101460243408	9.96662353223913	10.172908087842	9.25825223134112	9.12341562235204	9.77505919900427	9.57783690970862	9.5835063412442	9.83066208132555	9.9446750639597	9.55239253564075	9.61121192761695	9.46025150524959	9.33209071550819	9.57899192590829	9.87660363582262	10.2256616921834	9.73567488151388	10.1261326232944	9.74440091120524	9.54118067819109	9.65045004016077	9.44536616278354	9.17228112027761	9.74648237844529	9.84197285845758	9.34385689878332	9.70621130972676	9.50690846358176	9.49643470365898	9.58223867994647	9.35897016532171	9.16831255963804	9.1787978309552
KSUSVCQQCCMAnVShsk	1810009A15Rik	1810009A15Rik	ILMN_2872246	66276	RIKEN cDNA 1810009A15 gene	NM_025463	CAGCCACAGCCCAAGCAACAAAAGAAGATAAAAGCTCCCCAGGACGTAGC	7.97540902542622	8.46865507444766	7.89926319689397	8.03782351334232	7.89591790065778	8.46395549189057	7.51178657647986	8.24426418553945	7.72254265681884	7.97994268457077	8.23686757445107	7.36186466356248	7.25144562385485	7.75314490087332	8.11505870124652	8.13831037495846	8.07906045674125	7.71362558950154	7.57183387620983	7.88004407571025	7.83401292262413	7.8805074552282	7.8024675501319	8.68852391441858	8.32914936953332	7.74445703242141	8.3958435298114	7.73538975694688	7.78718927538644	7.58526053551765	7.36460825667711	7.36978174177114	7.75227922500919	8.0384517806955	7.45398981098794	7.81785631803828	7.66135928955458	8.08334919581762	8.18399200343624	7.33462017684843	7.46928911629105	7.28090728142389
BRQLeQcXCej0ohTpgQ	1810009J06Rik	1810009J06Rik	ILMN_2631712	73626	RIKEN cDNA 1810009J06 gene	NM_023707	CACCAAAGTCTGCAACTACCTAAGCTGGATTCAGGAGACCATGGCGAACA	5.31323051800125	6.6963836504455	5.41207588736091	6.34482786830555	5.80695893435186	4.94273511236969	5.53312225540004	5.27863120411533	5.38247482807825	5.79514613325497	5.4469915401232	6.02358724942859	5.1753132287874	6.15870308706431	6.04861285945935	5.82315460453099	5.94293062529008	5.13927144595597	5.53393621283989	5.07672218125932	5.44284846889755	5.54154076572598	5.63383649108893	4.88345131323626	5.31749956294369	5.41048210155606	5.47364463335585	5.62504093650116	5.26290705655485	5.08577564989565	5.57795599299152	4.51253287306039	5.46785424074705	5.63399253950508	4.55902590825867	5.61646086038494	5.32916917872441	5.23517019011136	5.0422855553913	5.41854311616237	5.38311709119686	5.60706362786804
cqPhJChuC4LTqQSguc	1810009N02Rik	1810009N02Rik	ILMN_2764607	69099	RIKEN cDNA 1810009N02 gene	NM_026939	GGGATTGACAGCAAGGACGTGAAGTGAAGTCATGGGCAACAGGAAGTGCT	5.94678406458718	5.12105520047216	5.82913449224531	5.08742822529175	4.83197398807997	6.16086705443106	4.82577730366867	5.44719703053433	5.37192812040474	5.06841391555382	4.83352267971316	4.99309606534843	5.1313915557967	6.0552872953285	4.93520729149766	4.97128679503559	4.81894048828425	5.66370745146273	5.83035398929129	5.37093231647218	5.41614870053298	5.28209528282131	4.82267382127368	5.23121424326026	5.27666740056083	5.40732117801181	5.42961423120427	5.18220224240907	5.14986579953867	5.45103935462304	5.48112947354501	5.38677603954589	5.16195887869382	5.00847495900357	5.07379785445844	5.14606220480093	5.37668618870361	5.32323163422015	4.94196344951624	5.21299219802849	5.38649645199001	5.23006150175121
xrNvUUL57jpu3Udooc	1810009O10Rik	Fam58b	ILMN_2742293	69109	family with sequence similarity 58, member B	NM_197989	GGTATCGTTCCACCAAGTTGCTGTGATGGCGTGTCTCCACTCGGAGGACT	8.63746674786691	8.98906276592707	9.16944118979908	9.23309465256142	8.91643767914634	9.05989580351394	8.90884127238109	9.08431340165517	9.16506804960637	9.10778671674968	9.22159196401224	9.21469193307802	8.8301952413622	9.39370139775077	8.92304514649403	8.97367198797308	9.40919897921158	9.23080358478158	9.38383485070752	9.17599389015732	8.69166789683827	9.29576762057635	9.23792079319676	9.37364218441701	8.91693759347145	9.11964319836036	8.6957419471865	9.0422256157073	8.85705762365108	8.69708846314802	8.77374335151171	8.8161757289611	8.94693230539647	9.00510833201302	8.95903191828586	8.74388916871548	8.67092808530995	8.73268277682389	8.91347855887448	8.98425190572142	8.65646766134216	8.75159597922938
ZeepdOinvaUhJ5gJqU	1810009O10Rik	Fam58b	ILMN_2757087	69109	family with sequence similarity 58, member B	NM_197989	CTGCTGGGCCTCATGGAGGCTGTTCGGCCAGACAGCTGCGAAAGCGGGCC	7.33423664418379	6.28361755537616	6.88482417982746	7.16241946250386	6.49592491708857	6.7187480115549	6.87586939098304	6.71516044261054	6.97415782695073	6.92984055103066	6.93221261585185	6.87905094128247	6.45729471220077	6.30844289839681	6.60309598508331	6.52109023685999	6.83605748259565	6.86700889866495	6.64049470215221	6.81974853326318	5.53692409452245	6.16958011116879	6.61395006469899	6.91253725226432	7.12856217872335	6.61395006469899	6.64638913132809	6.72447150755283	6.99825757276838	6.43757957350471	6.89124390402676	6.57032656391442	6.67292768442128	6.81431395328856	6.51869413770748	6.93413031890937	6.6235797031021	6.33587345193989	6.55567793866734	6.69437738137454	6.54020724138484	6.33041875600077
ieUyPc8l5HqMXFclHk	1810010M01Rik	Zg16	ILMN_2728429	69036	zymogen granule protein 16	NM_026918	CTGCCATAGATTCTATTAGCCTGCACTGGGATACCTACCCTAGCCACTGC	4.9840471257718	4.96537079678359	13.089490743316	6.0328963777242	9.30584862745331	10.1580349650953	5.29729308735635	6.13435731698236	4.73141673489305	5.27469416756863	4.67907464132517	6.27292030671621	5.38603006568026	7.76741355935413	4.85369871166339	4.81306731023494	5.62858547037153	5.52946335635826	5.53201939836591	4.75521765255301	5.13538694362842	4.58104085616554	5.46096752665961	6.58833523932071	8.88871457298354	8.23425672385389	7.08042961173322	6.22723426552247	5.63124404851184	6.03938685183905	5.74687371212784	5.27339398731984	5.50123684789968	4.97494561007681	5.29074941210007	5.30572450703002	6.02045803114947	5.33375863086486	8.2876960487031	5.74801471523217	5.61359581400928	5.63973027251084
flSwBVEk6nO.cSj_xE	1810011O10Rik	1810011O10Rik	ILMN_1254307	69068	RIKEN cDNA 1810011O10 gene	NM_026931	GCCCAGTAAAACCCCACAGCATGGGCTATGTTTCTACAGGATTTGTACAC	8.07159511377214	7.58728653326193	7.78476584293953	7.37088985698513	7.85358707682625	7.79713941147385	8.56729989870999	8.83822339816523	8.1849193896956	8.27174205719693	8.01708394767122	7.85276666577191	7.43698536410252	8.22793819530504	8.27693281567502	8.89265482575656	8.15208090813325	7.74445703242141	8.13666314788038	8.20184967401316	6.78327106428682	8.30247628907801	9.00415011872151	8.58256984210984	9.02126635088349	8.26421115800895	8.87750678944737	9.07584849458354	9.09781063621924	8.56729989870999	7.50739933079328	8.32693320963903	8.67092808530995	8.80797534669688	8.97420472818053	8.24342804648091	8.71896159297726	8.65515136831915	8.54342372574857	7.79598195167546	8.63698204499708	8.72500596606922
TVX1OH7iPjaoqLT7Qk	1810014F10Rik	Fuom	ILMN_1251065	69064	fucose mutarotase	NM_026928	CCCCCTTCCATGACTTGTGAGATTGATCGGGGAGGGAGTCATTGTCAAGC	8.52914442584246	9.48053883570425	8.92755679521999	8.92490227175339	7.7448886676168	8.61336016649859	7.82883411279248	8.39440185216274	7.82433772376565	8.43018292370179	9.12172494399493	8.51996611082411	8.59299972417201	8.3876769691547	8.50524465101067	7.94378673079333	8.57285532409458	8.08058373836221	8.3507830680627	8.15888456741512	8.82706423180566	8.12800131977832	8.78398429728749	9.08948680334491	8.61194637623896	8.63698204499708	8.69465015755677	8.41338570746002	8.41190937299539	7.85696217901131	8.70379391906389	8.36908630388675	8.76068265919873	8.59021232297417	8.62747375300107	8.64426276994036	9.30584862745331	9.13881051391084	9.19548081598117	8.88319728958117	8.36157523615875	8.35172517943995
x9Stdyniy4sspYX6kk	1810015A11Rik	Ydjc	ILMN_2883952	69101	YdjC homolog (bacterial)	NM_026940	TTCCAGGTCCTCTAGGCTGAGTAGTGAGTAGTAGGCCGACCTTGGGCAGC	6.19231814842167	5.93812205234062	6.6185834351648	5.97132618390478	6.04374871980685	5.92688258706098	6.08701753428043	6.05427838074053	6.57577567089189	5.66549879188306	6.51596829810871	6.06276463458291	5.94443534392405	5.56121275303296	6.30588969938935	6.25593433509997	6.66633371402619	7.2591473844862	6.98827216367271	5.8936013846897	5.73656114284556	6.59631462898414	6.04704595472069	6.32594031712785	6.19484286854883	5.37523655045945	5.92376078678925	6.53648096918928	5.77207522526871	6.17847886589197	6.68561170350107	5.61600081408096	6.08409088421506	5.46983307556495	5.43896104094617	6.49807121877328	5.99641816983591	6.01275143952042	6.10946984886653	6.07722373499887	6.21374714630707	5.95047695221193
xSux5wVcelSS0aXdeg	1810019J16Rik	1810019J16Rik	ILMN_2703678	69073	RIKEN cDNA 1810019J16 gene	NM_001083916	CAGGTGTACTGCTAACCCCTACTGGCCCAGCAGTCACGGCCTCTCCTGGA	5.22467487593363	4.99969129977578	4.88381313052056	5.45069827627855	5.25120519752603	5.67308077176937	5.77959861653493	5.13965163058387	5.48091394992065	5.71006288697717	4.95688776651737	5.61087901168027	5.07911629068674	5.58030263728222	5.13939290388582	5.98646819952645	5.41734919703939	5.87869830216007	5.33078160454741	5.02065295493778	5.2352549205738	5.94599394859274	4.91371134172527	4.9638858511192	5.37933928546185	4.92894573236749	5.38685780357662	5.29394665797717	5.08299107088488	5.43064936317263	4.91583607046079	5.1999902064749	5.67299344320222	5.867146213673	5.14705524460762	5.08588383835778	4.64338236450345	4.5276452712049	5.45537936776255	5.22244994785023	5.501664571294	4.785518709498
f6hI_uop4pEr.kdSvk	1810020D17Rik	Aamdc	ILMN_2896944	66273	adipogenesis associated Mth938 domain containing	NM_183251	TGGGACAGATTGGTGGGAGGCTGAGGCACAGGTTTTGCACTCCAGGTTGC	10.3019257286719	10.6143088039209	10.3474639605308	9.64849581403687	10.4233405144357	10.2330828929365	10.1850111184024	10.7177969936351	10.2235168651619	10.9111384227471	10.711509460063	9.78408028332125	9.50251638863072	9.96814989573775	10.201952296455	10.2731713046801	10.2323434846339	10.2655130717791	10.1757937256717	10.6381394399795	10.0586224557857	9.3403889790183	10.1435687309742	10.4364672867448	10.7882472377063	10.0188233189715	10.7841964683356	10.1827258393654	10.75322783876	10.3874611337178	9.9850972096566	9.81966572756731	10.7167648930059	10.6999559263525	10.1074084651862	10.4372213493145	10.4086071497397	10.3257789614994	10.7634808296252	9.94271336152439	10.3601105014877	9.99325563095498
NpYo0daMkU3EOpL3XE	1810020G14Rik	Cox16	ILMN_2970899	66272	cytochrome c oxidase assembly protein 16	NM_025461	GGCCGAGGATCACTCCGGATAGCACCATCTACAATGGGCAGTTCTCCTAC	5.51372425161342	5.51572134992027	5.1079686165904	5.09750861026131	5.47617801152441	6.38863977168839	6.24229576404485	5.48595696479295	6.15817702829779	5.26225965408781	5.16972569651004	5.5837346654274	5.82217110086158	5.32013294223203	6.2893332091539	5.53727680850443	5.42711507797481	5.499606269387	5.48847647200023	5.41181204227609	5.20340301805096	4.67341711077746	5.49710804003288	5.57612215988297	4.82687009723387	5.48193455985457	4.58503187673541	4.98928956201303	4.95793563333752	5.77925623221368	5.46202167139192	5.23840702225231	5.37053239936008	4.98387791044004	5.25644000901356	5.62425727450287	5.20190293427035	5.0883609381536	5.19920569801331	5.21318227516335	5.37937992172912	6.15487269625459
THQpKh45PpTooE6fXo	1810020G14Rik	Cox16	ILMN_2970900	66272	cytochrome c oxidase assembly protein 16	NM_025461	ACTCAAGGCAGGGACTGATGCATTGGCCATGGAGGAACATGGCTTCCTGG	4.23655128644916	5.60946897894014	5.17800957467883	5.20115988283348	5.34908218647309	5.02276387113301	4.89196955414275	4.50899808510146	5.37593557031426	5.64389148871516	5.34366830031714	4.94668945952888	5.2865218476981	4.91522286473546	5.1997256729277	5.28452296772259	5.04845309815998	5.0587089826197	5.45063744869239	4.11828349503399	5.27322853593837	4.96447750700819	5.77883921648253	5.48427523884497	5.48184009503665	5.98197152023411	4.79687820595228	5.21523292389205	5.298668686217	3.37928853744074	5.50445052434217	4.80450873726213	5.61591957827142	5.9445893807717	5.21911700112438	4.64479313261007	4.18278427409311	4.78085825656617	4.64354270587719	5.49476954588751	5.26372167490171	5.30762664897844
cXCUQV9_.tTrtOcO0w	1810020G14Rik	Cox16	ILMN_2597810	66272	cytochrome c oxidase assembly protein 16	NM_025461	CCTAAGCCACAACCCTTCTTGTTTGTCCATGGTGTCATGCTAATGTCATA	5.41958663464112	5.16273033671801	5.5906032953253	5.46480328271455	5.96968803258365	5.34017084618405	5.36736519159677	5.68183137549288	5.72167186392794	5.03353740865933	5.25791138669619	5.90649449891852	5.64255108050412	5.70203993407246	5.2874331766809	5.86968703335947	5.14021741818674	5.81470180427956	5.20133219981439	5.01152897560985	5.25755565524401	5.60055083233812	5.40204768477481	5.45999447981884	5.14735688450118	5.46785424074705	5.28452296772259	4.92260465868883	5.69109733950877	4.61904331492475	5.12249458224273	5.71221175287177	5.82734641631539	5.45120674088051	5.26174253678958	5.41204348602725	5.37044651654934	5.57969848673081	5.32668943525491	5.20882633292559	5.93319400436547	5.23920873223568
BiAQCcxFuDlgi5nklc	1810022C23Rik	Eci3	ILMN_2604310	69123	enoyl-Coenzyme A delta isomerase 3	NM_026947	GAGAAACAAAAGCTATACACCGTGAATGCCGAAGAGTGCGCTGCAGCCCT	8.44185614845832	9.67020278369154	9.77899464038908	5.54418205968583	8.62195506199093	8.21451595796497	9.38087700218363	9.36727170807347	7.78347127022007	9.28235180985531	9.19619529825995	7.40964230449044	9.31937270314255	9.89991913044131	9.61361591053414	9.76329272077493	9.53647257012339	8.65601837121897	9.12021185985752	10.05040938795	8.33938831558848	7.35592005018201	9.21202936764285	9.88663228867063	9.93012761681769	8.9104258721618	9.5896250701907	9.11390574380543	8.99534257211361	7.68070940427027	7.25182107445256	7.25337812612511	8.67574448215581	9.33684669115417	8.72156343786761	8.61292961716217	9.14040373099431	8.94938263024165	9.01730858279929	9.2776956066984	8.69803769736851	9.31558240840152
rI5Hr3_x9Ig4qx9AFc	1810023F06Rik	Ifi27l2b	ILMN_1232995	217845	interferon, alpha-inducible protein 27 like 2B	NM_145449	AGATGCACTGGTTCTTTGTACTTCAGAGAATGAGGGTACTTCAAAACCCT	5.21582587017714	5.38967048453479	4.99360926144408	5.5627244763493	5.27531646163638	5.1774281415149	5.90111997700964	5.23306121492972	5.27182588487266	5.12014746909667	5.46334816314162	5.38607577700974	5.14735688450118	5.08276027369371	5.19763337865387	5.1657924137677	4.3549545192609	4.96005564763086	4.68170912691463	5.57947257494615	6.04066661875088	5.09470026799282	5.88336628166348	5.63612682877777	5.27357919611687	5.3546550089955	5.07082421683705	5.54418205968583	5.60458303736034	5.79961917303614	4.42997117812012	5.6782242538103	5.02447000919083	5.10453521463849	5.46358553231901	5.17489768272914	5.08787953294973	5.19558559810321	4.5899046929613	4.82722513580488	5.03071454806788	4.620264804227
HriunSSqCE70tCkFF4	1810026J23Rik	1810026J23Rik	ILMN_2912439	69773	RIKEN cDNA 1810026J23 gene	NM_178619	GGTGAGGTGGCTCAGCAGGGGAAGACATGTTCAGTCAAGGCAACCACCTG	8.74298882151666	8.86206640302565	9.16506804960637	8.7220836795003	8.70786362881785	8.41338570746002	9.29631201327178	9.15862150001626	9.01826369101	8.82478458618122	9.38480955148113	8.68949017280233	8.89171834401951	8.87854278097115	9.10148638509722	9.15182476495258	9.02817984833812	8.99362513373328	9.33505870763447	9.4015500939838	8.76898810130689	8.57656509137163	9.04279256624461	8.9342487549129	9.26687490659217	9.17179959512702	9.2599832129987	9.12935112548263	9.09999655201276	8.91992491047278	8.92812513222344	8.76528129457122	9.14040373099431	9.14040373099431	9.03907291946547	8.72589507335657	9.18833413526603	9.35224560719636	9.0100684799301	9.11068014446375	8.70928148980898	9.19451176784944
Zqen5fp._C3fvwmVLU	1810027O10Rik	Tmem256	ILMN_2875089	69186	transmembrane protein 256	NM_026982	GGGCTGGCTTGCCTTGGCTTTTTGAAGTCTCTTGTTTAAGCGCCCAGTCC	12.9370446763308	12.4850290652488	12.2823701217888	12.6665360797302	12.729118220082	13.2574430051462	12.0188164725567	12.9440510173669	12.5122739278498	12.9653229693537	12.9187130325592	12.1924864812359	11.9071376429636	12.528048902998	12.474519344101	12.8703733173761	12.5725083208955	12.3976820345906	12.0858709733822	11.7880870860086	12.6888533034843	12.6798264268687	12.9151940728909	13.1441425237291	12.755445593812	12.5528285610987	12.6185564502948	12.8407458477928	12.6850466738449	12.4652890561226	12.3033659988711	11.9932532435977	12.5987815369711	12.7524206744681	12.1353892760451	12.2986968967512	12.8213515819713	12.6850466738449	12.5231548306865	12.4099883244916	12.4407055350456	12.5553421400655
9sPN7Owg.nPgdHQMLM	1810029B16Rik	Tma16	ILMN_2647318	66282	translation machinery associated 16 homolog (S. cerevisiae)	NM_025465	GTAATTATCTGTATGTAAGAATTTGCTATTGAACTCACTCAAATAAGTAT	5.37263554360913	5.06974578609363	5.31416225018895	5.60993273550138	5.89419984123331	5.81504302730202	5.14794400762101	5.41810724048246	5.69477357144985	4.70135750830099	4.92922637382072	5.34892680042143	4.9188799477209	5.50861621189045	4.97872670714148	5.0631495960361	4.92503750447006	4.21046655522479	5.0763360709623	5.08450649008154	5.50999250873709	5.38899381516022	4.71570481396727	4.62126318933753	5.58235281112557	5.97006290024953	5.03878386005823	5.19062024003012	5.63517136909371	4.87428677076411	4.75649937320836	5.05812409758688	5.53607758103046	5.21573359748275	5.02235563486728	5.23059727676942	5.40082703294648	5.70001353178871	5.33008522353345	4.75702268669575	5.39263916614193	5.5808025886056
x.kv8AyPzj.z8IPd.A	1810029B16Rik	Tma16	ILMN_2701207	66282	translation machinery associated 16 homolog (S. cerevisiae)	NM_025465	TTTGCAGTTTTAAAATAGATTTATGATTTTTATTTAAGAATTCTCTTTAA	5.59055825321485	5.0883609381536	5.73979256874519	5.30588984527135	5.88073788502119	5.88457391471388	5.9672648849916	5.16369622359951	5.95912964956759	4.69707888485503	5.04990041205512	5.43316850891941	5.25978722957553	4.05545783329295	6.04659588226004	4.55948401465762	5.6461625099786	3.89743118108507	5.29190205999072	5.39613759528306	5.25566112630205	5.69824710194074	5.71113449073977	5.50247983125313	5.39929496777513	2.65672490699555	4.89403560229252	5.00708675019467	5.01774213233398	5.52979001501549	5.24850654201227	4.87452191963737	3.90633645507009	5.78617383476524	5.25594495825128	5.34494165370871	4.0849132546991	4.59694752403055	6.22369202813967	5.2490929099751	5.39970394345685	5.65967472234631
NgKfggqMR7qq45DjR0	1810030J14Rik	Mptx1	ILMN_2980898	66289	mucosal pentraxin 1	NM_025470	GAAAGGCTTGAAGAAGGGATACACTGTGGGGGGTGATGCAATGATCACTC	4.95837343672445	5.93989679616852	5.49839469945795	5.45063744869239	5.46436884087727	5.4318577976133	6.21142406152453	5.722071923406	5.73547526148065	6.02235249666833	5.08718006816334	5.63678056107475	5.35999362644109	5.15280085994485	6.10330709229443	5.50254476704066	4.85937001092668	5.77509428614789	5.97446979879998	5.87677886469628	5.35936568214102	5.27755500764336	5.8884804762111	6.17889417527731	5.8266294129736	5.98916510933906	5.64832151960794	5.69406916432193	6.28456721349052	5.23336726939105	5.36857681251752	5.50649816024712	6.24525197291131	5.39202018702426	5.97225192603533	5.23482533516653	5.94102631046237	5.85903244514251	6.25259802525194	6.07899576134514	6.26636557867931	5.10585135135011
BnAyfel3igdIenrSeU	1810030N24Rik	Smim8	ILMN_1246756	66291	small integral membrane protein 8	NM_025471	GCTAAATAGCTTCTGGCCTCTGAGGAACTCAGACTGGCTGGTCAGCTGCC	7.70655401284441	6.36326386038356	6.76020028563642	7.10669543835657	7.16085341862193	7.32603503296339	6.83229647661426	6.68561170350107	6.66150583443819	6.927055470978	6.91852356759902	6.85095892922008	7.2085646829294	6.37668037280755	6.5491952481529	7.27584952911667	6.92853665988482	6.61337528457643	6.67325405708413	6.35146894800611	6.79579665307011	7.06918460204626	7.18702827871688	6.46376003558175	6.48847974781038	6.95804400840131	6.64700071095465	6.79768147939137	6.81231601348608	6.42385754660739	6.94751656043125	6.66784347920109	7.02877570837489	6.71416587475165	6.85402244849316	7.18671008921622	6.77391312461979	6.90703167515817	6.39495002457709	7.18323647780259	7.04611028667182	6.82044470372018
ELqHB559fSui7zzKdY	1810030N24Rik	Smim8	ILMN_2873180	66291	small integral membrane protein 8	NM_025471	AGTGGGACTAACTGCTGCTTCCTTCAGGTGGAGTGTTATTATAGGCTCCG	11.2992851280838	12.0103635565788	10.8865191141419	11.6045158433121	10.8764086400435	11.2165712238455	10.7682724880737	11.0235677275303	11.1603662063686	11.303217341489	11.1905956602074	11.5006757427143	10.7470954907346	10.988077500048	11.0623941179473	10.9840794736716	10.8795363887879	11.1255477995702	11.0249162433496	11.2639460640263	11.4359582164074	10.9080196908315	10.8285748623304	11.2506434452979	10.9387644024687	10.7341272641052	11.1148685536019	10.9331311541995	11.3655562921359	10.9141814826654	11.2626930821311	10.8320752567165	10.895842388252	10.7037289441692	10.6943478199437	11.005970640757	10.6814122758487	10.8387183952112	10.6972370192676	10.5244030556722	10.9697411785446	10.3899454974924
rU.k6L9wb.Iuj7l.kk	1810030N24Rik	Smim8	ILMN_1221983	66291	small integral membrane protein 8	NM_025471	CCATTTGCATGGAGTTTCTAACGTTTTAGAGTGGATTGTGCCTTTGCAGC	9.56015452976695	10.3615324855331	9.41325450834741	10.2500724815754	9.20758583085195	9.41382728919127	9.60591118136499	9.5828288461789	9.97426263779902	9.97205709983974	9.92129804783396	9.83887767027141	8.86249542179341	9.35520749721098	9.03601634589406	9.30503965854837	9.65045004016077	9.54488721929954	9.7762109689655	10.6150588447879	10.4553278550079	9.46763021804813	9.52535179631241	10.198265816138	10.1083097515894	9.7861271043531	10.1252827113696	9.58542486761996	10.1842123790223	9.92524296264871	10.3268123838347	9.89836208357087	10.3302009238952	9.87862631167794	9.72707003783385	9.99789803100854	10.2472770892858	9.96504464335687	9.92584156065603	9.389235724636	10.017409109187	9.58863274235779
K6g8XsKTcCgIBr_Cro	1810030O07Rik	1810030O07Rik	ILMN_2646649	69155	RIKEN cDNA 1810030O07 gene	NM_175141	TGGGAATTACCTGTAAGGCATCTAAAGGAAAGAAACGGTTTGAAGGGTGG	4.62774927960936	5.0124729297467	4.8870223679803	5.67073641800234	4.83977319100101	5.77838919316746	4.78156301943345	5.45682132494487	5.64389148871516	5.40428161417207	4.74880170306457	5.00445570842354	5.14066968931082	5.78488303674564	5.39524859129286	4.96118061366471	4.85527819384378	4.79251857433377	5.38677603954589	4.99466595366312	5.0445039315605	5.02894451465087	5.00587883411376	4.52668836726547	4.89041303414021	5.22404412428638	4.71489222524553	5.1915595815718	4.92188056619325	5.03192398442544	4.88579115161389	4.70894990795438	4.92909769084594	4.69672898208243	5.10170597758916	5.17723872872199	5.59081467815985	4.78806633448552	4.73954953537508	4.95525349582355	5.65898555914093	4.68466097801848
900eggU3_uzuhe2Wnk	1810031K17Rik	Cnppd1	ILMN_2592449	69171	cyclin Pas1/PHO80 domain containing 1	NM_026977	TCATCACTGGAAGAACCATCTTTGGTGTATGTGGACCTGTCGCCGGCTGC	5.56652962287678	6.58864996952414	5.94019632739261	5.65938392797483	5.85210859945582	5.90831165571229	5.45111947621552	5.78995950066516	5.61691106555372	5.55793109034373	5.99491088957467	5.33930010350737	5.60522159670688	5.68576346262507	5.57430506805473	4.62972482291232	5.5201882648651	5.28346066384818	6.04388913928048	5.78735106946082	4.9188799477209	4.94196344951624	5.4737859293612	5.44719703053433	5.69865001431515	5.92114999671717	5.73895584150559	5.88372751608311	5.99138495988591	5.20731863832862	5.69618656175474	5.40073423520931	4.9861236087853	5.25520625266719	5.63723060386569	5.26457492376694	4.97299292489635	5.91573443198754	5.64483161406341	5.7637188279769	5.59091245220677	5.6844749449985
c6hEeVNkivGuiCtYp8	1810033M07Rik	Erp27	ILMN_2888940	69187	endoplasmic reticulum protein 27	NM_026983	TGGGACACACTGCCCATCGCAGAGGTTACGGTGGAGAAGGTCCGAGGCTT	5.42289264448923	5.6180461337687	7.00176114110647	4.36300687741238	5.64816269750078	5.43631108843429	5.41301019812744	5.83957872760148	5.5189560077979	5.64979806191327	5.16923808964429	5.61894696290762	5.52194756639684	5.3163734835541	4.93231931045733	5.6574071658986	5.14637397360138	6.22116898396047	5.9851175469576	5.34220356834033	5.2908361370594	5.55211226294736	5.89235542264213	4.80168995897962	5.43561072536614	5.42383623989363	4.89469416247728	5.78723754325127	5.26225965408781	5.37406949307913	5.21603116527695	4.55233615373037	4.94340763905357	4.78343403057395	6.38316672093388	5.63446146760162	5.50861621189045	4.58104085616554	5.12398342657967	5.20060261251781	5.77746393402868	4.6597652123598
oTqfiqHn9Suns1Lb9w	1810034K20Rik	Mdp1	ILMN_1244756	67881	magnesium-dependent phosphatase 1	NM_023397	CATGGGCTTGAGGGGACTGCTTTCCAGGTGGCTGTATCCAGTCGTTTCTA	4.77349265889151	5.35484071050427	5.21582587017714	4.16381389440766	5.98630932854465	4.50842844802375	5.4906737688123	5.5749118868056	4.39070075897161	5.72651024956244	5.03418872093146	5.35847360084364	5.43022233296159	5.87392973565274	5.36670913079362	5.68911997017495	4.77994834228866	4.09120242997297	5.13289830187994	5.4715261362435	5.29514665516296	5.64583862534305	5.38757821373324	5.70269703487476	5.89004679335984	5.61691106555372	4.77787615465723	4.67567144607212	4.79414018928827	4.76854036827666	5.09900141358023	5.09980333197693	4.46687853529052	5.69750300419823	5.39709652999005	5.27235655534048	4.56476370082446	5.3281318529849	5.18238231824517	5.28762261314866	4.64813880914601	4.09120242997297
Bb0J0CJAp.kaJ0BN44	1810035L17Rik	Slirp	ILMN_1239860	380773	SRA stem-loop interacting RNA binding protein	NM_026958	CGTTCAAGCTCAAAGAGCAAAGGCTTTGCACGGAGCTCAAACATCTGATG	8.29884345852127	9.82759022599277	8.5296809579951	9.30874760768872	8.87461356534397	9.60657157992652	8.50980671435726	9.0459818507458	8.98425190572142	9.13708012722824	9.21138622981631	8.67044143427715	8.39627225342247	9.45351489173924	8.63267412132904	9.0410363828881	9.73015234547327	9.30503965854837	9.54863342537293	9.87509055450475	9.83393589243409	9.22159196401224	9.8663181378956	10.5452739212859	10.3957468773265	9.4752275592649	9.67522605422917	9.2443180612627	9.41144651698845	9.32238631368016	9.50876088545757	8.51069396362967	8.60983908611731	8.98686772931926	8.37453459598085	8.75537781921025	9.43396932656552	8.53302774794714	8.84656135862095	8.33278991079316	8.30391887062786	8.66908439070606
9m.tIAPX6FmkmLieIg	1810035L17Rik	Slirp	ILMN_2684667	380773	SRA stem-loop interacting RNA binding protein	NM_026958	GCGTTTGTCAGAAAAATTCCTTGGACCGCGGCAGCGAGTGAGCTGAGAGA	10.0932962199441	11.3966968631888	10.4432476118791	10.6963047199261	10.2076363361282	10.169476008147	10.1790596599885	10.9341549101973	9.9366635046744	10.4226023683278	10.9037252024593	9.81028784535882	10.0571005540949	10.6506135873279	10.646069815422	10.7370306536867	11.2914104679421	10.9914098082872	11.2241756532706	10.8387183952112	10.9202358719626	9.81525306981794	10.6767970784768	11.2008543413626	11.3780721676717	10.8331113338881	10.8886021750917	10.7882472377063	10.4207361512163	10.2129732769059	11.0048677753793	9.44661383767465	9.93741167078238	10.8592799818785	9.73928443114508	10.2032992882623	10.8387183952112	10.3561486882916	10.3205818036108	10.2423625095246	9.17758229890918	10.093924812211
lfeQl4OiQ3pfC5ULJ4	1810037C20Rik	Fam3a	ILMN_2724415	66294	family with sequence similarity 3, member A	NM_025473	CTTCTGCAAGCCTGAATGGAGCAATCTGGCCTTAAGTGCCCAAGTAGCTG	9.73567488151388	9.79957978637863	9.85322187449334	9.28347501504593	9.5684496117385	9.66488777284052	10.1116581086957	10.14722951022	9.93012761681769	9.96504464335687	10.015182190224	9.84032024718259	10.1736428778662	10.172908087842	9.99721600211462	9.6643245611493	10.1286389037398	9.89464192041858	10.0801348481118	10.2090168798464	9.85550784575098	9.53844492161337	9.99636806681676	10.2775130321798	10.2076363361282	10.0144233109382	10.0770417634779	9.8655840434945	10.2541331494654	10.2104811457146	9.65846352289375	9.77830128110728	9.90118359119621	10.1286389037398	10.2391602081415	10.140766782521	9.87997320618897	10.0532477164603	9.9366635046744	9.99495175843312	10.0396172586947	10.0346043086182
KIy.VD3jP0D9HVKtSo	1810037K07Rik	Mmachc	ILMN_2446990	67096	methylmalonic aciduria cblC type, with homocystinuria	NM_025962	AGATAGTTTCCCAATTCTGATATTTCAAATTTCACTCCCAGGGTCCAGGG	5.37716893539304	4.91410251951228	4.9808284733534	5.22996589964044	5.68826595070975	5.43374037747726	5.70125081086042	4.43184275757786	4.86400210260951	5.23426339394435	4.83569799790693	5.02206927265581	4.81909434375775	5.38649645199001	4.42436836822929	4.53650696572334	5.49815202200617	5.91179941546525	5.41895332743576	6.01658499719914	5.38049211603463	4.87790409783848	5.22395153634637	4.45353827253353	5.29755497287983	5.25167861324067	5.70460593583713	5.23579862131365	5.33754382316606	5.61425416766448	5.88279104404907	5.68806523331716	5.499369893882	4.94884041972225	5.377595265256	5.45645834505693	5.64343504855914	5.52937990754069	4.96417838852624	5.11642015601189	5.66452255316504	5.53722506742414
ENeHlM_ceeaiejGiqc	1810043G02Rik	1810043G02Rik	ILMN_2706652	67884	RIKEN cDNA 1810043G02 gene	NM_026431	ATCCTGACTGCCATATTGCTACTGCTGCGGGAGCTGGATACGGAGGGGCT	7.28236730867531	7.63273466702005	7.55335984080679	6.86951461337941	7.05379397546711	7.09611025847651	6.93894994359901	7.61005602647861	7.34813299443637	7.53995673022243	7.73045667506693	6.83727024186972	6.82071943736386	7.64683953367781	7.20671257273457	7.47910592922747	7.51412898336113	7.35327008272432	7.23370908233028	7.92553716589081	7.27618185312209	6.69149496584754	7.07297604099732	7.79266817539466	7.73863854238819	7.7361584309082	7.90031361360731	7.40008257690762	7.62240399482518	7.06432874682445	7.24707441447888	6.57871187853819	7.44530374246485	7.21373021335325	7.43552676734333	7.40922585893396	7.11816125767449	7.34062196922898	7.7361584309082	7.33498561749358	7.07576622304722	7.09950095330205
lje5XeS.rXdVJukMX8	1810046J19Rik	Mien1	ILMN_1250709	103742	migration and invasion enhancer 1	NM_025559	GATCTGTGCCCTCTGCAGTTTGGTCCTCTCCCCAGCGTGGCAATACCTTT	13.070709705215	12.9187130325592	13.0850288586656	13.1849712673432	12.5801399520897	13.1475483231929	12.8852273322923	12.8213515819713	12.7779937441341	12.8317725820482	12.8187144138851	12.6554058210565	11.8476734654052	12.1881221330259	12.31525503442	12.7679953996172	12.4226360767977	12.4407055350456	12.3619869474649	12.3619869474649	12.6850466738449	12.8492480340098	12.5528285610987	12.4226360767977	12.5499826561822	12.0950925538054	12.4383753373805	12.5231548306865	12.5499826561822	12.4928423758272	12.4435816987	12.6425916318013	12.8492480340098	12.5696087887397	12.7744888998053	12.8126271377241	12.3853798392841	12.5149542476297	12.7327152879766	12.4366045364024	12.8024984932447	12.3198811431156
utJb0Dh0hBK13u3Buo	1810048J11Rik	Pcnxl4	ILMN_2856187	67708	pecanex-like 4 (Drosophila)	NM_026327	GTCAGCCGTTCAAATGACTCAGACAACAGGTCCTCTGTGTCTAACGTGGG	6.48998346088045	7.14663026062602	6.5396478881968	6.91181416766738	7.02150675436875	5.99182685700227	6.57961751030707	6.57063760661241	6.48048589492715	6.83253149113388	6.43029921685787	6.927055470978	6.72725411686652	7.37056746521174	6.64444359119994	6.88188167840424	6.56189456406792	6.49688092730996	6.75346712453561	7.23599582803855	6.71483644029965	6.47201444601127	7.20165588974764	7.11219529423388	6.92215506633812	6.88318819821182	6.88247979706197	7.28415527915573	6.81709705894804	6.88636268459993	7.21588936270635	6.48689524245895	6.93731626491386	6.63221997274656	6.42660615086167	6.57902106526639	6.77826421040865	6.717329074301	6.3578067690091	6.95840390723429	6.19702613410826	6.85499721559198
HXVFB55OLp5XB7s6sg	1810049H13Rik	Oxld1	ILMN_2680665	66431	oxidoreductase like domain containing 1	NM_025560	CCTCCCACCAACTGCTGCATGAGTGGCTGCCCTAACTGTGTATGGGTAGA	9.51145827649114	10.2924631660091	9.80235294102941	9.30503965854837	9.47585528434061	9.12695059845833	9.24377227611875	9.72354885804193	8.97775899092219	9.46591318022905	10.0586224557857	8.78264019246256	9.07998424785213	9.54728015002292	9.58223867994647	9.75324670385406	9.48053883570425	9.04940849078987	9.26899241392292	9.37598273581441	9.63887601931527	8.67191264072522	9.96429103617249	9.93012761681769	9.76000383617439	9.53647257012339	9.80511373819032	9.38383485070752	9.09260308529329	8.66157763759661	9.10587343514694	8.47520952367199	9.2454945352469	9.51145827649114	9.15962840453134	9.04940849078987	9.28601240651994	9.43057349065718	9.68444013874377	9.77284667060067	8.80491339771557	9.2467226451291
TruBBUhefQ5ejlU_cU	1810049H19Rik	Try5	ILMN_3104915	103964	trypsin 5	NM_001003405	GGTGTGAACAACCCAGACCTGCTTCAATGCCTGGATGCCCCATTGCTACC	5.6204830651547	5.10723624912766	12.3574806542606	4.24607597219266	3.5000852152329	9.44932925599128	5.28661502535495	5.70157885852958	4.42040634070574	4.67186398855165	4.09498703174823	5.11616226022333	4.65033862061842	6.25303445176048	4.67870814876595	4.22344131972449	6.10719480298156	4.8598585393662	4.49882647919021	5.01909605778683	3.75535591057833	5.26353655001922	5.06239749873619	5.67353061054528	4.65489678392448	6.90989915983164	7.28873911761593	5.08299107088488	4.55682466795728	4.70053182137868	4.99440858493139	5.22561522265078	5.53700138752729	4.5232241276369	4.45049900602047	4.99838510549625	5.36323235495498	4.81706696283442	7.12188675651576	5.3416353501602	5.82952356563453	4.79954097796582
9eFlAj.BUiAzll9HKM	1810055E12Rik	Fam45a	ILMN_2620131	67894	family with sequence similarity 45, member A	NM_026437	CTGACCGCCAAAGATTTTAACCCAGAGAAATATGCCGCCTTCACTAGGAT	7.75616270146611	8.23867953876798	7.426120512185	7.84500348244895	7.69684032627122	7.67066722548096	7.92296303328812	7.77796783109509	8.22283086633283	8.10650465129061	7.93110993863094	7.8842159566311	8.02071558209261	7.7795968385309	8.0414974506933	7.91468426547843	7.47769570723818	7.56299860902844	7.56720286379557	8.44571338472453	8.39950950890909	7.73749023976038	7.50120380746629	7.81785631803828	7.77318818594657	7.89686467780816	7.85321262378608	7.63273466702005	8.08679882089377	7.91782761843382	7.85040252810284	8.02682895411649	7.83990959853717	7.78975374025585	7.79642734934231	7.72521693608031	7.78388276798735	8.07451765844101	7.92833396936827	8.04234447930324	8.49046225478286	8.6286826934322
9ksCg.pRNNKEe88l3c	1810055E12Rik	Fam45a	ILMN_2637624	67894	family with sequence similarity 45, member A	NM_026437	GCAGTAAAGGAATTTGGCCACATCATCAGGACACTGTTATTAGCCTCTCT	8.73636042610877	9.09058284277492	8.26723329668827	8.7315772616071	8.49496828375693	8.37505851012036	8.24699323681261	8.1756937148568	8.94122849516561	8.71552515345956	8.51996611082411	9.07459672174902	8.7274762513764	8.8949788514726	8.92045624961649	8.2082166215429	8.89767283397891	8.53352727703645	8.84321248385433	9.56191126796887	9.24146829757891	8.60983908611731	8.27949065075504	9.14656251510139	8.65800302433616	8.84227853085251	8.80078202873684	8.64101658782778	8.66326880013143	8.43471302021224	8.51996611082411	8.90138585820173	8.61964508388771	8.89078676338669	8.90382121626263	8.89567171636349	8.79816574712165	8.62747375300107	8.65226386084419	8.70882962163549	9.17007470883808	8.97621580526699
6ClF.fSzL5Ik9AXxSg	1810055E12Rik	Fam45a	ILMN_2805697	67894	family with sequence similarity 45, member A	NM_026437	AAGGCCACCTTTCTTCAGTATAGTTGCAGAGCATTCAAACCTTACCAGGA	9.76886119826321	10.3594450624711	9.34942795934979	9.78281729863817	9.64974753905466	9.96280645696508	9.75464351618143	9.76945199698143	10.0480354470638	9.86111582680882	9.82998401179352	10.2360668804299	10.2906847396099	10.1564643682914	10.1718939499314	9.51763193124467	9.96060179641207	9.95225399878696	9.90118359119621	10.4487771844117	10.2731713046801	9.98573670873394	9.89991913044131	10.2061042695844	9.8663181378956	9.94676891351499	10.0107793867719	9.84197285845758	10.230769858349	9.95316482510503	9.52403472496804	10.0728224774206	10.0122368125068	9.77693452337577	10.122288470125	9.90393157958441	10.1181699515689	10.14722951022	9.84482546280541	9.87345548416277	10.2873967835667	10.048780708993
cfUjX9rkP0ie5SOchE	1810055G02Rik	1810055G02Rik	ILMN_2650275	72056	RIKEN cDNA 1810055G02 gene	NM_028077	CTTCCAGATCCTTTCGGTGCAATTTCAGAGCTGTGCCAGATGCTAGACAC	9.85550784575098	9.92358042542948	9.63547442850051	10.231502430841	10.0359415485568	10.3692989849152	9.52113993675659	9.50251638863072	9.91108087674031	10.0611544334686	9.69989008551046	10.0945787870787	9.47253960375054	9.42271876855459	9.80822927946698	9.52979118419407	9.36782916737378	9.10778671674968	8.74880570074116	9.5684496117385	9.79791570309586	10.2369051536666	9.31733316365997	9.54032811316358	8.9363736587561	9.64849581403687	9.44932925599128	9.5684496117385	9.93074626304908	10.0202246386772	9.43703934574988	9.72012597328971	9.79372934175791	9.20534780656422	9.77160098523963	9.49232527951537	9.12127137441677	9.31444184071915	9.40474370407946	8.9253133650618	9.91670134255364	9.49171700711208
BLXDMysS_IAq9NtRHE	1810057B09Rik	Eny2	ILMN_2703032	223527	enhancer of yellow 2 homolog (Drosophila)	NM_175009	AGTCCTAATATATAGGTACAGTTGAGAAAAGGGTTCATCGTCCACACTAC	4.51099609973203	4.85917175189927	5.03085386910883	5.59433276299454	5.26944312153582	5.05293792631407	4.75129428872958	4.84188716981536	5.04253574893707	5.7035788221305	5.05401760449609	4.92517844997352	5.53279737874008	5.49091636002892	5.59368382016589	5.16874131205563	4.10723519936973	4.51140534845875	5.66665268352637	5.28442852914968	5.66589706475443	5.32838440734841	5.51495917014824	5.14716652117357	5.41265985851577	5.46531705316983	4.81554416854039	4.83176189043418	5.41324777329935	5.06546208889922	5.16486128133818	4.71122855023896	5.32668943525491	5.17227865903422	5.22286586681697	4.63229973669643	5.30434020659579	4.99542056353796	5.71145823158762	5.7465426346855	5.5390804450689	5.63042144564325
fUt9Eth4A9cp396H9E	1810063B05Rik	Coa6	ILMN_1235281	67892	cytochrome c oxidase assembly factor 6	NM_174987	CCAGTCTTCACAGTCGACTGAAAATTCCTAGGCTCTTTCTGGACTTTCAC	9.39865160371185	10.0339634332553	9.6198463758199	9.18163967318877	9.18105419782978	9.9182276054535	9.22398912108407	9.62891999205368	9.78408028332125	9.7699675002725	9.85755951876599	9.69676426306707	9.19619529825995	10.2570853819411	10.0072838249424	9.53516288377198	10.2748940918851	9.62581370326185	10.5550059009198	10.2980826837298	10.5073119685021	9.8881716518543	9.77505919900427	10.231502430841	10.4108835690903	9.82484127612576	9.47826746897396	9.8362888201936	10.1302184630558	9.81910751697083	9.96429103617249	9.67522605422917	9.66634020309579	9.73869927450003	9.7861271043531	9.92297929658028	9.87660363582262	9.73507061503368	9.49467605230774	9.21369610946996	9.41272019442688	9.52113993675659
N66dEFN7BCF45Xfeu0	1810064F22Rik	1810064F22Rik	ILMN_2858523	69862	RIKEN cDNA 1810064F22 gene	NM_001033151	TGGTGGCTCACAACCATCTGTAACAAGACCTGATGCCCTCTTCTGGTGTC	14.2288771771828	14.6863191409489	14.3800177830797	14.7039323969322	14.2551872389713	14.5121820051981	14.2130508691942	14.1620438886836	14.1883754897693	14.2130508691942	14.3800177830797	14.4920820989636	14.2844412701139	14.1264605451348	14.4920820989636	14.267733132218	14.267733132218	14.0708943611539	14.0476750595732	14.5121820051981	14.7451329840391	14.6248488077594	14.3949728300468	14.5477495513705	14.5285980344355	14.4589314211833	14.5121820051981	14.267733132218	14.5121820051981	14.366318029157	14.6863191409489	14.4749476241467	14.7039323969322	14.4420655718442	14.4420655718442	14.5477495513705	14.410348008102	14.5644844251042	14.5477495513705	14.6471609726	14.366318029157	14.6057046130208
Er6N6e5hICZewXgzhY	1810065E05Rik	1810065E05Rik	ILMN_1241864	69864	RIKEN cDNA 1810065E05 gene	NM_027239	GGTTGGATCTGGCTGTGCGACAGAAAGCGCCTGTAACCTGAATATGACCG	6.12007246966764	5.59823126554241	5.29994105904918	5.07228049665512	5.59081467815985	5.30242560426422	5.58134372981559	5.45951617999914	5.18020449048442	4.72640645425822	5.9351086500572	5.06289921131126	5.83980434044399	5.84956199182566	5.26299275989406	6.48922324104433	5.11979579882404	5.24972071865544	5.21451852549272	5.23086930622232	5.45396597829629	5.4067570884127	4.8151422351289	4.91023675299547	5.25177412283833	5.45890542684386	5.56948397642177	4.83197398807997	5.78735106946082	4.67427099250792	5.10411229375619	5.51944713182595	5.01588544833896	4.97509259902739	5.37464815679916	5.27703152703488	5.48752118418053	4.96880058948446	5.43964190495758	5.67733991828798	5.42234564540739	5.32329855740687
NZF6Cu7VEjTZv30SQA	1810074P20Rik	Ufl1	ILMN_1238246	67490	UFM1 specific ligase 1	NM_026194	CGCACCTGGAAGGTGTGTCCCACAGATCATCGCGTTTCTTCACAGCAAAA	8.67485033855694	8.20961845651137	8.62652881678435	8.73990135135792	9.06193629263268	8.68074043356519	9.04279256624461	8.787484445847	8.84015106724832	8.92203452738963	8.76788851783772	8.56353675051673	9.1026697990233	8.84124885277566	9.16887848586729	8.39723976543035	8.62432217835485	8.71505153969434	8.60378083515262	8.55539631756616	8.65561853017092	8.5227846740286	8.77324236829533	8.57285532409458	8.42937178748703	9.12989055520009	8.79246443860701	8.739460498163	8.98024597749277	8.81017654531711	8.47200576266547	8.8892307164954	8.79704407818322	8.84386421136906	8.84766965665389	8.61194637623896	8.64426276994036	8.86056363595124	8.80848831597464	9.04832134005728	8.95574440633048	8.99574232378406
Eh6kqIo1tCY4PIQoEE	1810074P20Rik	Ufl1	ILMN_2927924	67490	UFM1 specific ligase 1	NM_026194	GACTGGGCAGGGAGAGGATCCGTCAAGCGATGAATTAGACAAGGAACAAC	7.14529280871468	7.19236088862003	7.34283337563506	7.03523414434423	7.27029352957178	6.82517744268169	7.30361689526432	7.05548084203786	7.61164528093443	7.22477432480339	6.67926313162914	7.09860743691543	7.39599038220563	7.73905158712754	7.69130433159058	7.07972685326872	7.70171693288498	7.77033994162247	7.64514002356777	7.81826454079204	6.91792308532711	7.22852471770649	7.59672339412912	7.42573105564822	7.16383444070798	7.66023143413159	7.49300706078942	7.22371333931036	7.59509862440923	7.49907073175248	7.33705878649369	7.29849948048503	7.12571035908839	7.35732787061875	7.68975517738065	7.27072016628139	7.56496858776696	7.01870950909114	7.28698718944481	6.7549281938707	7.3293186103332	7.17004496930319
K9Mw1juw..OwwD99Ag	1810074P20Rik	Ufl1	ILMN_1224227	67490	UFM1 specific ligase 1	NM_026194	TTCATATAATCCGATGTGTAATTTTTTATGTAATAAAATTTCTTCAAAGA	5.12616838759464	5.25238317631355	5.25238317631355	5.39118174890511	5.27762987173483	5.13213295231579	5.27531646163638	5.15270031153117	5.57628974537133	5.30588984527135	5.29551068625681	5.04098232919682	5.61132754976981	4.52913106098796	5.13443472077378	5.40591048091839	5.19962127154871	5.1866035368068	5.34573283097409	4.91601932693647	5.80706370779587	4.44201338825566	5.326104565533	5.35190353653341	5.38482014342966	5.30045831003665	5.12398342657967	4.44763265318588	5.59158319334621	5.25312258234034	5.13075221238738	5.61763467974362	4.85937001092668	5.84571386241143	5.75893025113625	5.47690570248215	5.41020471606593	5.7226426000935	5.27703152703488	5.39177194324329	4.6219338632711	4.99429177909439
leOXkJGZkSner78fAk	2010001J22Rik	Odf3b	ILMN_2759088	70113	outer dense fiber of sperm tails 3B	NM_001013022	CTGATGCCTGCAAGCACGCGCGCACAGGCTCTGGGTTGTTTACTTAAAGC	5.97225192603533	5.33358773749084	6.16086705443106	5.61657163246226	5.45262418012868	7.0457168439636	6.52838458569653	6.26959306127096	5.9775455005719	6.62521057301683	6.06499522946521	5.9576932679608	5.60689325248115	6.88318819821182	6.1707174273197	6.28290731738181	6.6080851804921	5.96449388278014	6.42407708748332	6.28224214703328	5.75315134878836	6.05662510430386	6.6654438881847	6.82425119629719	6.698144200537	6.32146656428105	6.15048785394535	6.68329715650949	6.38863977168839	6.33717331460629	5.71491478144961	6.18816711373823	6.58159894391628	6.53011679982223	6.34482786830555	6.39406860346195	7.02216532568924	6.8573816774993	6.35758174591063	6.75286134242018	6.59103815283626	6.2674466707438
QuXFGy4Nc43EIdiVZI	2010001J22Rik	Odf3b	ILMN_1251371	70113	outer dense fiber of sperm tails 3B	NM_001013022	GTGCCTACCACGTAGTGAATCCTATGATCTACAAGACTCGAGCCCCGCAG	6.51185742222309	6.00839895022908	5.76940555369549	6.63221997274656	6.03534514705705	6.89652247755779	5.48403293618657	5.87606766026031	5.65450118318426	6.48344822243409	5.8613297837851	6.04896422023894	6.00218230409962	6.10368729626537	5.17713825369203	5.71357076444478	6.10139014204694	5.75168760584674	5.47086510002576	5.47893674616186	6.21774088147943	5.60750539879006	5.73601802339708	6.62067780816245	6.25381940866478	5.91789951158313	5.88804001918263	6.19217220127696	6.00267116399732	5.69741081137211	5.82097751128873	6.10685442503043	6.35607283729002	6.09415606870232	5.75537927101993	5.72583786365521	6.44929998606659	5.79813683185026	5.99876164919504	5.90022694083684	5.71076908949372	5.79047688685625
lXpUiIIn8tQXnkfejc	2010001M09Rik	Mzb1	ILMN_2613601	69816	marginal zone B and B1 cell-specific protein 1	NM_027222	CCTGGCCCAGAGAGAAGAGCTTTAGTCCAACCTGCTGCACTTCTGGATCT	7.20401415473904	7.58683434391553	7.75579033918932	8.71106946610558	8.73121006345153	6.92579991403172	7.17858712287615	8.43514922509055	7.47233150622291	8.790262240581	8.66669563543118	7.43318119192188	7.17640869687289	7.27891712244793	8.11929540860097	6.61534489414013	7.25086588978389	11.6568502915483	9.75116463316228	6.42733707594884	9.57104929050116	7.47109003903718	7.84716540526141	8.2140299552734	6.48264531296158	9.25936061075826	6.52790664483492	6.58318994425048	7.63313031516425	7.42063207284376	7.2668719649524	7.58317266777586	6.10795283353557	6.92984055103066	7.01840277633828	7.92169036231934	6.93987863014097	8.41143579804606	6.82359110169199	8.05689701247039	6.57935283957684	6.83283380173574
HyTI.6jLPO0hvnx3jc	2010002N04Rik	Smim3	ILMN_2706014	106878	small integral membrane protein 3	NM_134133	TAGCATAGATTTTGGGATAGTATTATGTCAGACGTTGCTTACTCTGATCT	4.41702913267956	4.34836781544969	5.77441968041196	5.05472696010255	5.27235655534048	5.44977162412588	5.38467216966426	4.1972827196443	5.10205478044465	5.37330438971469	3.48547436448492	5.02884775824348	4.69506169201124	4.60300770656988	4.83632707085795	4.4263953109468	4.92243164032019	5.58134372981559	5.46821684714042	4.61497022831305	4.55281452243613	5.00693696072824	3.62523444091423	5.63723060386569	5.34314145821334	4.77180695751792	5.02676772724578	5.35756049625947	5.18325219403545	5.74164272679252	5.36720442403874	5.439495228391	4.34836781544969	4.92170032748793	5.3597381939227	5.22432996041115	5.20521050196033	5.29318774130788	3.93036058550642	3.76589426181798	5.26481495950183	4.70845008428291
Zyhjt0CI72ponvXmCc	2010003H20Rik	Tmem236	ILMN_1219704	625286	transmembrane protein 236	NM_001081310	TAGGACGATGTCTCAAAGAGATGTTCGGGCGGAGCTGTTCCTGCGAAGCT	5.06149916498451	5.11687275511872	4.93340040621313	4.95963557440679	4.75969684566006	5.87869830216007	5.83543871749555	5.11064643974119	4.93631665867721	4.97788931019367	5.30233669797937	5.37338840861882	4.81457701591645	5.37937992172912	5.79443619577055	5.40290077670081	5.66598884013105	5.26737792942517	5.08509076118706	4.94049370448476	5.21624489453838	5.0929205078988	6.05822404653909	4.79595375858129	5.75629276280919	5.49162793396307	5.2508674182361	4.98338115960946	4.85422345458499	5.1218988657539	4.50249817191407	4.75995763614113	5.18461047985206	4.36792659239722	4.33519058097575	5.15593198546034	5.01064472309125	5.38347832394162	5.38039701073132	5.75495334886001	4.69506169201124	4.6465620752205
Qt7XZ__gp.596cxHnI	2010003J03Rik	Eif1ad	ILMN_2968032	69860	eukaryotic translation initiation factor 1A domain containing	NM_027236	GTCTGTCCTCGCTTGTTGGAAGGCTTTTGCTTCTGGCTATACACTGCTAG	7.82962188169253	8.30851979746859	7.85162330564482	8.40423562439801	7.79762102902043	7.59136465123522	7.28280895396234	7.67596488846026	7.39781226688412	7.62790438675934	7.78975374025585	8.08058373836221	7.69797851327959	7.25226946345301	7.53450447526699	7.72303739418996	7.32369312652433	7.86285222216414	7.64683953367781	7.42327813825589	7.46011267691154	7.1906224252283	7.38057078285413	7.50511105500439	7.47273091411199	7.97045969604889	7.53039368718602	7.52109212698367	7.47677870166227	7.54770264302907	7.97356056297664	7.15371395088896	7.45398981098794	7.34283337563506	7.2151485170607	7.44685550799122	7.343536752375	7.77154986394397	7.36607377466125	7.89233414892234	7.6916947486961	7.88090075616811
fJ1Eqvjnt.el3spHBE	2010003O18Rik	Gatc	ILMN_2807665	384281	glutamyl-tRNA(Gln) amidotransferase, subunit C homolog (bacterial)	NM_029645	AGCTCCACAGGGGTTGATGCTGTCTTTCTGGCCTCTGTAGGCACTAACAC	10.6666194337122	10.4050309739695	10.7434460869582	10.8550266903486	10.6513666717842	10.6247868832259	10.3221901973491	10.6066389383512	10.5195840943414	10.6531506339358	10.6439586598689	10.4233405144357	10.5147208154594	10.1138141863916	10.4857374411378	10.3425398142636	10.2508821644632	9.90544888491649	10.1048771078513	9.90322750761669	10.1531899614068	10.2924631660091	10.2463818161624	10.1819846942262	10.2924631660091	10.4563730438172	10.3482959757926	10.4463832192114	10.3537363282785	10.3221901973491	10.1449278516269	10.4182504721675	10.9293906599238	10.5049168114495	10.4922557236812	10.5401006719483	10.3763423797435	10.9020452497675	10.7541440561545	11.0420003445348	10.8341407271406	10.9646594108651
HV0boJ7vN33ix1KXCU	2010004A03Rik	Il34	ILMN_2753761	76527	interleukin 34	NM_029646	CCCTCACGTGGAAGCTGTGTTATCTCTTCTGAGTACTCCAGGCCTAAGCC	7.93110993863094	7.75227922500919	7.31328694205153	6.83909117588175	8.08589339979027	8.02815865225228	8.05286717754553	8.15303262639885	7.67684446660921	8.2876960487031	8.11544785746675	7.25112860827676	8.25670072214561	8.07626317482737	8.08250920037463	7.92704108141736	7.92878656543292	7.25581500854418	7.24978181687214	7.43965187234484	6.96482361830547	7.65787695966924	7.98800997724814	8.14586366045482	8.04319852647042	7.84874727678518	8.20536954695184	7.82433772376565	8.20013168906255	7.59991882531578	6.96431681802579	7.23223888984667	8.11009401267609	7.95215986878278	8.24083923532167	7.36531191943933	7.77354711802232	8.06822285408765	8.18902431002364	7.83575957255998	7.88951841203351	8.4104602917205
rSQPcC7Xh33X7ASP6U	2010005H15Rik	2010005H15Rik	ILMN_1234774	76770	RIKEN cDNA 2010005H15 gene	NM_029733	CAGCAAATTCTAAAGTGTCCTGACTCTTCTCCTTGTAAACAGATTTGGCC	5.99669316117332	6.41077742400309	5.19120203937458	5.18529547538209	5.18520848756171	6.15065899506905	5.02972354065936	4.62972482291232	5.17498734115446	5.25566112630205	4.69914825988403	5.03943447557172	6.04066661875088	5.67454443874192	4.83994968358663	4.35409848046238	5.40290077670081	5.50153551852864	5.82296456992795	5.06434986131956	6.15537208971969	5.84297794619462	5.55408259021412	6.01892588228869	5.46970346837366	5.35554420573188	6.05321304988025	5.41460416310137	6.18079552419388	5.87246726672094	5.42075200137714	6.16069245307383	5.14194891429193	5.78585483265657	5.53717332634386	5.84711659869589	6.20628322864687	5.54446035449971	5.42190548408007	6.13162745408807	5.83557294296942	5.57216738538611
EN6BX9_BQqVHkddx6U	2010005J08Rik	Urgcp	ILMN_3128270	72046	upregulator of cell proliferation	NM_178623	ATCTGGAACCCTTTCTTGAACCAAGGGCCCACTGCACTCCTCTACTGGCC	6.19824412889833	5.66343283113383	6.06370868172189	6.30074875599977	6.04151425189594	6.38817069344345	5.7683619346481	4.92648108909499	5.86784637205054	5.36540840320949	5.96421118315037	5.21433373783203	5.70439201172028	5.90212582724496	5.77372607964449	5.92890521985979	6.17053658331253	5.89701295347311	5.54049963349891	5.94365111463009	5.9595453223487	5.74209853817455	5.74065601088963	6.0244196915868	5.89595531690695	6.20406898969643	6.09614428493074	6.07358969361432	5.54145662874313	5.82652992868809	5.90452612501543	6.12569949052651	5.90200300899298	6.11739304112435	6.06647364921162	5.73861400809734	6.10349950797959	5.94933221049354	5.78511023673873	5.65495715117482	5.82769139936409	5.7279378171109
lnpISq79K_1QoJIdRE	2010005J08Rik	Urgcp	ILMN_1226228	72046	upregulator of cell proliferation	NM_178623	GCTGGCAGACAGGGGTGTTTCAGGTTGTCCCAAGGAAGCAGACTCCACAC	8.08208455937456	8.33784657603312	8.13483074602513	8.12478686106266	7.86997975564521	7.85162330564482	7.63961012788564	8.03745282265952	7.30290269917843	7.787627023223	8.18952419321793	7.48944682741285	7.52727887349882	8.05733038506927	7.80732653631318	7.5683876143635	7.96702892027887	7.8499849598578	7.87514047878667	8.22144941776503	7.37748267041032	7.69414353911855	8.4104602917205	8.01423594290621	8.10143892615776	7.87194698091424	7.98039302129119	8.0127236057069	7.81826454079204	7.77568032390178	7.98039302129119	7.99243739829695	7.71454939351391	7.67596488846026	7.60967633010735	7.74999919860023	7.63802855479719	7.4239650348303	7.84837425562018	7.75652819039118	7.4213909442341	7.84802936689218
9rjeesrelu5o4gCQ14	2010005J08Rik	Urgcp	ILMN_1219459	72046	upregulator of cell proliferation	NM_178623	GGTGATCTGCTGGTAGGTCTGGCCGTGTGCGGATGAGAAAAGCAATCCTG	6.39665163770527	6.99594036678409	6.96893327793419	6.21936796422241	6.17547620301735	6.40489813215595	6.29260899716091	6.90206165986686	6.72514719224029	6.55088789527308	6.79219699048752	6.68561170350107	6.43611122652051	6.67388983358518	6.64963661095173	7.1110963044694	6.69785059509726	6.58609589572377	6.75580974536452	6.91083352257803	6.40782046079062	6.76717546829486	7.31368872438398	6.39088216399976	6.34669567494968	7.02943650120529	6.41328485398014	6.65236530246986	6.61883715941475	6.47703519665162	6.83229647661426	6.87192771292243	6.72601270275476	6.99168541020021	6.64333662301581	6.72850646139886	6.91288314092401	7.01276658796634	7.11145407812941	7.02653124884927	6.9472350025471	6.75102675339747
[truncated: 25,241 more rows]
[truncated: 20 more columns]
