# Supplementary material for: Drugs that reverse disease transcriptomic signatures are more effective in a mouse model of dyslipidemia
Source: Mol Syst Biol. 2015 Mar 3;11(3):0791. doi: 10.15252/msb.20145486 (PMC4380926; doi:10.15252/msb.20145486)
Supplement: Supplementary file 2 [file msb0011-0791-sd2.zip › msb145486-sup-0007-Suppl-datasetS1/LDLR_paper_code/LDLR/LDLRAdipose_gon_shortDescription.txt]

Sample ID	Sentrix Barcode	Section	Mouse Number
101791-002	6992709008	B	279
101791-004	6992709008	D	270
101791-008	6992709008	H	284
101791-009	6992709011	A	278
101791-014	6992709011	F	302
101791-015	6992709011	G	213
101791-019	6816094023	C	78
101791-021	6816094023	E	320
101791-025	6816094012	A	207
101791-027	6816094012	C	211
101791-031	6816094012	G	304
101791-036	6816115015	D	287
101791-037	6816115015	E	246
101791-042	6816115031	B	311
101791-046	6816115031	F	317
101791-048	6816115031	H	250
101791-052	6816094011	D	245
101791-054	6816094011	F	50
101791-059	6816094013	C	300
101791-064	6816094013	H	285
101791-065	6816115016	A	277
101791-069	6816115016	E	297
101791-071	6816115016	G	306
101791-073	6816115017	A	321
101791-077	6816115017	E	313
101791-079	6816115017	G	318
101791-082	6992709012	B	77
101791-083	6992709012	C	307
101791-088	6992709012	H	81
101791-092	6992709005	D	208
101791-094	6992709005	F	273
101791-098	6816094020	B	298
101791-102	6816094020	F	305
101791-104	6816094020	H	323
101791-108	6816094018	D	22
101791-109	6816094018	E	286
101791-113	6816115012	A	314
101791-115	6816115012	C	310
101791-119	6816115012	G	103
101791-123	6816115019	C	243
101791-125	6816115019	E	120
101791-129	6816094014	A	316
101791-135	6816094014	G	303
101791-138	6816094001	B	282
101791-140	6816094001	D	272
101791-144	6816094001	H	244
101791-146	6668263026	B	202
101791-148	6668263026	D	205
101791-152	6668263026	H	271
101791-153	6668263018	A	274
101791-158	6668263018	F	41
101791-159	6668263018	G	209
101791-163	6992709017	C	309
101791-165	6992709017	E	280
101791-169	6992709004	A	312
101791-171	6992709004	C	319
101791-175	6992709004	G	281
101791-180	6992709015	D	247
101791-181	6992709015	E	214
101791-186	6992709002	B	301
101791-190	6992709002	F	275
101791-192	6992709002	H	251
