# Supplementary material for: Drugs that reverse disease transcriptomic signatures are more effective in a mouse model of dyslipidemia
Source: Mol Syst Biol. 2015 Mar 3;11(3):0791. doi: 10.15252/msb.20145486 (PMC4380926; doi:10.15252/msb.20145486)
Supplement: Supplementary file 2 [file msb0011-0791-sd2.zip › msb145486-sup-0007-Suppl-datasetS1/LDLR_paper_code/LDLR/LDLRLiver_eBayesTable.txt]

ID	logFC	AveExpr	t	P.Value	adj.P.Val	B
WpaZ9x9f_hAnoR.VBE	0.161703621442335	11.323315027355	1.68505397643851	0.107652376388224	0.544919103968258	-4.88641815857094
ZhdXp75JftSF3iWLF4	-0.0163407057964326	9.03193089846333	-0.144464013878062	0.886592253269328	0.976634724720013	-6.21226740664674
xnx7ijE2CcOSlY55eA	-0.0243087651534626	9.82368291291445	-0.199082635972944	0.84422524593978	0.965285139449508	-6.2028073218982
xPkUXaq37oR_vSi6HY	0.224157939741115	12.3531247170789	2.22423318584019	0.0379150727949654	0.389683107863832	-4.00281761104204
3rtRBd9AcK1Qq07fGI	-0.0845449544712731	5.79361672443699	-0.591350143042358	0.560967268897997	0.876930164628291	-6.0478167025017
ZqRKnn0K14kTIep1.c	0.228145698444899	11.0908227969035	1.83674882060719	0.0812841074276704	0.504165510154199	-4.65457726484675
6eu5PPSC6SyheqOhqU	-0.0164494876292204	8.58170643060667	-0.115646128249847	0.909096122159051	0.981721425917009	-6.2160490994959
QblRddpw5X.qvuqKOA	-0.0685558292132669	5.08975545498691	-0.303005679656876	0.765041431572869	0.941804473233101	-6.1765496745037
c30eG3GHzE0D_U4NX8	-0.0824670926066815	9.10689589028795	-0.511416463155328	0.614707253392609	0.896645031221515	-6.09162634701297
Hfl_tOO3nRJfAFfAEc	-0.097034942414104	6.38111414677949	-0.670160124993323	0.510485609292778	0.855146590742928	-5.99864319002229
Q8PLHgz7j98.iByDh8	0.0030823143789718	5.1577174291796	0.018377248268756	0.98552155824032	0.997752244980754	-6.22262953611633
odfnyvXghIeuVEvU6U	0.0342776345346257	8.04475776025184	0.252706987569632	0.803095766521662	0.95312632986068	-6.19060678529456
W4IAU6Hr_nHOitXlmU	-0.0536029576275671	9.39288073728346	-0.40354005599793	0.690869401234701	0.920247257774966	-6.14091898810885
oCAFOh6.pxzorV5ZlU	0.00210961803630108	9.72420590326012	0.0159590978513899	0.987426505641747	0.998500665649141	-6.22267146244119
xV44FuIB_kt4dvuCBY	0.247111951609488	9.25584478259854	1.70821259183315	0.103205067853482	0.535418136111301	-4.85196004574153
TpTvRuNk4kt__PsCcE	0.0503859756439408	9.37752096196835	0.422937544279287	0.676892138610183	0.916398232688481	-6.13289551503971
xOG1rtd0XUBlXUVJJ0	-0.120645501797272	7.74495069166811	-1.10266997643159	0.28337388589742	0.732331272156655	-5.62761404069275
TT0cEh7vqvKKURhOSk	0.0521107106876313	5.53441460364375	0.311105264960974	0.75896744417966	0.940497939767649	-6.1740503322951
TCgvMriKfuiKpwdS1U	-0.186771309305422	5.36110856207349	-1.09842098041183	0.285179354777042	0.734146852304714	-5.63205431789294
0VS3KfYW7T6rn7p4Xw	-0.256595290907948	9.76124385265599	-1.52685499728997	0.142590740697513	0.597643820535639	-5.11227861498494
054t11XHFfHtM_EHOo	0.104747491223664	11.3075117471329	0.812154710342978	0.426345726594358	0.817526902267145	-5.89535995058117
oHrkogxSqJ_wOgYQVY	0.306588443120225	10.7578586785188	2.42918273793715	0.0247698281150502	0.333293780244813	-3.6285685858398
NFX8IguRLivxISCU9E	0.123563421916057	6.46093217375663	0.785087315805083	0.441682017587204	0.823958822137	-5.91648425246567
Wn3eUTXyXM9PF7tOro	0.0503231650181522	10.7050968582762	0.481411308491275	0.635494055569233	0.904732527849526	-6.10647711851879
i4oeoKh4KSkUWTukI4	0.182192215240949	5.81750912246033	0.95956230784688	0.348830501485258	0.773789275584599	-5.76872914020145
QkeH6oE4dXPPFdVTNE	-0.32850788192447	5.96911668917405	-2.61182009972885	0.0167679668076478	0.281257469357784	-3.28084577913144
igQfe5fQ3hf6p1RqV4	0.0825936127352121	7.0883849847672	0.577653432167328	0.569999955344584	0.88070981034089	-6.05575961972568
reSBdIJSXQXHqudUsI	0.234757999178079	9.70921520698797	1.99843654438249	0.0595677636896873	0.454487180384173	-4.3923694744109
cUtTAeAVHdSKgqS7dI	-0.0348164280003331	9.32288371428902	-0.338045501803078	0.738881602480928	0.935008188161791	-6.16526801986762
xoSr0xfor9SxIpU45U	-0.0141108823259873	6.0403660836427	-0.0919728905050196	0.927642399624752	0.984610942228844	-6.21852956217017
HvuX0xeoBe.URHP3UM	0.296997671285998	8.07250999754528	2.34717833672819	0.0294180977125904	0.354664948947719	-3.78047984811625
WA2R5J0CUZ6IG0YF9o	0.0174116946435244	8.36694613236538	0.137087492071912	0.892343996552053	0.977829650068338	-6.21331505312664
r_AAzcCgzwBSB8PzOA	0.0202083977540331	4.60415873333667	0.082097503978916	0.935392221912331	0.986285910569167	-6.21939724765454
uZ1RIQMk_pcfChCI_U	0.0427156890800714	8.12817022356458	0.319662608756499	0.75256754312591	0.938292479419304	-6.17133884706135
ZlaE1Ud_NUqlPe.g7M	0.00301811301377708	8.00045960806627	0.0268499484632155	0.978847794135743	0.995973923974467	-6.22243604295868
lkyxcDOiJ5QuLD4Oi4	0.279346002597743	4.86709680891485	1.57582924052521	0.130885487898363	0.583208666988769	-5.04417426506255
cssNee6X9KwTr0R3k4	0.00637947851185497	5.87400203865222	0.0446692925792198	0.964817685438941	0.991641619473538	-6.22179255583167
Qqg33wL.hORIX4kqlA	-0.142399814874668	5.6921391247783	-0.849287580563957	0.405858323217051	0.807142381055331	-5.8652955125575
BF957X56L6n7nRxdfU	0.0622418520023383	12.1832047220112	0.667562325840703	0.512108021587618	0.855678207427729	-6.00035778168322
3goXmk3mp_.nudvLQg	-0.073139438526961	10.8668224799408	-0.644019263346455	0.526942665075202	0.862254563451189	-6.01560638352848
HioyAe9MQ6sEFEidgg	0.292910830007971	5.25706121396425	1.32705545369467	0.199569178055485	0.660696878187555	-5.37225980287999
lone4UIAS_AOilOzog	-0.416324528557358	11.1565966826236	-2.76063374778002	0.0121230707006801	0.242683772291003	-2.98898309619468
3oQAuITIjhICeYMoRQ	0.0713077976068206	5.58423547581734	0.515593332949472	0.611839329695101	0.896122146895271	-6.08948975386778
c6JLPI.zsnhDks8CdI	0.114023053526099	4.83454846181043	0.449524581783949	0.657928266302249	0.911814978253991	-6.12129812893441
EFS7kgkbev7ssUnJGk	0.245738906465734	5.43899538953508	1.40039045278509	0.176849890661134	0.637021536349757	-5.28025761853331
We.yH9z67xDDO839Ls	-0.379045587118963	4.61716047467371	-2.0643314097304	0.0523161026651027	0.438040770407112	-4.28136529064237
E6KgqeoluOSItdI718	-0.0603855909850657	10.790452588232	-0.445206695041096	0.660992459980608	0.912774541525836	-6.12322871690638
WhXsxnQi8P477BKb7g	0.182658881412791	9.96950450740716	0.944855257072236	0.356104359159183	0.777327747232092	-5.78222996111948
cWUJ4X3UV3nkfu3hzE	0.198349599649619	4.84469667960806	1.03202396222837	0.314484651240534	0.750829997126527	-5.69946505844139
llCeF91Fd55H7t4cxU	-0.0343574851340195	5.04400061926201	-0.1508269374149	0.881636001560366	0.97503908145271	-6.21131971473894
BJL13eLe54KJpdq730	-0.204452890306325	8.69206321438832	-1.92867367682218	0.068210938800271	0.476423759954443	-4.50732458479554
rXRBdSen86cgxoCYHo	0.225254474652388	11.4468820889807	2.20633766317325	0.0393245149230368	0.395817493136419	-4.0346081960647
6hzuqADiAFANNtCNSQ	0.0385893076480704	5.53075536101258	0.313156392132281	0.757431797318736	0.940279200122556	-6.17340704563376
TuFAvT.9dcK3AwIgJI	0.0223373628151364	5.6539604201707	0.142056429509425	0.888468843626311	0.976634724720013	-6.21261536449981
rlEsx9eOSCDUAvQ.60	0.117246801957795	5.20638919065984	0.533940576221422	0.599317956286453	0.890682372336991	-6.07990459509747
WhFCXOvBejAcCgIkSI	-0.0120580527520969	5.31352215157543	-0.0501744664656857	0.960485325219824	0.991286818637399	-6.22152893202892
014Jl_F0QTef1HquFo	-0.279502864218245	6.59412031191144	-1.93281605878455	0.0676682435321092	0.475751259656528	-4.50057448120895
lKmaGKJpYlViCWp1iY	0.345910071715813	4.97441453614625	1.84394707200856	0.0801864539482558	0.502568710714112	-4.64322509880378
KerejSPsFeFKScrd.o	-0.14015491951107	8.08895491183882	-0.90772484094826	0.374923521274331	0.788284219128333	-5.81546798443945
WpIHpf1SBK6a9en9I8	-0.000661828650830545	9.18059594017641	-0.00635723620759404	0.994991216112903	0.999018909283273	-6.22277966339367
f26pez9.9wMfP.Tz8w	0.138194688381845	5.41157521243886	0.654292692631556	0.520440361232851	0.858370346366824	-6.00901674451934
HOF.9z7gn3N._DuPzA	0.330654975732652	5.0730999033183	1.98397850258389	0.0612743237112387	0.45999599661341	-4.41641377003788
Hopc0L3n3rIUXVfEUk	0.0997212573319384	4.88741226857764	0.52519428702362	0.605271421542552	0.893676106228031	-6.08451453173951
NiQpUn3npQ2719I0VE	0.412152296636981	9.78904984968488	3.40116523817843	0.00285999391946581	0.130076573006218	-1.66836975356314
uShQiQpUn3npQ2719I	0.461629288457643	8.77684213736369	3.74096851287537	0.00130360219756353	0.0858940145404872	-0.940907292113142
3ed6Yr.Aq5Tqd0bX24	0.23770666227119	8.03203710370452	1.92397865497254	0.0688306898201879	0.478296981154507	-4.51496349560637
EuK6E726dKe5xL93v4	0.0991089197348761	8.65890347884484	0.853795570064533	0.403414874980054	0.806296339920856	-5.86156073296975
EA0YBB9V7O71QnWZX4	0.0473931687989146	10.2758636748748	0.351023340082281	0.729272756902456	0.932481766887011	-6.16078027789999
BHFxA2GKCDOqkbqJ0U	-0.118747828785785	10.0263219642672	-0.806443580395463	0.429553524092337	0.819055489411548	-5.89987280528616
HpiqXtdUJYJdfoLiPc	0.016039125603425	5.27213389635035	0.0901370380323174	0.929082570312124	0.984904859421774	-6.21869831030294
xAZdRquUa4o6lM_1y0	0.00397178141516247	6.14816601173212	0.0260515421469588	0.979476621433031	0.996127088349295	-6.22245737007307
Wk.bOIevpih6BkUb_Q	0.106129238820339	5.53216578599974	0.58836922772146	0.562926752558693	0.877478522952006	-6.04956066231667
xTdqx6XUjXLq3FJehQ	0.0360266953295702	9.66586395094644	0.308667610694128	0.760793809866158	0.940925373276092	-6.17480940184313
0Jx4U9wd1dd4914UI0	-0.148729035840824	7.25948608517313	-1.44187625468496	0.164945493025123	0.62347239124658	-5.22643214018568
Te9b3r6v3U74vaLvcI	-0.0690029642385329	5.34545824602523	-0.401715652466922	0.692189971223625	0.920684302326584	-6.14165458171254
ZUrITVIkfjVHogIOHk	0.200904425647217	7.69384528061314	1.74782731374883	0.0959621000571395	0.524891035582868	-4.79222201349051
xuwHot5ZuMLhAniKVE	0.2180056996944	7.80906283834767	1.81345873442202	0.0849259963891718	0.509575462513451	-4.69109483762742
3DlV58ST4SKAPLBdVU	-0.13920240981945	5.07334106057766	-0.931428964731907	0.362834111275175	0.781014074476172	-5.79438921727994
lrr1SIBBzstTXi.u3g	0.019200836877877	5.30951906514389	0.125123222497345	0.901685817815846	0.979767649618383	-6.21489776238677
KrRaUoOQ7nvEHVWU08	-0.213574341367821	5.33055577406984	-1.55786971118402	0.135081447265033	0.589636139013002	-5.06934215275293
xrJA79i8ifCsUbuUfU	-0.0509021323905527	5.30990916540068	-0.31909366664132	0.752992483694794	0.938392233438657	-6.17152138157025
fJFTeMhH9KNgkwK.wk	-0.115472636779986	4.95354743661006	-0.622621722066868	0.540627838256792	0.868990790219707	-6.02901041744469
Q6iFJ5XXp.6f.rtfgo	0.0538762633642677	9.99387216289123	0.436170086691508	0.667425092597908	0.914748479522929	-6.12721002735741
NJe6aktHpUf.j9QohU	-0.247911706919341	7.79962883346636	-1.9059595735058	0.0712557071053859	0.483894795319002	-4.54416461163573
BfSJe6aktHpUf.j9Qo	-0.181371874156977	7.44375293263015	-1.38827760180888	0.180452944515183	0.642204546614431	-5.29573294331453
o.78_AHzP1IqKtwcyA	0.0297607644786998	4.73005336066574	0.111062060531927	0.912683587663215	0.982193393072357	-6.21657352291568
ElLhpqYoI4oLloSTYY	-0.437415530920677	7.67433472004219	-2.95379907619422	0.00789908933040121	0.20018037329716	-2.60040041582876
9hWiTUeEeig_BssiQs	-0.303172490500943	8.54103453744439	-2.59445473063071	0.0174085462039907	0.285480160691735	-3.31442843958977
Bfg2leAs1CCGZ0QgvU	0.109965391931774	4.91205908987089	0.561921229800568	0.580466409237229	0.885032450042866	-6.06466105561176
f5MhNgMhb86B_J9uJ0	-0.411793704430186	6.79973439473558	-2.12897047998297	0.0459847040084099	0.420547711542441	-4.17028546217216
ub0WFlLu6kJzp1HsQE	0.105416685763197	13.68967917656	1.05697113543557	0.303232237200773	0.745179564034897	-5.67457468192477
li.QvlvRYWUu7qQnOk	0.18284083362458	13.8317392989343	2.00026195524624	0.0593553454599984	0.454215101931381	-4.38932567322196
rz55OJ5WFkIvl6SWlE	-0.147326006290437	7.86889731874927	-0.943708670340082	0.356675740964734	0.777749490014476	-5.78327453641841
H5IIH5R73eKqCVKJ4Q	-0.0735354253054377	8.21650032628256	-0.584675666837146	0.565359613807957	0.878411391016571	-6.05170975831396
WVQOV1QOUjVAuV1AOU	0.143396599567827	5.15591469140589	0.851106070524152	0.404871510332396	0.807142381055331	-5.86379113452126
ixTte0iCkdcpauiru8	0.432489822392876	6.79184803838237	2.44246121315715	0.0240848504637009	0.329744639155743	-3.60371343791946
0ixAZCCiYqfS7SLemU	-0.225451820730228	8.68609035094527	-1.33910581495432	0.195685330954891	0.657065980602094	-5.35742202964197
xHkXkhdZJS10mPrFxc	0.257673098542416	10.1117124309247	2.14133420592326	0.0448558469501523	0.416587729481657	-4.14879929375551
ZteIg.lKU0fNffMaBc	-0.199462408528576	5.4696188585439	-1.66766192798801	0.11109881215554	0.551779315029169	-4.91206753030061
u1U4TwDUcPt.zJ.5Ag	0.145484936242975	4.86646256367027	0.869094140968899	0.395193603717999	0.801388336067708	-5.84874979703208
fn_sQpbi_Y6TjeEH3U	0.00107772823982168	5.02560786016293	0.00585463079554083	0.995387207436306	0.999018909283273	-6.22278276270012
QXnqfQoCoAotIgp7Xc	0.218306230421973	6.13756884776216	1.04229520614809	0.309816452529407	0.74783936060757	-5.68928139554601
BrfGz0IQJcSQgf4sAA	-0.126828416286225	5.03330920013013	-0.610514545744765	0.548455214018836	0.871132061996764	-6.03640206300346
oeEwprhOmR30J0oRek	0.506018676795729	5.23850482084021	2.38482912234705	0.0271916028994156	0.343869399461754	-3.71107707683952
ER0h90nXuTVLsp3ilE	-0.108234375225699	11.9389000337373	-0.921211635376658	0.368012526155007	0.783233797859651	-5.80353587221275
BqIy7tzCAAlKqxLqoQ	-0.00378766257612859	5.43968632293666	-0.0168053190946552	0.986759868184361	0.998052116794814	-6.22265746217151
EAFV_VaCISeOZ1_.qg	-0.0196317702265868	6.37437082682185	-0.15342631547957	0.879612699788916	0.974786849478802	-6.21092084170352
6nnjjCge6oL7oRLqdE	-0.103353369989282	7.59930102653558	-0.629121734872538	0.536450473824396	0.867537308109849	-6.02498455232463
QSXvF0ARUgQkZfVKKU	-0.103960756631594	9.12324152445555	-0.996543591470654	0.330992172463025	0.762900585478278	-5.73394708201116
iY11rd_XvpSQu7mId0	-0.226596092195512	6.92475485770209	-1.32779550631323	0.199328922665895	0.660162454317742	-5.37135177150637
rf6UJEsrjXjLSSRI9U	0.0129209552477865	6.01204387012367	0.0842440279097091	0.933707124150445	0.985890434687368	-6.21921701427311
fia1b5Xn1_OHfqPtIU	-0.0581207457631949	4.98815887895301	-0.26840578648508	0.791159456169458	0.94981815582123	-6.18649044550721
cvSuEjuBiXXS9QpNek	-0.0930170208363613	5.60523121724179	-0.538773996206977	0.596040222574695	0.890443247356325	-6.07732532701625
0okjGGCN.zPpeaoi6E	-0.215328355676714	6.37200034882985	-1.82262748983351	0.08347563831277	0.506869914395853	-4.67675765478664
Not14xOHn6oK3xEtyU	-0.00755813522050319	9.18429401716292	-0.0596804671772127	0.953007504925892	0.989919737542629	-6.22100169680555
fvuD_lYu.rSvdRc4hU	0.229586901601326	4.43524629277416	0.999620506587964	0.329537108876028	0.761384201293589	-5.73099967532848
xodo4Jfi4NT56rRq6s	0.303880833744907	5.13544242123705	1.10128377482664	0.283961987435518	0.73272795112385	-5.62906430446494
BCzp8qLXMMXxECu048	0.167857909484692	5.37084283803022	0.984621722031513	0.33667221046321	0.766059162742294	-5.74528978091336
urR66g0OTCBC16QtIU	0.120075210596996	9.83667887400802	1.16622101528979	0.257360528673447	0.711194053696265	-5.55941513793881
0hBGK11eu3kQo5deSI	0.0578303571697822	9.93751363500919	0.553287475018796	0.586251301557414	0.887227611238176	-6.06944506729977
fUdT.7lL9jF53OcUnE	-0.067166029929656	8.88330100480074	-0.467868738858943	0.644979738766698	0.907521147042318	-6.11289296705063
0aJcRjOiHqBoKhnk_E	-0.026606907153848	10.4357746053393	-0.260773344696064	0.796956265654225	0.951477743784103	-6.18852248585569
ZVXxNkQJAEnz.zERxE	0.180479401493779	5.48537111435968	1.01437730006627	0.322620751125876	0.7568192304292	-5.7167504751646
KVyJRIMulK4zjqf9RE	0.241676120295821	9.12365626772637	2.1298881781622	0.0459000377382544	0.420266263829786	-4.16869325477755
TKfWhL.EJEKS6p7u3k	0.00298403250754362	5.97943442679789	0.0215048630040034	0.983057849400855	0.997499870692813	-6.22256655092783
KugpBMz0wefAg6oh10	0.0320496345763455	5.7644817763222	0.189818917747273	0.851380653479097	0.966909279617277	-6.2046229270486
ucU7wSOH3H16kNUg_0	-0.55540100624707	7.41153825846035	-2.72655847501417	0.0130638537242223	0.250336949404429	-3.0564322906032
rXvcSgd6o3okscY2JQ	-0.0667558564057159	5.50433640287837	-0.509061213356409	0.616327221672461	0.897033588048979	-6.09282367174872
TJT6lTd6kvaIuCdH_8	-0.144454356085787	5.14198975135455	-0.722161935336001	0.478625558125121	0.840464296229858	-5.96298954651436
fT1uc5rEx8B7ypKHVI	0.20349650232482	7.32421092972638	1.81064964012032	0.0853747219493187	0.510623007254743	-4.69547725379132
WVOtcRRcWqi8C47vF4	-0.111650452161429	13.471204029335	-1.03755982410556	0.311962490078679	0.749129241367175	-5.69398758742674
ElQxouUNAhe5IltVFw	-0.125550211701424	5.13768070023565	-0.626834897915523	0.537918159190069	0.868238657888155	-6.02640550878603
6FhKviO1uLhAmgmLp4	0.00567001260018035	8.52416352794056	0.0437475305135717	0.965543189861735	0.991641619473538	-6.22183370541314
oNbpd4tZFBUhVp_uCI	0.0265773742654029	7.4174773583545	0.191779928382856	0.849864822645913	0.966563386721036	-6.20424577558612
TeqMlOCuerould96NM	-0.380213014417433	7.87377632379727	-2.43183448011679	0.0246316017863158	0.332960689691193	-3.62361055451358
HemkAFeNe5el.mpuAM	-0.153205590665971	9.41653915542626	-1.19095816445967	0.247731502255416	0.703368636808651	-5.53197291590971
3pd0jXn61endf4Tdxk	-0.0555167874382485	5.56112957228638	-0.320893158618235	0.751648726796434	0.938119345792898	-6.17094294765762
01F71J7uJ9OPu4Qd3U	0.228521243443495	6.10607369175251	1.10259132082698	0.283407232055313	0.732331272156655	-5.62769637425466
HtjPQUk5fodx7qCFc8	-0.145475914998395	8.55132585451964	-1.14361639635936	0.266401567736376	0.720106685596309	-5.58405479557154
9eQD8WBTRox3SCqUOg	0.143478334212277	10.335987525591	1.24927418177236	0.226110930133343	0.684539652643321	-5.46532834591371
rzxm95_u8OOfeaXdes	0.0139074100196241	9.65177683404612	0.101352252257479	0.920288666154535	0.983434850674641	-6.21761438582682
ltF6gKLdHLhe3i8r2U	-0.1865259462935	8.2134792842279	-1.75508051688732	0.0946844721800438	0.522574502064129	-4.78117709418746
3n86QPVLPMNRH9s3ew	-0.0326194774878082	5.09746676661317	-0.142736831982634	0.887938435511726	0.976634724720013	-6.21251762035713
cXb6WKN7RXdTh4VQvo	0.168514817702594	5.48086066570543	0.849529515788612	0.405726946659488	0.807142381055331	-5.86509553936151
TCknpnN1mieilHFeSM	0.121901730741724	5.01553359875353	0.55223669334551	0.586957320884679	0.887603264566209	-6.07002241574324
T3l_VB7Ie0UAV.Dl6E	0.426797558939699	5.50778129315155	2.23259329798715	0.0372726106264658	0.386884982828893	-3.98791503495538
oZBRUuos8zr8uewkOU	-0.0588970160007681	5.32747965056289	-0.350096867969427	0.729957226808578	0.932564771985424	-6.16110618511108
H.rxCz0s.oQw_9Tz9M	0.015633677103889	4.4485088098236	0.0835729644845264	0.934233898851593	0.986091543362932	-6.21927385969879
fXbZKkip4JRPOdB84o	0.241709997040134	5.326155870996	1.40497839699283	0.175500334248629	0.635426245404493	-5.27436755489916
H5Jao9H2aKzpxpoKwU	-0.32245564794433	5.72303031313515	-2.0466470763474	0.0541800208571924	0.442661581672169	-4.3113810633737
9dQTbtTeiiOct5eRCk	0.0607082790642589	6.78969202874077	0.463475781315974	0.648070241010374	0.908533135850717	-6.11493572410168
cocXnywupOfeNRxxSo	0.593681212256703	6.06958215821289	3.02323428786596	0.00675996153442332	0.186986793918274	-2.45838252898552
xp6yXrsCFC9Lnsofco	0.106252960066153	7.98830758807126	1.03097545836563	0.314963976081028	0.750829997126527	-5.7004995530447
01.sHs7Mjz.DvP.PwE	-0.29197721292687	4.59053574176728	-1.04472353960507	0.308720033192118	0.747324687799327	-5.68686061707578
itEVxcYoQCiUkSVKx4	0.168454247781813	10.4830611046549	1.26593513412939	0.220207804601955	0.679626909130633	-5.44579087551225
iTtIXx4ooiaggtc5XA	0.148612481382288	8.9071701659181	1.07199873538126	0.296594678778088	0.741374379455484	-5.659326287216
EVQh8IThTlFE9ROp58	-0.385445469256282	7.88832636292827	-2.51523130844879	0.0206347144468999	0.309035682701462	-3.46628288719978
HpjtP17m.UsoCJV3jk	0.0885711674049812	8.96139519141805	0.629200723006989	0.536399818267096	0.867537308109849	-6.02493538330264
6eyFIQKAIPpff589II	-0.14969621344543	5.03248629623552	-0.738319425842818	0.468969226973368	0.835834553752378	-5.95139777553252
oC36KFXbcGz1cDr7ek	-0.206083772330964	6.07707138291146	-1.41583826676091	0.172338836798726	0.63238484781049	-5.26036330223934
o3VT8BeJ5cORL6sKro	-0.547870719565342	9.08797546821561	-3.20742036066156	0.00445557650279385	0.155554823049142	-2.07658799268093
6EB_wC30LfIJCz.54g	-0.299375291356934	5.30324256663652	-2.07596242549393	0.0511218644867196	0.433729122635964	-4.26153523223668
or.igg54KVCBDCUydU	0.0110719274533683	6.54016006752028	0.0618773156944878	0.951279979269161	0.989377393369399	-6.22086687660202
W9coRN9Ua73XuF89C8	-0.198112488830746	9.5576732223485	-1.32461933995245	0.200361662865464	0.660932990753493	-5.37524590196191
9b7sfX4wt908N4wycM	0.43996500904248	4.82542594660497	2.10670063205766	0.0480831763191926	0.425671226344692	-4.20879463112299
i613Vf41Scec048Uh0	-0.310308881232562	5.26667787109164	-2.27138956714935	0.0344197846212956	0.372842950336792	-3.918337233285
uRufXp.z52nQ_gGZe0	-0.313834705117988	8.93500631265862	-1.9729301476231	0.0626076593420225	0.462767976553476	-4.43471066811474
HeUe0BOR57ce309ano	0.0483226607694806	12.8034020250372	0.410612394287026	0.685759788453514	0.918219960880044	-6.13803648060196
QdHlh8qBPXfrROleHU	-0.397681187579861	9.56856436858812	-2.1131859624726	0.0474632976508057	0.425031294616234	-4.19760583203463
xKp6oVB5_XU7ofuSDg	-0.0283387114997697	12.2473019646297	-0.192997992868716	0.848923578180368	0.966354833925645	-6.20400956715077
HkLnqOUz_RcPerc0u4	-0.0166061530763594	10.0819143684475	-0.184021406289901	0.85586547832647	0.968770706778427	-6.20571534708537
3LdpyBJ4lXeF5JkIEg	-0.138610763491057	9.37209624492846	-0.994860643078272	0.331789924515521	0.763317654067258	-5.73555573189079
Q545RTiKWjJK7ekSiw	0.101197911573361	4.87062099675056	0.544164759816238	0.592394944293455	0.888927525245211	-6.07442205092432
W45RTiKWjJK7ekSiyk	-0.0170976400367586	5.19392824789367	-0.097319900923555	0.923449304793974	0.983942927673472	-6.21801870749509
WKZ647rmfEbsf_tNeo	-0.125547348735636	10.6159960403198	-1.129872153768	0.27201268736861	0.724793656917377	-5.59883096461315
u0hfUk0pIkcCl.8ees	0.55167281048442	6.18326497289458	3.05485053850772	0.00629549269110819	0.182308678571389	-2.3933491449511
oKujiAJteH4eO_7xuw	0.159901986252547	7.61063106190732	1.16398456806845	0.258244684885697	0.711868265750179	-5.56187158236106
ZeVIFcSSQNDRNOhXXo	-0.111498317653697	6.47459048865614	-0.845759046596881	0.40777750970898	0.807432722756564	-5.86820604373807
u0DqqedEq4cIjVFWJc	-0.0763010049165279	5.74396114895314	-0.499788061752911	0.622724926992558	0.900110386372358	-6.09748551003351
QGuOq3al1G8_ahgidg	-0.235820666142418	8.66665496556636	-1.51445241209152	0.145688775857904	0.601636158517309	-5.12926012516936
0wX37fEs7wOr0eKAnE	0.0871582763614878	5.88447995268091	0.456082528277406	0.65328624395288	0.910787531206282	-6.11833109146955
xXfoygfUT_JYrnd4nk	0.0883146230885458	4.73791062597189	0.380681780910478	0.707486964051034	0.926414437353238	-6.1498984721293
Kel8uCrUqy6ArfiIqY	0.110507757556018	5.38434673754862	0.618523939974931	0.543270337487887	0.869862163525842	-6.03152779804047
caIX5V84_Ps_4ylf6k	0.325949773332729	7.63947825415217	2.76636739884122	0.0119712566101286	0.241843853074273	-2.97759940493758
Kn2344R5cK6VSL9ShU	0.013238497661976	6.23398064773784	0.104073359646043	0.918156570006872	0.983366047219262	-6.21733227713748
HURQnSU0nBNROeLkSo	-0.0591702273357299	7.23180774352363	-0.545381261857929	0.591573861322227	0.888789615293596	-6.07376301019571
6AWp.g6JuB14piT6Vg	-0.167380001571966	9.51666866243964	-1.41044763668775	0.17390236502694	0.633816235779231	-5.2673256598581
u64ccUm0844I5pT61U	-0.0970010397266137	5.10970044163001	-0.572739943359146	0.573258418940488	0.881991473566861	-6.05856522555161
EWDQqie_0Ang7ZDIew	-0.0391119340416918	5.81587228691631	-0.214237411007231	0.832549593604386	0.961932334593125	-6.19965144273859
HkvXWXo6PdLnjmpTkk	-0.222781591436687	7.5417319489909	-1.63784083771276	0.117226380076588	0.562008635975388	-4.95558503766473
3VIlH15gKev7EukLXU	0.113850072749801	7.93260508242455	0.94527439051623	0.355895646417746	0.777327747232092	-5.78184782963677
ZkkU4cQRMRfXoXgXoU	-0.118212018186738	12.2367470218022	-1.03812894734955	0.311704011324114	0.74903832210589	-5.69342298367032
HQPSnlElt9KGItF2kc	-0.0310807742242218	12.4123070396825	-0.27878432825861	0.783296976520916	0.948307658921511	-6.18363396960368
lar3h0CnSqRuSAuEBg	-0.0573188799072638	6.34707464380966	-0.416158370400941	0.681763724206909	0.917768475087482	-6.13574166331686
iK0tNtHZJplP_VCWuA	-0.124813418977889	11.3461492427348	-1.05885324119492	0.302395145988265	0.744386250259646	-5.67267539490761
ouz9UUTYSdICAj00Xk	0.0494437212837723	4.96085711590862	0.26831430559235	0.791228862680477	0.94981815582123	-6.18651514563175
9UeSof4kC6_fXdF10U	0.0737382823411813	4.93639521796963	0.450966158203713	0.656906623217855	0.911520519344203	-6.12064951762395
cq5Wb6cWn0QI40KSdo	0.736137157508548	5.38501445014266	3.60001283474198	0.00180760075205236	0.104376657968216	-1.2440655758368
TaF4RQo5IeHSAFQUCo	0.26676064064883	6.61560157580157	1.73855741675774	0.0976165640889946	0.528508609315657	-4.80628981634351
QleVat13qeCzwwCUzg	0.0305509868314316	5.12545377717399	0.219552579218968	0.828463900693277	0.960575430101183	-6.19849003774284
6_oCVIJSh_oOgOpKiU	-0.134640481213113	5.17017071708486	-0.779583958502867	0.444841373911289	0.824431926478899	-5.92069721980951
KKWAnikoodIvT4yEm4	0.166606180451086	5.00271635202379	0.875072294233655	0.392010851602785	0.79898618376374	-5.84368661186298
QqXijd7mX155.pBDA4	0.232735773600219	7.64296610771932	1.96591814760376	0.0634672205575897	0.465613182565211	-4.4462882458663
TIJ6f3Ol.11HPcEu90	0.0379515940628944	8.76081735777788	0.316546629885673	0.754895841825477	0.939178621106805	-6.1723346066958
fXqgOJT93h.v0Ksgvk	0.0526338253369006	8.24297620048678	0.376766119061283	0.710348987612681	0.927253024886746	-6.15138496493357
3D5EPF7MO.wyDx7j8c	0.130290468102665	5.03287339146086	0.850841200075466	0.40501514742475	0.807142381055331	-5.86401043884206
Bn.4BR4nnJRoJ6L_l4	0.248383658524977	7.57574003055392	1.3280397947947	0.199249665277046	0.660162454317742	-5.37105194166532
xlAMNfqNVe632KP89I	0.0464822627411389	4.46071842381103	0.167955814162722	0.868319221200154	0.971771078862089	-6.20856611598544
EfWfXecV1TR4oPu2ms	0.1831119474245	5.68198744632889	1.32585789991853	0.199958442026877	0.660932990753493	-5.37372828978408
oqC1N2t.PBVjhtGKVQ	-0.14378058175538	6.05229097109633	-1.13395333906757	0.270337506675358	0.723258794460341	-5.59445964014131
QIHXSH6rkCCqSEJoJk	0.0788643926793574	5.68546123663883	0.436896720686437	0.666906861366051	0.914503867967142	-6.1268928481157
fuHsoAIgOLjTXunHJI	0.220178564489713	5.12545287501908	1.20844544104378	0.241090068001917	0.698155568598048	-5.51227432189867
013QiZQKahfx9i9Il4	-0.137013023466834	5.14977497046757	-0.802186206285993	0.431954583981446	0.820056532557527	-5.90321756990962
QIUR163Hiq25OchCXE	-0.0150807931971009	8.76915254381754	-0.090315243308556	0.928942762619846	0.984904859421774	-6.21868207897906
QitvF0h7DBbipuiE5I	-0.175892656167482	7.98771839562652	-1.10885424844314	0.280761009324082	0.729864385279446	-5.62112442832776
WlCiSSu404DVUjNIVI	0.146796845163976	4.8480653835522	0.538740866235121	0.596062659345895	0.890443247356325	-6.07734308298421
c1Hr8ID1UKP.uLVSF4	-0.0907236870312442	4.95810939975838	-0.470417292094841	0.643189817424042	0.906765060699633	-6.11169923911947
ucV6p1QiuB_UiUAKVM	0.235789687206557	5.10959830755547	1.73635891211513	0.0980125287448284	0.528585086813491	-4.80961828207099
T81SrUIR7paddPeheU	-0.373119381572747	5.38989958770534	-2.06811454025222	0.0519249338931971	0.436329284453643	-4.27492300275175
Np_F5t9CEjvyOB7QYw	0.0908370129477883	4.97570876835654	0.516709518368207	0.611074015371599	0.895714343115724	-6.0889159299141
fq4gVWTQp6gBQjbnn8	-0.0259700134490397	5.54948456610669	-0.163327730962365	0.871913516372075	0.972507626713781	-6.20933921188637
rbo.7pxE.nuHjpfddU	0.0207579906661317	5.39648795450499	0.0994174244893819	0.921805057419102	0.983883549160543	-6.21781043607375
01K4QdRSjVTUho3cZE	0.141927368730351	4.66410779650982	0.545175700260065	0.591712566406758	0.888789615293596	-6.07387447347763
9FPnvmL5rVdS77Ds7o	-0.100763877345423	5.05096674713647	-0.755623263016666	0.458757619682354	0.831653936717986	-5.93871517325782
HQKeIjViIsC3kFA8iY	-0.286962395392769	4.70914891354785	-1.4242544851077	0.169920411430193	0.630131037649967	-5.24945029158124
QjoL_8N45FEFJO78lY	0.032793746402741	5.44360430773094	0.157783088969868	0.876223383311352	0.973888939487535	-6.21023705082145
cOmpSSzipNF9ih9tCE	0.0871079556313497	5.25197222770131	0.437195514993977	0.666693812608569	0.914464935306168	-6.12676227280826
3TD1SdVrzUKIQVI4Fk	0.0572592698211544	6.00946547931389	0.400983874037243	0.692719942893834	0.920843431407732	-6.14194871152415
BniUCMuCP5fTS9S1A4	-0.179234775238962	4.96088209094243	-1.00838459541553	0.325417085364955	0.758567236594941	-5.7225596754682
3M5L03.Pewf4HoQBK8	-0.148381379860344	4.58986142836464	-0.608304583223733	0.549890453411596	0.871375792509738	-6.03773622382167
Wnjuxf56jWgywAu_i4	-0.544872744757511	4.71130981667001	-3.28318223850165	0.0037483388685032	0.14779988636525	-1.91767370521111
Huxf56jWgywAu_i5BE	-0.305426789814765	5.01366805759953	-1.69473964835667	0.105772857079777	0.540796877910669	-4.87204876702177
xXV1oghyAemfeVAh_s	0.23446751237732	4.64075532200527	1.11903557234838	0.276497823596885	0.727601951064744	-5.61037101675099
uX45T.FLIbuIMVnv0E	-0.335738477103327	4.91191880835481	-1.70008278472561	0.104748057151684	0.538947785123694	-4.86409590155797
ruiXsieN3G4E4o0pLk	-0.441867062619587	4.93568381719819	-2.28053773168353	0.0337769972853648	0.369210948819754	-3.90183137023054
uufCAnIZxVKywaRIOU	0.158388006981902	5.56708927072833	1.09069968479457	0.288481675234658	0.736910200727018	-5.64008454407347
ZLvf4gIIV4e3c.ih00	-0.229269435795095	4.56508454279627	-0.796918283818426	0.434937136693043	0.82162608259951	-5.90733335123901
WiKIK_ewCUeyIQuyRc	-0.277789245012023	4.76670847515707	-1.563881556124	0.133664574935428	0.586840694022842	-5.06094210319566
WUkVAeCOGBDTNxBBDo	0.122687284315261	4.81251846125487	0.545832806791399	0.591269232618051	0.888789615293596	-6.07351802243969
9UQlCxx2KRooeIIwjo	-0.0139042666433779	5.33557015165268	-0.0816944163135552	0.935708695114529	0.986394950934693	-6.2194305746063
BiVnpdKHpNoLcgAgg0	0.11837308436699	6.02199714862693	0.647351893662228	0.524828476833162	0.861067910452056	-6.01347968447498
T2B6euK6VEUekoJmwc	-0.226046574090713	5.54550980536892	-1.52487048352095	0.143082762243319	0.598029753660303	-5.11500306919447
ocov1p5X3_7oKR76is	-0.153282904730695	5.07532406516912	-0.863816266015465	0.3980174742871	0.80331880590289	-5.85319323139496
WoI3k6llXMXULuyIYs	0.00498319104905176	5.06597886637451	0.020981651441692	0.983469986217115	0.997510178192301	-6.22257777561671
fq66sRDHnSCqwK1VDc	-0.0461604057836081	5.55890062815613	-0.252979695637107	0.802887985339791	0.953014576159481	-6.19053738141493
retBADI_mc6lTAu4ek	0.114893493126836	5.16438493366006	0.587068568963443	0.563782844877561	0.877811730749139	-6.05031893878002
rlE0Kqv0KKv0nkK7HE	-0.119735171319587	5.42033473583734	-0.849204570677352	0.405903405856672	0.807142381055331	-5.86536411277469
rn6gNCNQX4gTtN74Kg	-0.102391864072934	5.16192587874693	-0.546415705221008	0.590876102931251	0.888673479226656	-6.07320147767495
ikTqhIIi6CiU2F7uB4	-0.0468258104770997	5.47723261649316	-0.26080927999618	0.796928944350755	0.951477743784103	-6.18851305489191
chP90PLjRK6ipU_6Oo	-0.370125991706971	4.98991369555679	-1.61569876163053	0.121958822915703	0.570727605677435	-4.98751467471961
rqG_k3MUE.HTOxTo_I	0.222602178375762	5.2144193083799	1.36726763737597	0.18684148537009	0.64871418792886	-5.32231468267959
K3nv1qRkraoVmpo6Wk	-0.0792352205403597	5.7353605322306	-0.367561072126523	0.717094401884708	0.92890053410733	-6.15481979816251
uklSdwqYUZkycf4pdg	-0.179545226899178	5.0826922324064	-1.10125935105815	0.283972357288494	0.73272795112385	-5.62908984256651
ll6K_IgigDigIiCdSU	-0.224211077614754	5.47209389085923	-1.66481190532694	0.111672430011879	0.553280321237815	-4.91625183598568
30Tif4gz_1_C.s80Xk	-0.217852959602704	4.81359134094265	-0.917639312813895	0.369834715289859	0.784705233557554	-5.80671208335374
QiFeKvcukvURKd4nnQ	-0.126164920263554	5.65656383413095	-0.682489077021603	0.502825383451757	0.851046255400766	-5.99041932014762
ieUpLz9zfES5LygRSM	-0.196894929679885	5.18718720662277	-1.33047533054764	0.198460831251415	0.66009569441766	-5.3680601610618
BiVrnuNrleNfg9khbc	0.130391786097885	4.84427447500471	0.895287733204478	0.381372723346681	0.793597446905795	-5.82632831540289
xqFNysTeFSiTR4k.gQ	-0.0241714719698365	7.51805399988475	-0.210030135028298	0.835787130705343	0.963317734962013	-6.20055068018205
Nn6o0qO4XvNf7_X6Kc	-0.355144342431342	5.32173892343746	-1.77092867302831	0.0919438557111596	0.518586755972271	-4.75692987105886
ZPkiDG4eNf4zJUM_pQ	0.208309112412027	5.23963966095961	1.18380991549829	0.25048569441219	0.705924981125313	-5.53995391811414
lnSiHeiJvXd47RUpLA	0.260645163144318	12.2595429812851	2.31432774746299	0.0314973929452916	0.36244355071556	-3.84054231699079
3fqjSo7he81.v5fop0	0.271872388118166	5.31706669421848	1.8288005729699	0.0825113566335759	0.505797667265914	-4.6670762924628
r.efd1KLSn5R1J6lrs	-0.310837477131384	6.41910185128174	-2.4488466292281	0.0237617849486493	0.327754475483328	-3.59173614057613
6kkndhTRBcwlKo36no	0.207458302082577	4.95707340931849	0.892331628179195	0.382916325793936	0.79410869372341	-5.82888939478637
cXvUDskIIwgpUa5AJc	-0.059311141899439	5.11853204812865	-0.28807279584601	0.77628043478362	0.946168679164089	-6.18098638613356
iXf6kOK4.DCD18HnlU	-0.229517388678769	4.83441204511528	-0.995435115873202	0.331517462289294	0.763009783112226	-5.73500689619551
rraVHRNAg7oxunv6rU	-0.0736814366087987	6.96116988058035	-0.385624355560601	0.7038807042639	0.924706266658842	-6.14800052487898
TUKHpUdLHuCf6aOJJs	0.300171298681249	4.94621506080882	1.15378273754951	0.262306646498844	0.716159572363026	-5.57302505342015
BEge1fQllNfJl1xa4g	-0.447437177978969	4.92068965193135	-1.85409821660571	0.0786605598036633	0.499589818407003	-4.62716368756754
ogUKYie7iXoobuXm.Q	-0.00696683200208764	5.02572719049729	-0.03746552937528	0.970488439131538	0.993096584117678	-6.22209130330136
Q0L.vtLPgjReSV8COk	0.167235699484227	5.89620671104948	0.771161033975495	0.449703589260244	0.826925613433286	-5.92709132840797
QdXp875Ae8cDReVQ9Q	0.0890894825877413	8.04405537601718	0.715358690846584	0.48272620593058	0.843649262223774	-5.96779772021088
Z4Igh4gYQkWrrvmWOg	0.125789364885231	10.6800458982899	1.11125219906934	0.279752620648419	0.729576610397367	-5.61859950294038
6VT6o1EtQ2gVUn9x94	-0.136771525494873	5.10478684815149	-0.754946486117818	0.459154472410487	0.831786568736854	-5.93921641060394
HUlAlY4r675ECDolyA	-0.0350488559970835	5.22251094640142	-0.255424820994012	0.801025672690213	0.952445064312892	-6.1899117779904
iX3InXi1ntPHRQMVO0	-0.329118504960915	7.58829569604573	-2.16398595642692	0.0428527183439829	0.408663058900399	-4.10923903512064
EyBCU5SIPxIQFeiElE	0.0310021969021526	7.59353447027081	0.265732233952969	0.793188612577368	0.950546461661177	-6.18720886604392
iodIZQjqgtPZQ.Tuwg	0.176226422046381	7.74647931257852	1.25011612456455	0.225809731663488	0.68427272105621	-5.46434630065875
E4SA2qDWC2iWyWp4iQ	-0.247455981978396	6.47588593812333	-1.8671866147836	0.0767307255584821	0.49546192351636	-4.60636504699928
NXVITiH1IARZ7ibSOk	-0.222979032380158	5.0013892858294	-1.0529013146624	0.30504801164178	0.74541829166592	-5.67867138089431
ZRZ7ibSOkW7uN_38UI	0.0118064538952846	5.44985345918846	0.0746442152624638	0.941245688666237	0.987210519705973	-6.21998697150445
WnnDn0g5TgO_DUj58g	0.0852459289222961	5.03783453667232	0.644054748898341	0.526920128744524	0.862254563451189	-6.01558379397418
cm.oFHrI4XBH2T6iHI	0.193898599916826	7.05862018790711	1.76376311730808	0.0931743833085725	0.519709600147686	-4.76791231794797
6S3EsXkAqnyiUToa6k	-0.108473081437559	5.45048481614569	-0.500679958367764	0.622108245685649	0.899675545427855	-6.09704075962155
xST1speqPqHtfrsCe4	0.135768816317598	5.17750789978812	0.816938557029856	0.423670373575367	0.816788211582575	-5.89155695625975
oXlDPCKKC0u1KQKjOg	-0.168894648644301	5.13266980074709	-0.86252049863248	0.398712758570215	0.803665471704477	-5.85428031023222
KRfoC6z.NC310k.Tdc	0.38213848759753	4.98223738366928	2.21057584596798	0.0389864554311182	0.395357121236561	-4.02709283244344
Z7JPp.50jkDoLuFG4U	0.0257112240819059	6.49942476176974	0.163171895390285	0.872034592569787	0.972507626713781	-6.20936486851737
Hk08Lfe2KvhytCrDqU	0.279052259619493	5.77251447338525	1.20264634739939	0.243277370772108	0.699977448967738	-5.51883405480125
W_M1Q_4IHyZVTkmVfk	0.0740486357287497	4.85339469384706	0.372968601597643	0.713128867458221	0.928063741313944	-6.15281214222846
6XofzgIuj5094gnl2Q	-0.123581974970168	4.99362659884822	-0.774335378990586	0.447867366806083	0.826076488112248	-5.92468924014634
uZIQofyAk2yW7pcfyU	-0.05400347994199	4.96717905564477	-0.278532110382437	0.783487770898288	0.948307658921511	-6.18370466171326
oXq4dXnHng_XO4n9Qo	-0.242331689729193	5.87382154221128	-1.61772998942059	0.121518085350727	0.569655565316627	-4.98459925152525
T4TVSKt_iTUjoCqQZE	0.193808839175764	5.56581173897412	0.878367871163539	0.390263475751457	0.798379607479349	-5.84088173673401
oZ34XzuRzJQhxtQFEQ	-0.0619236788689516	5.21144749398428	-0.411656899182121	0.685006458738622	0.918219960880044	-6.13760659629667
31A7I.Cpt7PwDDOzEM	0.309463315358309	4.53075962077958	1.25070340829635	0.225599818153323	0.684039944198933	-5.46366095859683
9gNc_1T.AAkOzEFIV0	-0.0979894892616381	4.95618465654096	-0.540499355908142	0.594872322317679	0.890091654046664	-6.07639915887508
HWiBQ7ROhpQR5eyUec	-0.107211266475197	4.83545008993362	-0.545969845727593	0.591176796511504	0.888789615293596	-6.07344363247167
rcETQQ6tJBC.UlUZVI	-0.15420242804812	4.91397079763118	-1.0755654553873	0.295034769076725	0.741177872809131	-5.65567914413216
fqE3NefqUVa1_REH_E	0.0262037953860696	6.5827843567111	0.190449965524216	0.850892798472461	0.966909279617277	-6.20450198213853
TKlIuEkVBoxUKQiFd8	0.173225983906509	5.34072233870592	0.952251844954622	0.352433342558644	0.775533477176614	-5.77546371329123
H6lEtdfLF3HoJcvd0o	0.263542243943095	4.71706071849518	1.28849557251067	0.21240512062218	0.670708279957073	-5.41898771730301
cvfd6wD1K6CCqC5Afo	-0.171537259819535	5.17437507977741	-1.00308410520062	0.327904530166536	0.760143099817834	-5.72767207695619
QFgDnHBOqApqCpwqSw	-0.070452361203156	5.63176936002265	-0.448571508968655	0.658604085856528	0.911998055179129	-6.12172583040618
6p4c8c47gXuOoFWTAk	0.379904960712942	5.96317871195788	3.00445173855832	0.00705139994159407	0.190517477679379	-2.49691062293865
o0iLEQb3oEDp1OmrAo	-0.127861339212611	5.47448753786651	-0.900702965605306	0.378555712638107	0.791130948898945	-5.82161653530837
fgjejPsN7iNDq..A58	0.413222232614866	4.7748845512554	1.76353242995463	0.0932142341424778	0.519819048341852	-4.76826535609275
W5QHMI42LqVlqCeY54	-0.109941344102722	9.23110170246215	-0.834461728814316	0.413961266816867	0.810744313780146	-5.87744903290901
W..pQqVEXSwR4_FwM4	0.17846457418959	4.92552657326045	0.688079235664811	0.499373774876528	0.849882907548419	-5.98664343321501
QVCgpun91s.feg2l6M	0.385226973772336	4.90317659589058	1.76530966509665	0.0929075998331502	0.519608288064737	-4.76554466544364
3menqknYgi.vItf_1E	0.0484666499797217	5.6084363042259	0.346203680242077	0.732836009187409	0.93378588045207	-6.16246640527833
3k3NSJJeRLN3TUScig	-0.274625575894544	6.68771447545378	-1.97964474803082	0.0617942832808171	0.462047375497782	-4.42359876751694
oupoX15SEhw_1FIjfs	-0.104366899245445	4.92732697144255	-0.548488168077415	0.589479402069544	0.888673479226656	-6.07207336894052
B_xJOaIJ5GrX6kpL74	-0.214749044880508	8.77163173016219	-1.35878716788406	0.189470606459359	0.651696717197986	-5.33294997087172
QgaN73R7hXQ931IO9I	-0.0728099844863472	10.1142396118605	-0.686554786872037	0.500313690365036	0.850067008806135	-5.98767603339918
TSX_I6qeYiSCMEsQXI	-0.0894921044488613	6.1673564986143	-0.559386046756917	0.582162074021689	0.88558311452551	-6.06607324943188
0kKBrE5ILoIgVKi6Us	-0.239593042166046	9.33190049014329	-1.97462196841763	0.0624018265624586	0.462582364005891	-4.43191323105744
3mXlQHQR7SZSBEOEcI	0.00362944960928751	5.11294754897844	0.0212880566854693	0.983228628425297	0.997510178192301	-6.22257123571195
xUn5AUR6cTQL4ei2LI	-0.142492721204122	5.40127218898241	-0.816889281304937	0.423697876864389	0.816788211582575	-5.89159623493316
fd0zUUXD5RVBUg.TtU	0.126561836076725	5.35381607615911	0.776420687614821	0.446663606211855	0.825109453881346	-5.92310620446718
x_cRBdeokFe3rll9BI	0.143578650576847	5.16998199621517	0.721626738510127	0.478947403051789	0.840720384268585	-5.96336935723292
rS7x4oKvbVJpLXVT4g	0.0194322932588764	5.11354554547223	0.0900657129888267	0.929138527732347	0.984904859421774	-6.21870479776726
TUrBJT50lfeglR_VKg	-0.0523478289855947	5.3756593935457	-0.274795964027146	0.786315676893731	0.948785560848444	-6.18474440189388
lVcVXSt7rH6.8Dh6_o	0.713642134204753	8.72233022858948	3.43226909616402	0.0026625157284423	0.126641939715	-1.60231396526184
QX8kSkKVRoCQCEqzkg	0.262608730460591	5.03616335366936	1.7726948853649	0.0916427151821522	0.518113267449229	-4.75421795558034
QpeaoHSQaffzUoUjZ0	-0.0697381683449277	6.84489153164576	-0.421473460140512	0.677943021989328	0.916445574263822	-6.13351401383473
BMxgDEPHPKOe.4cMDE	0.326524039984693	4.92771964538709	1.89157622239604	0.0732452206732996	0.489239955684453	-4.56734030802093
NzqCLGig5ReQ1.SH9I	-0.0665597860681106	5.13507802699784	-0.385981234405535	0.703620590315102	0.924706266658842	-6.14786255036024
9b9LR_VD_XN31OqYVk	0.0909720139557933	5.31311385515758	0.62267227814232	0.540595279891036	0.868990790219707	-6.02897925977035
f1xJdrMCxVyL8RChr0	0.409522548872119	6.28049290008653	1.77925639303648	0.0905314358477265	0.516775899382888	-4.74412625154326
3CCAtWKKtNR.tLoiEM	0.76007306777885	5.1640118276108	3.76851718787688	0.00122278768276323	0.0838559300926106	-0.881481258068985
3SefIK_X.0VL8Rzc8o	-0.0896323471893754	5.68305559216672	-0.548672315927298	0.589355378142231	0.888673479226656	-6.07197293111014
olqc371zP_w799wXjg	-0.0615034826267505	4.74043882980059	-0.213346578655918	0.833234844014988	0.962231379320875	-6.19984332509843
WntPoInlSKHuX3IeUI	-0.0926396022582547	5.12439797753013	-0.562356136751412	0.580175771018094	0.885003523594119	-6.06441817500404
c5H6.p34vLpUuBE5fs	-0.169487744637267	8.06592511410689	-1.23071402207795	0.232829326380304	0.690332721638067	-5.4868341403385
uOeC1WUS47UjiVJtLc	-0.188373766350605	7.95958044677427	-1.65966565526225	0.112714577591223	0.554340000069215	-4.92379388716944
rgU4KcMkiinVeu1OHE	0.3343651727512	4.5645307579585	1.04405036881757	0.309023700077963	0.747386543143852	-5.68753219670386
BrcD27UrWCL0J5fuUE	-0.285731625326989	4.55563369323354	-1.05615379757801	0.303596275106412	0.745277714020526	-5.67539854557
fe4EVT96D.94nF7JSk	0.0509882981089735	4.96741672061821	0.294291418223659	0.771593790131098	0.94498358712224	-6.17916576248031
f57qlPIX9FOKN.jB0o	0.438556061457015	5.17628686601362	3.18823571359645	0.0046543715151068	0.159258834652063	-2.11666799320537
lbeief3D83sfQfZYro	-0.164947396190308	5.02249379000168	-1.00090678794685	0.328930155023357	0.761280672310774	-5.72976510957719
WXq95JUIcV71cuARTU	-0.606228111004906	4.69765026491531	-2.20106819747327	0.0397485697455929	0.397676865140542	-4.043940468538
3VUrVAE17X9QQwHcLc	0.211592825333373	4.30510276424418	0.732249108300308	0.47258340706631	0.837197065728283	-5.9557812036505
uUnHoTcJiClK5J5k6k	0.171880861687715	4.52199681721198	0.714475529570694	0.483260034506882	0.844231212758895	-5.96841872966242
BUX5z7tEDiod4TpDro	0.64956210619238	4.78897106841495	3.2352257682675	0.00418206484488189	0.151788870506963	-2.01837997519983
ibCnj3P9N1T0tcFSz8	0.0545500521249496	5.06844028995235	0.307879786003774	0.761384380182373	0.940925373276092	-6.17505346124981
HUjFIkS4.VGv1oph40	0.00574692842958544	4.92310139801984	0.0249180250254791	0.980369406539989	0.996571124704756	-6.22248654302607
rikuf.cfx7InvotHgc	0.363583401173038	5.88300715833978	2.08854650200761	0.0498574895344515	0.430506689706586	-4.24000178019041
Z5_npcifEy9eX_XUCI	-0.274195571564677	6.51841080782119	-1.63764225542622	0.117268123828205	0.562021818372202	-4.95587285428065
iSLXPMTOXXcean0l1I	-0.276728184572446	4.39479162748276	-1.25609474901301	0.223679791067776	0.682567342485291	-5.45735668792101
rlaTqUWDFC5qyH.e8M	0.425710147122686	5.53785565736131	2.13010780953742	0.0458797956528627	0.420266263829786	-4.16831213199447
QqvRNXKks3WuE0eugg	-0.101119910189497	5.30237141753995	-0.61718460402284	0.544135522669689	0.870020110095283	-6.03234712661927
x9EimuglASunSSgmiE	-0.0748703798670287	7.13123115304402	-0.503831985043774	0.619931140251934	0.898831263860114	-6.0954627922418
lJJf5E.v1uJ6BTvshc	-0.508268179057938	4.69558910411055	-1.88441658344006	0.0742536629629621	0.490799601183039	-4.57883201359933
Eqp3pN5SCP38AO7ezk	0.0920998277977465	5.19011900934158	0.576359813737368	0.570856917239388	0.881257460265594	-6.05650052167997
Ko1Ei4LopUu59SHjQ0	-0.0268196691514195	4.80250266962524	-0.130804659527855	0.897247778921077	0.978449287892264	-6.21416416217924
uQgJCyfVun0DhfVEK4	0.328038875562177	4.50713244208639	1.34036281042775	0.195283658326428	0.656241148121723	-5.35586787931751
KyMBwMw_PAAUCCzMXs	-0.128107796265373	4.85784771915244	-0.697392511905415	0.493653565322294	0.847991431000208	-5.98028769914934
rn.ql_iOInhFI8ApIE	0.0646708768405433	5.23445412032176	0.503420788615118	0.620214950827839	0.898965053248653	-6.09566919234867
lgF6KKgF6KSaGKO.3U	-0.136690583128908	4.88528892082453	-0.882780425883737	0.387931854498648	0.79698471898399	-5.83711097902509
u15JDOp4iNWEQkVL04	-0.341918839250443	5.0106442781795	-1.33739083027019	0.196234405400127	0.657813617850522	-5.35954049250436
6XaoV5X.v6311wwEKU	0.0601187541625146	5.19233633086123	0.343386470059336	0.734921700278913	0.934314732884903	-6.16344132766625
BWCd5jnyLlF560DpMk	-0.315297911910611	5.31696332242577	-1.65817635310035	0.113017706229325	0.554663101026541	-4.92597327705674
T778A80LN9ACOP97fQ	-0.394250481003923	4.7898107519966	-2.54552320273996	0.0193399113052136	0.298662865039952	-3.40848718260716
HdeO0Sel0rne.5f3gU	-0.131829499542237	5.3996861951967	-0.818074668021064	0.42303656427982	0.816652613840932	-5.89065072679138
Z6Nh4qx6tu0KaSijqA	-0.0917799466012408	4.72112752626577	-0.398925380080491	0.694211622457852	0.92134826425294	-6.14277327095376
rnU5RU3yoOREdHvHr0	-0.088876985729123	5.3066687973794	-0.778009501832588	0.445747783272704	0.824946401639083	-5.92189739405178
xHfQc6rQjQtcwseq4o	0.250609311356337	5.05099321482832	1.27238886724813	0.217953432889661	0.676991341105476	-5.43816416897281
KAnhUDsedJL3JQitEA	0.10635620272174	5.1571160888468	0.635479374429173	0.532381590880727	0.865149544100553	-6.02100807383727
l28gR1dj8nW7E.vnFY	-0.304649451300426	5.03770200914158	-1.68725941030795	0.10722192254069	0.544093142358711	-4.88315157942533
0n66jle_gI6MMWp6Hk	0.0074145239892438	5.5815176295572	0.0434835146154061	0.965750998311843	0.991641619473538	-6.22184533365428
Hf4UAV.IkXV0wB_Hv0	-0.00365300005796807	4.67094578654364	-0.0174011906935795	0.986290457495536	0.998036234291832	-6.22264716990705
9.m_KEkWG0u50_KFFk	-0.183776955714042	5.31741755547014	-1.02756009912104	0.316528896081048	0.751615321096854	-5.70386275768235
Zo65ffQcfr_TQjUSIU	0.0283429375965515	5.079414005686	0.147272848166301	0.884403775117277	0.975764192571751	-6.2118540834393
EVJ1DtccnqonDQE5zw	-0.018027900907281	5.5341764733551	-0.0968378514267506	0.923827233162746	0.983942927673472	-6.21806594513525
lSQoVYhygij9LpKKCk	-0.00156249495153585	5.4177347873609	-0.00863614071372354	0.99319573753647	0.999018909283273	-6.22276240976605
6u0SZUpLoAoo1ovQl8	-0.185058572348844	5.72698763228195	-1.14520933361377	0.265756832282118	0.7199944622572	-5.58233218819971
0_ijSilNkfAfigjVco	-0.167796081792232	4.82817793942284	-0.868497224997497	0.395512321633926	0.801388336067708	-5.84925359386698
6O6QyOCeSOKeSO.ReU	-0.244574591588341	4.76056734919632	-1.18310525374544	0.250758439949613	0.706087754021162	-5.54073842801058
ruxWFRZ_MIIGUU0K0U	0.260397797756048	5.12470108100015	1.24171067554587	0.228830573008695	0.687266658731695	-5.47412526525571
HitLiUj9umC.xQkunk	-0.102720795079474	7.1122353269024	-0.651984145292321	0.521897608892037	0.858995843953964	-6.01050619510168
lgpyR7.xXLrO0Xod3U	-0.00425084805533374	10.3237898337112	-0.0409230939979796	0.967766447985634	0.992260139580164	-6.22195445340372
fn8XSnokU6RXFL1AOQ	-0.208921259562087	5.0289839820372	-1.26509660960385	0.220502029793119	0.679812916567941	-5.44677940028417
QPD_JHQCQo4D8NE9AQ	-0.204925061508254	5.33535143699209	-1.33588644959784	0.196717052367742	0.658324023694631	-5.36139695330879
NnAM4zeoCOtNIJJPTU	0.0654609574940777	5.33901467982558	0.40297319611597	0.691279606891353	0.920356227781884	-6.14114789509054
fqSTS.pXgnB4ISJ760	0.140269494757828	4.89057219127282	0.709076771458998	0.486530819662021	0.846142950640133	-5.9721991415503
6OCEQjii3k6DVSeF6Q	-0.0093375123700335	4.69160462646191	-0.0389019374312266	0.969357570240605	0.992651402813182	-6.22203591613014
3F6Cl7UuOOCIbcSM8c	0.149730963319522	5.36502352544904	0.949713010079449	0.353690480104329	0.776288372671759	-5.7777915969894
3ljN_xPySMQ.EoEs_o	0.0208763520133994	4.82145410879764	0.0861396037500694	0.932219295339959	0.985528417013655	-6.2190539870603
uyV1dCIeXyFFehGjp4	-0.0107911125633151	4.92439109475292	-0.052120851066717	0.958953888970764	0.991286818637399	-6.22142840541975
QjhzqZdepT5q.1Em38	-0.210715691543432	5.04698721574881	-1.00073296234725	0.329012131971261	0.761280672310774	-5.72993202992653
lrWGwvO7cKfpInkSek	-0.0247850981212478	7.33618315597358	-0.190619426460374	0.850761800841252	0.966909279617277	-6.20446943560224
okqdlX3ReIQJu73Tug	0.0739987547186142	8.30752547360569	0.546959508860795	0.590509457123862	0.888673479226656	-6.07290586822043
Kgn78Ax7C4CQMH7EM8	0.066564632637323	4.87195510124385	0.396989260115804	0.695615789688875	0.922115901635975	-6.14354500271781
fzwkqNphoBlK62qe4w	-0.105001658651118	8.84012532069092	-0.88993736057359	0.384169569160536	0.795040350869555	-5.83095800495599
KSUSVCQQCCMAnVShsk	-0.277431582042088	7.09421402615989	-1.9252609550225	0.0686609314471539	0.477763323963584	-4.51287840254408
BRQLeQcXCej0ohTpgQ	0.278595937396461	5.15721823321373	1.20106611100524	0.243876001014272	0.700758313548446	-5.52061686779007
cqPhJChuC4LTqQSguc	-0.0870470823725953	5.5834201719087	-0.687149124355145	0.499947124953563	0.850067008806135	-5.98727371235914
xrNvUUL57jpu3Udooc	0.0476125400673761	8.61679489909478	0.386920418134814	0.702936237453841	0.924529575888384	-6.14749884792535
ZeepdOinvaUhJ5gJqU	0.167262491724378	5.88600113497995	0.923685287940743	0.366754285980115	0.78275507543299	-5.80132989322139
ieUyPc8l5HqMXFclHk	0.218154495345152	4.68068915044	1.35230733808777	0.191499208548944	0.653513301737346	-5.34103958308626
flSwBVEk6nO.cSj_xE	0.291353984018633	6.96719271517761	1.72004199733408	0.10099469277234	0.531805520241723	-4.834225961068
TVX1OH7iPjaoqLT7Qk	0.0961650597107973	8.97005697277775	0.786490333442264	0.440878794505096	0.823958822137	-5.91540576078701
x9Stdyniy4sspYX6kk	0.142352952819691	5.26780851427128	0.788684511979951	0.439624443608877	0.823958822137	-5.91371549091757
xSux5wVcelSS0aXdeg	6.7122224744337e-05	5.67812727588509	0.000502000376431913	0.999604477638666	0.999837930087611	-6.22279994376274
f6hI_uop4pEr.kdSvk	0.39404051433946	8.83862957701183	2.53393819597364	0.0198258178276846	0.302300213830027	-3.43063067602242
NpYo0daMkU3EOpL3XE	-0.197857995413349	4.85477838591491	-0.751114838267281	0.461405201684395	0.832649551083422	-5.94204624186374
THQpKh45PpTooE6fXo	-0.10736785858	5.25586731611903	-0.485527913091194	0.63262326534554	0.903220387855839	-6.10449144600531
cXCUQV9_.tTrtOcO0w	-0.108781391171175	5.16446701243408	-0.655745091379966	0.519524707608933	0.858149155455856	-6.00807709265887
BiAQCcxFuDlgi5nklc	0.181011326907412	5.51399900002662	1.11776163115364	0.27702864083889	0.727601951064744	-5.61172125855046
rI5Hr3_x9Ig4qx9AFc	1.05646735543479	5.48859233922873	3.85255740165175	0.00100574302598296	0.0766901440317037	-0.699911579834121
HriunSSqCE70tCkFF4	-0.0134972078358537	9.17242062309474	-0.123385241411625	0.903044105451976	0.980128584972099	-6.21511567948543
Zqen5fp._C3fvwmVLU	0.0535445309062554	12.7283990346506	0.489948358125975	0.629547212663721	0.902588949805475	-6.1023408503984
9sPN7Owg.nPgdHQMLM	-0.248524652352887	4.5939188937138	-1.23276909603794	0.232078001941124	0.689892103523488	-5.4844663959462
x.kv8AyPzj.z8IPd.A	-0.4520952124366	5.15828365358372	-1.99668815880019	0.0597718549201067	0.45546100399187	-4.3952831469035
NgKfggqMR7qq45DjR0	0.0677647133337646	5.46643639906139	0.389387598399367	0.701139719094991	0.924163573609311	-6.14653927818262
BnAyfel3igdIenrSeU	-0.0635249638444853	6.09913099892498	-0.455927639660109	0.653395715851845	0.910883182891817	-6.11840165320208
ELqHB559fSui7zzKdY	-0.0296305628796871	10.2277787017603	-0.279801507437417	0.782527657107005	0.948251117828855	-6.18334822859404
rU.k6L9wb.Iuj7l.kk	-0.0677429280513436	9.52584169577534	-0.610504115142041	0.548461983392832	0.871132061996764	-6.03640837091755
K6g8XsKTcCgIBr_Cro	0.124911423031519	5.43328965866536	0.788028073811853	0.439999479591123	0.823958822137	-5.91422163591332
900eggU3_uzuhe2Wnk	-0.0890324334952495	5.54120340672291	-0.544622879816043	0.592085668245246	0.888927525245211	-6.07417403159155
c6hEeVNkivGuiCtYp8	-0.129207697476363	5.06977541170646	-0.599061905632439	0.555914550877118	0.874527104234142	-6.04326559476276
oTqfiqHn9Suns1Lb9w	0.224499282502802	5.11845632414938	1.1293652322134	0.272221293800826	0.724884535772473	-5.59937296251323
Bb0J0CJAp.kaJ0BN44	-0.0439388671620797	9.39040012275742	-0.257880307476064	0.799156693674919	0.951926641901757	-6.18927750917981
9m.tIAPX6FmkmLieIg	-0.137389760722457	10.7372694117183	-1.26203886696003	0.221577516615592	0.680678714222457	-5.45037944266431
lfeQl4OiQ3pfC5ULJ4	0.126807503400583	9.2574872677384	1.11376141896719	0.278700282047024	0.72892524261168	-5.61595228997714
KIy.VD3jP0D9HVKtSo	-0.02342064540599	5.42997157120194	-0.126104881808688	0.900918756485596	0.979453378951893	-6.21477333202092
ENeHlM_ceeaiejGiqc	-0.210184808393365	6.36407821810955	-1.36691384309443	0.186950586006891	0.64871418792886	-5.32275945918105
lje5XeS.rXdVJukMX8	0.029436573734565	11.8184049119604	0.240633775144044	0.812309372373824	0.955378833750092	-6.1936048651085
utJb0Dh0hBK13u3Buo	-0.0485221911140052	6.42297325928457	-0.335610725600427	0.74068928134796	0.935490635151801	-6.16609136128177
HXVFB55OLp5XB7s6sg	0.00714528715319682	9.42236993931596	0.0596492111242121	0.953032085341484	0.989919737542629	-6.22100357983789
TruBBUhefQ5ejlU_cU	-0.250005867943631	4.60747383563832	-0.91996773266203	0.368646338355865	0.783680025856256	-5.8046431279544
9eFlAj.BUiAzll9HKM	-0.0948041883532502	6.84427516668607	-0.698285269482801	0.493107224510443	0.847991431000208	-5.97967418154923
9ksCg.pRNNKEe88l3c	-0.0800713010868389	8.52809371939753	-0.719824094298377	0.48003237358452	0.841558478113381	-5.96464667015039
6ClF.fSzL5Ik9AXxSg	0.0565493792331425	9.65607940414514	0.546344884127298	0.590923860557254	0.888685576446407	-6.07323995476073
cfUjX9rkP0ie5SOchE	1.6098158137134	10.4196896588943	6.51941058831912	2.45744139312806e-06	0.0017600016834803	4.87809956447119
BLXDMysS_IAq9NtRHE	0.0518309428108508	5.03887892779639	0.345021083500288	0.733711274224175	0.934314732884903	-6.16287661220249
fUt9Eth4A9cp396H9E	0.130362572890745	10.8930029168285	1.08273657949269	0.291916404652404	0.739246554954095	-5.64831388595927
N66dEFN7BCF45Xfeu0	0.0476966298672011	14.7478123443663	0.440274765978618	0.664499909401371	0.914007187030052	-6.12541152089109
Er6N6e5hICZewXgzhY	-0.234891690355514	4.94366568909451	-1.19644320753728	0.24563366115118	0.701728537031892	-5.52582083497675
NZF6Cu7VEjTZv30SQA	-0.195590876379259	8.78151940129126	-1.85124871037947	0.0790863021922838	0.501138241984127	-4.63167841567989
Eh6kqIo1tCY4PIQoEE	-0.290421758011052	7.93072367581631	-2.05115820165547	0.0536989650989168	0.441851522941679	-4.3037398222011
K9Mw1juw..OwwD99Ag	-0.185330071481374	4.93672056265613	-1.0522068081857	0.305358644411788	0.745610137347939	-5.67936906962713
leOXkJGZkSner78fAk	-0.443597317609446	8.30022345999825	-2.88394575797989	0.00923059773702475	0.214659429907986	-2.74208031939351
QuXFGy4Nc43EIdiVZI	-0.627878315967193	7.38184376281561	-4.76032901489757	0.000122097997320532	0.0221359556209899	1.26513125583338
lXpUiIIn8tQXnkfejc	0.289362568795395	5.61321895208483	1.83471953224387	0.0815959143247732	0.505114834096576	-4.65777201683606
HyTI.6jLPO0hvnx3jc	-0.302989403171916	4.64732628079139	-1.03701815814447	0.312208639842647	0.749284721510509	-5.69452469518649
Zyhjt0CI72ponvXmCc	-0.172024628694897	4.88519357019622	-0.747758758121204	0.46338202377607	0.833160359989761	-5.94451369657565
Qt7XZ__gp.596cxHnI	-0.194099309153956	6.84397354470835	-1.31432881865647	0.203736559814686	0.664263035393407	-5.38780929962508
fJ1Eqvjnt.el3spHBE	0.0500865251016381	9.80613675872379	0.432774352312374	0.669849173136299	0.915005538381774	-6.12868542025565
HV0boJ7vN33ix1KXCU	0.307494394344378	5.21477186779393	1.79173975387259	0.0884494108166124	0.513530164879008	-4.72485342166508
rSQPcC7Xh33X7ASP6U	0.483476392849314	4.98142130596959	1.93004861979401	0.0680303812711825	0.476423759954443	-4.50508515918981
EN6BX9_BQqVHkddx6U	-0.010986331055579	5.33945341537147	-0.0665396768545834	0.947614487652756	0.988757651224404	-6.22056460965522
lnpISq79K_1QoJIdRE	-0.0609228943887235	7.78773186496613	-0.588607371165991	0.562770079978347	0.877478522952006	-6.04942165080105
9rjeesrelu5o4gCQ14	-0.0861953508967043	6.12383780337691	-0.709813001233892	0.486084024223568	0.845727863826419	-5.97168520728913
uX905No54pnqCbJXTA	-0.142073067190159	9.57694668953458	-1.410620721239	0.173851985889291	0.633816235779231	-5.26710244374155
03FiF64t5K5WKJKx4E	-0.307321028859181	8.25258902077341	-2.21690355666236	0.0384866668215151	0.392924861864312	-4.0158565021885
0rgkHAkWzCUkKZEiec	0.0316075739966554	9.85060561491241	0.265868934246804	0.793084823895404	0.95046640796755	-6.18717230595357
KUcqL.Ezy7vgq0bQUw	0.240034080622583	6.06368829778928	1.34464990443386	0.193918613671058	0.655588293054227	-5.3505582482107
B1UoOrAgkN0qnoiunY	-0.172996628295681	5.37134493708496	-1.26836678389035	0.219356291645379	0.678386691672278	-5.4429211117505
TuCOp9tOr5kurOmlqk	-0.216764667935778	9.68005173223118	-1.35071958216249	0.191998893737125	0.65462783480296	-5.34301692542439
c1XpYZRp64UpXR7XJE	-0.233102817358811	5.93024073061388	-1.72238285141608	0.100562138835975	0.531061504658454	-4.83070608249885
W8zFCgEcQM4.U53Ex8	0.221935227844339	5.25226044229806	1.30193708432953	0.207859517497078	0.666915053715857	-5.40282958238969
coceTs8wQQehGH1C9U	-0.0948265696018789	6.30148435188401	-0.614485303810606	0.545881458258602	0.870409272330062	-6.0339932169113
urF_xHzx7dLb5_i2wo	-0.0550996346190763	8.90625370915884	-0.420172508236169	0.678877379806053	0.916531561330547	-6.13406183134832
WUuGHjiSPsQSw8bofE	-0.0950494241569407	5.63051778680338	-0.608743841509311	0.549605022573254	0.87134934904393	-6.03747141286448
NVOlNHB51g1EI4Ibac	-0.0189560428599846	13.5100152192291	-0.191646992747017	0.849967561015903	0.966563386721036	-6.20427146444995
xAkJyo56Ivp1OvCBHI	-0.0146137315913531	5.77149125624929	-0.0842369118273389	0.933712710004533	0.985890434687368	-6.2192176194558
cuz4O3it7fnSqdBUqk	0.0641956498657027	4.97830079557357	0.414708001423463	0.682807842216828	0.917927063225842	-6.13634471781837
xDgpIynnXoROPqCpCc	0.00475745315041753	4.8757877938179	0.0220760911979388	0.982607895168329	0.997317129399658	-6.22255398045222
WCgvoIO7ngt0.ndI.s	0.0960613977646894	5.07048058134324	0.468250939876304	0.64471116648816	0.90749075079241	-6.11271435017394
foSJNpUrrh4DnvcCKw	-0.300267514564068	6.55097383894658	-2.10492335418712	0.0482543249661091	0.425967498678841	-4.2118571717435
6Xiig_M1rUa9x.Xh1c	0.110961245581902	4.84038017233125	0.461436862809506	0.649506873395446	0.909177486586595	-6.11587743415389
E_t8j_iEiGrjd_L6KU	0.0409637658060216	6.7101423359712	0.319995301504657	0.752319093666098	0.938292479419304	-6.17123195971205
9A10MSBHpUOFTsQDLo	-0.183095796059713	6.38970235232088	-0.960300787277892	0.348467959990551	0.773501271903354	-5.76804623478295
6sc77PzFDw8fgEuMTc	0.0158419222111354	5.00684395414808	0.0912056276512374	0.928244263342979	0.984708835981751	-6.21860050101048
6oXShSI9SfXqDMp9j4	0.452612491963719	9.07752654835829	3.82064897632586	0.00108322894850294	0.0798630974539509	-0.768896545860521
3pJSpbck1ICYd9O3Q8	0.0383605676301337	7.53273924187982	0.305741459382032	0.762988069725163	0.941386293013201	-6.17571277825857
in3rs1QrET.yHsFEM4	0.0433263323897046	8.45963249806477	0.455371486626556	0.65378885891573	0.910937065963103	-6.11865482341911
oCVCDSiEq64KK0eIK0	-0.970853223765725	10.2095762242624	-6.28143498923206	4.08181296301778e-06	0.002439310411876	4.41340391773801
llLPJcjd0ik8JAkJio	0.0515962405862052	4.80828827749118	0.30490866907115	0.763612937937484	0.941577879171495	-6.17596832395881
6uUrH3pRN_p5LXeH3Q	-0.222488521179923	5.14817274071312	-1.10244213986239	0.283470485405013	0.732331272156655	-5.62785251676795
rltFoDfGpIbs97e5mc	-0.193375370810353	5.44118372392332	-1.17517731215901	0.253842416626186	0.709714784032543	-5.549536920401
3mHSeQ8eBDycSNKmlU	0.0857061791571669	5.57664787069668	0.389181933191059	0.701289409063899	0.924163573609311	-6.14661949769347
0qHxHHCC0KDuQSVUHs	-0.254776812851828	5.44791137563195	-1.16364982804763	0.258377215793308	0.711868265750179	-5.56223889881121
Ks6Iw3pc3.3QURdARQ	0.214860536870935	5.09249294523566	1.44295026279109	0.16464613870726	0.62315305157136	-5.2250218845421
QwLTFeH_gAg7l97gS8	-0.149407229609393	4.56260792721424	-0.713948733818002	0.483578621550418	0.844594565213151	-5.96878880858668
QpVBXhTl3EKq0eQ5M4	0.356932351274549	5.77731221647785	2.45840434072454	0.0232857709697794	0.325203509027403	-3.57377857698976
TYGXKNSDJWCCAdogCs	-0.0569175211089642	5.61662759161876	-0.39304680711323	0.698478519609639	0.923398763960835	-6.14510503509141
QyEnWCXdIHVt53f53E	-0.0907953161468052	6.95186023739776	-0.780459105067181	0.444338044948044	0.824421541510297	-5.92002913025963
oEitOowMQWHcl0L0W0	0.237458316953197	6.14590156397423	1.60048651895202	0.125302526113722	0.575595495704296	-5.00926044172118
9von140BQIAXL55fEI	-0.00298966460450853	6.32407564991701	-0.0203310589568906	0.983982468348552	0.997510178192301	-6.22259134747029
cXk5JckcJK53pF4e0s	0.1794333116965	5.25653014084639	0.936141882166929	0.360462112784376	0.779434105706841	-5.79013912903535
c0TU1WilMIKCXdQhXk	0.196559099128922	6.34911216792878	1.03087865967717	0.315008253781217	0.750829997126527	-5.70059501098236
H9E1NVopTCCgl3UIV4	0.0435462606358468	6.22909507445858	0.285031021495035	0.778576070360005	0.946999515686997	-6.18186288705341
cgTpJPevAP7efP1CwE	0.119536222666312	5.16536380318898	0.928709844003827	0.364207415071199	0.781183586307576	-5.79683240095505
fClK.etdp3a5Lu5JKc	-0.406208522846636	6.56964142372627	-2.95636119840013	0.00785394837360594	0.20018037329716	-2.59518049057955
fMrp4JTj1dTvx3Wvro	0.298597501182833	9.85557462171488	2.73534249162356	0.0128148963787036	0.247290362384379	-3.03907886832045
HXNEqup7tIFE51d00k	-0.174558986970201	7.46839401436758	-0.708112377390527	0.487116442649053	0.846526251504898	-5.97287158327685
NEp5EqKSiI5EqobCNA	0.125824199982082	5.47200750017763	0.64115179421011	0.528765500995459	0.86337795549511	-6.01742783063894
3wBQxudRhB1XAuRKpI	0.333182758050975	5.02142443635152	2.05424473282068	0.0533720397992279	0.440818469304627	-4.29850551027496
K8Vwnjd8vyi8.q.4R4	0.160421161174252	9.30531239605579	0.787312069121636	0.440408772459459	0.823958822137	-5.91477325930531
TqeLhOpIvxNZNdwHqQ	0.268951095850457	5.51629355292115	1.41959080033762	0.171257130267659	0.631026807648528	-5.2555039785447
9c8FCMyAMwAKlyuN8c	-0.391638787849192	4.08855080690778	-1.26495310105422	0.220552415122143	0.679886685627843	-5.44694852506816
f0dKCLqf56NfdIIt3M	-0.106263364850385	10.9143354355314	-0.792173886484953	0.437634215369819	0.823402583332602	-5.91101839229653
Wjs14yKgopE.HVEWVI	-0.153873079630081	5.33717073085433	-0.694176108011478	0.495624798964704	0.84837719355753	-5.9824918793596
H1Ve4uKE5eyVfkhDSc	-0.135640911567721	4.86755583621738	-0.71712682191611	0.481658493298992	0.843017184464256	-5.96655224502345
BrJ6oHArSDafVUolAY	0.330733992893606	5.22191293476579	1.84275593037075	0.0803671899661998	0.502725336066562	-4.64510574603443
rtdOzU2XnlLUN3kEqE	-0.135256038447721	5.04447300709992	-0.753246033708214	0.460152508183243	0.83230240055017	-5.94047393979004
BnusvUnvu7UnvkhVLk	-0.0770283580316254	4.94946465426313	-0.479565320624844	0.636783311861251	0.905256736274539	-6.10736218455251
NulKKP0_r9.eHl91Ho	0.121360470598661	9.69328785569349	1.27666579780051	0.216469315669731	0.674746725468836	-5.43309189639981
TK5EvQV5.B0L1_iCqU	0.0109157177430426	5.38000606222342	0.0679029284969413	0.946542937696097	0.988672216485514	-6.22047208311783
xihyJQfFerhSkE1e6Q	-0.148429275894262	5.55533521235252	-1.05206851017315	0.305420528106862	0.745690385820621	-5.67950795241401
rpXSFPRPu0BJeIXeSU	0.154992383498375	4.89155456504964	1.04047401502584	0.31064055617017	0.74843351042245	-5.69109362330235
WVK9edDlAu_ehNKJJY	0.318783869508606	4.85086296679834	1.50997355684355	0.146821099068785	0.602020389783081	-5.13536586473383
HzlMlItLKF5M7aFTUI	0.000476929252829855	5.03175225857887	0.00321990510067936	0.997463065222546	0.999719504934816	-6.22279483570745
ETjoIRRd5TlezViJ5E	-0.208111492649329	9.07329102334415	-1.97138477110352	0.0627962031390887	0.46316705857209	-4.43726458211357
BpDuuinfPlcFB4w7n8	0.017670706744776	11.3642297598685	0.184962954286619	0.855136772456003	0.96854384430268	-6.20554022820058
iiqJu1Eid7l5177e3s	0.558745908150276	7.53514934123461	3.29834406758409	0.00362059438255854	0.145354712842951	-1.88575531117008
HW7T_iJyQBwOO07ZOI	0.100927687184998	5.94842747518074	0.518267290919131	0.610006690826533	0.895222269227265	-6.08811307174684
o9_gSAJXnkWIRDnpJ4	-0.100807685941528	7.59897667947916	-0.90742587729765	0.375077691359878	0.788343432933236	-5.81573065814052
xonqrdobnqc7AVo3nA	-0.408617627642141	5.55774094492613	-1.56064486281705	0.134425853515323	0.588292224389267	-5.06546767522804
Zp_gcbo53tDTOt0Qu4	0.0308449408627939	8.30648002890495	0.252504090957773	0.803250366828148	0.95313652920128	-6.19065837400014
HZ_XooR30eM5BWdceE	0.183821943376123	7.39168806260272	1.13017484543917	0.271888181053208	0.724793656917377	-5.5985072268739
u1f4Fv3kkFOll9uGdc	-0.136075864189446	5.368913891527	-0.693492413775507	0.496044396511352	0.84837719355753	-5.98295916219286
xcWST4CUY_VcR7wJK4	0.0986348038722111	4.84140584027715	0.476120179039231	0.639192601749948	0.905705191071353	-6.10900509186684
3NKAGJeZKKFWKFyGnU	0.10846715213874	6.1280580523901	0.66090199198473	0.516280826157548	0.856925400286406	-6.00472467125306
9iBHU7nYg3Mdzp08o0	-0.230764376516974	10.1405865534534	-1.7023820240153	0.104309687436602	0.538458424680266	-4.86066799447937
WJQTwE4mOOE0d.Vl3g	0.607291114247285	7.36555717397127	3.75920483625356	0.00124953340506507	0.0840556542145473	-0.901574812294039
9hFDQPnqCLPWIkF3yU	0.0962540906963643	4.85317933996265	0.434642543046741	0.668515085092477	0.915005538381774	-6.1278751198613
rLuj9Qnu6l91zSqX8I	0.243987428644388	5.50654884225558	1.44222462140464	0.164848345742455	0.623401380684039	-5.22597480004493
TVFjU1P4yWBKxJRiEE	-0.136795470452964	5.20594907127987	-0.683619296883211	0.502126442382012	0.850569755431152	-5.9896582752578
0TuVNfr3hyDAj3NVFk	-0.212716377729321	5.27884042019635	-1.51549173411398	0.145427050834625	0.601021291135298	-5.1278412567514
x3IBLq55.nWr16vVHU	-0.148033561327544	9.26152198379554	-1.07361320110764	0.295887855364277	0.741374379455484	-5.65767674731815
c2cevCCoDyoLae6vlI	-0.0774847496522666	8.08612182799837	-0.589760028414867	0.562012076942312	0.877324075419895	-6.0487480433262
ia7pDqIegSCUgjopF8	0.0426917530286761	5.95944078208231	0.246824034643877	0.807581719601832	0.954340400973093	-6.19208588335247
TCfOrp.CTe1W09JZXU	-0.0824200874861032	7.02943421430109	-0.536890039605011	0.597316761672226	0.890443247356325	-6.07833334872895
Wd4pWArfcT4Wg5dQtw	0.0660067514765518	8.26090155233275	0.606797294216678	0.550870490405491	0.872033449882948	-6.03864350894362
i2n23u914v306Ui704	-0.294080072676697	11.3882289936381	-2.52819396745625	0.0200709779345815	0.304465123958052	-3.44159194949622
39_NfHu7OGdHT6NSiY	-0.120586186820066	7.76272533876848	-1.00397545068191	0.327485307391277	0.759981788765378	-5.72681405549479
0QKCe.3QJ1ntR6wyKA	0.087427423770895	6.86465477836391	0.522954552123308	0.606800555217337	0.894159187549557	-6.08568314207383
645eBEvdXwlKcjR6sU	0.158617088206591	6.18243871990691	1.12691463704442	0.273231416449057	0.725449689423513	-5.60199012696313
QqJQS1TtdeCHeKj3P0	0.0652631796578206	5.44153276937774	0.363249218149871	0.720262342232469	0.929425600499535	-6.15639994509708
r0YqtJyUERJdcKl5SE	-0.0567861875786738	6.2601199713028	-0.410916477246998	0.685540439515212	0.918219960880044	-6.13791144064292
l6Fws33vr8U_Ld9XiI	0.185526159065231	7.79275444694308	1.27767046606929	0.216121829093856	0.674418497252503	-5.43189832058053
9EQovalc0fQbXp.1uQ	0.295487489555023	6.17608000292343	2.0888737099746	0.049824993249006	0.430467431789132	-4.23944079045993
f.dZVKvUoTLeKQjoq4	0.0413790119103949	11.7058376028344	0.409990771070776	0.686208282444161	0.918451472660747	-6.13829181121865
WAI.15O0FekIHKVU5c	0.0705098330292538	10.8622106090867	0.701317909464673	0.491253948014397	0.847516126359581	-5.97758453373057
onuIj3zqKLZetPrh7M	-0.194389314116174	5.05099827209993	-1.41950585035825	0.171281557285119	0.631026807648528	-5.25561409903707
KSBdAZJASFCi_6Sat0	-0.262703914960583	7.43443409163261	-1.25692576985825	0.223384960814425	0.682315860935253	-5.45638290584148
BgIeoeCqOOmEvdOuKU	0.301469547819022	5.64149912540454	1.75302401383156	0.0950452196767455	0.52290349126032	-4.78431200868499
0U99HWV3X_MTH9gOsA	0.492248757521374	8.2955596212407	3.27667659132066	0.00380449264113506	0.148500094095894	-1.93135781724047
91v.EXMVQBYIgGd9oA	0.262862267911512	5.63081490544891	2.20983061816044	0.0390457055224928	0.395360134156077	-4.02841492131214
NgirgBLukHi4SdV7IU	-0.362146865250177	5.50685523351457	-1.73403551640443	0.0984324876511144	0.529159329162207	-4.81313251243881
QIq4AS7pB4uEnVeyFM	0.240199397268365	5.41314340977531	1.58125936734642	0.12963845253112	0.581251971647242	-5.03652102490631
oekqiLggWILOwfiiV4	-0.231727803048109	5.50808457983717	-1.34824485658679	0.192779776545208	0.655099433732109	-5.34609505289586
94XopbmL5JmoJhHtP4	-0.209315187667217	5.21835163632181	-1.21909173487633	0.237113373076456	0.693106853366588	-5.50016126549662
QVkhhCEgneOHiDpxFA	-0.156019965617847	6.09033096542271	-1.05048901245739	0.30612793554895	0.746028950151859	-5.68109297625208
HN5AagoohViiCpuhac	-0.235952836546907	7.61508577424368	-1.61062921602626	0.123064689430241	0.571861360630904	-4.99477889041069
W.592NeUF_8yFBeqNI	0.0751889529419751	5.33105913275109	0.450687482214758	0.657104066705395	0.911520519344203	-6.12077506137435
EusMgH4.DrexQtXPc4	0.0843358085641935	5.06404053108067	0.422388283351265	0.677286305244168	0.916423702291895	-6.13312779571396
KUvpBNK5TnpQ7v0iAg	-0.339359175183177	5.3111805342949	-1.97864900518159	0.0619143055033389	0.462047375497782	-4.42524817160825
urJ0ir7153Tx3dS4V4	-0.171268117610968	6.00210712730139	-1.02616485286587	0.317169777362552	0.751615321096854	-5.70523382483525
0LkiSqj3mvXzuU5Vbs	0.331352986540384	8.97507655478234	2.38443800911809	0.0272139052058654	0.343982155472269	-3.71180106763718
uXCd4S2PaOugyIOwrU	0.390613509737083	9.84826256948478	2.62306647344826	0.0163650543437309	0.278867905484651	-3.25904135506622
BV1audHF6h3eY7Ewz8	-0.294110416472671	10.8160968438273	-2.31241864747846	0.0316223076897803	0.36244355071556	-3.84401847001558
c0hOiK4V4S4JYyTIS4	-0.149743638403007	6.97185288493947	-1.19558789817225	0.245959902073302	0.70183830474105	-5.52678175904682
Zb9fuB7B4gCSdErep0	0.163962089815608	9.58266728091306	1.44268778377606	0.164719257810719	0.62315305157136	-5.22536661753008
ulckfTnQOCCJBUpXOo	-0.0125756018885641	6.13371262638657	-0.0767070353561316	0.939625288764258	0.986890654709704	-6.21982936532511
K17rh1OwzsuA8ezMv0	0.193313104870671	5.2753805509805	1.19766280712681	0.245169034282936	0.701558741841179	-5.52444961585417
uGKdQpSJ4mgLquvQLc	0.0992628324488657	5.23071254351662	0.674062656411029	0.508053797895741	0.853580523930257	-5.99605551509811
QoSRBdehWfveOMWMBY	0.168663485117055	12.0044655359716	1.83713269119778	0.0812252416664045	0.504134304244797	-4.65397265261229
uijqIi_nu5TvSOzro4	0.158677249373325	6.89209464683075	0.987579800164242	0.335256604942511	0.76562308421162	-5.74248689561133
TrXyjro8d6edIqgRJE	-0.0685418339135383	5.32559641361654	-0.396501693981811	0.695969573611124	0.922115901635975	-6.14373876305882
Bv3rf0_gIEA65.XtOk	-0.0729882592906699	5.36535000426239	-0.452190389097638	0.656039554591716	0.911520519344203	-6.12009710080192
QVEp4UUD73o7Pk3gHc	-0.153823259532796	5.16162908598144	-1.04843348314759	0.307050293097658	0.746075703493228	-5.68315252184343
cvt37e5d1S_.e4qADg	-0.0635742150647148	8.09291724826769	-0.549401218385142	0.588864588206725	0.888552749450864	-6.07157505293645
lSXo3tFKIo_6l1G8t4	-0.107876387298063	11.1156625967668	-0.864228110132442	0.397796651412084	0.803027461323055	-5.85284740043307
fcoDfxb8Lst59VOLRQ	0.349059858202507	8.1025344637012	2.44002448757808	0.0242092116821832	0.330102891441532	-3.60827983006202
ohLmhdAKrJ0pKOL9t4	0.00164406574383104	5.71929181941135	0.0130998736026138	0.989679016684193	0.998918557397571	-6.22271341705723
HSy7UnKKjIDqSe8qhI	0.0487244490383971	6.52971737402296	0.352510251491103	0.728174724990063	0.932152984815043	-6.1602554463965
99XpRVBqS8VCN4xCko	0.133564407458686	5.33008142351062	0.728283940681284	0.474953106335579	0.837964528620423	-5.95862601373617
WSu17KUufXnCEhU.e4	-0.632639655185254	6.58998621164668	-5.17649409551428	4.70851127639991e-05	0.0109995103881499	2.15248270289545
K1K7XspS59ecISFT94	-0.30589439718132	6.90832060510103	-2.39867586479303	0.0264128798119306	0.340585961800694	-3.68540474163774
NpGqi7dHndKvWtg_8c	0.0634071377642531	8.11910960741308	0.474957518010178	0.640006613333761	0.905705191071353	-6.10955692729493
Kac1o1Q60RF0LlKp.I	0.0161282015648181	7.51631219421508	0.138764864761389	0.891035539830467	0.97756902455093	-6.21308163752582
BdrNTgQknso98EcOgk	0.0190323757332086	6.03791652599805	0.126763235208555	0.900404379788191	0.979341848662548	-6.21468933849181
BPI1IKHKDTPvq1P30I	-0.0976401922406183	6.70522397795597	-0.569640903755259	0.575318482951505	0.882519045869438	-6.06032287092438
HNAOSC0P.vD.v.TSAw	-0.306733897992101	4.82427103182623	-1.47404683698762	0.156168243672836	0.610815122931639	-5.18382621125027
itu4nnoQQoshIo6ToU	0.37738971193825	4.4332790979591	1.64336879334115	0.116069386909775	0.559899466740936	-4.94756254273506
6ISKJzYp6SnOpdoW0c	-0.0372689905366678	6.2234685964761	-0.183034729579325	0.85662925338886	0.968770706778427	-6.20589790387198
iQeX_FEJD4AQ6c48Q0	-0.117491275816028	4.94698857030578	-0.576164038535724	0.570986666736682	0.881314148242091	-6.0566125094477
BpeVUYtfvjHhMlX.PU	0.258051228360863	4.59510754458287	1.08755100789585	0.289836273382463	0.737710253279432	-5.64334485707631
l7v4Lo..PzEjF7AMzI	-0.258381872826532	5.08863229303004	-1.46727430929771	0.157983652601881	0.612878309316205	-5.19285784667557
KXfcfvIN8O7DVyzl0A	0.353009321204689	4.6953365666584	1.58001330527708	0.129923730811484	0.581443767095558	-5.03827901419641
93g07gXUVtTR9RdrlE	0.167836628784065	5.48502758055591	0.999801137604983	0.329451827910794	0.761384201293589	-5.73082639291944
KXcod.s4Aud4IGgUyo	0.251466843423004	6.70544179631767	1.06976322079615	0.297575408488893	0.742047090920823	-5.66160673650981
cft1EfkRYIOQbXjwXk	0.230913203338529	5.32293816840222	1.33045850406284	0.198466272653549	0.66009569441766	-5.36808084609453
0ni25olOCSgpihAKPo	0.212869107786469	9.00931402985176	1.50069176462171	0.149190752104984	0.604757056667139	-5.14797390728869
HEtJFuxKGLiCetAnVY	-0.0916643316005248	6.65362658210128	-0.639095657145033	0.530074702730922	0.863794897205395	-6.0187291182633
ETUl4orKCieFGIE4U0	0.149711326007389	8.67403208594005	1.53723678273514	0.140039528360736	0.59497333797971	-5.0979808890842
WNSXiisoKJ4UYgThTU	0.0629495816041439	8.36906430031936	0.541446228978528	0.594231860356534	0.890014344907726	-6.07588965962712
E_59ehSegjqhuSHYuk	-0.388936965127792	5.96802961357524	-2.29819486736947	0.0325674743992667	0.365007871799165	-3.86986735376955
l9COezXXlTtU31WkKk	-0.282495646007616	7.2640045355826	-1.53256127205778	0.141183768544022	0.596152889555662	-5.10442931474929
uqQlclcf1NVQIdKJ7o	-0.443051286095309	6.76768132811195	-4.18573743552621	0.000462934534624526	0.0509501070771586	0.0224185492678668
66KCF65UTTcXqp0gdc	-0.186072346306733	9.0277076673615	-1.12648945622892	0.273406954450408	0.725630532385972	-5.60244370153815
okk60SjZ5CSKRKn94I	0.0122742731804515	5.42587133510593	0.0744564127963433	0.941393225607301	0.987210519705973	-6.22000110698268
HuJ1Ifs.XfGvuTmv4s	-0.0113342043116631	8.79887063863503	-0.0897681682355556	0.929371967855803	0.984949538416734	-6.21873180599509
WeH650SkXR6o84Uq3I	0.0256744793059034	9.08561374477593	0.186559958719877	0.853901084296218	0.96808859803935	-6.20524116456818
Qnxeyz97Exe.UkH0u0	0.160853117873676	10.6172945690435	1.34289312585041	0.194477071108443	0.656026734847069	-5.35273573954112
Wn_k_gjiP.nxeyz97E	0.281900722672047	6.51023542301825	1.03971949633908	0.310982438047382	0.74843351042245	-5.69184360002147
ExSl.XBPRUXSMUkHVU	-0.192181660209353	6.77563086238159	-1.53124775580824	0.141506614835758	0.596152889555662	-5.10623815245127
EKeSskZaoSXSEh9_5A	-0.0141496250383974	6.5692357977277	-0.129177699318887	0.898518327308445	0.978777681279714	-6.21437756135595
NPWff4EmgUmXmKgVwc	0.224534453261083	8.8045181590392	1.90692386196323	0.0711240473334232	0.483383931321602	-4.54260661389271
THq0VETXHn3gmoWpfQ	0.207413556808595	9.73261803916972	1.61967312954122	0.121097717009634	0.568997629182036	-4.98180766700207
cqFepk4X_x8gD4DAr4	0.402531929509844	9.10854295078867	2.37692759954611	0.0276454767500895	0.346239557658375	-3.72569132053047
HUJLSCHikoo2WI7SJ4	0.0853965821881222	9.04802966246353	0.700705317435022	0.491627984080897	0.847648545866373	-5.97800733497979
BqLslf7RcUn5Xu3_SU	-0.0850286750182521	5.1219512340798	-0.366769945593046	0.717675255921849	0.92890053410733	-6.15511109619767
E6Py6KriupJXoH3l9s	0.124232125682084	6.34906752176219	0.820424688566828	0.421727442686542	0.81586718507551	-5.88877248624463
0nkSOlXpQ5I3o.Loqs	0.108014506051929	6.36865431846519	0.763416090380352	0.454202954886398	0.82974487820833	-5.93291315735695
9QhURIX3ya3tTJ6IUU	-0.087776883665066	5.83906503073885	-0.563322115823543	0.57953049255669	0.884795926475123	-6.06387805860739
KExQRG8EhHYiSlKPh4	-0.0447124660213638	7.79763187715866	-0.347009134910144	0.732240089121134	0.933716017787606	-6.16218622397627
fTepHPxMBSKYlKSo.k	0.126815568939871	9.45605052668498	1.13715310663978	0.269029453245971	0.722581174636689	-5.59102277097233
ceQNSBcCkqvJ_p4sKQ	-0.0649337802254628	5.87877856738123	-0.421891223102741	0.677643093128755	0.916436025253001	-6.13333774552129
HGz87wYHDi7ZdCH9R4	-0.0129736183931097	5.68376866893964	-0.0883508848878749	0.930483993608751	0.985335933951562	-6.21885922752497
0XSkl7XF4s.XJ6X950	1.0651557431581	6.91167583052683	3.83721778647069	0.00104228011326885	0.0783008897054464	-0.733081924640274
ijovnh4iiUpfzjnip0	-0.0330178427341908	5.99602234188408	-0.218618016591874	0.829181926927135	0.960655847968514	-6.1986962988164
l.iAthbd6HSvPF2pJ0	-0.271832019879563	5.94423601227812	-1.50076794704407	0.149171175427813	0.604757056667139	-5.14787067282669
l9clI4vSS5HV9modYI	0.380928372219189	6.0423315494651	2.09174311674363	0.0495408392716407	0.429939529470905	-4.23451892376226
NB3fAT7lCAY.uo9O1Y	-0.00333375679796489	5.24034404869593	-0.0232385269699815	0.981692267589175	0.997017872114419	-6.22252738228272
xVJw4nv4b4H4Cf1XV0	0.177045388284696	5.6150139444483	1.27239887665189	0.217949950401025	0.676991341105476	-5.43815231495213
BINHU_9u_f.ke.vVZ4	-0.400145109344333	6.84977442834337	-2.25548459212393	0.0355641674996498	0.378110224343608	-3.94694447076533
Bvbvn.5Hv71We7.icg	-0.282227544389369	6.7899561103456	-1.7446747679447	0.0965220262234497	0.526849954364676	-4.79701231483071
cXQoESQsOjlF5VJPOo	-0.153108718133912	9.63175690469588	-1.31038521023067	0.205041663264371	0.665329222258234	-5.39260230733767
iaJ4iFKfUTABiucN6U	-0.0600962423218054	9.45607389398133	-0.446287229251997	0.660225080450686	0.912477505753602	-6.12274730668813
ou6dFNW7z.hLOb9SuY	-0.0456526446836641	6.68430740342704	-0.323961731279549	0.749359165492797	0.937888761764239	-6.16994915500198
QFItGyhREoPSf8gTiI	0.0735955520963787	5.81445936487821	0.389539560733086	0.701029123889129	0.924163573609311	-6.14647997862783
WoC9ukguleFXtf0iRQ	-0.00974858852170531	6.82565146181842	-0.0810906384736475	0.93618275514775	0.986394950934693	-6.21948018779916
6pfhdOCd.IJN7.knVM	0.0505756443548891	6.94342699012004	0.4416331439566	0.663533074758288	0.913609913662904	-6.1248126985205
ESjh7r57e0X65eFLoA	0.225506395302196	10.098556903187	1.92022692332087	0.0693294997600518	0.480122085640792	-4.52105866805052
QXuUUVKNAdAwk6SQk0	0.21383340398645	4.96166403594279	1.08478036622888	0.291032045918569	0.738559202446126	-5.6462068481544
xNpIG6CW4CFTUiDlGU	0.0588287822535891	9.6655389299337	0.583792826176361	0.565941925124288	0.878702871256574	-6.05222150526063
WzMeazX9.wzML.swLg	-0.110397194514727	4.95832204517994	-0.659735752944245	0.517013442747628	0.856925400286406	-6.00548502076355
K943riAgkt0F9keK_k	0.5255268419871	6.21199783429199	2.07592912265588	0.0511252485684841	0.433729122635964	-4.26159211098137
H_RmHkWg.WSiYizc_o	-0.170264913714686	6.1926267957736	-1.16225092212618	0.258931622802488	0.712623531236535	-5.56377295300184
Z_kU1F1HTFEcdQjrfY	-0.145200656421253	6.64071474477138	-1.04850614947865	0.307017652481982	0.746075703493228	-5.68307977478638
ipWnel9X6x_gWG8SMw	0.176133146325061	8.29682647980409	1.47319062934887	0.15639680928554	0.611058052031401	-5.18496984853896
NJeS.0e3z4FP6kr47o	0.196857965092254	7.78507522583951	1.64819494521918	0.115067194027511	0.558640031159071	-4.94054197965571
ip_5KU3F4A.GUYS2hM	0.0488934099930808	6.22475521616608	0.343022240520116	0.735191507880445	0.934314732884903	-6.16356679841509
lkIz3eOUe4hX1Gbt0o	0.105938560161637	5.2899428360577	0.765270067485722	0.453123418637889	0.829416060033887	-5.93152456351003
KUykiVrg6v3XHh8gkE	-0.118418205518706	5.6959624495884	-0.696211730602668	0.494376703813705	0.848132672811062	-5.98109800573822
Bteo8Cm7lFF06RT.fw	0.098522055395221	5.18032123033881	0.5411756957989	0.594414813491182	0.890080849733867	-6.07603531802018
igsEwv9Acs3f9LQwAw	0.330334089690708	4.80690714707575	1.05924517515821	0.302221036688405	0.74431416329135	-5.67227950531545
3rVPoiIZ4NXrsTgK7Q	-0.350581094263432	7.46119230922154	-2.14649430128293	0.044392194168512	0.415118709442595	-4.13980954007936
ExDQDrIO0CvMHB36zA	-0.147893759434321	4.90010417166539	-0.676353909744788	0.506629088666882	0.852353147108209	-5.99452956574955
u4aZQe0VDvbXwi.71U	-0.408966898215288	4.79939429766336	-2.29619805281405	0.0327022277272299	0.365846384809154	-3.87348904131574
3XfR_hCNaA5PhTDSgM	0.0160986053593062	5.87282900081494	0.0788117264030043	0.937972275648921	0.986720350234231	-6.21966413500429
HWmW3IopWlvZRRkdqI	-0.239498449582607	5.35903177535753	-1.20801170708339	0.241253146208465	0.698298901304324	-5.51276588288615
HCejovn3lXvEg3S6jM	-0.148388676996014	8.13575358984256	-0.879200359890514	0.389822882661693	0.798379607479349	-5.84017166489507
f_..FS._kvArsCCNP8	-0.185389766822458	5.2117125682868	-1.02451784898551	0.317927477714158	0.752005006887032	-5.70685014064443
oo3rrv6f_z3tXozgp0	0.197311581188275	5.80460306392259	1.290832831433	0.211609204951367	0.670317354739999	-5.41618817470441
6fA0cRs.3xWX0YkXXs	0.428181141441324	5.08060890780007	2.8523008520275	0.00990242605114676	0.222044190433088	-2.80584551002293
E4nSUXmSUjZwDbppIY	-0.183506770719185	7.13136549376841	-1.32174023991719	0.201301441297945	0.661696744993723	-5.37876912041143
Q5Xe5ZTieVHjjhJzgg	-0.266401367753859	9.49012403374251	-1.83127832313244	0.0821270557568042	0.50568390698817	-4.66318395905226
3dO55254LkvF9R8Hp8	-0.0444550701722343	11.0404833809503	-0.47676908419793	0.638738488426117	0.905705191071353	-6.10869652823962
cwgiuu9ituiteoiqlw	-0.0715012628525649	5.78428482742151	-0.362999089893832	0.720446272214536	0.929569585112318	-6.15649104424675
6p07nnbnguS8X1Hwek	0.00593192055825753	11.1897395666202	0.0633583714695045	0.950115466893531	0.989187146615472	-6.22077323551034
HJpUhRjIB5T0d3jYBc	-0.2310129591749	5.15897660046306	-1.17698039296357	0.253138529578808	0.708363366501864	-5.54754033626552
3Sx_8j9McoEEerLsXo	0.283232694871683	6.16655550190887	1.58794103742708	0.128117644859778	0.579619563373541	-5.02707618461394
upd3Td0jTtzdKpRDCA	-0.160297744490869	10.5195581683268	-1.11778741820794	0.277017888651932	0.727601951064744	-5.6116939403914
H4lKKMOo0qgoi6L6Xo	-0.088539430401598	5.22968498533948	-0.327009749404365	0.74708729372967	0.937351798592418	-6.16895275885504
WG6vCnt7X_Sy0Xnuco	0.054596841035671	8.30254673365788	0.528454030951813	0.603049226543191	0.892298956324085	-6.08280505017759
63QKNWhNJdRN4dxWio	-0.230365870182929	8.05520165984902	-1.85610293583576	0.0783622406016561	0.49892590031857	-4.62398455519436
lqukgK379TofvQWqBU	0.368110701099492	7.59098515567983	2.24087442964021	0.0366460647201003	0.384095174952995	-3.97312135598537
0fuSEFqH_U95n1OahY	-0.278000987363142	6.23122803765189	-1.50796119525702	0.147332209613252	0.602577716127921	-5.13810456853847
K0sBAVMqJMfgniZFXU	-0.129651216188758	6.80439016799199	-0.996960764231893	0.330794630851574	0.762691252156696	-5.7335479477115
cS4_qoSSlKj_zqh_LA	0.0151004079464737	5.3120163716436	0.0738293041899559	0.94188589553488	0.987379833458158	-6.22004805023773
Ho4XUgonq4TOt5b0S0	-0.0540391588503243	6.39897914036775	-0.411254158994544	0.685296887687231	0.918219960880044	-6.13777247817875
Tv4fomq_iE6r6e14BE	0.156511631066002	6.04085157366108	1.06413991021743	0.300052692139069	0.744032015624407	-5.66732441048643
fkXUqy3Xqki5RReLNI	-0.135138732412809	7.19236197216532	-0.913678150829466	0.371862294587852	0.786740110655691	-5.81022080928642
9SXh1LX1_Ls17pcTu0	-0.00569218822495365	12.318513393189	-0.0596667712460943	0.953018275687433	0.989919737542629	-6.2210025220433
9Xea9W803yqkglDq6A	-0.0425920921818292	5.59676766265058	-0.27084932903429	0.789306203450707	0.94930270102372	-6.18582758890699
6w9II0cqkA.P4AsUL0	-0.0407556010418018	5.5864588499634	-0.191786180831865	0.849859990552334	0.966563386721036	-6.20424456690801
Tipfmi0eBBKPfl.f1I	0.191527475401887	5.36726189923207	0.871633626861087	0.393839537782447	0.800608702032714	-5.84660289920533
flxIHSILSOiPo1eYHk	-0.161508323365601	5.58983055495142	-1.03804541217323	0.311741940977973	0.74903832210589	-5.69350587279006
xrl_ezdfQFxEWE_juk	-0.0879840667921487	8.03668500844518	-0.733992881612655	0.47154350116262	0.837096270821154	-5.95452551062975
Tt9uNC7B8DB659711E	0.0111876472559856	7.10942105152079	0.0888129412416495	0.930121439788181	0.985134392805082	-6.21881790872594
i46V4UoDRIlZVN0pd8	0.0420901332127385	9.1409060040349	0.280272044841746	0.782171854712358	0.948143932066923	-6.18321569835287
HPC8tMvuAESgReIB4I	-0.0787770625153544	4.71405126617507	-0.366959226080441	0.717536268032273	0.92890053410733	-6.15504145818664
EVCAi7C6EQnuXkTJ7k	-0.0057844560979777	6.6769768446035	-0.0363778990591317	0.971344761650254	0.993422342727939	-6.22213185586229
Hz3ADhz_w4roLCwxfc	-0.429263341065006	4.73834118498892	-1.71156167478944	0.102575112208343	0.534096098626529	-4.84694833626156
ughNQQgMHv_LS5hJ0w	-0.05461238885783	4.65412410712628	-0.219567292689119	0.828452597538986	0.960575430101183	-6.19848678343136
ZQnp76cfgKE9yCofR4	0.219930098544083	5.36052958723727	1.22949208188311	0.233276941509403	0.690363621098823	-5.48824039733561
xE5ETzY4qJFSEuqU_k	0.0334184985679086	5.90226308204532	0.193813870473487	0.848293248355449	0.966216894090863	-6.20385051817681
BlRzSiO2WxUt8.c.vI	-0.210976290058138	6.8559024692978	-1.60086754089248	0.125217845871701	0.575595495704296	-5.00871768354686
cd_9_AfErn.q2RXpco	-0.0784163361907157	5.62977021642154	-0.556280300515114	0.584242752644215	0.886405333442089	-6.06779484569125
rtkV6XKHjgDAIoIIC4	-0.0421261318311582	5.34411666681901	-0.275246633379977	0.785974401261006	0.948725398418968	-6.18461972292358
ls5L3qwN571wFSeuUk	0.014536750676107	4.82664243353938	0.0781183109505965	0.938516849016654	0.986720350234231	-6.21971906577748
QXInKSIgoUhJwqUung	0.00756920690897475	7.86012553028404	0.0593387952523606	0.953276205501797	0.989919737542629	-6.22102222742932
rlXqZS40TQtEExJ0k0	0.131848766969744	5.07406078561199	0.587830526864579	0.563281242963499	0.877625459952465	-6.04987491810958
fVcqFMayI4FCXofXec	-0.541542542075826	4.78373009837	-2.81219666096887	0.0108213477696097	0.231017724666725	-2.8862626893104
3EXgqHneHtRVXt_UzM	-0.135233267340861	7.2953477228024	-1.09576621810066	0.286311651624366	0.735099983519015	-5.63482092918554
0F4Kh53h7UVV7flMzY	-0.120503732434325	7.80915560942224	-0.991090585648517	0.33358186323792	0.76421743054709	-5.73915045527345
0gl1tXrkQXggkSOLik	-0.0701421568756343	8.72926996529799	-0.67583250326318	0.506953102071181	0.852588978556145	-5.99487725051535
xsejOoeXSpfQAHl3lU	0.492383447557202	7.77538168930408	3.17854083478223	0.00475809060700186	0.161945237520698	-2.13689637637025
lKfqBBJAse6UJopqT4	-0.0870758231803724	6.71737322391246	-0.453568490289097	0.65506410340166	0.91133031590669	-6.1194734984757
KXdouAWF6Hk._gAooE	-0.296906607982596	6.027031382351	-1.66514139200537	0.111605986581971	0.553122282969508	-4.91576836705652
NXhYpNhdU1yc18kRC4	0.123830491305583	4.79750530619208	0.666381853097853	0.512846222584309	0.856031788356544	-6.00113481376972
Qn_Ai_iLV_z9MclKe8	-0.0950319665754687	5.33920214119873	-0.538696329682558	0.596092821704237	0.890443247356325	-6.07736695062627
xHGofx5h6PvVKnEeCI	0.0395039650416702	8.71111545609387	0.391276653015234	0.699765387618962	0.923640383682624	-6.14580050329296
rTAzEvc.ijA7PgxygA	-0.203136735485124	4.66491781824373	-0.781252430903863	0.443882076738152	0.824421541510297	-5.91942289533825
iiooSo8eNYfTr0B0OE	-0.196771847121998	4.90889945197728	-0.889466778204581	0.384416205960698	0.795147465263341	-5.8313639795575
Nuh5nUi1zsQ7RkXFJI	-0.0781732308163626	6.28187014853202	-0.47557532405264	0.639574011802867	0.905705191071353	-6.10926386120004
NoeZ1Itc7EO0ZFxSS4	-0.290182844321908	5.68703923238405	-1.78976390382292	0.0887761584416119	0.514497280891768	-4.72791027385707
K6fVehQlPSi9OLYXcg	0.1396458072895	5.46931600020062	0.911353438993594	0.373055683523745	0.787465151641271	-5.81227352294789
K8HfyfHt5EFXeXRC1U	-0.136548548835201	7.0719118327453	-1.2567488830855	0.223447691755921	0.682345256690661	-5.45659022569113
ZiFVP_e7nH058CLeik	0.297231215336468	7.94919553199777	2.14787048897456	0.0442692761880255	0.414343102598075	-4.13740977720381
31CgeMgjBz1xJPCihQ	0.228556894973345	5.51753490549425	0.775567062792766	0.447156127870274	0.825649997692206	-5.92375470614524
9d8JO0i1wUE9VdAJE4	-0.136505470075341	4.80527974943805	-0.849086725955306	0.405967412815418	0.807142381055331	-5.86546149017914
QSajol0k3mVav6NUiQ	-0.314986189676082	5.31304199721387	-1.40341701945449	0.175958686292503	0.635929154330703	-5.27637382757832
3koBCVK0f37PL3Th.o	0.298994868176297	6.01632423258211	1.49801081418319	0.149881024301835	0.605484215528103	-5.15160422284767
QuHyETDEjt9VX.sn_E	-0.0783435155595206	9.47676324735745	-0.672760209649747	0.508864672113254	0.853959676380188	-5.99692072934113
cXp0TjsojVJHED8xfo	-0.103672752601003	5.81422119068668	-0.618667264413318	0.543177796381326	0.869798004619132	-6.03144001934139
rilLKQtfo3zkYXyFP4	-0.0214155114347788	8.86976645386189	-0.197550694962561	0.845407598304861	0.965444807290019	-6.20311351375789
rFohJQaoUqN.TQTcuU	0.394738192971056	5.62696237679937	2.28885837633869	0.0332019666184665	0.366993478766533	-3.8867860897345
9lKLaCjQpQrqAkLXDE	0.0550072148729231	5.13897084180863	0.255598892478878	0.800893138649503	0.952445064312892	-6.18986701262095
uvG5wfrep9At1AnVUo	0.205524891429182	4.65318467122488	0.894013159146831	0.382037768294152	0.793792767189593	-5.82743352258011
TqjRX7nFWH3.19MkIk	0.199631040092389	5.95835454465715	1.18031141477452	0.251842017305717	0.707090313864058	-5.54384488103778
Za6f4dc6MUplkghtk8	-0.146323716934854	4.71184764490921	-0.684096300309573	0.501831624147091	0.850236662524838	-5.98933672041236
9XimuirqOskdBP_zNU	0.017296031180104	7.05465063845294	0.0956723083145545	0.92474109910353	0.983942927673472	-6.21817919232542
WuAlOyJ6_SK_7X55bw	-0.123664341290177	10.1181900454471	-0.934329367852895	0.361373103320505	0.779843723343793	-5.79177596238676
faiXXl6dyojo0SEXkc	-0.262414756071922	7.07682072111291	-1.55008203334269	0.136935403402946	0.592492123659031	-5.08018629946901
ZpLr73V.94S7r0nXv0	0.177225827482241	9.10290080978032	1.49320623136011	0.1511246357636	0.606884973082398	-5.15809737719567
KV4u9Vo4Uh4.XgiJG4	0.245763849549643	7.52881310466416	1.74646002935356	0.0962045999257948	0.525658006441239	-4.79430037194921
T4z54chMAPD18AXPPM	-0.0432027351833038	4.63998603743474	-0.285033895578564	0.778573900294784	0.946999515686997	-6.18186206322738
cQSI6vIp9MCEKx1dTk	-0.195742115963677	5.79477737079238	-1.28261470414543	0.214418054507464	0.672431138232648	-5.42601291290772
c1wuo9cje7k7Sl5wgk	0.107166772767314	5.51230251847968	0.696081781511712	0.494456324978178	0.848132672811062	-5.98118710308718
lQIGkjR4oIXoqwBIoI	-0.0064962886695878	7.14974850589716	-0.0526269548709375	0.958555707561005	0.991286818637399	-6.2214016397393
Nu7hHqR3gKCxP8lSM4	0.196865196913527	5.53671098527235	1.13994234683774	0.267893044089659	0.721831393452669	-5.58801995658273
Kjn1Io5KCooqBque8E	0.131069009348975	5.80776794191166	0.524416675078568	0.605802109586702	0.893901625612947	-6.08492081061467
EuqCUxhzLPuwV.TohI	0.396613894883856	6.69087776295755	1.31662425745957	0.202979907049281	0.663610009089743	-5.38501393053935
cGK54rmq_1Izhqlllw	0.0154326274466663	5.44875161407415	0.087105344394802	0.931461387652933	0.985528417013655	-6.21896953571288
uhUqPu1CXLNed.apBI	-0.109552910236626	10.9315502653126	-0.906298429329575	0.375659475184707	0.788935450933556	-5.81672053595916
iKe7T7Np5QJ0vnkuUE	-0.243483475659231	6.55703060400924	-1.29142756383373	0.211407049424162	0.670138321072557	-5.41547513183352
9OWU7a1pW55_l7OILE	0.171249188302278	5.02786814575437	0.792739042753633	0.437312394370762	0.823402583332602	-5.91058050791254
HBRRVeA5VfpIIhCCmg	0.28227182261617	4.95530376050759	1.43491124337497	0.166897546915957	0.625458110412622	-5.23555727536029
fVQHKItIqCeinHGQp4	-0.0285383468167127	5.49705110091294	-0.168075607653165	0.868226224877565	0.971747065025311	-6.20854581918483
EXogJVIvu_7ron606k	0.551470486869908	5.5012951450539	2.85397121976243	0.00986582149342726	0.221804037547332	-2.80248643475615
oilWJVq_WWiSJa1xis	0.271030950602869	5.14884900271388	1.83251340530479	0.0819360778370469	0.505459302595847	-4.66124237738997
HkJHSwfHUWw07wtTRU	-0.0152058119123849	6.54603853115888	-0.103138525786832	0.918888978971079	0.983410759504373	-6.21743003712479
WNmenlC5Rd5ZYxTlLw	-0.455892228549333	7.47518843710321	-2.6625052714853	0.0150232836411265	0.268285165889524	-3.18224141499932
rioS4kefRF5xTt9L64	-0.0489780518247754	9.58442013820605	-0.405570491359805	0.689400888569139	0.919714185108565	-6.1400964706132
ZXrf_..AETvbAE6pz8	-0.247537623917929	5.28155319118811	-1.20979251858526	0.240584117726299	0.698155568598048	-5.51074668273137
QS6jj1c7eisgjr7rOk	-0.109680526494182	5.48692829942972	-0.5838999716355	0.565871236704828	0.878702871256574	-6.05215943716233
ohd5KfZFEl.0Z6kE5M	-0.107073444169126	7.92751053614485	-0.937209540275641	0.35992622266151	0.779334047470424	-5.78917360156113
xXvA7xwYBA530hx.yk	-0.201545464297629	4.61941900575616	-1.10816349730729	0.281051977274021	0.730252038423712	-5.62185086683886
3qBXWu5rhSpUT3ndt0	-0.0048316101182814	8.76550491694054	-0.0438433355903945	0.965467781750735	0.991641619473538	-6.22182946839952
6lHrqUn3.2oDUR1b04	-0.272983961546987	10.1371195236883	-2.10906494624725	0.0478563480545695	0.425671226344692	-4.20471805919855
fJTzI77FO41qwLQX00	-0.138283875977678	5.26858227870231	-1.09215445106508	0.287857372150803	0.73662225472362	-5.63857539070056
u7ENf5dKJwRRIXMFKU	-0.163328379376484	5.36025247967079	-1.37937125347726	0.18313947685619	0.645648941799081	-5.30704170039388
fmTSbcfcLhEAu1X9Qk	0.0698609406197619	8.02722654329188	0.514021397305721	0.612917904153852	0.896432336254681	-6.09029582955206
0SHVfwOIPaOAnEuCKI	0.060328332831419	5.07874563980031	0.39514592034914	0.696953713947456	0.922422819682531	-6.14427632058853
WKDJB2OCge4qf90_uw	0.273906093430457	10.1388404694315	1.97912263514696	0.0618571904719094	0.462047375497782	-4.42446369225035
cogVSiPhzvciPxRZ58	0.150792976502969	12.7684367710484	1.55459466360137	0.135858554830293	0.590978578218487	-5.07390769611767
6J6H0pH3zfdzgiDpd4	-0.0374681094236713	8.12352875050041	-0.360368769629986	0.722381512230924	0.930344683311208	-6.15744528471154
HGbWaGbq.ZJv4mHi90	-0.362999791498964	4.99735676792455	-2.09126244582268	0.049588337304292	0.430012002682651	-4.23534370708871
fRX0ue6guXTwFCXXaU	0.0200666445155922	7.87980884459153	0.155537010153288	0.877970401046573	0.974512681070188	-6.21059195527624
up.gKJF_4iu3VXzqn4	-0.183599836949137	7.11602590943886	-1.3575455911166	0.18985797353304	0.651952593836362	-5.33450245711739
frgvX0_.7w4zn5zzhU	0.133563828040086	5.09220523533522	0.700705444689377	0.491627906364914	0.847648545866373	-5.9780072471873
92FtXZVFihHuO4h5f4	0.203519582020357	7.72716936250268	1.46076236890227	0.159745404668068	0.615107836316193	-5.20151074519426
o9dFILjr0vuKSV1JCE	0.342370846165439	9.98398053048349	3.21150911547265	0.00441429016887118	0.15514726477401	-2.06803721865901
9hbuUsHL3u4c5M5LLY	-0.0698040356773855	8.49507375878689	-0.60957727026872	0.549063675358958	0.871132061996764	-6.036968467202
fQlHfheeENfX8On.VU	-0.327169049509368	4.8782743911098	-1.35974386412358	0.189172549053072	0.651194506767151	-5.33175290728867
T1fqW5_Xp0p10sZ7Oc	0.187519246911836	8.41218808438933	1.34027407089905	0.195311993650424	0.656241148121723	-5.35597763651009
0WIRyAoA5QFUo5V6FA	0.0856262503763168	5.10460658267574	0.535472393134089	0.598278218534663	0.890443247356325	-6.07908960964402
W.8F3cvCp8n9_oTaeU	0.284614161109954	5.24100823457684	1.66632247581566	0.111368088174762	0.552369380781094	-4.91403473098266
ugmNlANa0RN1NKVJSc	-0.132621885981426	10.6282299995705	-1.09214630248299	0.287860866324263	0.73662225472362	-5.63858384886199
0d9SrJwOC1e0nUiKJI	-0.273174194680156	7.4424205103524	-2.26479537733228	0.0348900746407489	0.375448177572581	-3.93021166240163
lcQr.kgEDQIggjZLoI	-0.134602838857435	5.06722528299643	-0.791265448593606	0.438151821178631	0.823441923909798	-5.9117216393669
xR4u64tntLgru1W3SE	0.276944852188774	5.1394119943679	1.40271751725201	0.176164341036261	0.636115068562032	-5.27727205694964
iUrTiXHS.8693HzoLI	-0.13734710939513	12.6602516458984	-1.08130001631675	0.292539176935282	0.73979747052215	-5.64979280602477
WiwTnsiUkuSOX7nrhE	-0.0631816215234299	8.59763158962046	-0.448370715140403	0.658746506179872	0.912056847332225	-6.12181582540059
xneXLdO7AqvDIqO87o	0.191658857447127	7.60153554445719	1.44449069471067	0.164217549020256	0.622356794708392	-5.2229977086373
omzj.FE8kqvV7uSqTk	0.134119786450874	5.11301945484072	0.525751723233753	0.604891132477666	0.893533562028856	-6.08422292818869
uOP8UTySq9Xu5KpOSg	0.380178544331598	4.88190984345868	1.64229122670317	0.11629415900721	0.559899466740936	-4.94912796245278
o6t86i.wT_04tP31aU	-0.281565573972505	5.76730078127834	-1.37421863222653	0.184708242515546	0.646655001079289	-5.31355702440108
ZheNE_.XIfyXyHek7g	0.228902531705105	5.79425344159612	1.74039172752409	0.0972872470318636	0.528392441013213	-4.8035103960556
BlwpABN17wtQ5V5J00	0.180349318457412	4.95793065817781	1.17033544371946	0.255739844353011	0.710898210556114	-5.5548853101984
3oHfrSEBuNJ4BG7n.s	0.0696555720452099	5.83338335874157	0.357355467342454	0.724600881836613	0.931497975695036	-6.15853005117368
6mz18BFHCj1QXXRClQ	0.236714609950819	6.00700094218743	0.776496832017409	0.446619688822111	0.825109453881346	-5.92304832477568
rghu57e7uS7mcoVues	0.19588941070342	8.28330140330463	1.50784726752955	0.147361189351021	0.60260033143749	-5.13825953157605
Be0x6QPOJZqiXXggdA	0.200057783895293	5.51273457610549	0.969130701836454	0.344153074629083	0.770879320537076	-5.75984391059135
WK9EgPiuq4qyoqrKh4	0.224477841713806	5.20155519985257	1.17328339137094	0.254583344713098	0.710123680157628	-5.55163124364548
3ePszd6Uj.Mz8B._MA	0.0636015571301878	4.84679734704126	0.324341103945723	0.749076267978192	0.937888761764239	-6.16982564101034
W7v93s87kBSzUvEfEo	0.511588457294216	6.5867795344973	2.63031630312105	0.0161101914419719	0.277498503268436	-3.24496264882956
fh6D5B_1..fpPmr.lA	0.146575031257329	10.2512063159033	1.22739124675642	0.234048044742421	0.690363621098823	-5.49065533712758
u_eSCEgl6eLR3Ubc14	-0.102678066644565	9.85860835855432	-0.875972587412615	0.39153299267899	0.798737325895651	-5.84292133526054
irHvkfTUgtVq4c71Uo	-0.431391858077579	7.61521822406683	-3.05979712716358	0.00622567548013343	0.181384561012459	-2.38315421841667
Tqknpw3EmQoMcSQKCs	0.0606676196342633	5.41083135391057	0.274879308530064	0.78625255977476	0.948782908125476	-6.18472135967444
69QKHUu6.UkVJ4qFS4	-0.190030941534287	6.11070975535301	-1.53839900403268	0.139756292450983	0.59497333797971	-5.09637559137402
HnkJEgXjoiOA1K769U	0.0401571832874097	5.39990431085798	0.254041224331545	0.802079330587031	0.952714826573677	-6.1902665156007
lnSeQkSBeOiI4DUrvo	-0.566292493750179	5.23344588896408	-3.10962344116557	0.00556297654644795	0.173907309384517	-2.28017052676894
ToXwfe5de6roXh_eCk	0.0926427634496141	7.32937175988805	0.742473050085282	0.466505735737827	0.833918358740617	-5.94837871686322
QrAhKv18fBo.iZ973U	-0.116688851715889	9.29557099475908	-0.840011250511974	0.410916213534669	0.808953559487126	-5.87292307010939
QrisCEq.Xx8Gj_Jn3s	-0.143035257841245	8.91046907376613	-1.37793481461881	0.183575742252105	0.645769452245358	-5.30886003635987
Zo3yU47K4ONfW8BSdU	0.1188149196888	4.95297559577501	0.597116520951951	0.557186900882894	0.875031042522715	-6.0444190240799
KbnkDSv8ztK18k.VbQ	-0.0749917480460708	5.26740781825139	-0.406821173490683	0.68849695895201	0.919176348409695	-6.13958780718121
lAT10pzwsoulq596Uk	0.0235818759266884	6.26089111364935	0.167342982781262	0.868794996128457	0.971811475014711	-6.20866972326229
T6jJfeCw01.0Ds6DB0	-0.101233462120836	5.13011224673944	-0.54620562100965	0.591017777080263	0.88877480206177	-6.07331560228636
K4QIyRE7QiCrdCERek	0.277550603996706	4.96565309084693	1.29508137234533	0.210168381204675	0.66857962002773	-5.41108842923095
ZjqhFKLtIEoV4AvkUk	-0.0487533049836845	9.81501032693233	-0.370192090450658	0.715163947644255	0.928630658800385	-6.15384658899836
3oRWteCN55l4e93IXg	-0.140075673456207	9.84180267697361	-1.27084291407947	0.218491820746997	0.677271932175584	-5.43999407975559
Wqh8qbun9B4Msnv4lQ	-0.264761880112969	5.43502136515284	-1.98880463278629	0.0606998823777029	0.458104035550764	-4.40840037641803
ul1OSoRV7RE3pdJB8s	0.111095475501071	5.06028115432456	0.641532741555245	0.52852313563604	0.86336681125057	-6.01718629716593
ECU4coL5L_iU9151ao	0.131114366519562	5.22613196642972	0.785048688652295	0.441704144266595	0.823958822137	-5.9165139194096
loo.96cYf4ASPkbWTU	-0.410919574074322	11.0837733288257	-2.76504541704897	0.0120060980409905	0.241992106225827	-2.98022495899171
0nX65TEQO3KAdEI530	-0.393375348499924	11.4323359114779	-2.42840502204836	0.0248105047148812	0.333293780244813	-3.63002216953343
EpSJF_7oX3L.v6fUkg	-0.277287415707404	7.34252550743135	-2.41195131579582	0.0256857998056008	0.337103165272994	-3.66071799486307
ukviJHuh96XVekkERA	-0.278870780651119	7.73300284488641	-2.30700988501707	0.0319786963030562	0.363709715515728	-3.85385827685886
xI960ejXeiei_SkvuA	-0.290172601493401	6.49519387219827	-2.10318837483037	0.0484219314444908	0.426275564347064	-4.21484528494818
Nu.6gDDAN738kwwM78	-0.17708905637486	4.71235834885415	-0.826534284776673	0.418335973164001	0.813467991100667	-5.88386594601447
ceCf15YSBEhJAYJDgk	-0.11216444542279	6.32623253024618	-0.648124589254674	0.524338955110297	0.860734517022442	-6.01298509296925
cRudNRGQgZSNC7WC7g	-0.331474331456129	6.01327718144209	-2.15327860392582	0.0437892247129272	0.413543442649059	-4.1279702366712
uUisc67ns_5.yXv55I	0.242101656214102	8.52003843708213	2.00926863765779	0.0583171368496283	0.451906220352027	-4.37428103293714
HRUkJlLNIdQyDrtFY4	0.0952326612426047	5.2160741652302	0.421057463614279	0.678241737292132	0.916531561330547	-6.13368936650487
Hh.80MLu_CTE.xnnDM	-0.21829219346677	4.7719157691007	-0.972871086123557	0.342336392084065	0.769812409980538	-5.75634886739855
fzr.SP8AjnIJXUC.qs	0.00647186359883468	5.61394619581334	0.0298805603932126	0.976461007204301	0.995096749536869	-6.22234922995218
Thbqt4x00MAeXr91RU	0.166756075366735	11.2730638084147	1.20179654253668	0.243599158233992	0.700217810785975	-5.51979304957166
ijUSHrEgiIfXro45Yo	-0.0668910155651849	5.06474125709702	-0.518841201915809	0.609613694484672	0.895148049880494	-6.0878166922759
roK0R56VBER4Sgl4VA	-0.354389826098402	5.24107010477861	-2.70038572686367	0.0138332065416844	0.257191826421432	-3.10799641057664
cnj9eINC8AXchAsFCE	0.0653594238921606	5.15568951392093	0.394623297340373	0.697333226781475	0.922585178839704	-6.14448305432805
HgG1yEVX3XQFA.Rb70	-0.262409556146019	7.25059864584485	-2.56513114530989	0.0185429285451212	0.294134342483938	-3.37089803587422
f99UcND_.sMDteONOc	0.229079530855587	4.47863693614363	1.01167209746105	0.32388096486276	0.757855504833212	-5.71937666781005
luTXorB4U10hJOpyAQ	-0.136788638387192	7.86274733695352	-0.941642867655417	0.357706767766644	0.778058780456639	-5.78515362993779
B4rvSSQohpKVRexVF8	-0.089963312986967	5.75693748453808	-0.525099237611945	0.605336276802938	0.893676106228031	-6.08456422357534
HX7K1E_Dlv98zfcq7s	0.267805776766791	5.51194403784697	1.84788769500028	0.0795910609144069	0.501805279662039	-4.63699739476709
HgAVJ.TX_zitDPDtHg	0.0264337673805677	8.13672135199461	0.129774235636396	0.898052439145865	0.978596112659287	-6.21429962662705
NdtTsB9eUWAcklniRE	0.0146521040981694	5.94396807782142	0.0903829953396389	0.928889609621847	0.984904859421774	-6.2186758995729
HsyX_0_V5zup053XG4	0.0200553270839605	4.94483873035507	0.0829947078640595	0.934687846499171	0.986210453684734	-6.21932247911348
9Bu6ezwKNe0q.dPVAk	-0.112308370935209	5.12002975562095	-0.667780507057678	0.511971648769177	0.855678207427729	-6.00021402279701
9r54QOWnyd165wESTE	-0.0658405582753853	5.04887569827396	-0.307556502228142	0.761626764006126	0.940925505322912	-6.17515343230046
3tz_X388t39EdJ9_sw	0.0798164479167356	5.43087953681706	0.442810147249025	0.662695822426759	0.913565174732985	-6.12429237124617
9eCkMFB95A9lWZFE5E	0.432066933148019	5.40386665091972	2.1654396247335	0.0427269893499154	0.408630047990489	-4.10669171860103
uqFSCnUV_QeRBd.EFo	-0.129076971388464	8.32719918357485	-0.567512392949932	0.576735575071413	0.883444487244431	-6.06152473354191
E5yt0iTWqJImqX8oN4	0.124607020762543	8.2712345057372	0.945939700731414	0.355564517519248	0.777327747232092	-5.78124093759043
EVfoJATr3e37UqK87k	0.0143675054516333	10.7204043556553	0.104804305040657	0.917583952456372	0.983104055078405	-6.21725522493801
on0zum._44DBdLwE3I	-0.232640805220435	4.86580124027348	-1.19422654638268	0.24647983748329	0.702156193209688	-5.52830999331119
TnFIIV6650Xo1aR708	-0.229046074205257	5.09810777697089	-1.31476273000538	0.203593359022534	0.664179071575735	-5.38728119684668
6VG0cf0Kffe4ml9PZU	0.0617104056960946	8.92628963893295	0.490309408074172	0.629296273512639	0.902507440645948	-6.10216435590077
o3nUr5A7763r6hL_94	0.136422284518781	5.2929643076741	0.924909457225451	0.366132673672482	0.782530915833497	-5.80023619072607
EU3bXrgJp5oX_9RC.4	-0.171797876609461	6.81107587468262	-1.13897253129655	0.268287768724518	0.722331685554498	-5.5890647592374
rsCt9OuwqkohMKn1Uk	-0.0239695206524993	6.41555179234983	-0.127081067262481	0.900156071212056	0.979185986620506	-6.21464863281522
6dZK76RCRi.ge.qzSk	-0.0320522897062221	5.10885306043291	-0.191990889333351	0.849701788598736	0.966563386721036	-6.20420497246349
6nejAeATprC0BUh9Sk	-0.138862988645379	4.70064745158183	-0.574038981404807	0.57239601493617	0.881811008213241	-6.05782572504077
ZpdxB1IorfogngBIJ4	-0.00551059519355972	8.73378585358242	-0.0485802667379622	0.961739775935787	0.991286818637399	-6.22160841998395
NVBOg6dUHl7B1L9CoU	0.190944410802932	6.08570625761307	1.36613917986982	0.187189648226521	0.64871418792886	-5.3237330060236
ZSqIZN9H9J55aeUV_Q	-0.146810046743289	5.27293397165017	-0.795877329159254	0.435528008542278	0.822314550605946	-5.90814363877069
0iRFajHugsSSnpXvFA	-0.112217505663135	5.42079130130904	-0.733791347857607	0.471663617095374	0.837096270821154	-5.95467077956565
QcKm7iGA39XXu6fIOk	0.161487019029088	12.6651326776674	1.32679765938155	0.199652923519963	0.660829702111098	-5.37257601322848
rUx.HdOee56kMv.CSE	-0.0915816824438841	5.62014982865678	-0.756265701952079	0.458381093926174	0.831521573921479	-5.93823897609667
EPq7UJLX9F36stornU	0.0306923672664514	8.19023551209975	0.209469259954665	0.836218957029239	0.963372226375273	-6.20066921719382
0YdJXAhXggsvey8h9M	-0.115343249593368	7.12854384280162	-0.797334094836404	0.434701251356429	0.821361621772512	-5.90700940365013
0XI6Ef791TpUc7l6zQ	-0.330397679931468	7.65525502295481	-1.88076336638498	0.0747729135270914	0.491382769921451	-4.58468421518223
0XX1W.KgeBd1_rgNEc	0.371341977533257	4.53905558947588	2.4183380796434	0.0253426805450864	0.336205917381045	-3.64881585692737
BinB.LisvqGNMjoelQ	-0.0715064585182486	5.80800731698428	-0.472873043808834	0.641467180772329	0.905951203314456	-6.11054298507658
ErqodcTPY3q5T5Lkl4	-0.0119067749771746	6.32022630550005	-0.0746935583967267	0.941206925237722	0.987210519705973	-6.21998325165173
ue4d9cekQ6l8Q5I6tU	-0.517286235343618	4.40715429290458	-1.44914665025252	0.162927636154229	0.620167599800803	-5.21686911976149
xI4OHMOLReOOiK0OK4	-0.112316150199304	5.8905960036753	-0.731432468392803	0.473070880722904	0.837272190151424	-5.95636829623505
3fpmOKAeKVIivC7PpQ	0.0426236494966184	6.11178604884441	0.280069949991715	0.782324665101059	0.948172899767342	-6.18327264687872
E7SbiV6hXaPugD13lc	-0.0441136169421426	7.77269300594178	-0.341095588102072	0.736619284668022	0.934823166075662	-6.16422830862654
Wu7ol._MsohlS1Ysjg	-0.0302882792196472	10.4429353926051	-0.162496923249972	0.872559048342255	0.972507626713781	-6.20947571334716
9un50u.H5C.0t_h.gk	0.208759819173686	9.61148468018222	1.57318266221874	0.131496899768582	0.583908041014904	-5.0478970355441
Q5C.0t_h.glKPUby50	0.17678447167029	9.70918741720205	1.47737253287004	0.155283032454156	0.609722491308921	-5.17937907345256
onteJ1DRLnSC8fXfXU	0.324572595264349	5.03983755318395	1.97703719445586	0.0621090258537969	0.462047375497782	-4.42791691246929
QVEnSC9E0l.d8h195U	0.0887729031753094	5.35405875638644	0.454425454977431	0.65445784386719	0.911274548960209	-6.1190847783022
oPE5K3u7N_TwP9SXfs	-0.242118411023605	5.01736136967996	-1.36196510962298	0.188481958370087	0.650130808655694	-5.328970908979
l6tNJKK7S7d7X7fN10	-0.075256472427535	12.6775169850137	-0.441116571307348	0.663900677816675	0.913876993671261	-6.12504063549583
HmnF3OdWru8ooqDSIE	-0.0659820656874988	6.61099422951939	-0.460988781588916	0.649822782239684	0.909454606786839	-6.11608384409624
3DD.fvwOwiXfzPB9QM	0.00696751146451018	4.98134776362961	0.0356222675713051	0.971939712991339	0.993422342727939	-6.22215932659287
NshKBGKCp3.wE1LdUk	-0.0349640249432554	7.96205376286425	-0.226303002774448	0.823282160075138	0.959003877130151	-6.19697420224928
ZSgRigqd.8BNS3VJM4	0.0354973512817655	8.45448577709628	0.289406353560059	0.775274657046227	0.945966597053938	-6.18059920718567
iqdSU5L4.JKgOSv3SQ	0.2414203712914	7.49542605844379	1.83361822136494	0.081765571364727	0.505200742332145	-4.65950480400215
BXeHV3Owtf9qUx_v0s	-0.0394435380171931	8.53111573270706	-0.321823792592835	0.750954100742528	0.938119345792898	-6.17064253954645
u0pIEsAwushVQOIrPo	-0.0814695359975903	5.12091107673255	-0.414433347747959	0.683005638632563	0.918000238295591	-6.13645868427056
WdKE6kapKo5_6L0uQ8	-0.10991457126144	6.58722192230424	-0.55188603953995	0.587193019254648	0.887796104178496	-6.0702148447481
KAWvLQ77fDPvhD3sC8	-0.0955334812070975	5.10876700102346	-0.599101078198482	0.555888946335016	0.874527104234142	-6.0432423320204
3u2_kUl1VNFvFPGoNc	-0.167624383814525	6.92989741473125	-1.23673721100178	0.230632526225028	0.688571421148149	-5.47988503248251
xo9fLqn41zyUB.664o	-0.20095089998835	7.29745083631316	-1.31169761736854	0.204606608501941	0.664885431491632	-5.39100855856196
Q2t.7lQrCD748D3t6o	0.115269720364338	5.6540058211431	0.637129690743641	0.531328147260019	0.864373535545075	-6.01996959353205
oi6daPNHdj3J6_SqDY	0.0724360157673375	5.46024986547868	0.416076943070298	0.681822326230067	0.917799283244318	-6.13577557508161
iUeo9LJRLUC1EB0e7g	0.430731800489156	9.14896020323661	3.47360266883625	0.00242069541117914	0.120579672097856	-1.51433967415039
lgkkOeKnSVQJA1QhMk	-0.126177468552862	4.77406656621373	-0.66146220407532	0.515929114257316	0.856925400286406	-6.00435897530697
cX2XtP1KEzfHlURQUY	0.0153262463855346	7.66172054087785	0.103726494169733	0.918428318034481	0.983366047219262	-6.21736865330756
6IIevt3rzulepIqAxE	-0.204970312064783	6.76862448110248	-1.31751497080426	0.202686892586445	0.663354488259533	-5.38392813252921
EqFD007iW_lbcW0UXc	-0.181305306721662	5.33331657149338	-1.08935759606341	0.289058494740363	0.737117806821782	-5.64147523357987
66hQ9NO4lvpW3FtFF0	0.213621798346125	5.20140838974245	1.07014030002865	0.297409818763524	0.741922154428335	-5.66122237365578
WpGP_DXd5.vH27.Avo	0.381286741684607	5.30423508868485	1.67107599857888	0.110414968056279	0.550269959670018	-4.90704810822751
T7O3rqfqoPQqKlwCR8	0.155864151591266	5.79316349347946	0.785824310603018	0.441259977962577	0.823958822137	-5.91591795376718
lorh6LeyFO9dq1TdAU	0.13857262603797	8.9525808605934	1.02488960587637	0.317756340269323	0.751903887174986	-5.70648551368809
9wQjXQJXkt4Wn5GPpQ	-0.223810019937377	5.57081178419062	-1.22712262720059	0.234146780589697	0.690450798861378	-5.49096386514557
ofxo3nEL.HfkzEv5U4	-0.065766312977662	6.29150958630246	-0.307939134746519	0.761339885868894	0.940925373276092	-6.17503509717167
WfP9SEXXLXPuIz.u1U	0.317370674669276	6.08575840123124	1.63789822884882	0.11721431829225	0.562008635975388	-4.95550185253938
ZXgCeK4euv3qiaiEf0	-0.544787454269124	10.3774221784999	-4.02849131484826	0.000667714226712792	0.0630818106023479	-0.318793260626637
6_SyVICzAxNgIjl_Sk	0.224029752536252	5.52403536130941	1.90521069708158	0.0713581037580403	0.484121385647249	-4.54537420116828
rScaTVYQY4EiBT2ok4	-0.190944185125056	4.82169612988596	-0.851910894032821	0.404435262408715	0.807103045903573	-5.86312437811458
ungr.h7jqdEfMOlz4s	-0.0330572882399371	7.87760204148296	-0.234021275059182	0.817367650154126	0.95701721486126	-6.19518509504135
rkQdfIoLQSx7LoMUiE	0.0676022695682398	5.46211309993153	0.399905119652516	0.69350149843451	0.921145201153515	-6.1423813426004
NupKUoSt4yiSNFPZ4Q	-0.22164693878509	5.77924516124579	-1.36101347492263	0.188777578396818	0.650357612557049	-5.33016324059653
BtRfnsiuMSCHujiRKE	-0.130178327491776	7.00109760921053	-0.861187847455052	0.399428655111971	0.803800597442522	-5.85539675827693
0rV93TPQlIET_rPXiE	0.0744104890102459	9.0219054682458	0.660685711667593	0.51641664691044	0.856925400286406	-6.00486577579937
9LSUT1R050hQQ068B0	0.10981956690059	7.22622202994009	0.866545497528725	0.396555596288486	0.80214796692526	-5.85089861873057
uX3iUvDbpTh._sCiOo	0.0182386226397888	4.96708154618431	0.0952261357840315	0.92509095743581	0.983942927673472	-6.21822218101185
xfVApL61tt57lu4EgI	-0.0476375090275259	4.97204108682598	-0.263828223153116	0.79463462806496	0.951062486311282	-6.1877161476246
ufeRDU0u8R60Ix4aVk	-0.367623022189197	6.86270901272076	-3.05131464790993	0.00634586291245119	0.182608778568038	-2.40063334201037
rl6o1BdnjRygiMBwpM	-0.190887269669034	5.2057851800224	-1.00331958093206	0.327793743420132	0.760143099817834	-5.7274454713914
c3Jdae1f4AQK3UsjtU	-0.103549908598816	6.61478518553872	-0.812740264654797	0.426017687957576	0.817467914195686	-5.89489557396966
une0QOIc5zgTu466oU	0.0878287014871623	6.39050814576798	0.577875262760721	0.56985306931509	0.880706941853003	-6.05563240823219
No37FN9O7h6TgjeM0k	0.122534120143266	4.92931282734578	0.556712529412964	0.58395295991433	0.886405333442089	-6.06755580567737
WgDkFnUVnmA16kVyLc	-0.296634312027223	5.06634614213174	-1.72664224500614	0.099779145533647	0.530197854980937	-4.82429241008557
fVKADgSp2H_iR_XBK4	-0.163301155189012	5.28609765011079	-1.02302753530462	0.318614193262604	0.752728594674004	-5.70831068223039
6IqPqoie.nGDupu3Xg	0.328025390860574	5.71974189233857	2.49704992707057	0.0214504735170969	0.314619188338378	-3.50080881590301
9OF2TVIqRtCCeCTRCk	-0.117299303383276	4.78943741244642	-0.594347373102755	0.559000652352937	0.876052922090225	-6.04605463295758
fjit4IinsoLI06CV70	0.0314062616031819	5.43563415360694	0.144449733587685	0.886603382026332	0.976634724720013	-6.21226948771808
NXRKTBUTK5RdfIpQ8E	-0.112951605552658	4.59534474757736	-0.351406608205207	0.728989669503695	0.932353550529388	-6.16064520616895
QgT17K7t9Ex.AgdY7Q	-0.225013482002173	5.08091074974245	-1.11706903552033	0.277317540547593	0.727712735364438	-5.61245477030672
ilPSiAuDgutUjptCiU	0.11446438763504	4.90513288179012	0.583668073634542	0.566024235438977	0.878702871256574	-6.05229375908583
QdDu.O6qx7x7.BstB0	-0.0517180683008868	5.32970476628788	-0.285222930520441	0.77843117430611	0.946993603472239	-6.18180786024897
lRbxJ96G7rgCA7SX3o	0.0334321380155563	7.44925401040447	0.267812032334022	0.791609968925348	0.949842013926159	-6.18665061206721
umg4_5IHh9H_Pu.500	0.393411805949678	7.84870756101622	1.97015415667863	0.0629467056170462	0.463877686906004	-4.43929737441889
KTXzRlFVneYJZeogos	-0.159360391059265	9.97434362473073	-1.4332793701505	0.167357598451625	0.625995372257846	-5.23769012215625
QbV7h7p1no9.pNbrEg	0.0228509577886665	5.23330288822079	0.11219520770081	0.911796611625353	0.982123998657136	-6.21644586001516
6CoIR3H.08q8A_h8vU	-0.237331398920241	4.9678531975711	-1.29188156317531	0.211252831700558	0.670138321072557	-5.41493063280451
ZWMiHdP.Peff6pUrQY	0.0446988145330033	5.53614209336787	0.277463178598651	0.784296537535945	0.94851600739181	-6.18400355946849
iIriX3_Mi.tz2H3B6k	0.0599229884164806	4.7531157032207	0.312884477852502	0.757635316160038	0.940279200122556	-6.17349256558263
Qq6S_GE7KSh99Lr_6I	-0.569118430722049	7.54899892027404	-2.18704729247203	0.0408973024691061	0.401750750007114	-4.06870748432339
lp_L4C_F1hfTu5Fuk4	-0.0221762447617644	10.8728501270505	-0.152863463670637	0.880050740602519	0.974828518351301	-6.21100778769076
Qkh9ag.hLx4E9O8AyE	-0.0440089690678853	4.93443699464014	-0.260769236541797	0.796959389066095	0.951477743784103	-6.18852356392935
ruraoqkQIA6fop4kX8	0.230602268045238	5.69543338941162	1.72140387255629	0.100742845365085	0.531251569330305	-4.83217857065157
B6o0UUSVJ0L39368tQ	0.00148173681829956	7.50217241655385	0.0132672233819986	0.98954717506829	0.998918557397571	-6.22271118893172
3nqPgruRJRFJ8K.7wI	0.0929612380702703	6.98321025390965	0.625430085174027	0.538820839529028	0.868528359890693	-6.02727594566715
BXvrdgR0Ezj52NH8jI	0.304570742864736	9.42943066851182	1.54431769423455	0.138321249922879	0.593584019987761	-5.08818588196731
3iUHSQiBDoeFELns6g	-0.228917747034254	8.16187143085822	-1.19827502972384	0.244936048308017	0.701216759511041	-5.52376082960337
NucIRLfz1XzfTdF3ng	0.00419840070667818	5.36688211726463	0.0270443342557829	0.97869469740836	0.995973923974467	-6.22243075306624
NgLimoDn7sjgSpJ8ok	0.316475674009898	5.8638654488552	2.09784035742791	0.0489418891340087	0.428650213045883	-4.22404645378773
ZoVSQ4gRGS40rv1KLQ	0.108983308729733	5.27810691713841	0.643041056779459	0.527564117684554	0.862777008345954	-6.01622862549908
cUIIimgiIAwjXJSf2I	0.489522693332575	4.60364791046961	2.69704448177859	0.0139344671495396	0.257588716297786	-3.11456366847234
QLY4uSIk6PwylSCRe4	0.131818991448904	5.083944471844	0.657731320736458	0.518273955567921	0.857516311649532	-6.00678884694733
HvtEeRPyH0u2mvTEIs	0.101081397391279	4.9308144669635	0.374547557974901	0.711972529832151	0.927719593281111	-6.15222047151962
NZ5xP.or3rv7K0eBIQ	-0.0585717355101233	8.81086576201869	-0.506997457492288	0.617748353743674	0.897357447858273	-6.09386838985906
cmF07cXlbEX86EHrEU	-0.00991182286844257	5.32559882387579	-0.0742684639733353	0.941540879694812	0.987210519705973	-6.22001521784669
NoFCKPTkDSKCILwlBM	0.157035164893464	5.12709613991412	0.942082079800731	0.357487391278474	0.778058780456639	-5.7847544281378
NpxDpTT9zD4j1fiFS0	-0.0526033978285144	5.17468481485338	-0.310176093084008	0.759663438236936	0.940683855646422	-6.17434036749273
WdMJCMi6k4EnCVPnTo	0.107355438524802	4.86468009764334	0.292642507128296	0.772835620570153	0.945396770751603	-6.17965226793248
rJDADXVQCSgAdX7UFY	0.101950628962335	5.23928121899345	0.564354331570041	0.578841368813219	0.884639169768684	-6.06329991578021
TIAzj230ATE.ApRoNQ	0.290461209595444	4.78346750170999	1.78934790787925	0.0888450852555871	0.514638057217918	-4.72855355935336
rSgqB4gGA6BY.inDOg	-0.25527293673216	5.21916212008917	-1.80027057712455	0.0870506168215746	0.512002030489418	-4.71162791242307
0oJD4Uzf434gs8X9JU	0.0990452621215963	4.7293124039487	0.49075594944087	0.628985979359706	0.902238638346953	-6.10194589469517
lkNAtVv_xcjhg0S3W0	0.268400551264008	4.94115211772527	1.38662638930465	0.18094862678345	0.642953105980963	-5.29783404124071
QLPzkCeCD06FSbf34k	0.332122824724334	4.80854074366888	1.46353036251029	0.15899460090822	0.613742565650973	-5.19783645331881
ZLOGclKGJEuJ94K5I4	-0.163528208548161	4.85966084429705	-0.661839190022655	0.515692510624944	0.856925400286406	-6.00411271936826
xWSg0gxxOC46SF6FJU	0.211915158059556	4.78645244507992	1.25761918088925	0.223139181077524	0.682213865098052	-5.4555699564779
ESIedHxVAeRZe7njig	-0.061419592082841	4.87506697763176	-0.226212388801023	0.823351662558879	0.959003877130151	-6.19699485232692
x7EtMPQgMv4i.wRA_o	0.119334595760735	4.77216009309893	0.538962249976695	0.595912738435015	0.890443247356325	-6.07722441253045
xVup7cQM0nuJEwHr3k	0.344141480232914	4.87762760281032	1.91083796457728	0.0705918345056449	0.481823417819275	-4.53627714472023
QcjujJ5H6gVotjEIpI	-0.0181730373643095	4.71371358777336	-0.0827004014272475	0.934918894092083	0.986210453684734	-6.21934709466075
c6H0fXHkGxAcelfDV0	-0.0443915240795535	4.9266260058266	-0.237699924032759	0.814552615455348	0.95612936762695	-6.19431138737598
Wi9R_UkihOkvMjKeBI	0.0667445504724034	5.02635098728922	0.407048028375391	0.688333051031531	0.919176348409695	-6.13949537838088
iUzIQCIE9dUIlIvir4	0.211806213191683	4.76003101719434	1.12210406682375	0.275222330535365	0.726565464122383	-5.6071132083134
QSQEucQIdW4AU9fIWo	-0.269728649515497	4.68764328809421	-1.04805536764143	0.307220176805353	0.74622089387404	-5.68353098492115
WjTN6LHEXpA56AbkJI	0.00208178927777702	4.9327007063896	0.0100899088168318	0.992050377258181	0.999018909283273	-6.22274866316148
QXNJKvUUt9X1IIdRI0	0.138220513930896	4.6107038249677	0.754094377683948	0.459654431666483	0.831950906047078	-5.93984690106558
iXyFqCgMQCeSfMzTmw	0.242005419026112	5.39538835345747	1.51316799849806	0.146012756826652	0.601841418918024	-5.13101253518286
3gPMMhHY4BVyn1JtKo	0.243870069812685	4.87192922018717	1.05427486028095	0.304434329311479	0.745277714020526	-5.6772903355952
QqlEggcHuoL.Usk1OA	0.0123562384604832	5.55010148057205	0.0978087598575474	0.9230660568156	0.983942927673472	-6.21797056325946
HsBl4hIIouc_9W7oFo	0.459005760166048	6.572689863442	3.53244212352958	0.00211332631669495	0.113611184853787	-1.38875227951208
Kp9VI.VRbvpUDAp.uI	-0.415268618558625	5.00884416132515	-1.82730872890511	0.0827434988887525	0.505902281779026	-4.66941807652529
3Xz7SCXSC_O52M.rXo	-0.00981377723384903	4.61675420900696	-0.0470209106990042	0.962966907447366	0.991480059406814	-6.22168368838438
KUg4pwp3k4ojQNXu4o	0.0363600209474941	5.20076504283274	0.185219120588887	0.854938536960237	0.968538358429979	-6.20549242962843
op_okU7q7Sg0B0nXeQ	-0.341706921977406	5.56258077168397	-2.37886711064073	0.0275334220128473	0.345978653038698	-3.7221064998537
QrrBx.jtcpA7tAM6JU	-0.33798371452683	4.50459892365645	-1.85626236332685	0.0783385590460344	0.498901103297632	-4.62373162934253
ooRA.bji2s4EgbiRWg	-0.0691212337952751	4.99079473645073	-0.380068174188266	0.707935166843511	0.926570973831995	-6.15013241439099
N0gq1ZtdQjAWef4Uro	-0.183425706363031	5.25402405436552	-1.38547294440657	0.181295528115096	0.643306249410088	-5.29930054079681
Ze9YNSKuqLE0gkiEJs	-0.102959852170124	5.97701489836709	-0.57680388769323	0.570562664466552	0.881219853043662	-6.05624636531189
EhJKIvnjBfrgi5Ip2s	-0.242915274925264	4.93831659877064	-1.24442981892939	0.227849964664512	0.686488514712623	-5.47096792127184
93VMiFInIzC.Prijqk	-0.190709678540752	5.39980713837918	-1.02253613018173	0.318840855000889	0.752759783292144	-5.70879185305597
6dEJsgKGO6J4mH9OoI	-0.0931807045367233	5.21479849872849	-0.620774168441894	0.541818396032712	0.869423437297397	-6.0301473968873
6iAqV6RIoisI6JM6t4	0.0830421451623332	7.96077288910877	0.430946541930262	0.671155512053425	0.915100471556244	-6.12947489380075
ZrhEQSIgjRIopbXyeY	0.0745344299313577	5.28710571011509	0.539428877888357	0.595596799005059	0.890361264941448	-6.07697412659746
9oFLzSriiQgJJrmTJI	-0.00685636697027797	5.21323730144532	-0.0406385340454918	0.967990454922963	0.992260139580164	-6.22196617206444
iR58HDqMuc60aOn38s	-0.273361122334186	11.4788762423915	-1.97476715794648	0.0623841904036659	0.462582364005891	-4.43167308586151
9jvNU0prTAh3hUEcXQ	0.00358820088498554	5.02185793250329	0.0185829540182486	0.98535951327214	0.997706111846573	-6.22262569701881
udx9VhTdxZDhxu1eio	0.217811864058897	5.25012614664894	1.36236542286171	0.188357713208669	0.650045083630637	-5.32846913989983
3RTKhLnEDwp8WKf34A	-0.0122519314511718	4.74781082548494	-0.0501851932579253	0.960476884828747	0.991286818637399	-6.22152838849341
ZVeVUV3S4x.x6g7Sh4	0.220226298483644	6.00976677883951	1.46072627990716	0.159755212654173	0.615107836316193	-5.20155861384916
3ekSh8eJepCNJDAugE	0.130453990746402	4.80343868376448	0.673448737570842	0.508435919035048	0.853802338230277	-5.99646353964556
u3IGSiQepIlwionR50	-0.251846828686664	4.72321771814558	-0.904530959292274	0.37657272952777	0.789362054871938	-5.818270068766
cCEKKqIIKJz3FDqC4c	-0.289332841346116	5.5921556104712	-2.32895274657935	0.0305554694986543	0.358367822778147	-3.8138600811728
ockuJbGl4TE_ASSF6E	-0.10032918636271	4.72937577882266	-0.564226499672478	0.578926688933631	0.884639169768684	-6.0633715698127
rAs.E4D7p.EMx.hM.M	-0.0501496343862669	4.84597163363249	-0.289827576895612	0.774957052001674	0.945901836568993	-6.18047654278489
oLnt7igKgL.rp2nnVc	-0.402433488779027	5.4324696470599	-2.37303345789878	0.0278717387466617	0.347510951272667	-3.73288418256971
Z9ad61Kk7qB_Ht6ddM	-0.113029850795984	5.21053682040544	-0.638347980011988	0.530551209772841	0.864042835327176	-6.01920131520358
Tlf6Du7SqIsTIClHxA	-0.0738563921448839	5.26390831426548	-0.557246814189616	0.583594842338486	0.886405333442089	-6.0672600762642
reE0EhC3Sh1IpTo4UI	0.112853052127311	4.87292051945536	0.555336373304625	0.584875869793851	0.886647113804059	-6.06831625063473
QQ_zIApzDwMz.K8f7w	0.131623920785317	4.40966918462609	0.575668026247478	0.571315465249954	0.881314148242091	-6.05689607502255
KQFBdcLh33lNQt3p0k	-0.0942807894159861	5.2183997281336	-0.401380683013812	0.692432544089402	0.920684302326584	-6.14178928422298
ftFJNdCI6JA0CkiF_o	0.167371152605262	5.34594960403572	1.17041560432744	0.255708344889105	0.710898210556114	-5.55479691929326
9YqaiQlNIKLgClKOIg	0.0294090552837286	5.07162922672808	0.134819159368239	0.894113941001643	0.978112419479242	-6.21362619786753
HJ2BUCVKXTg5JUWOVE	0.064557391251126	5.15744091533263	0.372054474763365	0.713798646756189	0.928210837950501	-6.15315356034475
r8c.0wwfA.0AJMCsJ8	0.240218005253847	4.8639276519486	1.47097939090804	0.156988365963641	0.611489105445609	-5.18792095932885
cSQQz53Iit3lITWU5Q	-0.425196027666625	4.67076127352292	-1.43938274837277	0.165642200232746	0.624454213278021	-5.22970305782494
NUGKUzaQnHh7dqfj3I	-0.00519643224488459	4.8698300838417	-0.0280069722284968	0.977936543859923	0.995610810907656	-6.22240399408822
x3A..d.3QQMvzO.zwA	-0.0608823543453337	5.06825492599035	-0.380848618520246	0.707365118084595	0.926413609878184	-6.14983479974145
xdU5BKvl4n8KC0XhIk	-0.360107195864516	4.9637257524704	-1.91757012827528	0.0696846631149886	0.480159809335068	-4.5253701374759
xhHSUe_roQoAQ05TRI	-0.166858937238599	5.18168240111876	-0.832055151512094	0.415286229129905	0.812264529605222	-5.87940307155135
0f_n_FHB1_VMdc7sHU	-0.0103477604363813	9.30938230306675	-0.0909051909684059	0.928479946848896	0.984774688454605	-6.21862811672566
cuqCUgAO4z3OEvX6Ac	0.0215275305634137	5.32637486599591	0.109055030761294	0.914254886094298	0.982553065109346	-6.21679646305058
l6kRe7zsLv78yA_EhA	0.11898236050656	4.78100388517929	0.529026061654181	0.602659676505768	0.892237256416084	-6.08250400514323
HHeMM.DPAkPTQxey7w	-0.15468471783587	5.00208790395969	-1.23070355059874	0.232833159451964	0.690332721638067	-5.48684619638756
xhRqEiiChW7ingCFXA	-0.357222344927385	5.10379585731976	-1.8789298483023	0.0750347222539818	0.491811654402083	-4.58761845896294
HUp.8eR1xCp71idE9Q	0.0410857056227229	5.40789819758582	0.242700520260221	0.810730118921701	0.955318301356262	-6.19310198542252
ZqU5S2dNSOHECKkJes	-0.213747992683229	5.51965561801165	-1.18217799951614	0.251117681962403	0.7061829301646	-5.54177013918416
uZ6T7dbfexVunj6KuA	0.124589390190396	5.69764157224426	0.807211603068484	0.429121267964252	0.818590321438023	-5.89926765500138
Q4p5I755I79H5SkPPY	-0.00675706369083146	4.71757490724712	-0.0384091368287326	0.96974553959408	0.992771249390426	-6.22205515303034
6oleC_o_reQtDSGeaM	0.0832077366704131	5.24521677524733	0.465937695574356	0.64633744333414	0.907926236755139	-6.11379323640609
rXoVJ7iURE3FeX3viA	-0.109758830163851	5.19354610952543	-0.831135953840537	0.415793013024499	0.812505005899754	-5.88014803614318
xf4P73y_9PUtdwt0.Y	-0.0359234039379423	5.08641437752273	-0.155260216346402	0.878185737948852	0.974586028415387	-6.21063534038377
9nkgEEeFNzdwlHljuI	0.103220921115599	9.89141358427283	1.02463355838	0.317874204184679	0.751948211813836	-5.70673666313859
6UjnqKeICgjLuOcl4k	-0.171652958575758	8.13208892030678	-1.04293260363319	0.309528392747755	0.747641351606121	-5.68864646734684
lpVO3abRxI_6iyj_X8	0.0321804737655299	7.63413766716145	0.261855177700456	0.796133874784779	0.951320254643251	-6.18823800121585
TZIWIA6CkCGgBA5l34	-0.0115468596810043	5.10941887493405	-0.0502915443706667	0.960393202569271	0.991286818637399	-6.22152299330891
BJARStKdR9LSKN7a5U	-0.176286821175198	5.30609096176379	-0.972466612524059	0.34253252348342	0.770083836916311	-5.7567273983905
uQhEKPfTVwNShukKJ0	-0.0732276226602441	5.17329391512509	-0.429869321397793	0.671925905199542	0.915168282499212	-6.12993863549675
uBJ.f7iqCqd_OJwldI	0.265518140990104	5.66912525135265	2.17631764682719	0.0417967458116088	0.404886278969961	-4.0875972885576
ZYxB8R.fAohvbgRJVU	-0.0403283200257895	5.04651008007952	-0.19601938389807	0.846589839435055	0.965636758226697	-6.20341722552861
i9kfQBRPtShkioEhuc	-0.091199366412542	4.81749328100111	-0.417612373905694	0.680717648232581	0.917321380598491	-6.13513502236799
6KEJth6KIE1uOSIuV0	0.0823842123467164	5.92790782946537	0.460583299319644	0.650108716183137	0.909591580571471	-6.11627046166977
ckTlEd4n.zW7Yyn3gY	0.0401523843196963	5.44043410953569	0.214062579442773	0.832684067602307	0.961944006706369	-6.19968916364075
ihP1Wu3EkFYn31KLo4	0.0262759496782584	5.15974681394603	0.190780039149308	0.850637647226351	0.966905631918236	-6.20443856183592
96KD6KpLVJklSCdIOM	-0.146989714732619	5.4219102852467	-0.591825204607759	0.560655319332085	0.876774570403882	-6.0475379867482
3uxLUvdKPSFAgnqvn0	-0.0797828613076311	5.44525680834414	-0.58506735769905	0.565101358480945	0.878287224350067	-6.05148247206358
KCokhIgl4tVFSU0ouQ	-0.0688069678713925	5.06467397967968	-0.327903846646667	0.746421316814678	0.937082918086898	-6.16865872846606
Ke094MVLstL96cOB6c	0.300863335976877	4.94102097989363	1.68102589852637	0.108442374653868	0.546936938465248	-4.89237619925902
iveutpzr.iogg0jpBI	0.0435790886277543	5.51508686755761	0.284699391422424	0.778826478797183	0.946999515686997	-6.18195789004441
iAopSQrGkMYLR_qTYU	-0.0764045352124078	5.42156167473237	-0.538629758405316	0.596137908465903	0.890443247356325	-6.07740262335766
ZlJCsaQxgtH6pNhS.o	0.431243360128558	4.89293884296788	2.2013527425778	0.0397255650145521	0.397673488188136	-4.04343687175775
cXnLp.vz4_IhOSKilI	0.201742359877903	4.80406992301826	1.11776254152356	0.277028261245238	0.727601951064744	-5.61172029413678
ZhiA4bvhKH0nAHql50	-0.0957634085706414	5.1598368415766	-0.624646171524745	0.539324908612408	0.868717331382266	-6.02776085206432
ZsTPh5Uf8vHPgwPo7M	-0.181270172342222	4.92585017850964	-1.06039713998434	0.301709713852357	0.74431416329135	-5.67111516064252
ZXrY4xS6iEtFAguCKA	0.109103018248022	5.39887532550434	0.495607655991414	0.625619167498521	0.901029116219536	-6.09955980076025
fVY00VIkUOtbtd9yU0	-0.310073985688156	8.58211316078811	-2.07297770423376	0.0514259611070282	0.435406147278385	-4.26663064076787
xqcVRIV5bf7.Kv6.i8	0.138628998346868	11.4263471569517	1.25870345425132	0.222755277803353	0.681633005004359	-5.45429800301491
NnQuu9RoQjAu7ondaQ	-0.0144968153016073	4.33115739793615	-0.0619928592987713	0.951189126526992	0.989377393369399	-6.22085965087485
ZXPs._Ru5xybqXqiuo	0.207945318987775	7.05009889646091	1.42359041218205	0.170110234230814	0.630236835211828	-5.25031326839137
EiDn0eLkw57U94t6h0	0.31246932229894	5.41344521476479	2.29039497707754	0.0330967650463992	0.366993478766533	-3.8840042578384
KYXJT15.AFqC4LwojU	0.0196918180077703	5.02267083991154	0.091083423923454	0.928340127660579	0.984708835981751	-6.21861174478845
WufestaCIqLuiV80Xg	-0.176722606061421	5.78628394314921	-0.711639309019068	0.484976726157034	0.845025932558896	-5.9704081470469
reztAIJwg9LI6yeye8	-0.136870366605331	4.74529013658264	-0.749776442180661	0.462192944333783	0.83297082898304	-5.94303150514499
rm6Qc0NE8BKFbn3Cl0	-0.0587514227674537	5.53854375887253	-0.451769390983727	0.656337672713709	0.911520519344203	-6.12028723560439
oqR_636S0ee6iP7s7k	-0.0469473627103091	5.43138829432959	-0.229310697695559	0.82097605686842	0.958507971302363	-6.19628410911755
ZIgpbqfuz0i0FGoIec	0.0137198730447178	4.85665080482122	0.067453961408424	0.946895825677816	0.988757651224404	-6.22050276251633
lHuNaSdS0kVLu1yATI	-0.0850949582141574	4.84029924587318	-0.429229249129391	0.672383840034871	0.915549360818996	-6.13021364640459
Z5I15q6igIaTSK66dI	0.024258087013511	5.45021070125169	0.137729436617113	0.891843201723585	0.977711374194333	-6.21322605766489
iZqcn5.SB6ugkljv9Q	0.153235785166406	5.06868522401999	0.624433334026205	0.539461810455348	0.868785830893079	-6.02789240644495
BFNyvPE60NESSJzhTg	-0.225556803163367	5.11761577711659	-1.10848315516277	0.280917299082977	0.729975916122486	-5.62151474342573
oT4.wTj8o7.Q3Kn0M8	0.230488936080416	4.81559856584455	1.05363546857164	0.30471989131497	0.745289670498165	-5.67793341771053
xpeoES4kET.smJAAeE	0.0218917181161124	5.06605873321927	0.0926061334056728	0.927145698702513	0.984454150900611	-6.21847056718201
0JUMt737pLk94gOxRI	0.263333585880302	5.05594733175061	1.34115382938049	0.195031222314948	0.656188070273563	-5.35488924466327
9ne8s7OT9HtG4u0Z6I	0.463807108518097	4.76140526043197	2.03730042232628	0.0551890618755487	0.44381413134039	-4.3271789924844
0tdSk0ST1JBcJo9.J0	0.0768610671628656	5.46755523913926	0.424761983919983	0.675583548925995	0.916398232688481	-6.13212183925799
rkE31Vjh4hfpvSIVxo	-0.0942497614632922	4.83498916523929	-0.467431436181022	0.645287092137947	0.907521147042318	-6.11309716014889
9ud0qdEs68jteV15EU	0.151236677499837	5.20707910528755	0.698100834436867	0.493220064615432	0.847991431000208	-5.97980098944639
oYB6AXV5UnSEIJ0EhU	-0.00424352929042882	5.28486620638524	-0.020975706735168	0.983474668924839	0.997510178192301	-6.22257790156281
NQ6e3FBIC1CDen3CN0	-0.289728004904126	4.95858833272108	-1.08533270923876	0.290793377184357	0.738477870306409	-5.64563680869938
xp9HTj3fTjYUi_cVEY	0.483713049461881	5.14121210837172	2.44282800131674	0.0240661826803743	0.329744639155743	-3.60302587852985
fp_.xR4udnUBfoT7d8	0.231264099604067	5.1011850498096	1.15681104796377	0.261095962226957	0.714962325508439	-5.5697231539359
N_ppLgNfeqtAB9JB4g	0.0126600395196979	5.45999882715001	0.0601372035302674	0.952648323385206	0.989807339251397	-6.22097406807293
Be0jp3yCA.EPhMQB84	-0.407263693451629	4.74053240747022	-2.11293641534905	0.0474870153769323	0.425031294616234	-4.19803675427599
Qvx1cEH9HlN.Pd_gN0	0.207714593899664	5.59850099077092	1.03220333395887	0.314402702999324	0.750785824642098	-5.69928798916724
NlEF18VTrIDf.SF0uo	-0.133688105502699	5.48115886934364	-0.902214289786405	0.377771988308161	0.790369705582072	-5.82029687849366
ZqxEBRJIPSo4fqo3Yo	0.0585570322505674	5.84282983469372	0.315508339391887	0.755672200023966	0.939726506195115	-6.17266426470606
ce.ol7ve4Igva.s1Sc	-0.352172944779356	5.10969856201964	-2.54613177000407	0.0193146984000853	0.298662865039952	-3.40732262179814
3mngIoEuc0IJfLyqiI	-0.0133099952954198	5.75772446763421	-0.0734848597352382	0.942156508666927	0.987462101444409	-6.22007366536127
TpOHUT3UXzcDscW0VU	0.0852962385975363	5.16837569113818	0.719654052654582	0.480134792238121	0.841558478113381	-5.96476700165953
6o9X.eJjoXF9CVH9SY	-0.273447932496756	5.17619080927715	-1.77585848358334	0.0911054521805788	0.517667290364344	-4.74935561120791
3x57oQ9K96oQlSS7dU	-0.0227041143252858	5.11944240941574	-0.141627364056487	0.888803349507811	0.976634724720013	-6.21267676286495
WeT30Khep1Mv30SUh4	-0.13726211452976	5.04005601271097	-0.841344873187189	0.410186587380205	0.808648335716304	-5.87183127006724
07jfSPV0JQJ.oOmKyU	0.136977792487192	4.66486880336604	0.734495725564962	0.471243880865406	0.837096270821154	-5.95416288784239
WBbSnr3ExSVSiaVGwU	0.25558371557968	5.2169495532775	1.53515569654806	0.140547881657886	0.595884988444597	-5.10085299429877
0Cf0WBbSnr3ExSVSiY	-0.0370618856430053	5.29565563216105	-0.26129786647497	0.796557502813243	0.951410363578377	-6.18838470081654
0kit317g60nGkk2MkE	-0.194822264428972	5.14700573125588	-1.07816413994192	0.293901964329937	0.740235777793716	-5.65301511105877
NpmRhwbje4kgQDgp9E	-0.0574025792769848	4.64394771196296	-0.289855796293834	0.774935775846793	0.945901836568993	-6.18046831869652
NtNa8erxu99ReQzsBU	0.115424731145869	4.72892690773197	0.730861312397772	0.473411995683236	0.837272190151424	-5.95677853932033
Q1HhjtUUE1KKb3VCh8	0.181780112656615	8.66745735519572	1.70066880372142	0.104636178316173	0.538947785123694	-4.86322253614076
KRnnOfl8ue0KoCeQVs	0.334228331321583	8.86010626169603	1.76779327772132	0.0924805514986041	0.518642181055725	-4.76173932518913
odXd6gUReiUiVAn0uM	-0.224425883570301	6.14567689947321	-1.02925846735372	0.315750016892695	0.751231470690415	-5.7021915722853
xHSoS6lN6KtF0ySoJA	-0.214409483266152	5.60314953257183	-0.943814959587312	0.356622747392088	0.777742063967961	-5.78317775225586
6qtUSkN8qa7gHfelzQ	-0.365251392948498	7.42980452962646	-2.76447626853559	0.0120211279679533	0.241992106225827	-2.98135517018458
NqeWai77qJy1weC5P4	-0.0359929249919695	5.22969984042326	-0.187051382485717	0.853520920831392	0.967768347801615	-6.2051486224865
0pCwgLVM76inLsrIqQ	-0.134089651467458	5.50627295030637	-0.832261821092124	0.415172339542171	0.812109584320254	-5.87923547057111
xJGniuiCZkDueOeCiE	-0.332778324082668	5.38433242749126	-1.76668881316595	0.0926702502882387	0.518699068102128	-4.76343203603695
0jBMghEjHgDkQAnujI	0.266470850567434	4.97078154560261	1.12421421025424	0.274347712150997	0.72608432828214	-5.60486834434275
oZ44R695w1V34z3n_U	0.262020823325684	4.27977776146003	0.693558162535364	0.496004036242505	0.84837719355753	-5.98291424407359
Z0ehblCTKkJgOVSn.c	-0.176728671086581	5.07443127935837	-0.887839646617799	0.385269805240702	0.795330831078915	-5.83276619404023
lR6FuUJMqQmA5VKf90	-0.354489516332639	5.28831351340258	-2.01613098267432	0.0575370387898	0.448991583899633	-4.36278896228992
cwvx53Lv.XRw8PvCws	0.232737131016326	4.66539193133542	1.11672456672409	0.277461309748267	0.727765976993081	-5.61281944068494
rqx9iDNVCqejYgp6HY	0.126402251752418	5.4663953165056	0.963994020699112	0.346658713107861	0.772394863227538	-5.7646237819316
ieLzc5Ba7R.j.X_X90	0.199743788951417	5.00350634666357	1.1881390916583	0.248814942387153	0.704395458248613	-5.5351253479237
BVTeOPOCgu3fS6Z_6E	0.0375585384339451	4.97572597840254	0.245833799702128	0.808337483021871	0.954687267809208	-6.19233144561325
oput3Q0FUgdHAOnHVE	0.142545971656176	5.01231296776668	0.749341059491694	0.462449372629765	0.83297082898304	-5.94335165602542
BUX.ilKQQOTvEJUgE0	0.242105659211752	4.7852152234588	1.02616054192186	0.317171758936404	0.751615321096854	-5.70523805848845
6UkReMnnugXu3STt7I	-0.0197825954025229	4.72583965342553	-0.0929875595295033	0.926846531716035	0.98430281958536	-6.21843483710452
rqPIshQ_kBXoFS4iPc	0.0983388461675102	5.53274996545392	0.696855322804545	0.493982477038669	0.848004062613488	-5.98065650487299
TV1KtfeUdEkCyR7siE	0.202437325860686	4.49867803527717	0.785353553510214	0.44152952801206	0.823958822137	-5.91627973579964
TVDpDCO6tygd.IHCVw	0.0198044716797704	10.8424987121844	0.111848695657399	0.912067832974818	0.982123998657136	-6.21648503621027
QVXeO9XrF0KKzJ8MCU	0.300260962210461	5.3562690313135	1.81980957326726	0.0839190747717825	0.508331297927097	-4.6811694279071
Hksd0.0y5dXghdF_pQ	-0.00313862062334518	8.25895454829246	-0.0189047332985125	0.985106032538805	0.997706111846573	-6.22261960593079
EeMSH_Qure_2ep4910	-0.210090007739981	4.74109590170146	-1.22278612672128	0.235745138347733	0.691331407830325	-5.49593665851626
iVCBMdGkujWnvnDcDU	0.242855322678901	5.22345308868973	1.66445462671575	0.111744515859852	0.553280321237815	-4.91677600467932
u4kFKT7XyJe4VE0gxI	-0.0901390004505808	4.91919429480853	-0.505652166787344	0.618675571250183	0.898059245737312	-6.09454718108457
BpQIOrF0JT0gjtU3VQ	-0.310906516667508	4.59986400766427	-1.62355748831605	0.120261067214724	0.567974387836198	-4.97621966621924
6RctM9xLc1LS74SBlo	-0.0892019977425279	4.83695562019938	-0.61757259949483	0.543884809173567	0.870020110095283	-6.03210994890271
uXh_B2.PgNCugCjgxE	0.165617769734026	4.65113555465783	0.756244738703297	0.458393377288075	0.831521573921479	-5.93825452077084
rnEuN4wAKEh92930lI	0.0138141132250663	4.68263151019523	0.0693894287971695	0.945374629993651	0.98837592525924	-6.2203690539199
iN8OkSYoIl6STd4h6k	-0.14769018882944	4.65881520720629	-0.835314289954193	0.413492528746975	0.810462073814689	-5.87675553112444
6pJeODvi7k_O9esCs4	0.117051380578332	5.03809693253921	0.738335749376477	0.468959530425583	0.835834553752378	-5.95138594208496
T6SHEmHo0aUIYoKelc	-0.149639485838949	5.16336924459663	-0.813510778007755	0.425586273514103	0.817296218175243	-5.89428403896091
raeB1eviCMktVOUIfY	0.335097580399123	4.97743135493187	1.81389381813163	0.0848566799485121	0.509575462513451	-4.69041564445426
udDrktKbjeleUee3NE	-0.581304974616627	4.86219808608704	-4.39665110938342	0.000283404402093038	0.038129020526622	0.479916579590667
iqQ63Te9dStPe9SklI	-0.0463669590839269	5.02730604898867	-0.27899863287543	0.783134873284424	0.948307658921511	-6.18357385402276
6VLNUMH3qjqfcFCMqo	-0.0165305917744521	5.55063268372621	-0.121681856941172	0.904375651449427	0.980422378532904	-6.2153263056998
HRHqkhIQ0I.BIJKIFk	0.13774811327991	5.29979623419109	0.77694727165616	0.446359945368245	0.825109453881346	-5.92270582284111
xZw0ra63TjSkzcTeqo	-0.0455064690165257	5.50582193876689	-0.338175598094142	0.738785057224862	0.935008188161791	-6.16522386112789
TVPS1GlPdDvf.eTJKU	0.0343597914864867	5.16760476066279	0.212976795958223	0.833519330189569	0.962256601297781	-6.1999227413671
H.El2VNZtUSItIJ5lA	0.127772120612951	4.85664298587037	0.603658330346432	0.552914406782618	0.873063875574101	-6.04052599892933
KXh7F4yVIT.PE77LM0	0.174770743038519	4.6457089610673	1.0375056516165	0.311987101531486	0.749129241367175	-5.69404131531634
ccBOkJ0kBBOXsKVHHU	-0.0937052175229902	5.41969098657492	-0.415806195048151	0.682017194367508	0.917849129388451	-6.13588828573609
9nhFY8Puu8fMPLle4E	-0.122089412166412	5.19471964929435	-0.627652990239153	0.537392860531217	0.867930938479359	-6.02589774664821
KXh7f_oIH0IBNd.TU8	-0.00675082161794682	5.18655850299366	-0.0332235657148521	0.973828456160193	0.99433021344792	-6.22224271066298
lX7UChP6._6T37o4RY	-0.0319697894589342	4.84331857544062	-0.187957474545787	0.852820067759185	0.967479986795748	-6.20497735656123
lnkEv6BEkgv0ZZQ3Uo	-0.0724345434064049	5.03481558261183	-0.645426066311288	0.526049632145614	0.861776122159948	-6.01470992175416
KN.BgwvfD.sfyAw0LM	-0.135537876501607	4.79282557158749	-0.744513631474166	0.465298317133867	0.833793570034591	-5.94688966643629
x1VMdFQB5UiKOVD0jg	-0.0680681192367108	4.98011212735398	-0.359087094992369	0.723325190265282	0.930760511479567	-6.15790777632468
N40EE0DHOOn06lJi2o	0.591859171150997	4.6783674556513	2.3993104230275	0.0263776947188382	0.34044581677046	-3.68422636421202
EAAoKfrBlehRWieawo	-0.413127612269184	5.10705803406992	-2.66511595600963	0.0149382442113902	0.267503875609822	-3.17713940864779
luJCpRqDjjuSeIAp9o	-0.361132142835451	5.23744790419674	-2.4997106345198	0.0213292340905772	0.314275991069703	-3.49576396249451
Er1JXuvXi6IYX3nvpQ	-0.0910325485013647	5.51251668131471	-0.460570648396595	0.650117638127986	0.909591580571471	-6.1162762814975
rbOkuE_Ep0KQKIKd5I	0.0158828573917276	4.77198688145879	0.0798566620385186	0.937151695254131	0.9866742254647	-6.21958044126977
TQCX97qzT8h8.DMkP8	0.28015737864284	4.41692329063428	1.44339844055853	0.164521350110612	0.62315305157136	-5.22443314349136
9l0D8REST77uqC1.3o	0.262413920475778	5.20796349600925	1.85818474840509	0.0780534989335496	0.498714321780526	-4.62068065542187
NUIiq5GDghP5Uh7yXQ	0.14930731809127	5.50074559148381	1.02403739240456	0.318148751160742	0.752366391824702	-5.70732120707393
3qjgpLh.PECBID_uJ0	0.0273627164080793	5.56590901639065	0.127418775674358	0.899892245623309	0.979059945250332	-6.21460527001031
6hVAOyYB_rNKU.TXSE	-0.0279893014437938	9.0550850072575	-0.2407729538995	0.812202996369981	0.955378833750092	-6.19357113441778
cqCCojIIfojIqJL_jo	-0.14421233036586	5.78314259339174	-1.25538988123455	0.223930099460181	0.683006737783771	-5.45818221775598
0TsQT0CX5khJ9Q8XFE	-0.195310308114311	4.83046676971456	-0.78850953972422	0.439724389362327	0.823958822137	-5.91385044142743
rji1VAJOnRA36HagFI	0.382505409108491	4.30180729928969	1.0957834475565	0.286304292466745	0.735099983519015	-5.63480299284291
QkI54JSKK54nljF5v4	0.104601740707398	5.2298669631724	0.548944807040871	0.589171878647004	0.888623608313216	-6.0718242492065
0uQux7307deRrsVWnU	0.0522762958194651	4.35710841210359	0.205124451374698	0.839565883014637	0.964278456331157	-6.20157677222379
NmgtSP3jUFUXUFF.vU	0.249260560705713	4.70567308697479	1.38331342322591	0.181946438303044	0.644188867288607	-5.30204349590284
HQgEnzKQF7DO_MkhBI	-0.0690470436607401	5.00912970203349	-0.396542160507871	0.69594020789351	0.922115901635975	-6.14372269044503
Hu8ifiFUA7P7jcVeWc	-0.0814015790341693	5.4066661197714	-0.391463693403319	0.699629368876576	0.923640383682624	-6.14572716376122
ri5omqel9et5X2KAQc	0.086440020374429	5.21462003210094	0.497682596188973	0.624181833264244	0.900400966247645	-6.09853235056712
NfXkvR_PRVdIi1JyfE	0.266503487978687	4.79091268174884	1.78531447477846	0.0895157994949611	0.515346242989315	-4.73478525129102
TkjQLehALooYoi_inE	-0.164160307761966	4.73676170967503	-0.816887711309435	0.423698753177247	0.816788211582575	-5.8915974863719
reIEv1XEuxeXOuku5s	-0.225327603399341	4.81207293612855	-1.52152654023888	0.143915000380024	0.59977031540147	-5.11958756294552
3DSHddOe0e7M5yJdHY	-0.0426062798422155	10.2260278956589	-0.424812042058349	0.675547659299076	0.916398232688481	-6.13210056543382
Kg0h3XTntHuzOciXR0	0.00787894806302782	10.2922782231909	0.0753215974406463	0.94071355775038	0.987210519705973	-6.21993569076246
KgQVE.UJ4SOFJ00KL0	-0.0891600246998029	7.89497681187889	-0.733949258246132	0.471569499541183	0.837096270821154	-5.95455695828636
0n6RSKjqKkSiKlKt.8	0.103165973480049	5.37994875209581	0.385253421088106	0.704151102326074	0.924708262891678	-6.14814380032788
ie6nUI4J6KOYKPVsQU	-0.261130081871074	5.2075679344811	-1.29054935303073	0.211705615052629	0.670317354739999	-5.41652794871269
Kkao5yEowiNqTyIB1c	0.190682240955375	6.39522002792786	1.46509456882212	0.158571591260704	0.613598707403782	-5.19575764282059
TDPnTP.vkyHyCw.j4E	0.327972880248681	4.49597944533078	1.09072196639569	0.288472105829236	0.736910200727018	-5.64006144284508
0CQODDhLdHjrDLqhBE	-0.293730680562608	4.95084394165756	-1.58825958926247	0.128045514105775	0.579497283546337	-5.02662513640468
rEG3eOGGHWKKqUEAGY	0.028842206012838	5.63682710583414	0.179970009603319	0.859002536915213	0.969722276989422	-6.20645870703652
ZXSdfyDGRZinlffqEI	-0.174066622893423	5.22338831413562	-0.937607368008766	0.359726678668756	0.779334047470424	-5.78881357284435
l7C4g__.gvx388_Ibg	-0.177306719766797	4.66872346116554	-0.984601736414381	0.336681788759309	0.766059162742294	-5.74530869218561
EDt7EW0SYOJ0ecOli8	-0.048447126230568	8.88241630099867	-0.453867415184968	0.654852601183148	0.911292767843169	-6.11933798734974
QDXRUE24JQbyTeEaKk	-0.0787882915988269	5.43774122358989	-0.506727249377626	0.617934537269274	0.897357447858273	-6.09400486924662
HXi8WMRCgIsk3FG_k0	-0.0399907571629338	4.99048376149624	-0.203930868829382	0.84048588297321	0.96445133753103	-6.20182277505231
uoXudCUozbVKfnovLA	-0.106692810888553	4.77368693731531	-0.478452767427688	0.637560902943378	0.905537469313204	-6.10789399937899
uq8TJJ9ShEevzMjeWQ	-0.0164148996037034	5.57564862930188	-0.0966283045935375	0.923991524341061	0.983942927673472	-6.21808640625766
3i5P0tTtqKdDvUudOk	-0.0145582330415615	5.32035712122979	-0.104779588265459	0.917603314656079	0.983104055078405	-6.21725783924231
9jiSiKoHh7qR_RD1E4	-0.247232597444145	6.52889945249961	-1.50832419671653	0.147239904402848	0.602391947689857	-5.13761075727
xVF7So1Uejl4B6I4xQ	-0.100821713243692	7.60729353389525	-0.724268033937169	0.477360275182189	0.839528714791614	-5.96149233275525
Br4OAKoTmt5TQA_FJI	0.0292932403410254	5.77138532710496	0.177659496516821	0.860792680472808	0.970358591611366	-6.20687526088634
6dtSBMiAM713vjkkHs	-0.170129654949477	4.92011248333478	-0.887562181232142	0.385415489045034	0.795503760802429	-5.83300506975936
QNaJ0d1Ilf5Nn6e06c	-0.153305526830741	5.25080901854459	-0.694577145087449	0.495378769068122	0.84837719355753	-5.98221757983618
E9.MgDN8_.76vc.9M8	0.143933592387146	4.73043148642682	0.680981372586305	0.503758627025926	0.851303850524722	-5.99143268109165
lTKyZWWlSn55QwLyHc	0.191796546958598	6.0070629963828	1.01765589943343	0.321098043975976	0.755332885028439	-5.71355919911455
KXUBACVfvgGjiEUROg	-0.0501422534935063	6.79519260451965	-0.439824317239487	0.664820652230886	0.914007187030052	-6.12560969597649
HhVIzANjkLciNW_ibk	-0.0816811566046191	6.74774952634376	-0.622013863779019	0.541019384694778	0.869059493406756	-6.029384849903
NohBIA6gJSWUuCLh_I	-0.00974618916490838	7.96726032752596	-0.0765385030383905	0.939757665368164	0.986890654709704	-6.21984240280497
urBIN_Pk7NPcg_OMPc	0.132094633225814	4.71753306956107	0.668390586841752	0.511590430517894	0.855547266238339	-5.9998118053096
0ggzKgDksfgDAXB.i0	0.248232046661989	4.66120007577704	1.61561038562488	0.121978029322902	0.570727605677435	-4.98764145793123
HVo13f3H1KKBER3oOo	-0.27260320643829	4.94907505415826	-1.71857976999527	0.101265698965804	0.532176172361979	-4.83642290192286
l6PlCyoigsvir5Ons0	0.0425447772397043	8.64460275177332	0.30566413394435	0.763046082383599	0.941386293013201	-6.1757365350089
WVKNVC4vgKRyC9Icj4	-0.396337045154136	4.34156650667226	-1.32546960764171	0.200084784251499	0.660932990753493	-5.37420419251771
QXaAoTQqHTK30t6IvA	0.0506053835426736	6.39101404601282	0.324484376905878	0.748969439048797	0.937888761764239	-6.16977895782346
0Mf_7QKCn8qL5960Ks	-0.115576576976172	5.97337520863065	-0.792006538431151	0.437729537735217	0.823402583332602	-5.91114799785274
oeeVK3tLf2r85Aj_ew	-0.0211594453523738	7.98987011918827	-0.16340536437285	0.871853200424524	0.972507626713781	-6.20932642127609
ZBl9_ezl_hdousq2l4	-0.0941999520681918	5.49687976966898	-0.508667426599009	0.61659826960466	0.897033588048979	-6.09302333404837
WJykIHfBHiR1iR2dUU	-0.172207180224743	5.0767838013383	-1.24705243519809	0.226907224928597	0.68553809691804	-5.46791710512124
Em4RwQAh7y6bajpklM	0.210433046130984	5.2051033110943	1.02901853557168	0.315859968381913	0.751333297001759	-5.70242781365134
chbBdCBf3kOOhpNp6A	-0.109927116870848	4.88495592415358	-0.510715983520252	0.615188840522357	0.89665594758336	-6.09198300767126
9ADjv7IvwMA8.H4.4s	0.0894552311850787	4.92625731551781	0.449191163089764	0.658164657759319	0.911826210120377	-6.12144785516376
o6cIXSzdUskffej_D0	-0.213354403412648	9.61974512333525	-1.82813739829069	0.0826144813844401	0.505824238297821	-4.66811745879267
3eVT5HQeDIDP6vyJN0	0.0974739823171176	7.37340722041292	0.485562591342667	0.632599107048499	0.903220387855839	-6.10447464864448
lXgO0UEENStExeX1LQ	-0.212663688848968	9.33558157062348	-1.62052167372334	0.120914532179325	0.568844004121996	-4.9805878231852
fsyiDEgicR73TAH5Sg	0.196506303663989	4.7919178027341	1.20005621730198	0.244259155385137	0.700927755048895	-5.52175516930392
WlB75KEgAJROlNEcBU	0.227437839657475	4.7673779094689	1.33624916469084	0.196600597758749	0.658324023694631	-5.36094950785227
KP8QffwA8Uh0._gAKQ	-0.0508893155842304	5.45808897480358	-0.342412415638393	0.735643322108176	0.934314732884903	-6.16377657803427
0MSE0lJzhyE0779gKU	0.2224540429917	4.79619946430924	1.00435978979791	0.327304658453338	0.759807733362785	-5.72644387387348
HiKNET.hQDCgsiKBEQ	-0.0348320825395777	5.36730822302359	-0.19006151899185	0.851193094282709	0.966909279617277	-6.20457647806698
EVINeVUvw.BI.TiQCc	-0.0481821582110554	4.74653004508244	-0.222683624990773	0.826059440765975	0.959826558914958	-6.19779262643089
fr4pfleSCyqE55z63I	-0.136486979920797	10.1298687024042	-0.975769856952339	0.340933026572391	0.769295205426683	-5.75363185264734
BnwNEucBEoHv1qWniQ	-0.129064142429823	5.20934678296797	-0.970723669076137	0.343378570999898	0.770197006887444	-5.75835692055516
r4wnD.wAgOU8bO8T7o	-0.237003803514222	4.95738893737296	-1.06164258382644	0.301157596551876	0.74431416329135	-5.66985506768246
T58DRLnARKB79alp4k	0.0553838016639203	5.09014386856667	0.301668529849335	0.76604568898905	0.942334971972772	-6.17695600842739
6JJIOl5xI41pvdKK5I	-0.0619096674370905	5.29369167999286	-0.376171373100881	0.710784083988381	0.927346598611363	-6.15160942229123
3REVK3H.LlHvIXlE7c	0.0125894969557513	5.05428250263573	0.0803865642683625	0.936735594284026	0.9866742254647	-6.21953757797281
Z8oc4DBBLP_j.P8gQ4	0.518643078521043	4.97407116896456	2.13108094706144	0.0457902048371704	0.420215887008748	-4.16662317374174
Ti.7SJGGtN9U.SFGH4	0.266921696257087	5.22356830763717	1.71880013625357	0.101224816872099	0.532176172361979	-4.83609189720701
rkqXn9EBLv1LfYjlbk	0.266351104640007	5.06998365588661	1.20065913795986	0.244030352147237	0.700927755048895	-5.52107568631708
c4KC6jVM6FDQSXgo7s	0.0147854770812234	8.46864810711761	0.107760506020015	0.915268558147469	0.982553065109346	-6.21693810426668
cuwr56wzRN1TSgkiao	-0.050553980976298	6.1251529249646	-0.308164577801097	0.761170876828817	0.940925373276092	-6.17496530715851
Qn030XFLOF6nGgd1xI	0.30358300751795	8.05512241999675	2.07910586919387	0.050803349578641	0.43325908853855	-4.25616389561685
NSEkOu8s._t7sVG5U4	-0.431161757398427	10.6120790399775	-3.52485683962462	0.0021506801136675	0.113950570888482	-1.40496444544507
KgvEv53qIrorntQkno	0.288791886883765	6.98286410249338	1.90078077821045	0.0719664822587276	0.485817018964305	-4.55252284878313
3OlSuejSCbCAlEoObY	0.606934314400736	6.94650031861228	3.12119584873855	0.00541914802714806	0.172376449886358	-2.25617812580072
lKDm2pWyW0u9SogMB4	0.477162872539694	7.42405442541508	3.03168715835398	0.00663263405961432	0.184857697863242	-2.4410171818457
rpLv3e_FKut6DkiN5c	0.189770028849818	8.82694701477165	1.59132440125901	0.127353274103269	0.577789033303622	-5.02228203407255
ofTuSvSp7dncl_t064	0.205416391423884	5.08189135911647	1.05785654407042	0.302838233668933	0.744903240245237	-5.67368156471962
QIbfSilSE6E7iK5W14	0.312307800767504	4.86872602749349	1.25236080689959	0.225008221427783	0.683688089638416	-5.46172535399599
fSnpHXSTSqelHVQlW4	0.153407374555462	5.29112949200248	0.781643408559377	0.443657466168857	0.824421541510297	-5.91912390987625
c3sgVSSVEyByudbnX4	0.0647547927980343	5.13561230122868	0.325835737334346	0.747962076807219	0.937854513513197	-6.16933763564485
Nte56utVQxe5OyQDjU	0.136116071420108	4.80260871602999	0.845130602600054	0.408119933668986	0.807470023231526	-5.86872324022089
HqBKepN_gde7np_XzE	-0.0478762517588358	5.48537131239615	-0.418268938284595	0.680245502664452	0.916893176696869	-6.1348604089914
6Xcij3m_J.mRlB5FeM	-0.0895484102621282	8.10534254607943	-0.720088234213797	0.479873303567881	0.841558478113381	-5.96445969575288
oVeKK9_qESJTL.tf1c	0.366256115040001	5.68711029997802	1.98780545974987	0.0608184154956463	0.458195945579074	-4.41006046438609
rfgnTivzBnvPdGAtG4	-0.093308422390294	4.93013972237999	-0.523349839875121	0.606530545407476	0.894159187549557	-6.08547724827856
xu1F5_3aMcyMDnzFII	-0.198287811616716	4.47873705888085	-0.695952750144663	0.49453539115083	0.848132672811062	-5.98127555557457
TpIrkKmp.rAkKcOxBc	-0.291727020245216	5.04588769926146	-1.38991480567342	0.179962540405278	0.641489443861067	-5.29364765804378
QN5o55UIWnm41Je5QA	0.284807853052726	5.36029754259017	2.00983544701597	0.058252346511125	0.451716220179512	-4.3733327802032
EACce21iiXuuBiei2s	0.155437522625917	5.27380881876919	0.965744869691587	0.345803258827791	0.771462412824709	-5.76299713897906
T5zkeIeNuj10lGoqhE	0.0989590186712563	5.56023780550614	0.605637805062147	0.551625017894158	0.872417237951574	-6.03933996854079
KVE0wKitCGoHSEqWoc	0.163835356960991	5.29246940128847	0.918169784066875	0.369563748515753	0.784307990589571	-5.8062411465127
Qu9KBoAUf6Uu9Sd5es	-0.137766378957172	4.63780838790276	-0.668423577039389	0.511569820607206	0.855547266238339	-5.99979004532253
fP96qJFiq63ce3b6BU	-0.529973868368382	5.53324709912441	-2.17458946145655	0.0419432897797346	0.40504198326563	-4.09063462841965
WS4lebX0iOBHuVW0RM	0.39450446055138	5.75857238659056	1.91903633921445	0.0694884600417042	0.480159809335068	-4.52299125441968
c56KKGKKeiCKCUe7gc	-0.121305864892015	9.98288346059771	-1.10480185203701	0.282471164087904	0.731348797296976	-5.6253805106086
fo8eL3ufVGelerfveI	0.107186222133147	6.65475724025329	0.72830689579016	0.474939367503813	0.837964528620423	-5.9586095866286
6CenVSVU6df6OOsgfo	0.0430420363274634	6.08217022052303	0.339096011855738	0.738102139322109	0.935008188161791	-6.16491096443974
cx.aadN9dJBKBuuS2g	0.0790378276118558	5.67207127156258	0.389031172081863	0.701399145940411	0.924163573609311	-6.1466782754184
TZZ0a6gTg3XFwCdQos	0.23066356735339	5.15684491602497	1.15070340302946	0.263542006768693	0.716930851339331	-5.57637487279551
BOopJOquOOAlq66yRI	0.117173142555298	5.2732366581416	0.722078199472301	0.478675904962995	0.840464296229858	-5.96304898855925
9oR6Vl3_X.p57QuCB0	0.127031920488484	7.01867093368557	1.00412730076128	0.327413925751469	0.759894838334132	-5.7266678141828
xBBGRFeTK3erki.siI	0.0648849188657534	6.24082793663244	0.452871805976775	0.655557153205601	0.911424128438259	-6.11978898608617
uXFHieRFyVa9Ij8_nk	0.104364405273408	5.20969436526227	0.573469636799554	0.572773909123163	0.881933446292462	-6.05815003382178
HlXlu_3iuVvfMcOvSg	0.47961548020958	5.14199582845141	2.58157941394078	0.0178983262878276	0.288774648440065	-3.33926022845448
fw_9ST1DnfuTJKoewU	0.355648128323922	5.46770097229102	1.92929567481853	0.0681292055427414	0.476423759954443	-4.50631164368305
fUlzvgqfkwgK9XHwUg	0.13589965823363	7.9914261290048	1.08528528120514	0.290813865384629	0.738477870306409	-5.64568576633319
QISO7N0LR4NdLoHaLo	0.171136864965435	4.36427587469605	0.547864196597687	0.589899744407051	0.888673479226656	-6.07241345226938
ZtyCKfp1BKoiHnug7M	0.0534419819059897	6.68928080997096	0.355518697773918	0.725954932233168	0.931572334288161	-6.15918686567326
3qvd.OXrui_u40n_S4	0.0447321057610384	10.4567884845785	0.464308848576768	0.647483663070833	0.908308095312326	-6.11454978930555
No5OZYMG9cAZRedrCg	0.0815366082554941	4.27889261588354	0.307233573492937	0.761868906791061	0.940966322109483	-6.17525318973837
0brTq7g4RlKc4C4Q0g	-0.0506562555690603	8.31687396178952	-0.365851041127497	0.7183501467163	0.929057512716733	-6.15544866602391
rS5d5TVGy2MhKzS4us	-0.128126159508387	7.69869836052929	-1.17815105578176	0.252682310483867	0.70778926880388	-5.54624262407255
QVwFjVz1NBOkV5dPpw	0.200392465490033	8.9519765441492	2.08041885103174	0.0506708399345534	0.43253852052765	-4.25391884243561
6XJa_KKhTiBIDxfuEI	-0.144972576381073	5.83232200651117	-0.967360486599918	0.345015164398162	0.771007569793631	-5.76149376106048
0pwgEnS66JPxcE5E6U	0.0841628554621608	10.072352530948	0.755246250408873	0.458978669171928	0.83176094967343	-5.93899445010608
iw.FHgtz9Tv3wDkXDg	-0.018297516839537	4.8369016552869	-0.0880980663159149	0.930682374997243	0.985444187659325	-6.21888174435166
uokldOR7fhPU9P5HxU	0.527937649082702	10.171638564551	3.24239173797602	0.00411427306619697	0.150390433829393	-2.00335663703547
3exUNfB98ksPIitFdU	-0.119238620498454	7.274148894457	-0.894104426736164	0.381990121405988	0.793792767189593	-5.82735443084963
cd6.dTL_XHEAdK4N7U	0.0943271500076095	9.06896051081496	0.637134318905317	0.531325194575037	0.864373535545075	-6.01996667757913
36ov14Xk2RT7dIm4bc	-0.392307348874574	8.20950820805169	-2.20196829914897	0.0396758404694794	0.39733050371949	-4.04234730950307
B7oR4wl5At6V5COUW4	0.0233133238496758	5.07987600802255	0.158648011345661	0.875550812596408	0.973394013640646	-6.21009903038562
K.d15Xy4netn0qsyRc	0.0129738545668797	5.07029542972587	0.0639910620427518	0.949618034970761	0.989077406422105	-6.22073255819267
usSSwBFIT_MlOzsHjM	-0.229562315061301	5.01293038200219	-1.26176934982184	0.221672506520358	0.680722284873734	-5.4506964064509
3Ukimn0MQsqK8EH_Kk	-0.13394816680114	5.63233543714901	-0.847972117066218	0.406573129884792	0.807209280587923	-5.86638189368101
lcT94KB0dhIIITQQkg	0.0234753488780666	5.4297284616664	0.180784170651746	0.85837192519559	0.969467117328696	-6.20631064682966
xAzce5UDs.j8BT3AMA	0.0279519404317739	5.27129440577581	0.188349584628105	0.852516813326544	0.967479986795748	-6.2049029858462
Q0o4UYl3EtWe_ey3tI	-0.0279022961630506	4.42705076490532	-0.10249929486161	0.919389836309121	0.983434850674641	-6.21749637728353
KxHk8PHsTDcqOjwURA	0.073986030790517	5.06110242652678	0.408875085186082	0.687013535504744	0.918675486385253	-6.13874912389785
xnVXolO47RAzgJXH54	0.265090108986989	4.85555643798233	1.22411131116786	0.235255818840571	0.690978257714728	-5.49441862467299
0ikr6N3qfgvJSjxcuI	0.00626437213806266	7.90707566606976	0.0504661353260308	0.960255826882277	0.991286818637399	-6.22151411156362
fk4knU5XcVFUK_r4PI	0.127147762979128	5.34581146066296	0.764036887668602	0.453841302396133	0.829558858743003	-5.93244854468165
EpfEWKKekv_2E_f3z8	0.0613116776745007	7.14903883093727	0.506694856905679	0.617956858672219	0.897357447858273	-6.0940212256027
Hrnjm4F6G50Lr9c_Xk	0.0404127020268724	5.54973821647132	0.253378104745333	0.802584457258195	0.952912782159297	-6.19043585310488
3iu1d6nvnOJKOpxdFw	-0.311360265135669	10.4398532737969	-2.4601121499831	0.0232016585604293	0.324395299313211	-3.57056609125258
6qEJSE4nhQ38HSSfSg	-0.275828802151698	5.53553961120698	-1.68335609794621	0.10798476912376	0.545565523142329	-4.88893082208203
Epign6_k7krie5zk9w	-0.200220537751145	5.45323427373514	-1.25163028339901	0.225268829397748	0.683762474490189	-5.46257876873734
c2t7sWWgneYoWX.ffQ	-0.0750983349270238	5.89996911773358	-0.407981438158404	0.687658806766134	0.919046478741505	-6.13911454100873
9gQ00ugiiuSSIloVJI	-0.0559810529759409	6.04161432712511	-0.420880897601204	0.678368540807849	0.916531561330547	-6.13376374199934
ZgAgqdQp.p4v4IADg4	0.048954613859378	6.59115155647681	0.271167003583453	0.789065363995778	0.94928810361345	-6.18574097586009
xsjCzP8P9VOzH_Px_o	0.0920273589854259	4.62513790063557	0.598400113562404	0.556347214719767	0.87461485235861	-6.04365838047398
HTUKx4eSfyMbjy7iLQ	-0.18637663529369	6.41138516991352	-1.05552813930977	0.303875151212783	0.745277714020526	-5.67602881628855
WSQIg4CQgAo4X9PQLE	0.150776333336309	4.94797954656866	0.813710210895032	0.42547465476554	0.817296218175243	-5.89412566656105
fGEebU6SnxyA0_413o	-0.4982949895279	5.36651561647694	-1.60673531194523	0.123919817339329	0.574155008224156	-5.00034675324958
otPUwWbuELCEk7jXLE	-0.21397060792784	6.31910346818261	-2.02040302681371	0.0570561301154261	0.448531876771971	-4.355622010954
i1yYBcOB7.vsKdIjYE	0.0923504556777491	5.01941071656837	0.481932096649419	0.635130546840794	0.90450840513012	-6.10622682440176
cX1datLV7791.QM7j4	0.268306138011427	8.58516578378799	2.77608496376048	0.0117180897373309	0.238558070221312	-2.95828370753757
BGrlpfjXjic5GcO6hQ	-0.0692628141812286	5.29300811145109	-0.32278752097518	0.750235002093683	0.93804928224997	-6.17033054157404
NPMIgvn0.P.3VP0OPg	-0.330051099263285	4.90110725550628	-1.42944036254149	0.168443922655299	0.628321016181336	-5.24269997701489
0IVFE.efh6l5p1.feo	-0.186603395404883	7.28136000579174	-1.61484356163154	0.122144787042397	0.570748828453881	-4.98874131440286
l.8rEBWlXK2rO.UpUo	-0.115306647145212	4.72278117108735	-0.364573455767634	0.719288864574602	0.929149246115394	-6.15591661371727
oinZxJFo8noBdeohcQ	-0.17878910564229	5.61702342231267	-0.9334725257277	0.361804302831916	0.780039027592227	-5.79254874626503
QSDqK6EVGUSFRRP3n4	-0.138805176315854	7.03662016819216	-1.01303419652594	0.323246002351174	0.757135314893454	-5.7180551379509
6KvISHrO37RqJFSTSI	-0.150911511640087	7.37447995414748	-1.3091311784825	0.205458043250056	0.665495756027361	-5.3941239236081
oGU5qIQogYGjqBCIho	-0.117256022617636	5.94246228979753	-0.73354265996472	0.471811862359047	0.837096270821154	-5.95484998603756
BuDh6NeAsgjQKDU0AE	0.232405316265106	4.76591228899555	1.51758479491003	0.14490114680799	0.600882134605039	-5.12498152442434
0usKUCof71CIB4JCiU	-0.361231083749673	5.21900372627917	-1.88156928744724	0.0746580900994771	0.491382769921451	-4.58339385225768
3IC4e7rJ6woUikrnoU	-0.00730087200887259	5.15539223412205	-0.0347150099559902	0.972654070336459	0.993571777923198	-6.22219154797625
BUi2i9r9yr1l2RSgW8	0.31501461827471	7.84371680208489	2.88489034153526	0.00921123210897225	0.214403108246612	-2.74017285437166
He7osFwio9IgXIJzUk	-0.10456085398845	5.17143802388887	-0.365062029305669	0.718929826611817	0.929110466805982	-6.15573785202419
Eomu17lN3od9B5tHNQ	-0.290792436021336	6.30948344013616	-2.25795016256456	0.0353845075934313	0.377136329999338	-3.94251732025232
EK6KV0jMpQ.qutLR8I	-0.0378671872115825	7.02760095057144	-0.261606121476047	0.796323181476543	0.951320254643251	-6.18830359799804
ZUXnXevH6spOh_pS94	-0.22150334318555	7.22596302945842	-1.37614928740135	0.184119185568842	0.646353922344607	-5.31111811022623
0FgtAdH5d3krmeXByU	-0.37137725749519	4.70078524759201	-1.72916067186428	0.0993186566563065	0.529940507711061	-4.82049481716373
iveLu63v1JX4V_o9_s	-0.000849047997113994	5.14881448538444	-0.00422928938957828	0.99666778464679	0.999474861919078	-6.22279103887288
6YgXoHv1TeiLu0lNSQ	-0.153882288757082	5.36175944070538	-0.732993972150001	0.472139038312934	0.837106840187644	-5.95524517177123
rFaKtEKBJJHSEs0hCI	0.0463858693938753	5.47588892778698	0.26332274929821	0.795018641992153	0.951062486311282	-6.18785021166235
o14Qo2CngqEFep1I10	-0.0651643550747873	4.93699593345532	-0.258174113601827	0.798933147632649	0.951926641901757	-6.18920121339463
3i10roiBREnHDVJlN0	-0.0845660745450074	5.68158077570854	-0.580391629357581	0.568188209777297	0.879880223372736	-6.05418606541074
xKv0rQHMgcPffbtLk4	0.0807451139666232	5.74586166805352	0.479585675506576	0.636769089338138	0.905256736274539	-6.10735244342331
6z7D917TzHAIzPpPLo	0.325954984853845	5.10641937247546	2.32033130869074	0.031107535095414	0.360264483537843	-3.82960048665269
cokggrqQjDTSFAkF4g	-0.0440257867918012	5.44179982528146	-0.35615914831409	0.7254826926771	0.931572334288161	-6.15895822479927
fDg6oBfUnjtnc6WIFI	-0.107894820256317	15.0911434867376	-1.06925921786754	0.297796838809813	0.742196800000608	-5.66212028719417
9wMAl2lVOAiW3QiW4U	0.309490682061717	5.33058148913884	2.08150495441611	0.0505614630786686	0.432372018879383	-4.25206105683572
W7ojo4cRIUYEuQuOVQ	0.156393408524406	5.09937275834076	0.941940127845333	0.357558283075632	0.778058780456639	-5.78488346742413
l615IuO_OowDk7r64I	0.273350868955717	6.63989631682256	2.18962853820106	0.0406835725487157	0.400707460246971	-4.06415491133101
N5_XoE_kqPoJIoehpI	0.184130067855252	5.44559596030277	1.00688465421522	0.326119641998286	0.759090839070629	-5.72400884813805
E4qf1.nmlTKKHuciD0	0.144095738304541	5.20671047572337	0.941443822280014	0.357806216455111	0.778143732586915	-5.78533448729223
BlXLpN.3tfcAEz1RHE	0.148673883811539	4.68805843176952	0.561647677973626	0.580649255203643	0.885032450042866	-6.06481373178856
KqVcuk3.e19wATPVEc	0.125039212246134	5.59710227913828	0.692139937096002	0.496875040997468	0.848780025826759	-5.98388224644539
cVSYUC79KwoAuLzSL0	-0.0714578210442278	4.92633407202222	-0.474957515466764	0.640006615114987	0.905705191071353	-6.10955692850067
oqh4Qiwo6IlciHEK_A	0.544465933469659	5.43707174227132	3.62331919939628	0.00171263217248778	0.100839971347279	-1.19405625680928
NeB_LRTLew1DD.u3V4	-0.283949051741509	8.04971552490298	-2.30049329540025	0.0324130006522634	0.365007871799165	-3.86569644203961
HhTQjiQsuPnbLMckB0	0.221193380622377	5.30968813702922	1.36126412737568	0.188699678911509	0.65034274510153	-5.32984925707605
TXlN_3e1RS0UqKIHbk	0.143147583412683	6.57998687836092	1.06798454806043	0.298357385548966	0.742196800000608	-5.66341814657925
WsDNQCC37A7DjbpAjM	-0.269087622534391	4.70361743023928	-1.23917853952835	0.229746647021352	0.68772156516507	-5.47706018704271
crowxH3QDIy4RQyT3s	0.105632968612949	5.11823982259538	0.536929228813252	0.597290194053268	0.890443247356325	-6.07831241520797
B6.AlALMCxzMMC901I	0.291226451456062	4.8725191938779	1.38947834649185	0.180093171976634	0.641676052455946	-5.29420376627355
Qk8KdQ90FIApT6ulXI	0.164957242196861	5.41226261728266	0.776551036463106	0.446588427233905	0.825109453881346	-5.92300711907085
Ts4oKU6i5fUV4JRXxc	0.247377546362278	6.03142089412651	1.40267308233909	0.176177411486009	0.636115068562032	-5.27732910345196
BQIuMayJWoJau6cQrc	-0.0333845079519565	5.16907550137996	-0.198210658582042	0.844898192094226	0.965307806405406	-6.20298189442002
rmIR.f5RvkUQUd7a4U	-0.00599453096406161	5.14315200480541	-0.0379397704959789	0.970115066917622	0.992952074574676	-6.22207324716239
WJwLp1bu1yvuLl9J14	-0.131392958365452	5.05447697373128	-0.855442142983905	0.402524760053122	0.805206193296363	-5.86019201361677
ZksQIvUo3gUILR0fo4	0.213437766263479	5.01201305587571	0.987200837299995	0.335437728911456	0.765629054479865	-5.74284640039984
ft8l_vroKJU76IKUik	-0.0804240798791761	6.36380752350611	-0.453469079778272	0.655134447220125	0.911378837711973	-6.11951854471703
9RT7u06YFLiQh4grF4	0.312036345970675	5.08432822576416	1.86722167788604	0.076725611926097	0.49546192351636	-4.60630919329784
WK1K8QL3XTK6Ar8eS4	0.0929630259964277	6.48301265775128	0.65071847791894	0.522697507222257	0.859522483079948	-6.0113206535518
TSh1u7NLup10sKCKJ0	-0.00521817666985924	6.60666412299663	-0.0402247747600168	0.968316173034076	0.992267969049362	-6.22198306550938
idMdKFc1cHXlWIQI1A	0.276823463870165	5.52369183553508	1.53567572637017	0.140420709378346	0.595640635340932	-5.10013558538044
EhXisqOoKuQSIlLgTk	-0.397907169123611	4.92272802656326	-2.44283592483056	0.0240657795599843	0.329744639155743	-3.60301102499342
rcKuCBJKneiufoIRvk	0.322456169669122	5.83536720376328	2.00063343017588	0.0593122008479409	0.454155430628587	-4.38870603249924
3TudDpfkgS_6RShSuk	-0.344606805404493	4.87243161808175	-1.58321181407835	0.129192505033868	0.580941179439116	-5.0337643072125
otBUkfqL6KSCjoCIio	-0.13639853526042	7.59788757354635	-1.12242223021249	0.275090326174544	0.726565464122383	-5.60677496843414
rCoCiomN2NyoSEeoVQ	0.325377070031493	5.15244419860406	1.53087613278141	0.141598066020085	0.596152889555662	-5.10674969357714
Kn_6C8eEjnq_IwIUB0	-0.0349562149423764	4.90987292235587	-0.161565475450894	0.873282885669502	0.972667769191758	-6.20962792450971
rfXglIrlr9d2vlOF7A	0.0939486329564774	8.87062644306084	0.88196306997662	0.38836305926543	0.797208029026038	-5.83781076627742
0kr4IgoIX32ivAvLQg	0.0582804392617365	7.00929801851901	0.470080859061266	0.643425976459637	0.906765060699633	-6.11185718548079
u13lbwy_Hevg._tNE0	-0.0115373994047069	10.5954940253897	-0.093271824959843	0.926623578792274	0.984300190163458	-6.21840811312593
ccBBzqcIO7eqDxcOCI	-0.265222441029708	5.6980147675034	-1.60152120121688	0.125072684972421	0.575159768385166	-5.007786328364
NVzI1SpYOA8hRfQ070	0.626333117686627	4.99128232649368	4.32474647440221	0.000334970134770881	0.0428245151900862	0.32403449640702
i2pVIdsAhln_NHt1JU	0.0458935697069024	4.54596481101484	0.213562032551582	0.833069098982117	0.962231379320875	-6.19979698999038
xfulACZ85YaVc.1YCA	0.299461306964533	4.40471432736076	1.28809133657059	0.212543012537222	0.670708279957073	-5.41947147483863
foSvi1SnrKK4vO6ATI	-0.0273888588284714	8.38106228078486	-0.13582861369443	0.89332620889978	0.978007992079825	-6.21348837194298
c_H71CJV0S9NaJXfVE	-0.00478444477109738	4.96332329241482	-0.0267949048966501	0.978891146170298	0.995973923974467	-6.22243753394757
roHj_IVYh1fU453SUU	0.0712241734589936	5.71360552830965	0.555171139607594	0.584986731765127	0.886658254463163	-6.06840743397989
ErSfoBTLgghJHjhQIg	0.157902655645666	5.88826284258424	0.661204531314036	0.516090869531919	0.856925400286406	-6.00452721601014
oKPk4KH_lqt7Xen0LE	-0.142215159285787	5.94484795307181	-0.787236128527035	0.440452196501118	0.823958822137	-5.9148317378011
K7zkd4CgBEQCCI.7b8	-0.314856426624718	4.67647918357945	-1.93718347610516	0.0671002104411861	0.474852645646337	-4.49344719687853
WlysSDwyV8kGHnnruw	-0.0127420096076154	9.56144149031944	-0.0874804960270474	0.931166988828751	0.985528417013655	-6.21893647602832
BLR0hdjXiVBaJ10etM	-0.049956791908243	4.62502537525589	-0.272758876629619	0.787858840485248	0.949027732805954	-6.18530543900591
9uXUa7p1neB1HzNbA4	-0.257817179667769	4.80537139146558	-1.2389996828896	0.229811459706287	0.68772156516507	-5.47726730173488
EIpw7P1jtq9GVLRkVc	0.0280956139934962	5.00127129287899	0.141117433946788	0.889200926427448	0.976722692195838	-6.21274949176753
TOSlTyRE9AX1qnuF9A	-0.0788782192514682	6.13162859750452	-0.61277695603444	0.546987979719677	0.870496628878441	-6.03503142006385
opJIUOeudU3F_yEXrQ	-0.153240013402571	4.87540891670078	-0.841493306958167	0.41010543044775	0.808648335716304	-5.87170965199878
QTqiK96.355dyecwMY	0.104978500205141	5.67968011278982	0.542436707749493	0.593562267272571	0.889410089048251	-6.07535577134563
cuulzTe9BqnrurFIJI	-0.587178071860156	7.22746349336693	-3.96588519994999	0.000772535868083519	0.0666169604098731	-0.454532623605894
Z8t6KkP3qV94XHXiSg	0.0332721892592472	4.75140733416177	0.181647841843107	0.857703071593835	0.969149407736644	-6.20615285491227
KUqSesW6AuXquv_QMA	0.236050222950489	10.409634817717	1.57181115115259	0.131814682552034	0.584386904256412	-5.04982435968134
EBV4J_qDT9CfAyckAA	-0.190035559020535	5.24422434212148	-1.28688472960536	0.212955021257147	0.671257236850353	-5.42091468878969
BpILiI8wCCGUtcSJwg	-0.277742383450772	4.84908926324574	-1.0729474566836	0.296179175270029	0.741374379455484	-5.65835722142057
onFFTLAuMH3ynM.fXQ	0.258900301441773	5.09621404764444	1.48449767432081	0.153400317709823	0.609228783112805	-5.16982455743948
ZVi_qsFgTX4BBe6MHs	0.0915154571745311	5.56313149159122	0.509692170585168	0.615893044045146	0.896904327617484	-6.09250344306559
xRNxQpEQIDkuBItKoU	0.234013870948474	5.36950517925683	1.38374481786001	0.181816260858427	0.644076710129445	-5.30149583136215
fThIdfn7epHsMgriB0	0.310051909584844	4.88952538457607	1.4814647308185	0.154199432346323	0.609228783112805	-5.17389605940496
cqYOECiJChOh5zebZc	0.103553065771336	5.55462509187924	0.546738101617607	0.590658721726639	0.888673479226656	-6.07302625869386
fd63oIMl_._rTlXk6o	-0.127315459370901	5.24468392058945	-0.744896692704246	0.465071867311535	0.833793570034591	-5.94660970962437
HJIYxnt5qEe5555Mlw	-0.156831841937154	6.79888183513792	-1.20950007166384	0.240693889664972	0.698155568598048	-5.51107845304472
EeonQJSlVL6fgqE.0s	0.0974730532872214	10.5979462628096	0.965696442336747	0.345826900644215	0.771462412824709	-5.76304216686055
rXEnVOl3EeP3tBLaX0	5.32598840397441e-05	10.835519672065	0.000568729258856412	0.999551902454321	0.999827650128344	-6.22279990768413
EP8t8L.MczFCxev.z8	-0.222708524039282	4.97236226315619	-0.983077336315288	0.337412928233192	0.766893686255823	-5.74675012507663
xqT7p5TTRyQJHiRtUc	-0.125801520098015	8.07241690606176	-1.18154747886389	0.251362182621123	0.706547145790307	-5.54247129047847
EehXClJUdSKkShCpPs	0.00838807088163268	5.87213940588371	0.0511413023764127	0.959724588356728	0.991286818637399	-6.22147947504971
iwoO6ADc5SkvN1w5Jc	-0.316368246467285	5.03099609982158	-1.35275039556173	0.191359957224229	0.653452473479968	-5.34048747132521
oZiHRS7XHtM7TFYqRU	0.255494363046865	8.03815506435734	1.89219643352824	0.073158433501289	0.489188723831024	-4.56634343052938
Q.R559UVUoVRKCIorM	0.178230960033157	5.65079079429412	0.988671809305697	0.334735062482505	0.765274635285848	-5.7414502600202
3dOn917XEq0OB5_8Ic	0.0217631498296321	5.48574757303281	0.173454195211676	0.864052842945978	0.970701406177484	-6.20761965068146
NgO8.ToAl8it9HnlxQ	0.0208654749287772	8.9594384149923	0.16509661147895	0.870539414818049	0.972281229360583	-6.20904627301706
fuRN6B6EjNReWBCgoU	0.00680687089896406	9.06997174387762	0.0573800871332846	0.954816699016325	0.990550049036032	-6.22113764967022
xjrN3vODeFRJld9xV0	0.132065986457108	5.48160537591744	0.665322683908326	0.513509075222689	0.856410030282788	-6.00183088195573
E94n1C3f1JNRELF54E	-0.133825604688301	6.90897883944759	-1.00833606020686	0.325439802133658	0.758567236594941	-5.72260659825179
Hp59dAV2uiCh4n0SBE	-0.193068911429075	4.83802296229198	-1.18019834356219	0.251885945376777	0.707090313864058	-5.54397047077487
QUr69Ced10AHhDFMoo	0.35102572504945	4.85141864767537	0.953205702172165	0.351961815601322	0.775492600663148	-5.77458765182548
NCtEawd2itOnysoSX4	0.0385123479358286	5.34083129403181	0.22805088578139	0.821941796472286	0.958721898236922	-6.19657426643822
xeHJF7uWEwmagqn_nM	0.437099375428398	5.03434317006138	2.52246718247513	0.0203182252060594	0.306380317691604	-3.45250784737818
Wu6ieeADlBVBgxiCNk	0.0507670971415689	5.20932646821596	0.206185136165999	0.838748517214134	0.964052450993049	-6.20135696079077
WQot7FeiNZCXLXzhoo	0.293830177511013	4.52814861739128	0.968884236875883	0.344273013553432	0.770991310920727	-5.7600737810683
rXkKbl1ATD49c.mIfE	0.234952989107524	4.96790379893541	1.0844466063837	0.291176333094324	0.73870650918401	-5.6465511770395
3_mnksvQiRLD0sppSA	-0.334073143133092	4.75218648295683	-2.07265950651434	0.0514584764480078	0.435406147278385	-4.26717358529681
rudjjvt6bDdP4Xld50	-0.152586876717285	5.48272390365057	-0.958219200208448	0.349490534201907	0.773851990248832	-5.76996995029321
xyyTwDzC8RDRPy.08s	-0.0613142115321253	4.86452294602712	-0.439913188708905	0.664757365905593	0.914007187030052	-6.12557061268207
fuFF1SPncOKI5qex3o	-0.55553082377985	11.4878359628414	-1.30742729105026	0.206024850207943	0.665892303021433	-5.3961894376201
KjY6eCSiCijiVOlCCU	0.256062343328294	6.12710370770125	2.04529292662358	0.0543251776977443	0.443032082290998	-4.31367272705291
NqSH2Xnj_VEu14_6.M	0.0455560738293014	9.55217139034266	0.388877164315182	0.701511252940935	0.924163573609311	-6.14673829578363
Es5BR3pVu19XX7In_A	-0.336975191568975	6.00817217096847	-2.26796084339677	0.0346635850482252	0.373793598398759	-3.92451392558568
3p1ISwkwpHxZCS6OkU	-0.0854912947339045	5.49793716011409	-0.451964391459903	0.656199581209803	0.911520519344203	-6.12019918935719
60j9US3seIsqkYEreo	0.115399258396859	7.9564733266146	0.788288384204868	0.439850735513722	0.823958822137	-5.9140209714803
TNQfXPADTvlM_oDpLg	0.178607362716247	4.74110756285852	0.789276671883044	0.439286300667463	0.823958822137	-5.91325856882266
TQlCB5SAFeU9HfTeVI	0.109671286600787	5.65215553172381	0.740834946403571	0.467476360964232	0.834681770962887	-5.94957128074466
Bt7VPk.xbRVJESUF3o	-0.0309443658183161	8.32637371250052	-0.261668747056942	0.796275578794352	0.951320254643251	-6.18828710941606
6ovpS7U5724wqZ4oEE	-0.0505727047985196	7.96755458953237	-0.49155762790349	0.628429083446249	0.901949394243724	-6.10155320340027
3fu0tyTXecUnZe4HXo	-0.436321248858061	4.91728548968039	-2.50815049818031	0.0209488939694904	0.311332895768967	-3.47974387117249
KjUJK_qBfrHsd39y.I	0.312523400749426	5.15174587422753	1.54027303798827	0.139300586111969	0.594540211196171	-5.09378512836036
BvpBK6Ks5asWks4gsQ	-0.103524710948728	5.69017886661522	-0.499879676904133	0.622661568662386	0.900069434095592	-6.09743986110277
T_kEroqzlqxaSziCxI	0.0290456887768836	6.05219951530132	0.202768800941985	0.841381817350301	0.96459364987008	-6.20206090927962
TX1LTovG3Ut1Vp_0fk	-0.0402316556687588	4.95357653798394	-0.211959139316269	0.834302368536392	0.962612951912354	-6.20014059016804
3WCL.AuTueGU6cvfPk	0.058098585727404	5.18567635362798	0.25780356023233	0.799215090690946	0.951926641901757	-6.18929742474783
EiDzhJX1SClChRtEr4	0.234402143630279	4.77008719845379	1.63044933066798	0.118788629691456	0.564909118192485	-4.9662802724937
oRuheCACoLkDF7pzlU	0.38453120051687	4.72388487368572	1.9112041307599	0.0705422260441081	0.481722982369239	-4.53568457163152
cSLREeP4AO6Ij_7.Kg	0.296928172963231	4.75867573792497	1.69565684253209	0.105596335122072	0.540431990366836	-4.87068489975435
ioTygLoG2T74APT4I0	-0.207943808807558	5.0348711863275	-0.930695100589207	0.363204408148612	0.781105402560788	-5.79504925121366
uCiwHlPKiyuuJAEKro	0.263016801216781	5.42022960823669	2.04488606310877	0.0543688592415265	0.44308156033239	-4.31436108474514
WNxSxiFN15JB5Gh1Rs	-0.00978670595605328	6.34476915448857	-0.0686264793664316	0.945974250761501	0.988561413322174	-6.22042221242181
HsYhTdeSQeRodUbT_c	-0.252741920534243	6.67741413992898	-1.68543263995101	0.107578364713719	0.544919103968258	-4.88585752528267
EiTfedfUChPi_l.CJM	-0.172974106262688	6.95961226922271	-0.920348422054183	0.368452286075185	0.783526118657487	-5.80430440392714
Kn6CXRpUrd.i80._9I	0.251090528025912	5.26384192650145	1.49959299689399	0.149473338498422	0.605075044012911	-5.1494623835941
ZgFXV.0o7SeooniICw	0.100664177837235	4.89967080924085	0.423172456116021	0.67672358770216	0.916398232688481	-6.13279608113691
We0FzpF6RIhGnuSEQo	0.0509482548095627	8.94201492251781	0.461909001512105	0.649174076845061	0.908965700945846	-6.11565972988137
0nqIxe9Xyv186T3QmU	0.0156492025361234	7.18198973844899	0.0813883666571278	0.935948988902703	0.986394950934693	-6.21945576905954
Q_7h7v_..Sezt14BBQ	0.362775240470617	8.08673673905046	1.95853614565782	0.0643834639669593	0.468951778219658	-4.45844737089466
oNDDzv9.E8HwH7H73M	-0.125314330222859	4.05239007100294	-0.410941310011695	0.685522527767491	0.918219960880044	-6.13790122530806
iNyTqvuquoaia6rS08	0.00110244054534957	5.01247680716955	0.00378502598052761	0.997017813541556	0.9995750905584	-6.22279283676136
Wf0eBOFfCIMCjCfz_Q	-0.0910100952511537	5.25859002123967	-0.55123889001258	0.587628136552248	0.887885947045992	-6.070569671457
ZtJEMpUQfyX5f.Le.w	0.159068537122897	6.65757936928961	1.39135036772067	0.179533413616341	0.640848747006407	-5.29181755334031
HtfRFZJOXiXFR_XJPs	0.124206267565866	9.11238026686212	1.26286963750904	0.22128491349793	0.680678714222457	-5.449402060699
N5TS4AvMh7kgJK1wkE	-0.232020838797699	5.0661504970952	-1.14940889696848	0.264062622524415	0.717295688267429	-5.57778076231274
QU0XoDV4Jd8u_94g9E	-0.106944467817386	4.55184362941412	-0.502869780515373	0.620595355909301	0.898965053248653	-6.0959455136591
06.1eq6mLj258quvdI	0.340927163215248	5.36865845029007	2.02079116595162	0.0570126157110433	0.448531876771971	-4.35497036981972
fpIn7giJ7yx.sCeINQ	-0.161439318134858	4.78466652621687	-0.424919829706602	0.675470382684445	0.916398232688481	-6.13205474923685
lpHpdhET6OeFx35cwo	0.111612050690104	5.257137295971	0.487821108818714	0.63102664117241	0.902817697463723	-6.10337815383384
ZOd47p6K6KIXSuOlIs	-0.176430258899343	5.28981130135555	-1.3110442667463	0.204823099701849	0.665150915334061	-5.391802134694
07cUY4RVJ0ddf7WnaA	0.170664988574771	5.69565085251286	1.22450187600887	0.235111752013305	0.690907112855399	-5.49397095449336
3_ioVMgd2dRFzAkkHk	-0.0547873425038292	5.49938836579178	-0.40839584999321	0.687359543970794	0.918851282391795	-6.13894518345775
HM0uKICgZNWph5R3u4	-0.206940366144633	4.89845672550268	-0.818702297020464	0.422686681535467	0.816593054270723	-5.89014958931897
ufBquowrXiMEPX0f3o	-0.253457045205048	5.44353736174462	-1.15856383929759	0.260397119983103	0.714590989816537	-5.56780857482149
N_BF7q_PSK4imS4R3s	0.264677351504915	6.75098948573793	2.10842266060938	0.047917871896978	0.425671226344692	-4.20582577287121
NilItqyKzACsKSuUeo	-0.217175765317943	6.54587707111719	-1.58114080006069	0.129665575223559	0.581251971647242	-5.03668834963647
Wuz_KDJ56CwV.5566o	0.25411921867079	5.49003837599268	1.42040318028311	0.171023675585656	0.631026807648528	-5.25445062320742
r5.v_jLn_cQpcJ6XoE	-0.10695810283312	4.759914281412	-0.416485045128472	0.681528642119368	0.917540513165752	-6.1356055486857
3oggfih0koD5KgLgoc	0.140569949163303	5.63973165858376	0.921245210468277	0.367995428598417	0.783233797859651	-5.80350596649269
lclfq1SoXFdDF5NElc	-0.000724856761953774	7.81282180963423	-0.00647302026450039	0.994899992683795	0.999018909283273	-6.22277891325888
E1gTclZUI1n7m9Pl5I	0.0495230405076594	5.41132797871211	0.337932839428583	0.738965213503556	0.935008188161791	-6.16530624742729
316Sc.J.VOihLzqFJ0	-0.0379138633634777	6.27053446983324	-0.212602422181934	0.833807372355019	0.962372049585686	-6.20000300395828
HcrSA4JRzesHKpTAeo	-0.37789335624342	7.26324448464796	-1.68389931018214	0.10787832972818	0.545565523142329	-4.88812713447366
ZC5EWRfs7RJUuvfK94	0.0910811046956951	7.5736025462561	0.567048398100294	0.577044722687143	0.883783501027314	-6.06178615057482
xD5SR1ZEpSR1RApQdw	0.0887111316710128	5.22124015008527	0.444623477421592	0.661406812196064	0.912774541525836	-6.12348808279347
KgEiiOhgRNQg6LYkOo	-0.17003119203093	5.85156002550288	-0.916121532987426	0.370610737440285	0.785393116691783	-5.80805814769359
ijet4e4dHqXg4PFX1U	0.299304169635953	4.97741867469054	1.72415009778113	0.100236632752176	0.530737439224567	-4.82804641297371
lTteg.yA5V.sSPTRMg	0.0349123873607351	5.09428421657939	0.184930219005985	0.855162105516652	0.96854384430268	-6.2055463315908
HeTNDgII8CAvQQftT0	-0.381528733397299	4.60897413564372	-1.82506017583232	0.0830944674776476	0.506237149277094	-4.67294516097248
xt3o8gyATwE3UUUlPA	0.0217692731468771	5.07151764745944	0.113942776984003	0.910428926376524	0.98196068781063	-6.21624643789195
cUe7hR47lRtEgx49I4	-0.0146926218713003	6.23675887537819	-0.0784803999115271	0.938232478808381	0.986720350234231	-6.21969044244612
iklHld10_k_oHx7.X0	-0.1501595772922	7.68232837369625	-1.52986097404279	0.141848131490752	0.596152889555662	-5.10814657173608
rRzjOAY6X8iJ.4S.TQ	-0.000951278663920696	4.97665942759216	-0.00450110223177722	0.996453627465437	0.999459586019873	-6.22278984058986
cXua81XOS8xSjO3heo	0.0787880887631481	4.93146022317161	0.438388110665153	0.665843746865134	0.914152201912345	-6.12624022818674
Q.tEQnk9UheX_q3_yk	-0.0205520794347036	5.32626108937645	-0.105139587661745	0.917321309764543	0.983104055078405	-6.21721970110207
WvYCQVIB_4T9046PFI	-0.222589626864063	5.0615758154751	-1.41467759236138	0.172674525411084	0.632590535802851	-5.26186420578782
3e3k5NXwyU.oyWgsi0	0.334688997940639	5.84644603914785	2.05156206307406	0.0536560860135109	0.441851522941679	-4.30305521492341
fVe9fgTLg57Li8zAoc	-0.271063308719012	5.05374368862411	-1.24472750378498	0.227742806278857	0.686459957607046	-5.47062190712918
rgteUrL_MIOXFS5VSk	-0.024563869035079	6.15803470935912	-0.1880289409822	0.852764794508232	0.967479986795748	-6.20496381317594
lcp.iqlHpL86Nw_Ffo	-0.218451471566131	5.07235148907878	-0.948872537766678	0.354107322843775	0.7766725832338	-5.77856098942793
0Xo5Jf1F53rqvQvcR4	-0.238118243031352	9.57291589257359	-1.91601588955324	0.0698931801508792	0.480159809335068	-4.5278905067944
ZeXUu6Hzqz895dS7oc	-0.566877838255607	5.2724039886374	-2.81918206147126	0.0106556270597572	0.229712792411561	-2.87228786643962
u16bTrQbkETJ33RZ6o	0.194751053712659	5.65481367118659	1.20366830774028	0.242890821038411	0.699977448967738	-5.51768001398271
QXRq3nf6AjaccXrn5c	-0.347492044334221	9.51728696839884	-2.77816256573913	0.0116646298296735	0.23826424345137	-2.95415042325752
9d.chfR6MTpn50R64o	0.0423879046778597	4.79467375209739	0.212431034077398	0.833939245917073	0.96244214507909	-6.20003970122943
ZjQdASipQuoTzifvOU	0.0381228194528092	5.42307350063879	0.239315114276862	0.813317425679923	0.955751834461026	-6.19392348741431
6gl3dLtFdBI6XmyV9U	-0.00803439894833428	4.96643121374691	-0.0423000462888602	0.966682543694484	0.991927537647932	-6.2218965932291
9KtO4UYM7AwbRUDBL0	0.182823088340561	4.70658755119771	0.845624808777458	0.407850637162783	0.807432722756564	-5.86831654865452
HqkK4oCekoN6HuKIh8	-0.0802213165622668	5.68370307637039	-0.62593469916465	0.538496499253894	0.868421094881547	-6.02696349719003
6kK4oCekoN6HuKIh.4	0.151097302096853	6.32084161990624	1.01128826168283	0.32406005350433	0.757998470316836	-5.71974878297655
c06So5O5CoqzVekLSI	0.0384202210249674	4.97424684361315	0.253238280406441	0.802690978815431	0.952912782159297	-6.19047150321835
ZXRQKqKqbyQIB3T.18	-0.157180854285119	6.17374460185525	-1.0691175806007	0.297859087535021	0.742196800000608	-5.66226456899784
cnuv44QQkbnKRbqTuQ	-0.175593592828191	5.7666685052325	-1.00689138513694	0.326116486935458	0.759090839070629	-5.72400234936833
WWeB6kLO0OuEKx6XQE	0.0998954146440356	5.56105960469879	0.640983903737052	0.528872335192767	0.86337795549511	-6.01753423524045
HefECyL8t15x8EyWf0	0.0932452341057655	4.54776759748093	0.408637519223729	0.687185049632978	0.918747954297429	-6.13884634257611
ESda6zeKX20vQPHcAU	0.277550339755711	4.6973107077087	1.41876663640853	0.171494233804578	0.631026807648528	-5.25657211593483
fkofyeoQKcHiolCrn0	-0.262067224188693	7.89930419233112	-1.58007075239437	0.129910567117825	0.581443767095558	-5.03819798909356
uiXB4AiA_.VId0g._A	-0.356798135655647	4.66832935365318	-1.33438490864605	0.197199721288738	0.658659027488338	-5.36324818457265
iuoBTSx3mX1ATuCKFc	0.147597748619321	5.50979243954923	0.731646062157468	0.472943352259283	0.837264658132479	-5.9562148008288
TCOOll8SkqeiO4yp50	-0.20855384641992	8.46692067858498	-1.73142694178767	0.0989058358816239	0.529606848228816	-4.81707402107854
99PsEcDndHAuyzCwwc	-0.111504100731178	4.81395024919034	-0.559943087554809	0.581789282033975	0.885580047158733	-6.06576348609346
lhUIhcRLpUYogbWP7s	-0.424767558670219	9.28073212868617	-3.12560362562579	0.00536532056001125	0.171483386107723	-2.24703260254168
ue1QnlIlKJQF7cF0tc	0.0790457078444745	9.14416564548128	0.56923190763395	0.575590641434716	0.882603041051972	-6.06055414794354
Tlde7fUI3ldHQEqCvk	-0.110305706780106	5.61202941954324	-0.828538335343692	0.417227290584558	0.812961847963296	-5.88224913778541
KVUlHqPP5bP06yXl.0	-0.210856104356583	10.14485095877	-1.96309587514788	0.0638161390321119	0.466825181225897	-4.45094046239436
oe4H6kUKUnej6K6Utw	-0.0485206068414402	4.89559164902741	-0.31484349816975	0.756169459660355	0.939903829106767	-6.17287478939696
rfXtPToH3bl5DUei94	-0.149273558861684	5.12411965859746	-1.05893187377285	0.3023602091813	0.744371555406387	-5.67259597916286
cEKHqau1p11MjdQFcg	0.139175352765679	5.37741843844828	0.830831288729237	0.4159610716722	0.812505005899754	-5.88039478328986
9lELuF4EVjmzXdKCSI	0.127145854830865	5.12142336480641	0.695213165374847	0.494988724788938	0.848207872826176	-5.98178224875527
oeeru5RPrkDI19e7pI	-0.0801649849275504	8.98653965457969	-0.554299034524685	0.585572036579799	0.887074492954731	-6.06888826529807
fMJMu.6u99KGtLsZM4	0.25133250602408	5.1620458493151	1.36819514362377	0.186555707807936	0.648206659155187	-5.32114820939207
0imKAtJapNhZOeZiSA	0.281641880349849	5.86574810928958	2.04330392404035	0.0545390202678962	0.443368935091467	-4.31703702118047
WfcPf1REomSSoJUIRo	-0.0624566629182951	5.05117691213972	-0.250698744226372	0.804626344025313	0.953239087980009	-6.19111559075465
rqmqgMAMAEnUilR_XU	-0.149371900330262	6.02248388589933	-1.02491861646537	0.317742988045847	0.751903887174986	-5.70645705451204
iuXXvETdJ9jk85wt.k	-0.180289191087217	6.40980347797738	-1.74680400732136	0.0961435427678129	0.525436116228092	-4.79377761422595
cGebP5LjUC70i4J9I0	-0.110486665389204	5.09188211595685	-0.515608356491849	0.611829025745697	0.896122146895271	-6.08948203837043
rqniTgvI.SQE0pP7jk	0.204788597617336	5.26022438724285	0.924844910157659	0.366165431884774	0.782530915833497	-5.80029389170507
itW7jd477P5d0lF_lE	-0.157401552281252	7.12677582795286	-0.862424275509345	0.398764421480112	0.803665471704477	-5.85436097604171
EFNfyot6le7cRXUqIU	0.114832246138322	5.44639465814066	0.849646613367417	0.405663369728042	0.807142381055331	-5.86499873260449
NwFMLDOO.IwwO7Mg94	0.0460791312020544	4.91373294039673	0.267315045216391	0.791987117059094	0.94995545369308	-6.18678440483202
rjRdLOHO4f9eUAgUB4	0.194439905000351	4.83371980118235	1.07761836941933	0.2941396127545	0.740257167780433	-5.65357507788184
fagU6KGnnx6dER5cOc	0.0247927272251042	5.11581315333353	0.149595824223997	0.882594565797419	0.975339229704972	-6.21150625561122
ToeHVu36fS7X7iDcpU	-0.144765280894111	5.35619250123796	-0.93662047130994	0.360221827652191	0.779425883360264	-5.78970644513851
fj9V1QLFShxI5MUe5c	0.0145726399360242	5.41827625003717	0.0814241177756497	0.935920918715768	0.986394950934693	-6.21945283084999
ct1EcijDzkLYyQOSJo	-0.166341509648262	5.11890224507057	-0.888231062815275	0.385064352957307	0.795290040021212	-5.83242909884071
liH0npEeoSocro17_0	-0.285264188313296	4.888639721232	-1.18697225458613	0.249264429792259	0.704814620608924	-5.53642828161579
WU3HoVDqSCpVIhJp40	0.172212165400744	4.96591193123787	1.13787353507979	0.268735591057422	0.722353397845458	-5.59024779347102
9.RHzPjG.ffg.o__64	0.267211469599745	4.77218194150557	1.40401021774432	0.175784436161622	0.635713480415893	-5.27561181804049
6okQUAdCEl8PSwj_RA	-0.0888503482186148	5.04228115198414	-0.577479871966589	0.570114892496335	0.88070981034089	-6.05585911708104
3djfTh34veJr2qBIFE	0.0728336669904899	5.17821679191161	0.360361910476431	0.722386561314883	0.930344683311208	-6.15744776415999
3G713ddqOU2HF2d6yA	-0.29857530766284	5.27427574930983	-1.50116598710228	0.149068924984192	0.604757056667139	-5.14733122342357
cs0BQHSHx3sTXDf7XU	0.310327463626336	4.97860380737009	1.68293953867984	0.108066452203096	0.545576350149893	-4.88954699561783
6ElHnaq3SfVO53GLSo	-0.0508226726781995	5.81760253653781	-0.254832135677046	0.801476975955482	0.952571752052543	-6.19006396971047
ubgq4q8q.Lfp45Uv9U	0.0763653319119895	5.09888031034945	0.332976697433785	0.742646630985845	0.936056334717907	-6.16697545778654
3J9qBq4_pqn0q1Zn3I	-0.286245051643863	4.84743362280297	-1.47443962768662	0.156063479081012	0.610501915783273	-5.18330138381498
c15S5b99pJl5F7YsdA	0.478456348381338	4.66072211813493	1.83046273511589	0.0822533811956041	0.505797667265914	-4.66446558415225
9n0IKHf31W9P17dxF8	-0.225043977645058	5.07763256783957	-1.13539077121376	0.269749309676169	0.722933958992873	-5.59291674059771
Woxzj038v7v3qMonp8	0.0684332674593652	4.89697253630559	0.293922489765007	0.771871583490136	0.945098588695194	-6.17927484877781
Epx35eUdePDlecOI_8	-0.0844036614246648	4.75713351718329	-0.475349068682649	0.639732425534084	0.905705191071353	-6.1093712321997
f1xcojOilEeu156wk8	-0.288653544204982	4.56529373173984	-0.859819869434071	0.400164394936365	0.804222610447767	-5.85654114087341
udKpkeeZ_t5.efs1jY	-0.0785011303521671	5.70215390480465	-0.639119961996163	0.530059216777094	0.863794897205395	-6.01871375960033
BmR55n63n95_zWNp_w	-0.082909162806239	5.47163759706905	-0.506804906745327	0.617881025722592	0.897357447858273	-6.09396565254747
inFP.QLXphgu6ous6I	0.110374077832021	8.04036281679481	0.998762955187021	0.329942193042811	0.761977580176248	-5.73182195443423
3.QdiCoKAwXlgvF44Y	-0.0210566625954722	6.01015640207183	-0.105024555753487	0.917411418590366	0.983104055078405	-6.21723190172453
uizA.QuHN1IljJLvDs	-0.181171134580446	4.73456095157384	-0.785324528857943	0.441546150514707	0.823958822137	-5.9163020349158
NrqLe8mN4p4qzJLFTs	-0.486769930973969	6.36892868639285	-2.61865943557949	0.0165218383859069	0.280238733335082	-3.26759083712289
0lXvnt4hS3utK3nlAU	-0.220088719174975	5.05047728477403	-1.18215854921489	0.251125221646264	0.7061829301646	-5.54179177312465
9qF1JJKqDjONLIhP8k	-0.0991942301982999	7.02793916210733	-0.538857159837706	0.595983903093211	0.890443247356325	-6.07728075090368
ff6T.BUsghdEeukgqk	-0.0468345117379109	6.82923780392231	-0.396713771427226	0.695815678870865	0.922115901635975	-6.14365451158587
QVksAlASU0NndPHp3o	0.0886995486571184	4.90266274556492	0.333091798772045	0.742561061460553	0.936056334717907	-6.16693696854301
ocLe490oUBzKHG8yFI	0.256312614667526	5.00779262526606	1.16552136300936	0.257636885507455	0.711498661674912	-5.56018405353576
fie3QvU0MrQnlRHoik	-0.0108506433611848	4.94660292567898	-0.0662519249903349	0.947840680947625	0.988757651224404	-6.2205839002063
KeXTQi4nkKwnUPOUfk	-0.0995366414310421	5.20742780850488	-0.471488532216149	0.642438119561325	0.906446890875016	-6.11119558493498
0ifIuO8ju3hFA_sn0U	-0.20871201113593	5.45165304950413	-1.14212274992887	0.267007167975594	0.72064732648554	-5.58566813177423
EQU1BXVouBLn_wEm7s	-0.0269079266339722	6.00545362672796	-0.209435784303934	0.836244732129309	0.963372226375273	-6.20067628206006
rRNcFO8Vt3iUTHTe60	0.23928106387497	4.73752976244211	1.39001259205446	0.17993328348852	0.641474137875209	-5.29352304540578
Te4EYFTm5HxSSmYh34	0.489519215283464	6.64332155095352	3.07353415866241	0.00603569762808633	0.179724123480381	-2.35481436255143
ip1FR3u.jqAcXDjcVU	0.0797726262984091	5.16906013816478	0.419208241908067	0.679570269690725	0.916829414021403	-6.13446680121039
3glecdTd9FgMAp3p90	0.464683190489002	10.9240687633118	2.4923548493196	0.0216659885429114	0.31610929314631	-3.50970442536901
Z3Bf7DuB4q3ZRAlQoc	0.215996810213241	8.37974522567954	1.6208385917367	0.120846175405236	0.568828487729111	-4.98013210667004
HvLA3VU8oI0CkSd1X0	0.0163501755020354	4.86939606474488	0.0851541259098431	0.932992760909346	0.985611171932041	-6.21913919452512
WSbC7uXIgSp6oX5jdQ	0.0971246020102016	5.32313467078151	0.56030716701437	0.581545691762691	0.885536069382582	-6.06556086489521
63U1UeLUKs4gOQfpzo	0.206143969825503	5.80061691098761	0.929242930473897	0.363937901938574	0.781183586307576	-5.79635392623215
6S8WkrmJ5Dur3KHkF4	-0.263758283364462	5.18652488857485	-1.4372311248527	0.166245296955331	0.624739471024754	-5.23252184906135
ced66dfuHSrfj8iOqg	-0.210109619317532	5.45716460086639	-1.23978477194895	0.229527069370004	0.687591175285731	-5.47635798519805
3_hOcm9H36ClVsiems	-0.239135925312191	5.00571850694869	-1.37699877436859	0.183860475836386	0.646253592619135	-5.3100441019737
xyb0ffoKVWyJ6a4rew	-0.131683292838262	4.90467236307168	-0.729043501175923	0.474498627560895	0.837840655796139	-5.95808219798741
H_3esemjXi5f0sHmHY	-0.0130302100901714	4.97924814792625	-0.0662655860883557	0.947829942256878	0.988757651224404	-6.22058298627159
NoMCXU.Ak76bZCi194	-0.318740919631497	5.10911574022	-1.47712883847875	0.155347757820657	0.609722491308921	-5.17970521286968
coiKCf1il4u_TROSyg	-0.402139570537834	5.20979824297918	-2.42499293528611	0.024989702637074	0.333416608860275	-3.63639664680117
NoPHV33zZlIVp5FGgg	0.014819810545382	4.95192690271531	0.0604746303377862	0.952382974585374	0.989807339251397	-6.22095352133272
uAqe5VIZQSjoqBSMn0	-0.237381016054204	10.3092358317013	-2.03152012906445	0.0558214948521196	0.445874328749769	-4.33692589398289
ZauAuCUUeDjXACJNXE	-0.0619198406316492	5.10519111598603	-0.323938271026763	0.749376660954328	0.937888761764239	-6.16995678836336
3Hg41wAiTVxOO71EnU	-0.0328636310676082	5.22382106865052	-0.186271687255987	0.854124106964705	0.968143913705495	-6.20529533730594
uUclJ1w6UtJndVfwQI	0.158382365229281	5.49700237617982	0.948309840294246	0.354386586435768	0.776860190328033	-5.77907575251721
ltKQOd3oo3gDZANXr0	-0.330538391890924	6.00206492237005	-2.7574753954251	0.0122074789459602	0.242986511599024	-2.99524955317445
H3edzzdW6WSSfuTP4o	0.0231636489277984	5.39817829411317	0.128511240562421	0.899038868667741	0.978860693212906	-6.21446420720143
94gQroTS7R6ekSGVKY	0.215792134677815	9.38911196268068	1.72480309551159	0.100116587230899	0.530562165822318	-4.82706316251595
xJZmPiH6aKJvKWqZ0c	0.0454245600705415	6.28388991120848	0.344467996316194	0.734120753906331	0.934314732884903	-6.16306798559809
9Gd4gQroTS7R6ekSGU	0.249821730030105	9.34428864539033	2.09090546772228	0.0496236390931309	0.430012002682651	-4.23595616961596
fZj4h_miibylqmdHTg	0.026343800135339	7.21590837963706	0.198813119879765	0.84443323119234	0.965285139449508	-6.20286136132332
0ZekLCh1Ti7A454jv0	-0.0926321288702855	5.46321022042989	-0.788969508794495	0.43946168089297	0.823958822137	-5.91349562193193
Wkfe1QuSIHkk4PShLo	0.00787642173777491	5.15008953387872	0.0500931231365225	0.960549330484317	0.991286818637399	-6.22153304998295
Wl_BVa56Lv6AKFO6JQ	-0.268328888279608	5.09002933427604	-1.23258375411585	0.23214568586645	0.689892103523488	-5.48468007488995
3F7S6hFJFdCQoOySV4	-0.136220915919467	5.44873365491563	-0.751221146592291	0.461342666215361	0.832649551083422	-5.94196791175218
xp7_rI6iOznQAUkLeo	0.0288816095027671	5.75503200626515	0.238359054325384	0.814048496384024	0.956076232390518	-6.19415340770879
WpN1x4u6DRPz0_NOA0	0.00243583158251123	5.50794538136781	0.0152818479015934	0.987960037473641	0.998686482945603	-6.22268214619185
6nTn5PLiw.AM4VN1ck	-0.168667429705371	4.57132454863234	-0.726436695643546	0.476059468553226	0.83868988644171	-5.95994633143689
9UkFFgFSR3AFEX.6Qk	0.194609564152199	6.10452101045304	1.03643212638006	0.312475105999534	0.749316237296569	-5.69510551333876
93U5U14KF.xJASUHgI	0.243977055507047	4.63671143167633	1.05016179773996	0.306274630899226	0.746028950151859	-5.68142107069313
Zp8iKUtflU8roNfgdI	0.143424384084971	4.87431184230476	0.500775906634678	0.622041921481203	0.899675545427855	-6.09699286833816
0V1R.J9.wjoVu0AvVI	-0.32750233832341	5.08503916462082	-1.92464401254046	0.0687425596126297	0.477886248226618	-4.51388170256504
EIo.3h5dJX06X0uqhI	0.112975270564194	5.58382171551467	0.773248866971151	0.448495350374545	0.82668660064178	-5.92551246794645
NPTPvvXXOqeQFX0tfo	-0.242667215397414	6.25963057878117	-1.36618104967783	0.187176720930355	0.64871418792886	-5.32368039832416
En0hRdHQqUFXDRBUjU	-0.180294213591146	5.65375537062409	-0.86462907589486	0.397581737726308	0.802974915573055	-5.8525105577589
oXqBFN.XVeoS53gjc0	-0.141700757336876	5.17248677969151	-0.778396937238767	0.445524632948197	0.824882825628535	-5.92160227161381
WmccULuoQIlSfQ4tcY	-0.20531629439431	5.02390820901697	-0.950993998931738	0.353055800472709	0.775770590780823	-5.77661775147868
6LQSSxIgEenUbSdYZI	0.0613996692249986	5.55685805200219	0.402351980631997	0.691729258869284	0.920384444479339	-6.14139838841795
Qs9HeN38gBkL1KoMoE	0.0849660513877667	5.09658168538575	0.433544783835191	0.669298866339365	0.915005538381774	-6.1283516715024
uIiJHxKkkLINSO6TRE	-0.0675443956462869	5.17401580254832	-0.350331058762027	0.72978418668169	0.932564771985424	-6.16102388358413
oAATFBdSN4Ek5xDT9A	-0.376619174496919	4.93880051455578	-2.49369760953307	0.0216041465355551	0.315985831917229	-3.5071611937706
oSBOF_CeEI.3uX9vlU	-0.511770705980465	4.97510669594035	-2.6810270321451	0.0144297477416966	0.262050337610161	-3.1459967938965
fecKhdKRuUlj4WnHO8	-0.103216690211366	10.6754915358948	-0.759451514429465	0.456516687459231	0.830365653539346	-5.93587191609334
3EPswB3wIzSs.Q8f98	0.129642097162937	4.8281572836185	0.601361229645577	0.554412683875901	0.873611911800148	-6.04189765429987
ZoUC71ANOI5.Myg4NU	-0.618856469509012	4.65594642142193	-2.00902703959831	0.0583447728063727	0.451906220352027	-4.37468516572809
xpAv.i6FAu9QDTiOfw	0.0224863464042045	4.73106885595489	0.108441577803493	0.914735229186438	0.982553065109346	-6.21686379496644
oePz7_TsjA_swiSXmo	-0.146173078973465	5.19949197380754	-1.21516666360085	0.238573653193795	0.695414840012083	-5.50463768421874
NvkDBG0vzdIDNReuu0	-0.0547044022074709	4.87310530285978	-0.358640113692485	0.723654402667892	0.931044269031033	-6.15806868695139
0oQS6l_rwRnivcTz2k	-0.365922743512883	6.86140888594207	-3.3711146559466	0.00306441029257195	0.134510149643713	-1.73206314828996
uUS.KuhD7eTQJQtM.k	-0.0511149290437543	8.87927096101816	-0.243020270299901	0.810485863559095	0.955318301356262	-6.19302380216333
ivINRRf7175PuoT12g	-0.129043252384992	5.21662896413361	-0.752250673323516	0.460737314943169	0.832313169980641	-5.94120879527543
iepEnuoIX_SN0f0LO0	0.0249750267888852	4.79566237808382	0.171197383610234	0.865803470098376	0.971308701587502	-6.20801180473333
o3vTPn7vEDx3seiEko	-0.165753864044811	5.57839107291472	-0.894458989172809	0.381805056837487	0.793792767189593	-5.82704709957235
cU67F.VJSke657qQEA	0.137986493948924	4.94326609996681	0.851420718103895	0.404700922146092	0.807142381055331	-5.86353053411287
69UyKCknf5xFX3EeM8	-0.0834511754087768	5.56265170549034	-0.481351636076629	0.635535712798134	0.904734430877717	-6.10650578059718
9h9LeiPIIC8rHuDrlU	-0.171557898106149	5.12459339173528	-0.856955763091591	0.401707637228416	0.804735629225908	-5.85893165779041
E5sGHT5CDccQ8tM0wA	-0.398389256988078	4.93411455287242	-2.30368576443395	0.0321995604019793	0.364858981722666	-3.85989927166527
QRYLRIc5ARcAyD7neQ	-0.215864838460677	4.97444863883363	-1.18778377800287	0.248951751156567	0.704627508477839	-5.53552222118808
9PiKuoyun9XdvfVUEI	0.317631425396349	8.46147998543822	2.09464092986018	0.0492553579266839	0.429007402406351	-4.2295440707776
oxxAPwL7dJLMwc5eUA	0.110254933434442	4.94742122017681	0.523017970980041	0.606757231705601	0.894159187549557	-6.0856501192327
uoeT9N_t0SXGEShH7I	0.0168278318343173	6.04455386333977	0.10636964972538	0.916357827605592	0.982836900865166	-6.21708840308303
uudglgoOQR1CSwIeko	0.135193022133666	7.22015490279751	0.650048791019809	0.523121021772286	0.859723771839501	-6.01175098545566
NlHokrTQl9x4FM38nU	0.225756169938176	5.07348479044306	1.16515287582746	0.25778252397995	0.711594963875043	-5.56058885901438
lLSwRLojA4p90qD6qs	-0.163812368233932	5.27984052370688	-0.837403418287527	0.412345357711547	0.809836366620374	-5.87505338239232
Td739.0RLBPh9RIPt0	0.500604812253502	4.95296857118044	2.63642478917976	0.0158983699045564	0.276414351446134	-3.23308660611478
ERJNN3tf37qO_sX6n0	-0.19150429918996	7.26920704114883	-1.17785698877088	0.252796853292797	0.707869754719953	-5.54656871032352
rW07nin3XUfk5CLpV8	-0.409063353647293	7.35134304048654	-3.04632343454281	0.00641762922289677	0.183039488835564	-2.41091093499504
0rVAK11dLrcfkzTKqU	-0.287243327932536	7.51459975156665	-2.33691071345359	0.0300539394045657	0.357107660294335	-3.79930253961393
6kB4KJKujIEyLupC3o	-0.0890301211458417	5.51008566231273	-0.477899978435021	0.637947420839953	0.905537469313204	-6.10815779123057
HVQrl7XQn7_WeJ_Khc	-0.0122365466944447	5.01695586385616	-0.0563722858675706	0.955609390303039	0.990710039732462	-6.22119552825799
uqfqeo.7fv_.wSreNE	0.158954786881268	5.40987560611189	0.665323945102606	0.513508285652479	0.856410030282788	-6.00183005374856
6UCLltd25V_MGXxzdk	0.00304492123031069	4.50429364754058	0.0144174389372065	0.988641019999711	0.99890187476312	-6.22269510951674
6eJUkpEJNAb7Xi0vV4	-0.149889319776039	5.1488265227783	-0.727960938141646	0.475146451071688	0.838105343863003	-5.95885710849981
WkpEJNAb7Xi0vV49eo	0.162297896002744	5.05671120303002	0.739880283036396	0.468042583153836	0.835060600341918	-5.95026514306433
TmJhOtS9PDJP_jrEsU	0.179087739253093	5.88351878004566	1.3335528912619	0.197467574182193	0.65897735338306	-5.36427322598667
HgyFAwcOEA7JCIAOCA	-0.044330790624049	4.70924315481076	-0.196021126830014	0.846588493601022	0.965636758226697	-6.20341688118317
u45P7TG.cfA88JHzr8	-0.132293024256185	4.43707323079911	-0.518907359526925	0.609568399609924	0.895141388923722	-6.08778250662261
ffOVUBHkFARuREStXU	0.26732167682636	5.13101468464614	1.16869398222235	0.256385502525899	0.711037453961344	-5.5566941524215
WC95AlpVMRRxVm01Wg	-0.513295011821835	5.08840444036146	-2.57658792107279	0.0180916750923656	0.290019822113861	-3.3488713505561
cndS4CeAid7QDyl6DI	-0.231273174668317	4.91589405978871	-1.0971371616507	0.285726515373362	0.734598725917887	-5.63339296215183
9jpVGnOz86EkcHp9Do	-0.210391496255699	5.17872184400828	-1.77131005325257	0.0918787577370692	0.518374902940446	-4.75634444761379
cWoKISep9r_.OinF.s	-0.59100542767518	5.99823620152088	-2.76768829574523	0.0119365400929984	0.241347158375568	-2.97497548701965
oO7Mj3KEqPwDwEDA4E	-0.17858363233859	4.85111769733105	-1.00626050446701	0.326412299795369	0.759090839070629	-5.72461130103505
NSOren8g.EykofA_Vc	0.161519377047897	4.78705345662719	0.748451141192685	0.462973775641499	0.83297082898304	-5.94400549612735
3Ogs46.hzOku_ySXdo	-0.116171008983978	8.73779660992795	-0.978362104322842	0.33968142155985	0.768741552793875	-5.75119594875074
TklEvF3vFP3XeX_ndo	-0.292337540030898	5.03290155175477	-1.67254349528792	0.110122127785327	0.550011334829844	-4.90488822888671
B0uIX_A08Ck1w20POg	-0.291102339200721	4.67484993764651	-0.862403206849512	0.398775733979432	0.803665471704477	-5.8543786372189
0U3EiYcLirEBWJJN10	0.135819681850722	6.93224285687049	0.751674602545697	0.461075979753195	0.832567595511057	-5.94163367896369
NRfH.oO5.sfPcDg_M0	-0.314346831139493	4.94837946998009	-1.881217242327	0.0747082285653032	0.491382769921451	-4.58395755935773
xoj.K.ofrQVfvXoC6U	-0.416419161462416	5.17910319943684	-2.48990090972513	0.0217794354653865	0.316195566753693	-3.514350499924
Hh5igdvX9POHHup5uU	0.0156431041255893	5.00482032780721	0.0707906519059562	0.944273461305199	0.987938164184964	-6.22026989358188
BRDhsDBKCaiTSpRcEk	-0.00572676415021878	5.42201603997876	-0.0306350654298595	0.975866824065304	0.994876211140448	-6.22232617495959
6T.khE3xISTN.r0vjI	-0.077355724326336	5.03605669612509	-0.377442522979408	0.709854276567994	0.927253024886746	-6.1511292652322
oiqR3__OTf3dJOv0eI	0.158642588068064	6.04512902925486	1.33560786508761	0.196806532640389	0.658375041282106	-5.36174054696329
Hvr_.9LKjvu4q3SjDo	-0.183584720747845	6.16048186403833	-0.978101912149824	0.339806905729097	0.768741552793875	-5.75144071209957
Btdy.n1MsjC_ulHyu0	-0.223120335330134	5.46984421437751	-1.31196047171464	0.204519560887668	0.664885431491632	-5.39068919606982
iqHUIYSsuIK1SCUd1I	0.282025907466083	5.50493896178096	1.69100723923833	0.106493792881856	0.542002573912664	-4.87759325338012
l_SEHf_9GgvxFZRV6g	0.264864642012225	4.77257110321843	1.3746190101325	0.184585961023292	0.646568351690448	-5.31305147446721
uOB5NtLv6qRUqtKhI4	-0.000207190277857705	5.52452504626683	-0.00116888131263544	0.99907904729078	0.999793495585123	-6.22279938109745
We.iku64Om64lIFTSo	-0.0364481791735074	5.96014951606346	-0.205524683731813	0.839257441217073	0.964163231521537	-6.20149396250724
9AU_QjhLNREqSV3ouc	-0.0436570166134804	9.36176146641246	-0.37137450741619	0.714297011936431	0.928297143029186	-6.1534069864384
fKKvx7rQ04e1d5KiHk	-0.126260010337836	5.25872010809177	-0.669530422988377	0.510878613271009	0.855219556461853	-5.99905938745601
EXXyu8ufIw7tcvvtP0	0.155533479523305	5.54552221155243	0.873442407341465	0.392876934297559	0.799917485194863	-5.84507021803409
Wrvq7jKw0fJxNFRNXk	0.122322643145251	5.13235712066992	0.831444857359909	0.415622660492858	0.812376716443118	-5.879897770431
ol6MpKN8r6JyIxS6V4	0.0607906233110447	7.72004175594125	0.438790979154787	0.665556692161634	0.914152201912345	-6.12606356234437
cf6qIQiH5IpHrEsXCE	0.0873668236449041	7.19018667189636	0.593861895519377	0.559318951008913	0.876132936641812	-6.04634062759101
9uLwwBf6qIQiH5IpHo	0.274798004813672	6.16724859973826	1.65508219494688	0.11364969458447	0.555361469582485	-4.93049648711064
iiootynPl.Ver3.6eU	-0.0966239704984474	5.33508147776825	-0.519169510436424	0.609388933572396	0.895029984435035	-6.087647003599
BucI.SizUuhyoQoKh0	-0.216794900580068	5.92815295693573	-0.843592855957031	0.408958592465616	0.80803771180551	-5.86998726987957
fQpOjvIiHe7i_KMHq4	0.00444339935534249	5.58615111292658	0.0304881349051367	0.975982532763189	0.994919411068269	-6.22233070970607
cDkur8PdBJlQ_UCkq4	-0.0772871052541945	5.22675389013251	-0.500041903840618	0.622549384693012	0.899957894827652	-6.0973590085593
EdSoog7uepzqJTvSI8	0.230253807353386	5.5667624594195	1.14848713544789	0.264433795704001	0.718000343217001	-5.57878099599385
iuuM8VoA4B94IhLWCo	0.472516537378906	5.03689602420628	2.14131802061457	0.0448573081478673	0.416587729481657	-4.14882747064646
0pfxjntHQvuAtT.V7A	-0.000260798409250779	9.42965430777231	-0.00214855771177031	0.998307168659198	0.999785623486317	-6.22279773997242
xSJFMlEqLehiupk9_8	-0.138245213416262	9.51232655913085	-1.12807710892501	0.272751907894653	0.725034217147917	-5.60074926054715
TnT9S4l3.3VKQ894fU	0.276387054078628	5.68984605671218	1.62095645997086	0.120820760442775	0.568828487729111	-4.9799625992746
3Leo3UqdhH395CiIJI	-0.265451753754311	6.41902674021058	-2.10019308905511	0.0487125278581558	0.427583287725088	-4.22000040736874
cpXsXeFEu989e6p_o0	-0.0740647780630763	5.74202603673539	-0.438663388077819	0.665647598547835	0.914152201912345	-6.12611953077643
K_hdMheN70eVSganUo	-0.169845386784135	6.43961179641769	-0.987089473354827	0.33549096781775	0.765640444050864	-5.74295202262219
Ki_l2pL8KgiKjnpyhI	-0.0600559998303648	7.14405892771271	-0.413451178554621	0.683713155888101	0.918029622925062	-6.13686562471283
ud6hcI9C5wORLY1ufU	0.0601233969446722	7.38856723046965	0.493418242686054	0.627137462209509	0.901312031752618	-6.1006393984279
HaAIBUiX6gOujXHQVQ	0.188126879792684	4.98855766758258	0.772701620449939	0.448811852425246	0.826806091603094	-5.92592669429098
c1.TnSB8px6uo356vo	-0.292468047179635	5.15819847174509	-1.63722150831138	0.117356610100711	0.562021818372202	-4.95648258039473
WvKsV1T5lP0eTgIo70	0.061424168775972	6.48510567572038	0.350053181069529	0.729989508054902	0.932564771985424	-6.16112153195846
x_qmlmuiUmlopZtbU4	0.0609484424904815	5.16438518460794	0.348423978856835	0.731193730228676	0.933360751362888	-6.16169250714534
W90jy0ZkJLIuoa.VZ4	-0.388256450585331	9.07188047888027	-2.60486556768108	0.0170217893091713	0.282929443646685	-3.29430754650238
QULpSrWpmKqHu676uM	0.255765412788804	6.41845454061343	1.13433443187157	0.270181471374383	0.72323043578429	-5.59405075200774
0X7d_XqnE7sEf_7p40	-0.148152138472094	5.47618558070697	-0.914642414293045	0.371368039594654	0.786020240471766	-5.80936796200258
Nt0yeT6NfhC80q2pYc	0.167665175769444	4.73966458569801	0.748699604432707	0.462827327545941	0.83297082898304	-5.94382301911335
ld51tFQb_AtUw38CD0	0.264324976008627	8.3164685947983	1.7377281243726	0.0977657629703513	0.528508609315657	-4.80754569668954
f_V1J91CFSIvG1iQuU	-0.0365878932516131	5.42167937726414	-0.240485979014561	0.812422338825868	0.955378833750092	-6.19364066304103
l5Te6jlUlKLXDVEfLE	-0.124570097696163	5.33565942268299	-0.78369197982903	0.442481737400859	0.824175788885739	-5.91755504906851
ZU0J1xSpAiUBf3L7To	0.190743380108511	8.50915358734862	1.76762077398406	0.0925101579702781	0.518642181055725	-4.76200375563456
Nki6UBeIJAtAoRAo5I	-0.250970876058659	4.93903498844328	-1.67635309318375	0.109365001399304	0.548896961124592	-4.89927465477848
c6sCEl5J6lend7pZl0	-0.0862785639808512	5.4794455468464	-0.476023279348941	0.639260426080451	0.905705191071353	-6.10905113383087
WUTF3sf7Q50v1GfyVI	-0.0831345877372697	8.17178345996501	-0.705908359981978	0.488456358432007	0.847068635620683	-5.9744051154159
6lW51dcMvXqd.c_4e0	0.965588714935497	11.1120497123845	3.1032491922823	0.00564377454886602	0.174238181366946	-2.29337419237012
WL_CO7Nsvxjr3xCKG0	-0.09227040023133	8.92324421911242	-0.362578803620847	0.720755365886823	0.929688316293228	-6.15664397723749
ikmTLg5d_u.0b23uKE	0.617856553607062	10.1341000670648	4.10045932432395	0.000564653943157891	0.0560340925924318	-0.162657254932663
oV4FH8C1XwNTRPlAyc	-0.440531214112812	7.62977255207754	-2.55751559506908	0.0188487267722346	0.295880104988462	-3.38551374147571
uZIvVAr6yioLX2_fdE	-0.326726614092957	5.32788971751145	-1.69711951461745	0.105315351825267	0.539772894527524	-4.86850878423967
rLE1JJUkFLR50vV7qs	0.0958198972344684	5.5606469843718	0.562201950404444	0.580278801768195	0.885003523594119	-6.06450430358699
9h.j2eu4lOq5t.s76o	0.102290002426153	11.0991110393363	0.788541786941741	0.439705968400859	0.823958822137	-5.91382557228734
EJOCohJr1QeixIrCpQ	0.181239321256016	4.69840704736126	0.919890758930348	0.368685583202009	0.783680025856256	-5.80471160089099
i7tyPUVMV2O6UmIKn0	0.113253090709283	7.0984251363153	0.902579550287488	0.377582737579416	0.790318775562291	-5.81997763587511
ZSXin8reSKCgl.3eSA	0.163164633122506	11.816627644186	1.58118780681531	0.12965482169213	0.581251971647242	-5.0366220138333
iWpRSiHsIBAJQeIpJA	-0.053388136111626	6.0194596141016	-0.380581961896393	0.707559868404283	0.926414437353238	-6.14993655420818
fSrp4LfoKQKJKggqWc	0.0799553118482282	8.07578044916249	0.577776874502792	0.569918215100204	0.88070981034089	-6.05568883601386
uXde63qDQ5_8_rkgEM	-0.0918557353964563	7.55183029164835	-0.755080973432035	0.459075594396944	0.83176094967343	-5.93911683972424
HLx7fs4Te.Cs0E_QR0	-0.122954632759976	5.41166008375314	-0.764617461980549	0.453503240606923	0.829525796812887	-5.93201371397687
flSgt.DicX7izuiVRg	-0.330508479260458	7.64279781641337	-1.60961710013437	0.12328647842879	0.572167714680263	-4.99622709081941
Kr8OUC0MoV8G.t9EqE	-0.467563005713281	6.53435548245002	-3.13820220334957	0.00521431500320011	0.168755985689211	-2.2208708576196
iz7n1.1WIEzzSQuS_w	-0.272590434415062	8.86809368910443	-1.85544580545016	0.0784599177796256	0.49905557108491	-4.625026909998
WcWL36QFolLV4l75Ig	-0.0203989270392228	7.33798591523806	-0.177278718388718	0.861087774690321	0.970358591611366	-6.20694339506895
TrT66N9KCL5.1LFSEY	-0.0719016321666153	7.55454770042641	-0.587155527767243	0.563725587606255	0.877783216670783	-6.05026829279075
fv4p8o6GeuQ4.371_8	0.526382340006778	9.64824493974184	1.99181383923313	0.0603441404065399	0.456883728941324	-4.40339740958065
lonwCeIAygSzqQJfSo	0.0187517778629264	5.46137785072536	0.117285058861421	0.907813984612031	0.981201629407518	-6.21585646418309
KrwJLxoV6COojHxACQ	-0.113490002345725	4.84626727801435	-0.474444073599084	0.640366238865429	0.905705191071353	-6.10980020470034
cUWrFnklHu8ewlEeAc	0.17003693204516	5.34413261219182	1.14972783589677	0.263934282946395	0.717174502365815	-5.57743450864751
Tgfee0M67jq4kS0lUk	0.0175698643166333	5.93861282647418	0.112516476824569	0.911545158261258	0.982123998657136	-6.21640942963266
WVu4pSLuKJCKKCOKKw	-0.144761815903869	6.27435791939829	-0.81193652767486	0.426467997232793	0.817526902267145	-5.89553290151881
9NOgeEOyeeHoJKpteU	0.0768502819964839	5.00263498410014	0.4216682542055	0.677803164637975	0.916445574263822	-6.13343184496321
Et3JSn7S_5KAQpetck	-0.416418596561391	9.85287409527108	-3.13236258785403	0.00528378770669252	0.170147233958493	-2.2330011225646
ENoK42ZC1pWaNkl7I0	-0.180876597101305	6.07694674993417	-0.808247129702623	0.428538887426213	0.818519905642507	-5.89845087799807
TS5QwquKEcEuweuFG4	-0.286232314980986	12.4087276592006	-2.42371814041122	0.0250569619370425	0.333967194448227	-3.63877702935579
ZCfv3O84tEAwJ7hLXk	-0.0644283570782251	5.43158794470023	-0.335439066312155	0.740816786686579	0.935597926532019	-6.16614918746024
Krntf.d0LkkkCILukE	-0.339880026294729	4.96341475773323	-1.93814794504385	0.0669753410636841	0.474852645646337	-4.49187181144739
rk0kQlJ6L3d6KTgigk	0.0770216295988893	5.06238176245826	0.464795674006904	0.647140989458496	0.908212965602476	-6.1143239441724
WX_UNSMFRomnOICS5U	0.160142614188578	5.52652348944338	1.18997619030841	0.24810849517796	0.70386402666895	-5.53307174012806
E5YL.VKyYfAkIg0KjU	0.0991359500788481	5.10745543585871	0.473452087967613	0.641061300802743	0.905708175943687	-6.11026949394143
WlhQhKC484hIr1_I9Y	-0.239146448238154	5.26040899804982	-1.60169658120963	0.125033761694076	0.575159768385166	-5.00753639236491
NT5zTrSqhfGO_addrc	-0.0222297752554945	5.72681244189778	-0.154099026490876	0.879089212852609	0.974713302669722	-6.21081650716239
QXE3q1OoK017n7g304	0.182863707722454	4.95015699029772	1.03577411076323	0.312774495170904	0.749684376681908	-5.69575732548491
ck_c060qoXxjvmnXa0	0.00765312490093312	5.59976258466205	0.0429693834209636	0.966155681144688	0.991725277229448	-6.22186777594337
0iv607MR3BLCDQz5wo	-0.120798442854808	5.12590998212174	-0.639888142255414	0.529569894597624	0.863592876767061	-6.01822804466165
ZXpSVdFFdwdylzdi10	0.235893397575084	5.32721440594253	1.48659842393331	0.152848806061207	0.60921786748913	-5.16700059384626
ZCE69A8oIl6nrlRJOE	-0.359288330280702	4.89518123531566	-2.56584895341122	0.0185143474812657	0.294134342483938	-3.36951935509392
r15XXVBxTXVYPuUCno	-0.35243058198059	6.68869299691421	-1.93692358638607	0.0671338935141511	0.474852645646337	-4.49387161715377
QtNUSJNpJEIiJ7pSH4	-0.0872226490686728	9.9052707467856	-0.681910115730676	0.503183634261583	0.851046255400766	-5.99080870506342
uXogJQogs6Lo48d7iU	-0.00487276502859432	5.96838831915646	-0.0306392455643041	0.975863532191541	0.994876211140448	-6.22232604562834
H74oL50_31VH3l6kqk	0.211983996916666	4.76019678864575	0.536371107660024	0.597668616814888	0.890443247356325	-6.07861040445678
9gjCRFKLUS4nooh39I	-0.426341483963892	4.5910680817721	-2.00644631638489	0.0586407083932033	0.452791551556534	-4.37900010634494
uSiX_Vko3gQenBoJBU	-0.180626961763654	5.09894176636969	-1.00457017356984	0.327205802366139	0.759807733362785	-5.72624118582574
0vS3d0Q19nC_ggkAZE	0.153199807413901	5.1824894600418	0.968657444430257	0.344383404488414	0.770991310920727	-5.76028525678471
QoWbdZkg.WJ1tHxZrY	-0.057074978165077	4.70819977564143	-0.220208551720248	0.827960007944041	0.960469676853214	-6.19834473955785
KXHsodjV.2KSYM6r9c	-0.0892857287072004	6.33146501227012	-0.562001318959328	0.580412881993077	0.885032450042866	-6.06461634222057
ckR6Eiw.6J.YKBKJ6g	-0.120508515510105	8.66426167402758	-0.654223848845036	0.520483785497341	0.858370346366824	-6.00906123462713
Ht0pfUwHIJLgk6f4Xo	-0.150594773608349	8.92502301209174	-1.2381032090181	0.230136528009487	0.688395669083647	-5.47830502890418
uoi4UlhS0KtLhwn3og	0.0602665097951308	5.13166894683232	0.41065334394725	0.685730247929233	0.918219960880044	-6.13801964725967
rv1AXpaSTVAbtJY9eg	0.248237780374608	7.03958131835971	1.62772603969082	0.119368630990776	0.56615148523939	-4.97021158855819
l4lpjJfTSjRPV6p4HU	-0.336536802158621	5.48139492113611	-1.8178900241886	0.0842223155156175	0.50842426068344	-4.68417196305977
r.Fzp6.cd3Lp0CQ.7c	-0.458565429130626	9.64650907072221	-2.77509574076942	0.0117436260586823	0.238558070221312	-2.96025127050365
cUKJKJ6Ol_DyCDyHXU	-0.0722441837989291	7.68312967161371	-0.483199950705862	0.634245984246481	0.904004417617403	-6.10561638155234
rReiM.nkuKp_ZALRnk	0.0317958307366884	6.20702410391598	0.236038642648075	0.815823570925023	0.956537607174631	-6.19470763218733
Ht7g5xBd3HkE0sS8Xo	-0.00160538402089343	5.6058941460976	-0.00994921491558029	0.992161223096177	0.999018909283273	-6.22275008682664
rTXqgV17rH3o4lNh6g	-0.321590546811767	6.90418760528418	-2.11425354833589	0.0473619519954725	0.424951145400718	-4.19576195312517
K16oFde6x96OJTYeo4	-0.202692395366008	6.61521412401856	-1.19956291605838	0.24444647962043	0.701154949267391	-5.52231089470675
KmeeUGk9u3F05LfStI	-0.17297832206594	5.73896006954592	-1.07569954004051	0.294976242627063	0.741103295540442	-5.65554182690926
BoqeavtMncSIPPDn8Q	-0.713746072794851	11.2333450518699	-5.64796891437854	1.63080766808512e-05	0.00574066638997031	3.13646907422393
KHj958EDzs7NADx4Ds	0.179359852784708	5.07752902010674	1.41705945634953	0.171986213752273	0.631903021846175	-5.25878307021761
NUp6JAmdOJ7hzeK5ws	-0.17482730644577	5.38865352668289	-1.25410281805717	0.224387709956241	0.683342382779644	-5.45968859318445
3DrQTUpaREgfOB37xI	0.410158641716014	12.2418878305205	3.40712308385486	0.00282108578230334	0.129470305080736	-1.65572701424864
BKCkYJXntWK6b85Yjs	-0.283704469361469	9.24230618076345	-2.36083561696601	0.0285916373361132	0.350534019382682	-3.75537377835094
fBHS_.qV0dSiHpSl6w	0.291152979754554	8.05276241526116	2.10495043902291	0.0482517126175108	0.425967498678841	-4.21181051211541
KEiV_gpS7nou6XkceU	0.0858270845270185	6.82471508921272	0.621715637984546	0.541211539943714	0.86911092000585	-6.02956842453204
KUWnyx7W5JUdTT7TpQ	0.142364766901604	6.89024056209982	1.07904367690262	0.293519273701787	0.740192814162396	-5.65211216820588
972L02FpJUU65OGgn4	-0.0759925120796206	4.43665964110982	-0.416879020607768	0.68124517328196	0.917540513165752	-6.13544125252568
xz3SProqoUKQ5Uq3p8	-0.120722317445107	5.68431032994971	-0.661336215759591	0.516008200469152	0.856925400286406	-6.00444124391139
ls90j66KqFCkOVKt6c	0.0384631517873802	5.89526014081205	0.195970143113697	0.846627861728898	0.965636758226697	-6.20342695261149
x1G9zex9FfufvSdue0	-0.204639182014804	5.11989370569883	-1.51795595779632	0.144808052094395	0.600882134605039	-5.12447408489658
N1WJftHfp9ZWriu3Og	0.01275149606132	5.4398824075788	0.0641348634082202	0.949504978871721	0.989077406422105	-6.22072325648202
lUqeetzv9d7n3F33Rs	0.334115469666063	6.11129122886552	2.28453427222949	0.0334996661601275	0.36740969753171	-3.89460872924097
xouU7khSAqD8XXVnr4	-0.0217622591093642	4.99071340885546	-0.109419119427297	0.91396981501449	0.982553065109346	-6.21675632169677
6rV0btdFDHEw7eIOoE	-0.0705292859407657	4.67771971225285	-0.312550113947812	0.75788560129	0.940279200122556	-6.17359762580379
iX5968.MIPXwWqEe6k	0.173907857454069	7.45757877400279	1.11522084200955	0.278089552001156	0.72832252582916	-5.61441019719622
6l09IYU1oGL3VLka00	0.254975328473965	10.2071160171852	1.90715024462921	0.0710931691566736	0.483313860187713	-4.54224077093054
Kah_XI45PUKv31_0jo	-0.261461171398912	10.969857478121	-1.30017526066794	0.208450964597421	0.667001357999367	-5.40495547490136
346DCDS4TaXpYXWCQE	0.335265614429769	4.78801509180251	1.72705015279774	0.0997044362789014	0.530197854980937	-4.82367758972037
HpzVb2nezvVFA7145U	0.162711197559893	6.05388256570297	1.16688310450151	0.257099212988384	0.711090858477199	-5.55868713589916
olOVFUpQIg6wd0lQns	0.135468541520166	9.57520535427901	1.12483570597351	0.274090502993619	0.72608432828214	-5.60420646592128
xqX24gIUk3006GCQeU	-0.0651190161481918	4.88616536310285	-0.298419686188915	0.76848747315313	0.94356226080666	-6.17793585191976
fiwo2f10CvFdUVWc.c	0.162425793895178	7.68740936157766	1.28998513258237	0.211897606366352	0.670317354739999	-5.41720403072323
ojgiKAz.oMYRVoCXfo	0.509900711299393	5.00985768103203	3.43166866051912	0.00266619797586547	0.126641939715	-1.6035903315746
6Tk9hT_173DzgibFII	0.234047387731225	6.0211659057613	1.57413926078448	0.131275632045357	0.583833491981574	-5.04655200497111
EiQkaZdaVniGghPlMA	0.0295178569790388	5.32795141422783	0.142692247322495	0.887973189855411	0.976634724720013	-6.21252403949596
x_3A_UE4sV5SRKK4eo	0.193620657764463	8.05589587631236	1.16827198201311	0.256551690402367	0.711037453961344	-5.55715882904353
K0p5z6p6j9XHdTBESk	0.551030037075639	6.12749349427905	2.35432254648351	0.0289830506454125	0.352678779482787	-3.76735654779984
3b4uKAJAL6LZJ2eg9U	0.964014875018477	5.75983270677014	4.82931323550518	0.000104163313426744	0.0203381107367737	1.41320366954051
ioGt3h16EHHXs2nenU	0.134812980989064	13.544630101178	1.37995314542735	0.182962984223547	0.645380893012008	-5.30630466362497
KUarnvXl0glPfR46hE	-0.152595088306984	6.11908434448337	-1.04962795586711	0.30651406805078	0.746028950151859	-5.68195615245211
lEhCglY4lqCiUSPReI	-0.120264047056024	5.79979957408327	-0.706624897017229	0.488020510462453	0.84682713602226	-5.97390705414451
3eg84oK6PEOBKkpIEo	-0.0124602058994095	7.33173468644897	-0.0823970793715428	0.93515702564687	0.986210453684734	-6.21937237282935
EJtUKLEW5n0X1SFVZc	-0.060439490626065	7.40544015816807	-0.409014058124543	0.686913210057844	0.918675486385253	-6.13869222652042
W4JtUKLEW5n0X1SFVY	-0.248925109585724	6.96905522130914	-1.54453979151131	0.138267639153157	0.593584019987761	-5.08787808999086
xIrhf57nq9V0pcvCuk	0.175632816608869	9.66512945620748	1.46593383711055	0.158345005645527	0.613169320384735	-5.19464153688599
0hntP8.VFuawjVFF7Q	-0.136653681212606	7.92005540329153	-0.835919751799023	0.413159851472702	0.810146410018621	-5.87626262854326
Qc7tNxQu1DAIoJxIVU	0.213940277718765	8.91689107939271	1.44178277802656	0.164971568288697	0.62347239124658	-5.22655484241911
o1RbmsI1RRe0865IG4	-0.147493884194374	7.65951006424172	-1.02877826847513	0.315970100662829	0.751392490791324	-5.70266433580383
9lJU0FW9fPn3r_id6k	0.195000685757601	8.89867434723469	1.82897863908374	0.0824836861989116	0.505797667265914	-4.66679668855717
lev_gjV4nFOykFB1Cc	-0.229074845816645	9.47925347653578	-2.22098447715357	0.0381674547394528	0.391352266605831	-4.0085999278574
fWtIZHrt7sfag783uM	0.127705158247955	6.27932766014788	1.05943554511327	0.302136494336499	0.74431416329135	-5.67208716706223
H_XF4D7798ALPfD9V8	0.0648607448355706	5.37778130395983	0.302405258457247	0.765492321381807	0.942045696209391	-6.17673235105842
xDXeBPDDzHboQOUeIo	0.0687433836939835	5.1006287468906	0.308762910837138	0.760722381002104	0.940925373276092	-6.17477983704098
f1zN6.dddSh39VLV7k	-0.215930423209467	5.39709654455964	-1.47548862624462	0.155783973030778	0.610145790028119	-5.1818992199023
utxBTSj1N5hX7t4V_4	1.00675845267997	11.5761263640784	6.84652419131454	1.23830722560176e-06	0.00113645645629601	5.50266009110955
ZkRr6dUvnm574d4_Xg	0.932047739048628	10.3352591423346	4.78144799233314	0.000116297881315246	0.0215792784587518	1.31049832458709
xFYR7rn_Khp5AU31i0	1.95688355595913e-05	5.8581665796802	0.000120831859563947	0.999904797472972	0.999943710330906	-6.22280006364206
ieF6ix0deCOgInhCKE	0.646366718582189	6.26544723078588	3.80602142259457	0.00112070690408212	0.0808955205455005	-0.800502544801633
6oh.cVhHuuf4qGnkBQ	0.145882227603045	5.84970967963369	0.934788236728304	0.361142323676409	0.779843723343793	-5.79136184368713
0Vw7X8iX3eS3H9FJTk	0.0603473286067556	5.76346355420967	0.307706329766885	0.761514426834587	0.940925505322912	-6.17510711312914
lerUSYQFUIfTo57RSc	-0.0270265825092966	9.53633692539915	-0.258910004743938	0.798373313664444	0.951795016033952	-6.18900973801495
lXICKHSESakinXjoXs	-0.0175683675781426	7.14688563733253	-0.13079307639128	0.897256823586361	0.978449287892264	-6.21416569089701
62ItH0knWUXlQUdTrg	-0.364848827264018	5.77909613548935	-2.2880050117009	0.0332605241533107	0.367071484827686	-3.88833055134499
Qk6M90lCVP15Xiv6i4	0.222291972206163	13.3817988851335	2.07677570304404	0.051039285586929	0.433729122635964	-4.2601460379435
HgPHSfqLeIF6l9epeI	0.349958079691944	5.92860210796626	2.49003678408352	0.0217731394024116	0.316195566753693	-3.5140933070953
BU_TbyU64QnEI90V94	0.394848635861022	6.4336954958337	2.8499879501332	0.00995332608093323	0.222796707579914	-2.81049545128865
Tmh90dyrULnUfegb7o	0.282666131987522	5.7374898806605	1.54597970597248	0.137920484642021	0.593584019987761	-5.08588176147127
xv96Kg3pcpDkfE6Ni0	-0.202025004321302	8.77731075247152	-1.7399297160617	0.0973701025587417	0.528482567199911	-4.8042106538926
cd1Lg3T1K153CneqHI	0.144707494731313	8.57927209134541	1.1582143133517	0.260536365474224	0.714590989816537	-5.56819056391147
6rIE.uSh3x_ktFJdLc	-0.188522520564482	8.38975624887444	-1.36185002651862	0.188517688740733	0.650130808655694	-5.32911513645141
rUXa0lcIPhQiogTEh4	-0.159989428829276	5.90676182334785	-0.665082880646971	0.513659216334732	0.856410030282788	-6.00198832988737
ThRVBHn3uqIoI5vzoo	0.258825185678131	5.24181179959932	1.02530109793656	0.317566986662624	0.751787197159254	-5.70608177554679
TeaTXlSe9I1J.zx99Q	0.066663780131445	4.9752083295156	0.399516903112948	0.693782846621771	0.92134826425294	-6.14253675519365
Nk5VImBSkS0u_iHS5U	-0.358071411702387	6.09767102183397	-2.13101833258447	0.045795964590519	0.420215887008748	-4.16673186035237
3RELur9zseKvkj84SQ	0.129242455838701	9.97957855282213	1.19279936067827	0.247025806682126	0.702655907405519	-5.5299105234201
iMugsuigmgliIEuokk	-0.109722724088982	6.83376490376023	-0.597287140673143	0.557075248490703	0.875031042522715	-6.04431800727732
xzjekvEcKvVIi_useI	0.41862315635143	6.78702239405519	3.44667031556389	0.00257568073246564	0.124646455333653	-1.57168687484014
cjxsXJUFbDOnV2SSJU	-0.240005177466752	4.79794812032162	-0.979819693668215	0.33897905454899	0.768414322930964	-5.74982370286436
xE9fu5lPCRdSODioS0	0.617542004541107	6.90819174793101	4.16426252859838	0.000486675827425834	0.0518925673749446	-0.0241895949313067
ri.CRdlSKFVJ050gjY	0.558101535661927	7.76963025627265	3.68582092575816	0.00148162849669118	0.0940084135295639	-1.05970681296558
3HRKn0FA1UhCHX.qoE	0.043187418491376	6.18684688945226	0.27400533787626	0.786914496358483	0.948978351557003	-6.1849626411591
ftkShJB0XeBLxUUCCk	0.245633893634677	5.88351927417649	1.42141439772028	0.170733439325708	0.631026807648528	-5.25313876964423
TWoFFPcTDR4vThc6gU	-0.0929007417754553	4.79941028518349	-0.373383589863996	0.712824884776254	0.927936224118308	-6.15265687535196
flDKtNfi6e3BKK9SoQ	0.341692905451789	5.52415401578972	1.81591369813337	0.0845355226266342	0.508856717014903	-4.68726098509493
l_C_up5A1CCqd3211I	-0.0833190623055995	5.21022744647694	-0.431762294204567	0.670572360056992	0.915005538381774	-6.12912295640421
3v4L66nkDUIKp3fbXU	0.146414506412626	5.04237251609797	0.609870063151438	0.548873561286338	0.871132061996764	-6.03679161965256
i6IZBhOCAAnAd9wtXY	0.0311839445022455	4.07310265887767	0.0903127505152867	0.92894471827896	0.984904859421774	-6.21868230624899
Wd4Czc9yFKdSTV69FI	0.115277510569842	5.16126904809428	0.716834768280427	0.481834758824647	0.843095996017769	-5.96675816906966
NYSWV3B1B8Z0pVwE.U	0.265617038801087	4.94269453325855	1.28529916696904	0.213497372173008	0.672110761758709	-5.42280944246351
3lYSWV3B1B8Z0pVwE8	-0.0494133481895539	5.86031782237048	-0.341322344534294	0.736451192177754	0.934715181925056	-6.16415064360381
QVC2cIgiZVeOlA1cgw	0.0360822488304702	5.61322716845125	0.253246999492871	0.802684336289401	0.952912782159297	-6.19046928074034
cAulskVYt3S5HWEkhc	0.0018038303300705	4.98281860869097	0.0123094604678736	0.990301724530666	0.998918557397571	-6.22272355850362
KluIfn.ex7SmJUTTYo	-0.643352334267404	5.66654137742524	-3.38141362813338	0.00299278795839249	0.133337976386794	-1.7102483425181
3MlDyO4rXUZQXfFKdU	-0.12861212007325	5.01061710925577	-0.970178855943707	0.343643325125119	0.770317788468352	-5.75886573715386
6Rksw137MOoRBOeXls	-0.551917025615022	5.96791152828697	-3.97866135343945	0.000749888252829159	0.0657675031841328	-0.426840500888992
ZSgk0l5LUSKhMvR2qQ	0.304080851837328	4.81663473453283	1.79670881783812	0.0876322825952588	0.512695126741921	-4.71715518580908
NrP6j4FS7duDnPSkZI	-0.392900654417777	4.89068574316452	-1.710983899109	0.102683555005392	0.534096098626529	-4.84781345681386
Tqencde.zxTF5QIfU4	0.128944346162014	5.55153330270007	0.803532762677555	0.431194253287039	0.819738013369612	-5.90216144959341
WqFHgizvixeAQ9DgBE	0.0771159052182042	5.48190656299697	0.553908475145097	0.585834251620969	0.887191097981424	-6.06910336120732
TOCqEffeel_euHoieo	-0.0291379584509761	5.71071003630737	-0.171877976538753	0.865275453475996	0.971101086544797	-6.20789408093377
WldNeS3fKePcMDl5I4	-0.219145557646356	4.86961961489888	-1.07323403328979	0.296053748257362	0.741374379455484	-5.65806435009956
3Sj6vExIH51P41x7oo	0.0411614669252337	5.36243044537601	0.236089818116538	0.815784411562556	0.956537607174631	-6.19469546718186
xAPQj.fBS0DNTyC8Os	-0.381817304528091	4.65178630973603	-1.5809385855061	0.129711843473267	0.581257980835491	-5.03697369702471
NvN3MfCVIOQgMc6Y4Q	-0.196195016286957	5.00665514454143	-1.28813594890795	0.212527791075303	0.670708279957073	-5.41941809258176
WXcx_0VSDl5LHPWCAU	0.151667331670497	5.04146663135423	0.956034070713918	0.350566178570332	0.774805310567973	-5.77198527735632
ZxknhOc8pq6ISSBZ10	0.0944480933354612	4.87462174581791	0.444674010338298	0.661370906205756	0.912774541525836	-6.12346562320146
N7SQJQhSrv2oRhIlQs	0.066514101469743	4.94983483286106	0.294689643776392	0.771293972235962	0.944904659319219	-6.17904786131551
ofXX__5jirWv1TeFCg	-0.145124111577139	5.31343603488412	-0.852820363363791	0.403942656734863	0.806719930324337	-5.86237022511521
65FCgs3rr3XiOql_SU	0.310775336358323	5.77786310217374	1.27383816297745	0.21744963974604	0.676300572435326	-5.43644696690756
0H0BbztJ013sueoSSk	0.390503721034462	4.67288203826512	1.75750097379352	0.0942613945794266	0.52197188760151	-4.7774839861032
c0fIO0p6fVWH1XXCuI	0.0214131824386503	5.17950086662747	0.100221494982347	0.921174842106533	0.98371031707606	-6.21772942042968
6WTEqehKGyqu7pDAn4	0.232307418008761	7.66108124262675	1.45849324874426	0.160363042931023	0.616122439651262	-5.20451868436508
BDvvHx7A7nOv80EMBE	-0.147532807931451	4.81882011560871	-0.687208995392645	0.499910207221453	0.850067008806135	-5.98723316587569
Q6hFevkCU.sX_Kio5I	0.237180790040459	13.2365796500483	1.9021096427748	0.0717835054845341	0.485342924833547	-4.55037961714693
HupHqk1DWvd2tgUCEs	0.221111955619543	14.7778960180588	1.61382291875471	0.122367039175011	0.571098039535098	-4.99020460995939
fonxqpfdCh93lFj8Hg	0.0920214152227844	12.5600386593094	0.762554652099163	0.454705085306739	0.829804080627709	-5.93355728033701
r_ifGql90KH3eUWPwc	0.0994389157979212	12.6676982868428	0.837806368221391	0.412124325981865	0.809667769239792	-5.87472461846397
ZUgRJeCk0QkR5UR8eo	0.0429984835168346	12.0078430848073	0.346453707540302	0.732651006526591	0.933779811894914	-6.16237950088796
66J8aqX3Qofd5RY.B4	0.0244237651838421	12.9660799026221	0.191863026489084	0.849800602254468	0.966563386721036	-6.20422970845675
omfZ46V44LEUnhLpwg	-0.33308873768404	8.13634322736493	-2.59553331009158	0.0173680958213352	0.285480160691735	-3.31234562718211
0R5F9UpBIgUZ65OuH0	-0.202538334964095	5.74584036904347	-1.31601494639376	0.203180541010021	0.663818176342355	-5.38575634121786
ljkoFJLlSLsjni.pOs	-0.160261495520949	8.60881733826203	-1.25329763574491	0.224674355301256	0.683381102644327	-5.46063031105093
Bjeh7dl_Mfe03_CX6U	-0.162441073628368	8.57243533384433	-0.910179336641659	0.373659377904165	0.787807822284119	-5.813308430525
6TwL_X.Lw.ScA0_S8A	0.0651060533785686	4.98717569600736	0.316810674141298	0.75469845120941	0.939159530449927	-6.17225060151096
roDigSKRA.5UWd7FOg	-0.189916039323749	8.30970757571276	-1.30362075463428	0.207295532046673	0.666778840317665	-5.4007957446208
KvAmrJQTXTQfs6Th54	-0.0190371178469762	8.41608088265647	-0.164573155119086	0.870946002476283	0.972355190756095	-6.20913328881889
frvAmrJQTXTQfs6Th4	-0.249977835169968	8.39798029133583	-2.51933281152245	0.0204547557798695	0.307743477327463	-3.45847717958824
lSiDf9dok4T.Woi7Cg	-0.0065089124086115	9.73485402412026	-0.0386586526792152	0.969549101154628	0.992699913510359	-6.2220454436076
inUz1VKE_vVFO8VUFU	0.537369878140963	7.32656711697882	3.30168131661267	0.00359305365289271	0.145354712842951	-1.87872484138423
KnDmj3DcfiMC7BegCo	0.00605707369082989	6.01465463205523	0.0251102874126467	0.98021797420206	0.996544598950401	-6.22248168620512
0aPVOmigXt9J3OuFf0	0.083179757407889	13.5411475049124	0.752665596761472	0.460493479473737	0.832313169980641	-5.94090257654019
HulSOkaL9Lv4tVKvns	0.12585491165289	10.4261101690105	1.04005485330303	0.310830450608075	0.74843351042245	-5.69151032173878
fVl54XpueU74CEEIBc	-0.0985031711574996	8.25597342111744	-0.743889592986739	0.465667364001382	0.833793570034591	-5.94734544832453
HL1S87.yqwwL06e_jQ	-0.455514098482045	10.270637656851	-2.23640219953289	0.0369832219932153	0.385384369651117	-3.98111462186815
TuKnFYaRJOIA53uMno	0.11182394444631	12.0298483638139	1.19850766839658	0.244847559770487	0.701204577109716	-5.52349901816577
HFdqSCAjZxiNJ1euaw	0.254533194499189	4.4463970788863	1.10198114528497	0.283666014100921	0.732599554206167	-5.62833490624349
6UIEsQ6_vH2XUqInKo	0.426904523957467	5.20488556246968	1.79224489262147	0.0883660433770017	0.513447320495529	-4.72407153395436
ud4zK1LrV87qqVFDl8	-0.0750894007722147	5.98432600147018	-0.553761122963156	0.585933196662428	0.887191097981424	-6.06918447551693
inrHdRXuVDvf7x4ij8	0.458219061716869	6.1651543587639	3.14592856802473	0.00512375871113705	0.167834778379687	-2.20481100996449
3H6jvyKXuO8pUkhLho	0.167201926107911	7.1768952073955	0.927640725138574	0.364748335619708	0.781596624795557	-5.7977912387262
o9Sniuqys9Se9y0gh4	0.189831388933537	10.5525104929681	1.04858730977401	0.306981199432039	0.746075703493228	-5.68299851902027
He5IZSqIkEo4EQjWFQ	-0.49508989203009	9.47111402179578	-3.21916844565711	0.00433795093567066	0.154607940629582	-2.05201124920021
HX736iS4O0fxOnv3tE	0.0457057475921383	8.79744343163128	0.412725619835551	0.684236012975783	0.918114606309785	-6.13716563508652
0Xgh4_noK_vkoCFolU	0.176825973243877	9.86128417110743	1.16982426702407	0.255940781788583	0.710898210556114	-5.55544884748267
oCI55j3EnHEJKcU6pU	-0.0635966813838367	6.52432208707267	-0.481782325156534	0.635235077239269	0.904607136592823	-6.10629883259444
9qH6F6Xgh4_noK_vko	-0.184031830216088	10.6839982766037	-1.40495554249719	0.175507036404576	0.635426245404493	-5.27439693455299
NEBKQeChXsB.Rpej3o	0.198263261142152	7.95334233972293	1.00332458252266	0.327791390552901	0.760143099817834	-5.72744065768748
WclPAEiII0PyNWgR7M	-0.0442071596045725	5.20239594517164	-0.244073388634999	0.809681532712941	0.955158552213493	-6.19276557701122
WGnn5SCK4ankCa3d54	0.142450510194563	8.17246890889087	1.20846141621596	0.241084063145929	0.698155568598048	-5.51225621396888
rdff90kXuigsa6Xq4U	0.167576414882938	4.81781446928455	0.768005522563758	0.451533466396749	0.828215008301649	-5.9294699760884
612BZedx6dL9W0RGYs	-0.0754297921790271	5.0018068689999	-0.390533438262219	0.700305967693521	0.924056142871968	-6.14609158091865
EkjRe7G_l6JSIkKf6Q	-0.180610819745317	4.94384192743368	-0.767723248879838	0.451697377351764	0.828215008301649	-5.92968230940575
EqsfegSCid0Cmd6QR0	0.354917822073391	5.16041556753845	1.46274283903497	0.159207919311258	0.614192666797752	-5.19888239250492
iPVJZn0nZxelaAxBbI	-0.472918732825154	4.80316785241637	-1.94602787614178	0.0659628214631368	0.473344491242174	-4.478980990258
iLntFCEdnl1RbF7xds	-0.239736090441428	5.30355708825847	-1.40494781004802	0.175509304017253	0.635426245404493	-5.27440687459619
6qgLFTgHqXcZ4VRE3U	0.120502301899987	5.17085362314026	0.582738476217367	0.56663776813263	0.879121579889162	-6.05283169150124
f._eAMfgGMSaH3UXSk	-0.191219933677614	6.04422969069078	-1.09145082194399	0.288159207170573	0.736798721060917	-5.63930554686504
TqcSiHi7o5lP7S6h0Y	0.0250124595394017	6.60488834571728	0.165223283474149	0.870441029590947	0.972281229360583	-6.20902517452423
0VKzii0eoTJIoROp4Y	0.284555046460557	9.68519235171661	1.95076139136772	0.0653611445991442	0.471396388651195	-4.47122069412202
ltcp6UiDS6bUW8VhBw	0.0958815955102782	4.69392753719529	0.499306611172804	0.623057933435466	0.900181525967932	-6.09772526765501
x1ynpSINLptRbxWEHM	-0.0708076354223346	4.8149624713784	-0.315809498582692	0.755446987652671	0.939651622646213	-6.17256875679137
iko9QBLjjnSH1.yQJE	0.123834474194297	5.01090065551511	0.890479455726975	0.383885581104534	0.794856327198465	-5.83049009090434
H.Cp6jMMYWJVSle1HU	-0.261320113133911	5.017884461488	-1.79218939447317	0.0883751993832635	0.513447320495529	-4.724157445358
We8LeIqCJynOCoI7pY	-0.0476064797486852	6.22771248199521	-0.425944552999083	0.674735907968013	0.916398232688481	-6.13161861094048
uHFJBeld9dd9dSIhS0	-0.497858231966569	9.49809016740497	-1.45689138711426	0.160800227457773	0.61691302552738	-5.20663986050524
BnuA7fu0u13u9OSWH4	0.540399776005298	13.5493469320385	3.40512950657298	0.00283404678205765	0.129584519855045	-1.65995798635987
xSSECdB6AJu.6Rd3VI	-0.132983817275766	8.2792877471828	-1.1702852424835	0.255759572628401	0.710898210556114	-5.55494066305709
WkB3Ay7sC5SLAuSouc	0.538956444085037	5.91139444820182	2.53077549078889	0.0199604499460452	0.303325654798063	-3.43666732432775
i6lRRTRDfVHCMUo3rg	0.487398414880785	7.80671061649879	2.49994395757282	0.0213186330286399	0.314275991069703	-3.49532144131364
xN6Pcg0agrWyxQIgdk	-0.417610621289245	9.02697601256206	-2.93249483094949	0.00828424124959086	0.205284616577373	-2.6437417442588
0eXJdJUuBRT4qb8Iw4	0.0324641616921891	10.4976503140543	0.30014122864946	0.767193276562316	0.942775649818734	-6.17741794787568
l7Qtfh6ZOSjXq9DUnk	-0.385540863361254	10.9272433602789	-1.74112206445292	0.0971563947271064	0.528014231643427	-4.80240317055481
EW06d6fPEHGOF1UIE4	-0.467915852566095	8.08837643545193	-2.6656351359437	0.0149213871202678	0.267503875609822	-3.17612452060469
fkdWke4TLlwwK7niAA	0.598485483371664	6.83029990079408	4.23751207760163	0.000410360126059555	0.0480744780400297	0.134781195143891
uUdPWgDAgggid.EQog	-0.169070017791335	4.82123900864531	-0.984796682502984	0.336588367061187	0.766059162742294	-5.74512421080035
lSivSp9fTVSMTJC5Kk	0.121783093318962	5.98628779679082	0.575428601553499	0.571474210721272	0.881314148242091	-6.05703286746618
6t6CKQS.ojXtNOobS4	0.330816586941843	5.70768244434572	1.91207589744612	0.0704242423256303	0.481685322076583	-4.53427346817097
BdihoCF7qBf53lv_yE	0.652519126756263	7.03516566509751	4.00599342898665	0.000703638607532601	0.0632652852210554	-0.367583393880349
6MhLOh1L_SjcXxUo6s	0.322335808348266	9.30465398939126	2.26157002263958	0.0351222472915598	0.376481489492493	-3.93601253605796
NA4UCOt36O26Cd5Alc	-0.00284232980643906	5.53433011945753	-0.0199900100512622	0.984251120898763	0.997510178192301	-6.22259829124457
6ztODwqoF8LsDPfPAM	-0.131276177632161	5.8818212677823	-0.748965315956919	0.462670743835798	0.83297082898304	-5.94362781138196
W.ztODwqoF8LsDPfPA	0.0504746464234496	5.42481510371459	0.352463394228214	0.728209318280656	0.932152984815043	-6.16027201890724
WkgHlv.aAdLdUmJ7Lk	1.66159846490671	8.01458616867198	4.24490113330746	0.000403361987857769	0.0479870046388014	0.15081554316136
Zrz3HFJe5_8SPaczuM	0.593651392813138	8.95466697118049	3.58970803577757	0.00185123211220139	0.105111478841136	-1.26616056610292
cX61MnlVRJz.jCXNdc	-0.413818402689281	5.17586789467629	-2.19995391910586	0.0398387734077789	0.397676865140542	-4.04591218413881
BQ6KwlG50NCpEno5ek	0.0440413358501643	4.93033853048122	0.227002893974043	0.822745381779669	0.958831467423044	-6.19681442645122
fiJ677uC74uku9XOlQ	0.1120096162644	10.6029483811272	0.995524273422975	0.331475190418977	0.763009783112226	-5.73492169190627
N7TRTdaGThfRCQwtTo	-0.10987226850664	8.05256539578143	-0.898668384710764	0.379612482528016	0.791922549401073	-5.82338988023118
9X30XG7V4FKKkJQ5e4	-0.194127072364335	8.03356657375344	-1.2244131755396	0.235144464863423	0.690907112855399	-5.49407263475109
om1I45Q7p6Q706KhT0	-0.207650218152247	6.86520083891044	-1.44105361369717	0.165175082997052	0.623641508635798	-5.22751176168221
9HqxcXVJp3_qtA86lI	-0.222557033105934	5.86797321205149	-1.12373411390927	0.274546523992352	0.72608432828214	-5.60537941653646
fe5Uoq7jWPgl0rtIiw	0.246327687258929	9.67213297420649	2.2129711226957	0.0387965727509623	0.394547129848512	-4.02284166801889
ubR6NHU7r9OVT1iWFE	0.101427883595264	8.3496615987749	0.88989202393193	0.384193325995292	0.795040350869555	-5.83099712578488
W11MiqnM.Qv.IONoIk	0.144175986719476	5.65331364267937	0.895857122641884	0.381075875798304	0.793108186635541	-5.82583411939935
upy_gd.vfAJEsiI0_4	0.00156770353908958	7.93192435639083	0.00671728987996983	0.994707538859938	0.999018909283273	-6.22277728628865
KkarpuafvSNJiwHrE4	-0.316401246820178	11.7193950713124	-2.15596677339799	0.0435523737843234	0.412451481035627	-4.12327287066036
ZqyKcTz4BAfgCtUwA4	-0.220236534137526	4.93614388441926	-1.00603790971286	0.326516716780275	0.759115178784288	-5.72482607666063
Tmul_sjtNlV1h.veB0	-0.162365561819642	5.1252221703421	-0.863332151413891	0.398277148906909	0.803456977207649	-5.85359955396207
xFB6szfrd6rKh6d3oQ	-0.101417778010144	7.86973568963167	-0.761999468348962	0.455028879100709	0.829804080627709	-5.93397204515677
HZhAZ11mcB7xQV9IAk	-0.38956315174625	4.8620328203309	-2.45927975838541	0.0232426196916236	0.32477737804005	-3.57213200883034
6Cg86CLkAMDd7USguo	-0.11719429918807	5.9612672015103	-0.694672405508837	0.495320338635087	0.84837719355753	-5.98215240190938
xOEX3vnre3SK_qe36o	-0.0802600366583671	8.81298912756679	-0.78431198074111	0.442126281345607	0.824175788885739	-5.91707947379684
fpIioKoFCqfHxKAgs4	-0.0379754037441382	6.05790306570405	-0.190545515966599	0.85081893499508	0.966909279617277	-6.20448363434032
HU6B3FJFCDcKLr_5B0	-0.177299234443838	9.77938947227847	-1.71644202680335	0.101663025984485	0.532823736227476	-4.8396323266803
Z0TvgKNaJd.4CVfA9U	-0.0469272620984805	4.46910920451317	-0.276459472218104	0.785056182388971	0.948656743148063	-6.18428318086095
K6kKchEkvieC3RToII	-0.160949903061968	4.83367406673137	-0.758893461399243	0.456842940150463	0.830526567601447	-5.93628722643897
T5JwZbr16vBrn729ZI	-0.0570296745323823	8.60245868159239	-0.372325288814757	0.713600196928028	0.928146189222024	-6.15305249982025
BhEzrRHTrfA6XElG.s	-0.426073861048252	7.02591554091192	-2.68990336124896	0.0141532526743762	0.260070367310506	-3.12858774269017
c5B0lEgswAnrTs9ZEY	-0.0145167899468604	5.22576296132043	-0.0781602380028284	0.938483920751225	0.986720350234231	-6.21971575819273
TKRZEGe3.nabdSZdMg	0.1053620057496	5.1523188888641	0.773036240563695	0.448618307426922	0.82668660064178	-5.92567344359526
NwSWSsUZe6KSXXgdUc	-0.134936962656084	4.82041564403807	-0.555456243178106	0.584795450831878	0.886629812969897	-6.0682500846344
rfOfXr_LX3lL_dLNvk	-0.19161632236822	5.71096146565801	-1.22384876671673	0.235352700872979	0.691025863155044	-5.49471948780014
fa3lSgOjgODgezjh14	-0.22013691714808	5.17766375320389	-1.51707877277739	0.145028146315134	0.600882134605039	-5.12567318175857
Q7ntoOBd3kEK3I5W5U	-0.378216783887903	4.71177178590114	-2.8560764400242	0.00981987223664157	0.221157981476756	-2.79825179771741
rWlcUTUgupT3UG4fdQ	-0.226128146609313	5.28819104678896	-1.41188265867853	0.173485032766934	0.633556906020846	-5.26547433308255
xrogeoVFOA_AadGveg	0.071996819025951	5.37541372146295	0.408892687322239	0.687000828082387	0.918675486385253	-6.13874191839901
WuBFSJUARfXqJJOgFU	0.16940857635153	5.08905483200057	1.11325729478436	0.278911472927259	0.729007971419521	-5.61648455879971
rLi9XQVSnj7UJUrhXg	0.168450188484428	8.65939485925498	1.41860800063253	0.171539902049681	0.631026807648528	-5.2567776544203
xujnEL3t17.3B4qvKE	-0.449053897047152	12.3994665569734	-3.04736203222779	0.00640263129846195	0.183012699084067	-2.40877277232686
TC0__BAI.vnuw8_37M	0.098292683444294	5.19055706093624	0.48572203011053	0.632488040875895	0.90321981065319	-6.1043974050501
KfHvx1_B_e4p0r6X4E	0.33967905628557	5.75748241238178	2.02775120790839	0.056237351888058	0.446993885390482	-4.34327162076418
6qWKQHU9dM8DVp7x90	0.114588128435099	9.4105782744036	0.800708636360266	0.432789853258058	0.820413560075067	-5.90437454058891
0UBG8KhSojlHlVeD.Q	0.0381534502584173	7.33649354437054	0.255432743121183	0.80101964083004	0.952445064312892	-6.18990974134188
fPiYOzqpAwDmnd4.U8	0.00661892755604443	6.56635343408585	0.0453727250612213	0.964264045870612	0.991506037833834	-6.22176057588945
odAhPiYOzqpAwDmnd4	0.193026230252868	5.75480464902146	0.972614860451297	0.34246062829404	0.769989567352519	-5.75658867550709
3XwnA7nRTzPnl7UfvA	-0.0603908350263677	5.14539901544437	-0.311951406051302	0.758333827060381	0.940305873124187	-6.17378546754705
KteL6gQJHupCtjkOXk	0.190076092394454	13.9428644810438	1.84106493853502	0.0806243817783063	0.503231658624517	-4.64777413756446
QbuCdSipW3S1jgf5JA	-0.201475698533773	5.06143068394242	-1.48192712554874	0.154077381754316	0.609228783112805	-5.17327575478024
fVYXuaG1H.XH5fyRE4	-0.0448277308468553	5.25928620831904	-0.240654697037893	0.8122933812793	0.955378833750092	-6.19359979581742
0gJT3o4TrjnqgICaHk	-0.117397157801117	5.93951720213016	-0.868408514448195	0.395559702109103	0.801388336067708	-5.84932843824329
cY6DkoKsDugiAFCFUE	-0.0125932569561847	6.05174439472876	-0.053409629840242	0.957939953439475	0.991217712734013	-6.2213597382575
ZbdR86IzCPPREikbO4	-0.18077177964607	4.78497203705315	-0.697786940475425	0.493412143859804	0.847991431000208	-5.9800167333479
Tmrcc0dSe7qCSzfy4o	0.155155729660789	7.55747579194754	0.990208383568147	0.334002150265337	0.76471356552521	-5.73998985198219
319TZItJ77SS1IVTSI	0.168874128385781	10.8137814737657	1.52944598130626	0.141950462358557	0.596152889555662	-5.10871740174655
9ofpQTXAhS4N3R_BEg	0.082214543392241	5.29499445567629	0.427668665343876	0.673500896413364	0.916156834387634	-6.13088247581242
NoOqCJMno4gX5yC45o	-0.0465167042149774	5.43393592699363	-0.250169686014395	0.805029698948188	0.953380316686856	-6.19124896097132
QpJS5WLH0H_dOO76O4	-0.296238383215537	7.75121781924339	-2.39441187301144	0.0266504443537167	0.341388498450904	-3.69331871977135
HhA2kSXypNfrdPOUuo	-0.113734784880461	10.3106657746282	-0.988958188248586	0.334598381437937	0.765234479157232	-5.74117823168399
Bbp4sy8e5X_A6XK.co	0.272320614137809	5.54463359761926	1.75688175750666	0.0943694733243023	0.52197188760151	-4.77842912813541
QitIZ2mRtV3eSZxZic	-0.223704403019393	7.37433914965531	-1.29602077792738	0.209850831517801	0.668572419816762	-5.40995891662776
lX5I6yT7cUvr0t1Moc	-0.00763538909060996	13.1066855526026	-0.0414919166990575	0.967318676302751	0.992184090725733	-6.22193078326748
QPc0pNOADPoOMz_gAM	-0.032061462555769	5.15950619168808	-0.214594772458804	0.832274740768398	0.961932334593125	-6.199574244632
9WUeSWmXv.huxMj4ds	-0.13259845864986	4.83844482759682	-0.744346920846636	0.465396890117757	0.833793570034591	-5.94701146295002
u_6NJl1L1.UDT15UCc	0.273670426760828	7.79561059174192	1.20953248892363	0.240681719754194	0.698155568598048	-5.51104168023878
Tqo4JUiQiKjXhngs1g	-0.0076161635702699	5.96033070701608	-0.0492029480887993	0.961249785436018	0.991286818637399	-6.22157767799644
[truncated: 23,698 more rows]
