# Supplementary material for: Drugs that reverse disease transcriptomic signatures are more effective in a mouse model of dyslipidemia
Source: Mol Syst Biol. 2015 Mar 3;11(3):0791. doi: 10.15252/msb.20145486 (PMC4380926; doi:10.15252/msb.20145486)
Supplement: Supplementary file 2 [file msb0011-0791-sd2.zip › msb145486-sup-0007-Suppl-datasetS1/LDLR_paper_code/LDLR/LDLRLiver_normData_lumi_.txt]

nuIDs	ILMN_GENE	geneSymbol	PROBE_ID	ENTREZ_GENE_ID	GENE_NAME	ACCESSION	PROBE_SEQUENCE	101421-01	101421-02	101421-03	101421-04	101421-05	101421-06	101421-07	101421-08	101421-09	101421-10	101421-11	101421-12	101421-13	101421-14	101421-15	101421-16	101421-17	101421-18	101421-19	101421-20	101421-21	101421-22	101421-114	101421-24	101421-25	101421-26	101421-27	101421-28	101421-115	101421-30	101421-31	101421-32	101421-33	101421-34	101421-35	101421-36	101421-37	101421-38	101421-39	101421-40	101421-41	101421-116
WpaZ9x9f_hAnoR.VBE	0610006I08Rik	Tmem223	ILMN_2896528	66836	transmembrane protein 223	NM_025791	GGCCGGCGCTTCTACTTCCTTTTGGACAAAGCTGGACACTTTCCCAACAC	11.1079238258553	11.5979662585233	11.4722387441466	11.2819383847329	11.526272362225	11.3735100409684	11.4624579761606	11.4507516293639	11.5090969579198	11.526272362225	11.4179142453044	11.2210442618887	11.3609997174485	11.4507516293639	11.2971114599314	11.4507516293639	11.2804790002626	11.2789827037453	11.2614696778221	11.5054949252095	11.3949607508752	11.3660498734631	11.3717282313703	11.4034232415012	11.5409733315047	11.6239055228908	11.5002255053908	11.4354336314756	11.4385817027521	11.6145987239827	11.5812156032404	11.4229941822361	11.3579930194574	11.1691116719542	11.5535242073757	11.3982865105797	11.4213641088699	11.3234977317629	11.3748108595054	11.0386737367796	11.2288750668272	11.4808791874375
ZhdXp75JftSF3iWLF4	0610006I08Rik	Tmem223	ILMN_2721178	66836	transmembrane protein 223	NM_025791	GACCTCCCTGGCTGTTGCAGCCTTGTCCAGACCTCTGAGCCGAGTACCTG	8.94886089225977	9.18181212607306	9.37169218189292	8.92430897959217	9.34182603923636	9.38183750460274	9.07489455784284	9.34524895324306	9.71803078356187	9.27713356989791	9.18320269518318	8.86092473877892	9.12291373567883	9.10385034076756	8.96147073031508	9.15115099285327	8.87820206953646	9.02304741077467	8.89163846160461	9.26045939049981	8.91299679506974	9.44993527524346	9.08331846575561	9.33584521258693	9.28211095259704	9.20779449978873	9.32140719815284	9.12291373567883	9.23871417273036	9.31289984437593	9.11898835476966	9.01364364931117	9.25055011614955	8.99617724318614	9.25556177793501	9.10790151735168	8.99874828151472	9.26631875629604	9.00565795709832	8.90661620475876	9.04687382262126	9.11545888394007
xnx7ijE2CcOSlY55eA	0610007C21Rik	Atraid	ILMN_3033922	381629	all-trans retinoic acid induced differentiation factor	NM_027855	GCTTACTGTGAGGATACATCGAAGCTAATGCAGGCCCGATGCTGCCTGAA	9.60050155169292	9.88911460274645	9.92425595605886	9.79855468032175	10.3141902669805	9.91815606243382	9.9962649670235	9.74676630557725	10.3768589345343	9.80921312027101	9.86177486538014	9.96669667398596	9.79855468032175	9.43873262220988	9.55352609538834	9.83179068862791	9.36797855194536	9.80765016169002	9.92425595605886	10.089946589573	9.99695825519386	9.94118499988969	9.76215582680369	9.97517063123072	9.72617641534071	9.68965947741695	10.3931076372137	10.027307134833	10.2617120295406	10.1969316053187	9.69632370745835	9.82118949487869	10.0433485013348	9.94289682208762	10.03693875846	9.93541924150438	10.1969316053187	9.92864603697607	9.83628296466097	9.88720353501934	9.59607386694117	9.78013433214522
xPkUXaq37oR_vSi6HY	0610007C21Rik	Atraid	ILMN_3092673	381629	all-trans retinoic acid induced differentiation factor	NM_212470	ATTGCACCACCTCGGGGGTCTTGTGGACACTTGGTTCAGGAGTGGACTCG	12.3802783457237	12.3071549872384	12.3963368768445	12.6327085299856	12.6221709979452	12.5189986520109	12.5366579063545	12.1611674935924	12.2019769616834	12.3701934898063	12.3148475423665	12.4401764734253	12.5945722279702	12.4630670802124	12.233555828066	12.3567146591547	12.3492698473639	12.3519888485869	12.4449856260252	12.6957107790934	12.5882568748437	12.4882352186928	12.3802783457237	12.3519888485869	12.2072179162202	12.4938839919079	12.7211072069983	12.3023398375515	12.4342491156402	12.6553758478703	12.6490969698633	12.3907140711177	12.3385598289595	12.115595802682	12.5700745105997	12.2770632077465	12.4127094569283	12.258762218313	12.2416595266062	12.3463689444382	12.3649423170285	12.6752673080929
3rtRBd9AcK1Qq07fGI	0610007P08Rik	Ercc6l2	ILMN_2816356	76251	excision repair cross-complementing rodent repair deficiency, complementation group 6 like 2	NM_023507	GGTGTCCACAACCTCTTCAAACTAAGGTCCCAAGGGTCATGTCTTACGAG	5.59250604853014	5.83708431381022	6.31015953968426	5.98224972654582	5.59927936352307	5.66916550794505	5.3997981085736	5.61288848198963	5.08212629474198	5.21748782635738	5.00080604728123	5.84635983909949	5.71098102249541	6.18458834897099	5.75686102514409	5.96494225043243	5.88523904959156	6.10178900431856	5.76549375111107	5.50777426354951	5.79592207292767	5.7511903531413	5.84829715888318	5.40021889619127	5.98827679582062	5.38194139868621	5.39893401913612	5.78384276127978	5.90167633408787	5.85795756478688	5.84487351461052	5.30816430846146	6.0861849932789	5.56635724086711	6.12269436960671	5.36203994137906	5.39309675217555	5.1551517144384	5.73044547276555	6.05701903480222	5.60562417211696	5.41108351571166
ZqRKnn0K14kTIep1.c	0610007P14Rik	0610007P14Rik	ILMN_2808939	58520	RIKEN cDNA 0610007P14 gene	NM_021446	GGGCACAGGGCTGCTTCAAGGTCCTGAGCACATAGACTGGGCTCCTTTCT	11.1210760543007	10.8833516687302	10.7185458024788	11.6812690343723	10.8383037960331	11.1838956094345	10.9170643062801	10.6235269155096	11.145167037248	11.3285214311518	10.6627076765577	10.7805394628645	12.5001208528135	10.9706537130238	11.0846389888395	10.861337768791	11.0484902760314	11.0228731846214	10.8161137143873	11.3691697920535	10.9784552443294	10.342624500004	11.2147479027036	11.1164286842944	11.1121807668485	11.096593225495	11.6685754899728	10.8521279820006	10.6587134976179	10.8807476468316	11.3074411368821	10.9825709366202	12.6685284846557	10.8585674468459	11.4722387441466	10.9682939790185	10.7417507451887	11.2424008180559	11.1675926691408	10.9931395929366	10.9403127736595	11.579567961224
6eu5PPSC6SyheqOhqU	0610007P22Rik	Tsr3	ILMN_2634564	68327	TSR3 20S rRNA accumulation	NM_026676	CTGGTGTGCATTATTCAGAAGTGGCAGTAGGACCTGGGGATGGACGGGCC	8.58030644814414	8.77499510128715	8.5040556422422	8.86641477471546	8.21394787449703	8.61754210033195	8.24120915202804	8.47137421728219	8.63572222988509	8.7067251591122	8.46236895157995	8.53733406369404	8.7067251591122	8.53373710400013	8.48634581030948	7.92949854402839	8.44525178063904	8.74300328460649	8.18705409358767	8.45611860867024	8.63302607251086	8.5040556422422	8.28691790973357	8.54287668281881	8.06221106437705	7.81067543855155	8.40445546661016	8.44878357985391	8.26834977917324	8.44587519799143	8.16024035877294	7.97516018023129	8.69082256448173	8.48422478778876	8.48754989974401	8.29611537749949	8.4661871237252	8.43684998195555	8.56269123108562	8.67607985757989	8.4661871237252	8.59129110272515
QblRddpw5X.qvuqKOA	0610008C08Rik	Apoo	ILMN_2737647	68316	apolipoprotein O	NM_026673	CGTGCCCACCTCCTCGGCTAATGCCCTTTTGGGGTTGTGGGGAGGATGAA	4.22365659549447	5.18525514736271	5.42274509339188	4.62214966577038	4.93088366064843	6.01977264753521	4.87552479338604	5.34893153707863	5.14309019431081	5.44753523028015	5.18300016990444	4.50878803364627	5.0890838549173	5.55973615295944	5.65440502064484	5.91450055066103	5.41922304037989	4.52092748352891	5.75699007354666	5.70536861722899	5.52022027720349	4.75646767334475	5.64066021572248	5.4676001691251	5.22974480279959	5.75004451483596	4.36503605185854	5.23635817810135	5.48902832243085	3.58803748507356	5.08485228920953	4.47349805792408	5.78775924620319	5.07879731768486	4.99368920356961	5.0616156823828	5.41626519590315	4.93856409046035	5.2927669385973	4.28644792398348	5.17582880086778	5.57575593319381
c30eG3GHzE0D_U4NX8	0610009B22Rik	0610009B22Rik	ILMN_2734484	66050	RIKEN cDNA 0610009B22 gene	NM_025319	TCTTCACTGACGTCTACGACTTATACATCAAATTTGCCATGAATCCCTTT	8.8233634900191	8.89761945009548	8.89761945009548	9.06707495783298	8.16807928719515	8.84595423029087	8.73885466260438	8.82140464151376	8.65593246251018	9.18519391454543	8.81414855459064	8.51585657680696	9.30011992157735	9.17101771650925	9.30719264574415	8.795614086699	9.07814716505052	9.02834947748	8.80645545266237	9.03289565868264	8.80584052431727	8.54859816669818	8.91762322746132	8.73638722607693	9.26773671198603	8.96088811221303	8.66635925170982	8.98551104327836	9.36122819175006	8.7620456322704	8.91762322746132	9.17232063456246	8.77273460350099	9.28575162296537	8.76641823395541	8.93425470917632	8.72674553782391	8.62963712792649	8.91587262347945	9.41278381893102	9.48496302236786	8.96088811221303
Hfl_tOO3nRJfAFfAEc	0610009D07Rik	0610009D07Rik	ILMN_2952292	66055	RIKEN cDNA 0610009D07 gene	NM_025323	CTTGCCTTGGTCATGATGTCTGCTCACAGCCTTAAAACCCTTAAAACACT	6.20847157613542	6.4653122418456	6.5588020674074	6.61284074997593	6.22264336264426	6.22893798028517	6.05539192121011	6.43612703269682	6.80766634716849	6.57007928994725	6.67562485478493	6.79212166082514	6.3538922948859	6.435802876699	6.28757748267061	6.16392187658824	6.44820268423542	6.49633086353491	6.03906918100802	6.49377306311603	6.34249102674472	6.75063693708901	6.25468513592487	6.24255491414888	6.28566448124628	6.26209331827314	7.08979161175599	6.77735821916596	6.8509557132164	6.4907870906758	6.43108721280284	6.30955717425738	6.20033227755901	6.74186582250182	6.52911339900642	6.44854623070026	6.43866833395461	6.38745124817893	6.48091495807839	6.27379674499696	6.20665683180561	6.3619623096225
Q8PLHgz7j98.iByDh8	0610009D07Rik	0610009D07Rik	ILMN_2699078	66055	RIKEN cDNA 0610009D07 gene	NM_025323	TTAATTAGTACTGAATATTGTGATTTCTTATTTGAGAACTAGAATGACTT	4.86190488392722	5.34580163307117	5.23448470323618	4.4680437247788	4.66698104065069	4.8107404010945	5.12122228998297	4.13252962080801	5.33529056810455	4.78086994979232	4.93444408789221	4.89266951335054	5.11694363759255	4.98974587466861	5.24399235874677	5.61610430109967	4.99117883573647	4.66847663736753	4.95750638165948	3.9986480420348	5.34512804614346	4.21657696242916	5.18759342659782	4.26188987084314	4.97810452102793	4.47950043028806	4.81889768664579	4.20517345483428	4.78426032259333	4.69781485190016	4.10622933850482	4.96399613413925	5.39301619535707	5.50185255162511	4.81178566087581	4.79341151817875	4.55766380703078	5.11272009460986	5.15174318237717	5.2215134663701	5.00352021924761	5.46427660727017
odfnyvXghIeuVEvU6U	0610009O20Rik	0610009O20Rik	ILMN_1213681	66839	RIKEN cDNA 0610009O20 gene	NM_024179	CTCCTTGCTTAGGTTCCTGAAGACAGACTGGTGCCCACAGTTCCATGGCC	7.8064079787757	8.04534723416043	8.52085980965506	7.82938428779755	7.71162118012698	8.29502823922291	7.75580881982357	8.2390179855833	8.65815074451244	8.42749991426574	8.16183629219829	8.04232175207606	7.99309475137913	7.76032649385196	8.02894064982363	8.08293634462093	7.93537474792115	8.31753850026027	7.78679910366981	8.24380811748417	8.35231302123453	8.12582524811975	7.89600973511333	8.22510420686261	8.18795431031683	7.74626143623667	8.14545725005728	7.96404489268337	8.00329618339581	7.87656452244005	7.90562806470965	8.11979228214615	8.27521452397832	8.36038024899323	8.38167587584354	8.35231302123453	7.82289350404197	7.99623053140182	7.83181294168756	8.00329618339581	7.7358059650512	8.25305478398866
W4IAU6Hr_nHOitXlmU	0610010D20Rik	Hoga1	ILMN_2735413	67432	4-hydroxy-2-oxoglutarate aldolase 1	NM_026152	TGAAGAAAACCATGGACTGGTTTGGCTACTATGGAGGTCCCTGCCGCGCC	9.21612447054942	9.04280001378871	9.14351825477654	9.43675076724663	9.116912395917	9.34834511399194	9.32268449052178	9.29149029342126	9.70438199112801	9.66514493943984	9.2407936964149	9.17162744361932	9.16750122366544	9.53780587068103	9.16684122929009	9.51550190895994	8.95088711292364	9.58625514230869	8.94267650879036	9.32999025087741	9.58536051678959	9.11760711809164	8.98411174625992	9.12495077052174	9.3760823937845	8.9141604572849	9.35236989589471	9.73018581487601	9.32067842327833	9.03559788257117	8.83334526852415	9.24355327289351	9.35046215095951	9.04612295786654	9.36726463833797	9.83008246790741	9.63525981014053	9.40244927566001	9.22662420655558	9.26477036474719	8.95695379031323	9.4448150764771
oCAFOh6.pxzorV5ZlU	0610010D20Rik	Hoga1	ILMN_2735415	67432	4-hydroxy-2-oxoglutarate aldolase 1	NM_026152	AAGAAAACCATGGACTGGTTTGGCTACTATGGAGGTCCCTGCCGCGCCCC	9.62187359692087	9.15756775201987	9.51971682734879	9.62019401430546	9.51754902353373	9.70888975531466	9.71885725720688	9.62187359692087	10.1899535671752	9.68965947741695	9.47296752774058	9.47660805629129	9.6298181516004	9.62330600039423	9.27133523798853	10.1949535711184	9.1618778953759	9.82202585376377	9.18591159383262	9.47448533276085	10.0860979599632	9.62697564564163	9.64365568173114	9.74061004573445	9.7391027798145	9.53477205842051	9.6873496659255	9.8694300523074	9.59982667815857	9.53054122149942	9.15756775201987	9.59688868659348	9.71555364753063	9.55420988117396	9.81247754126306	9.90484782239979	10.1574552639136	9.8814349958931	9.58927610530892	10.0173780051677	9.50060199023008	9.94481772305815
xV44FuIB_kt4dvuCBY	0610010E21Rik	Sdhaf1	ILMN_2891688	68332	succinate dehydrogenase complex assembly factor 1	NM_001033140	CCCTGATGAACCGTGAGAAACTTGGCAGTCTGACTCGTTGTGAAGAACCG	9.45732914738889	9.20163636844952	9.54833242900989	9.65974856503943	9.33521847945962	9.37826223257845	9.12108093136626	8.94886089225977	9.27356449177265	9.4983011173764	9.3373376048244	9.17025697831699	9.19646924365725	9.32923992250956	9.42013889854748	9.73676798722006	9.46916135625886	9.12545236376341	9.26327891800555	9.51275154617417	8.93694163298894	9.12545236376341	9.5133551201528	8.99351622355816	9.32483992831427	9.36505716225874	9.50060199023008	9.30934556298893	9.20088100939673	9.23299818823807	9.3860229513307	9.36797855194536	9.341029121028	8.90876098636956	9.2692657329691	9.4178289964744	8.99681655704315	9.39862808498877	8.89094822875615	9.42378950928721	9.35311457017599	9.44198685431265
TpTvRuNk4kt__PsCcE	0610010K06Rik	Brox	ILMN_2637698	71678	BRO1 domain and CAAX motif containing	NM_027861	GGCCATGTTCACGTGATCGCATGAGCAGTCTTGTTGATTGTAAAGCTAAC	9.41197941647384	9.35614392920038	9.25416951543918	9.36505716225874	9.23299818823807	9.14561394835187	9.40319626446503	9.25757878398243	9.35311457017599	9.50505093602702	9.41930403096307	9.26704542528183	9.60134748921664	9.19723708561446	9.58625514230869	9.37028906866653	9.4067296955441	9.38817334782537	9.57328462870733	9.46587144553711	9.66769741119697	9.39265211286469	9.41560754861424	9.31563533791013	9.64528065690917	9.55420988117396	9.34244623452186	9.48496302236786	9.39719997657836	9.66441572766981	9.47795047229145	9.68667452102334	9.58862322072952	9.39191246856966	9.43873262220988	9.3373376048244	9.6082472533414	9.42849896172404	9.38460662157285	9.2984803234356	9.2626306887639	9.5952170311515
xOG1rtd0XUBlXUVJJ0	0610010K14Rik	0610010K14Rik	ILMN_2674228	104457	RIKEN cDNA 0610010K14 gene	NM_026757	ATGACGTCCGGTGTCCTCTCACCTCCAAACGCCCCTCCACCCAGCAGCTC	7.74833943376475	7.4089784131677	7.8676588156005	7.75477836765416	7.53600132640062	7.5550804989656	7.67388226115635	7.30120661023705	7.59790904532372	7.65838319082317	7.89407533063143	7.66982179620567	7.7226815010831	7.66652686346235	7.71513104734585	7.83858954819943	7.6889005220348	7.62858553150454	7.69530766232253	7.6689126734405	7.86372441285869	7.5509131211117	7.89956171036072	7.98191836503427	7.82346717636038	7.60890988670631	7.67582908375932	7.50421869937037	7.93171227805105	7.77417314899738	7.62954314439815	7.73630405877732	7.82130170312562	7.83036433956549	7.97621933076904	7.99251760446676	8.10793939017316	7.59744237662313	7.91251823055124	7.82987153651217	7.63629871513224	7.41883845460475
TT0cEh7vqvKKURhOSk	0610011L14Rik	Aar2	ILMN_2601546	68295	AAR2 splicing factor homolog (S. cerevisiae)	NM_026661	CATTCACTAACAGACTGTGTTGGGGTTAGGAGGCCACACGACATGCAGGC	5.31648886759743	5.70490862271066	5.49621352467349	5.39527097749976	5.27471387251877	5.54403986171626	5.51338451140576	5.90915746213363	4.84548145416046	4.96603565622766	5.84829715888318	5.72271225388531	5.88689853799743	6.00976577203752	5.87239641673817	5.63107945930679	5.15787963858718	5.37774262152206	5.23392400938595	4.849904880772	5.9518297032381	5.72115867737219	4.97987202151467	5.92564326702921	5.19311925029518	4.96613619737434	5.37310998248395	5.26932948455781	5.0401890197997	5.24028967663382	5.12107208637687	5.75793346372465	4.98966600718907	5.97008185203383	5.62349112144562	5.28648819490184	5.54969651237597	4.91199947793275	5.19373646494231	5.57463251755244	5.26511414436233	5.55106017636399
TCgvMriKfuiKpwdS1U	0610012A05Rik	Ankrd33b	ILMN_1230831	67434	ankyrin repeat domain 33B	NM_026153	AAGGAAGTTATAGGTGAGAGGCTTGTGGAGAGGGGCTAACTCCAGTCCCC	5.44420354786815	5.53407310563954	5.39988437991954	5.11437061572029	4.98139136770857	5.30727522937902	5.27228101164951	5.41241602084321	4.90855349416154	4.95014434389988	4.73628054313271	5.61644656813951	5.45386902229068	5.3267762629732	4.79791017598187	5.24464867382899	5.44333859997915	5.694617338915	5.09456905801714	4.43232229576089	5.76648182780872	5.05091254919655	5.01255494015123	5.19741181210064	5.07506490602868	4.89877772359546	5.17090757214231	4.85413827093145	4.421174761113	5.84978417459673	5.66727954079406	5.44544576083162	5.21484533331475	5.73044547276555	5.41065329381123	4.47153443935445	4.94828170060757	5.63678958370341	4.16036920635797	5.5559064254158	3.88761786484311	6.20958825067677
0VS3KfYW7T6rn7p4Xw	0610012D14Rik	Aspdh	ILMN_2848071	68352	aspartate dehydrogenase domain containing	NM_026690	CCCCAGTCTAGGCTTCGACCGTGTCATTGGGGTGCTTGTGGCTGACCTTA	9.84715027400885	9.53129700105452	9.76605555367614	9.70888975531466	9.08895796948649	9.90132074860678	9.38247014769165	9.83457596287523	9.92595868080755	9.84318898179756	10.0852311566858	9.6298181516004	9.45445663117602	10.0339839968294	9.62550864819893	9.7391027798145	9.75408124618853	9.98696362666246	8.73943647980919	9.55284640089215	9.51971682734879	10.0908024980839	9.93919803826638	9.85060317941181	9.53622554396848	8.11452343060304	8.44361239252191	9.21742957924473	9.29635034910802	9.0643225436526	8.47589780380313	8.78062691204093	9.58536051678959	9.65285752504718	9.88911460274645	9.46294393481134	9.25203026773313	9.36351144920038	10.05019470104	9.6421799055951	9.87551431713872	9.62550864819893
054t11XHFfHtM_EHOo	0610012D14Rik	Aspdh	ILMN_1248518	68352	aspartate dehydrogenase domain containing	NM_026690	TGCTGAGTCTCCTCCCCTACTACCCTTACTGTCATATTGACAACTATGGG	11.3967423138462	10.9009700908536	11.2475205260596	11.3496651981313	10.7362829806654	11.4164037400455	10.471094083871	11.3369010161485	11.5664175778785	11.1600041856102	11.4918520203478	11.0271353010123	11.0311192564195	11.5123535692814	11.2940737768614	11.1465741845284	11.3417606465076	11.2507578666284	10.5713711456713	11.0862686468689	11.3089462061402	11.6316796159513	11.4372226335282	11.268989674925	11.3234977317629	10.3238338435268	10.5521852900456	11.3006275892766	11.6516325413004	11.3251017789621	10.6627076765577	10.9784552443294	11.4705295902906	11.2258550678753	11.4688641296063	11.5591115508258	11.5123535692814	11.59599332347	11.8535885142875	11.1691116719542	11.227491877628	11.2854179965582
oHrkogxSqJ_wOgYQVY	0610012G03Rik	0610012G03Rik	ILMN_2658619	106264	RIKEN cDNA 0610012G03 gene	NM_025320	ACTGGTGCAGGAGAATACCAGGGGAGCTTGTAAATGGAACGACAACCCCG	10.7573126640201	10.6893830123972	10.9616501847959	11.1870460370898	11.1436093884263	10.9629488242864	11.1436093884263	10.8148924795247	10.4353351113931	10.8197481664839	10.6677163971809	10.9023178838089	10.7072516001937	10.7650246886721	10.6550428435184	10.7534991208369	10.6844985165406	10.6095354139266	10.7534991208369	10.8690146300367	10.7893217099858	10.5410488473617	10.6652442948234	10.506971289426	10.5387608330197	10.9743481355253	10.6614044704447	10.782674297503	10.4012514196492	10.4353351113931	10.5554610744228	10.4782665483925	10.8135686352608	10.4882991693712	10.6794588894429	10.6539536254552	10.6057392351863	10.7337541097164	10.7624886717745	10.3479205127097	10.7598202899336	11.0124548164889
NFX8IguRLivxISCU9E	0610012H03Rik	0610012H03Rik	ILMN_2682917	74088	RIKEN cDNA 0610012H03 gene	NM_028747	ACCCCTTTAAGAGAAGTGCACAGTGAGGTTTACAGACAGAAGCCATTCAC	6.87027598311811	6.5017034868895	6.44029996488499	6.10855972821564	5.91643306532394	6.19615515869574	6.25417203254288	5.91663015501278	5.88673460868515	6.12707034009692	6.04847125917414	6.29469616857491	6.62008417090328	5.80453819559758	6.19615515869574	6.42503713313112	5.88763590161094	6.23231956103722	6.02020675912543	5.82025680081264	6.67852913653433	5.67185622907866	6.60060132058838	6.01271790770593	6.44616456985543	6.31197750545746	6.56020555119014	6.60999859393576	6.25221080469374	6.59261168248703	6.9928997686492	6.71354843343837	6.37724002217298	6.31966228520665	6.45567493746224	6.46434818244494	6.87573551724183	6.35811955276463	6.19016313761248	6.27647865208422	6.57634750512711	6.61035463264351
Wn3eUTXyXM9PF7tOro	0610012H03Rik	0610012H03Rik	ILMN_2972403	74088	RIKEN cDNA 0610012H03 gene	NM_028747	GCTTCTCTGCCACATCCTTAGCCTATATTCATTACCTGTGTCATGGGTGG	10.6157756401415	10.8173920613784	10.934887141064	10.842075883292	10.7468535936163	10.8343542473119	10.6767945816868	10.5626180022824	10.5410488473617	10.8209325015645	10.4746423505995	11.1515037945837	10.7480502687225	10.2073654051033	10.9209997141881	10.9197803497599	10.333811853997	10.8123830859266	10.6260489899777	10.5651042408569	10.8123830859266	9.97219868932854	10.2583255174641	10.2617120295406	10.2747552104601	10.5785681639152	11.236487900481	10.4012514196492	10.4746423505995	10.713728952294	11.0992869688316	10.6210376404548	10.4534730951577	10.7700482556195	10.68700635155	10.7766243496764	10.4759785007185	10.5326389776531	10.3725021749054	10.6108389952857	10.2190520138536	10.4012514196492
i4oeoKh4KSkUWTukI4	0610013E23Rik	Rnft1	ILMN_2973337	76892	ring finger protein, transmembrane 1	NM_029788	TGAGGACTGGGAAGGGACTGAAGGCAGGCACCACCGCATGTGGCAAGATG	6.16691062865901	5.52798105349815	6.18360981747597	6.06388037717014	5.76254055207898	6.29328296604868	5.94139345586647	5.3918217280358	6.13410782787049	5.81668231127018	5.78682075483429	6.27325100987994	5.68760206913356	5.5765732500497	6.44063478188082	6.17119141523381	5.82350297978843	6.1063031825138	5.66413282670355	5.90610325224548	5.98847360928411	5.54593557778593	6.29247967846844	6.21851286309952	6.16160885235678	5.51936143332116	5.92620589755731	6.52380615852723	5.82645633857226	5.26548918467057	6.50135905724933	5.06924803605934	5.15588382832626	5.86469835430176	5.82198779712344	5.16946616992748	5.42873938060592	6.23285484189077	6.13556273606796	6.24576063363083	6.05723857766222	5.87143823992523
QkeH6oE4dXPPFdVTNE	0610025P10Rik	Neurl4	ILMN_1226653	216860	neuralized homolog 4 (Drosophila)	NM_001013414	GCACTGACTTGGGGAACATGACTCCCTATTATTACCCTCCCCCATATCAC	5.95069659744136	5.95142045243607	6.20797919757364	5.7492176342211	6.18718095432173	5.47841444381659	5.50081355379078	6.27016864355164	6.12458822212876	6.11345979145945	5.96663393836222	6.01936916404812	5.95142045243607	6.26990288572122	6.41450302484009	6.2610613475304	5.81980403887133	6.16922921338205	5.85310322650359	6.22166250005415	6.0146220323756	5.99227930030827	5.67558674597388	5.6540808839322	6.0706054698847	6.24762318560417	6.22969138182741	5.77932289377921	6.29494863959973	6.05449558253518	6.20641534186285	5.59761979744382	6.23568867706646	6.63079640085065	6.11784097660787	6.08466919939152	6.01197655091009	5.88657760360656	6.13738486507835	6.34689098052978	6.17468101719031	6.16023540124368
igQfe5fQ3hf6p1RqV4	0610031J06Rik	0610031J06Rik	ILMN_2727437	56700	RIKEN cDNA 0610031J06 gene	NM_020003	GAACAACTTCTGTGCCTTCAATCTGACCTTTGGGGCTCCCACGGGCCCTG	6.96521937952912	7.46561326678397	7.42402894131764	7.43904488703421	7.58218253597768	7.25864860355526	7.19822213974755	7.05710512350606	6.71543915447811	7.22579924730289	7.19477034875282	6.9497336763077	6.80724682569692	7.32001512221504	7.14695568554574	7.09072419584271	7.15630326747319	6.6578424844589	7.27496441423863	7.04236484151572	7.03160387498112	7.07468817112968	7.19697498705138	7.40054238952241	6.7570059093262	6.56179704726317	6.82429852334804	7.18479660053755	6.91910983385385	7.03993933777207	6.98805875331364	7.06729394162622	6.65744923464741	7.33541984920006	7.15356968941217	7.49203013089758	7.34440922960752	6.9480876758775	7.36095454910397	7.00093677400414	7.6631612534655	7.11805667704148
reSBdIJSXQXHqudUsI	0610031J06Rik	0610031J06Rik	ILMN_2628021	56700	RIKEN cDNA 0610031J06 gene	NM_020003	CTGCAGAACCTCAGAAGCCAGCCTCAACCTACTGGGGTGCTCCCAGTAAG	9.68965947741695	9.81005306254759	9.91991676340618	10.0734695134721	9.96760720127864	9.93448417826818	9.87806114014772	9.5976084856324	9.8719443858543	9.75898519632905	9.77206068066871	9.70279850288004	9.80680815852748	9.45082024594418	9.50731723477625	9.61182798848662	9.63760713232469	9.54294265066325	9.83355992313195	9.63983056488078	9.97132072622474	9.92321424279143	9.59235991461653	9.62261903710619	9.70519325851479	9.70592785966338	9.68293229070203	9.85660940777166	10.1248671976411	10.0010918993615	9.80680815852748	9.62469326248504	9.77206068066871	9.56054142150548	9.70279850288004	9.72528084241045	10.0798000521864	9.72852051434935	9.76056251464925	9.62330600039423	9.56853832708139	10.0143890273656
cUtTAeAVHdSKgqS7dI	0610031J06Rik	0610031J06Rik	ILMN_2793281	56700	RIKEN cDNA 0610031J06 gene	NM_020003	CCAGTCCATAAACTGAAACCCACTCTCCAGAGGGAAGGGCAGTGTCTCAG	9.45810420026636	9.6187044355999	9.27626792157435	9.36575930399061	9.54699798641355	9.388984188911	9.5976084856324	9.43158593478613	9.65974856503943	9.29149029342126	9.54294265066325	9.5013452860028	9.15115099285327	9.4329355203744	9.23083296389314	9.6421799055951	9.21550666001173	9.151923037677	9.35236989589471	8.96853493848346	9.55060814524178	9.7278241340826	9.5976084856324	9.46916135625886	9.42849896172404	9.54904534222594	9.24286759233347	9.38033647226577	9.6480244433998	9.65668382535881	9.28058507442186	9.33663188721563	9.20779449978873	9.38532147931271	9.24219445141864	9.49903206046029	9.56270282929542	9.31929009087526	9.1561729512437	9.33807500654916	9.44630581170489	9.65129524306256
xoSr0xfor9SxIpU45U	0610037D15Rik	Ccdc163	ILMN_1234456	68394	coiled-coil domain containing 163	NM_026714	GGACAGGGTTCATACCTTGGAGGTTTCCAGTACAGAGGCCCATGATGCCC	5.6813556604916	6.13810766579014	6.09077441811146	5.82617974666642	6.05916203840934	6.33870560850163	5.97611750837976	6.45719692704015	6.47620234416066	6.08054049768893	6.46434818244494	6.01641897962551	6.05515866024478	6.12374438521453	5.69962691134682	5.75327544026791	5.89816218781289	6.48091495807839	6.17512266157323	6.13716168197595	5.82334922672436	6.1315247384769	5.95277042848319	6.14024872415122	6.11624365638006	5.99479440755794	6.20616021330674	5.16653830218978	6.22140811844353	6.17269011317259	5.81579821798117	5.935905526921	6.01846379361559	5.34773280793239	6.39254582572096	5.69019310691133	5.95160383305719	5.58514019215794	6.35250489499821	5.5006386084409	6.31908751184863	5.593845334676
HvuX0xeoBe.URHP3UM	0610037L13Rik	0610037L13Rik	ILMN_2611352	74098	RIKEN cDNA 0610037L13 gene	NM_028754	GTTGTGCCTTCATACCTGGGAAACCTGTTTCCACACACTATTTCTCCAAT	8.33842601868996	8.04331920787859	8.46511695405573	8.35809177380316	8.36574217605798	8.19751160631398	7.93376878429551	8.0651783938772	8.12701428895347	8.0814839466594	8.42425173800711	8.10172167935547	8.20121625627239	8.10747960325703	8.38565625976004	7.90101328234845	8.2240608160749	7.93329918160532	8.40216351159364	8.16713729581749	8.39805114862797	7.90317427085247	7.9708785536206	7.85937808589467	8.37058311018239	8.02942273454969	8.34804260385277	7.97415507781061	8.69860936655506	8.06469453936806	8.12762937582577	8.3991403897159	8.13068561665467	7.94417077239984	8.48696474807921	8.20882199918864	8.12919361916392	8.09546216785799	8.14739488052807	7.83319595641036	7.78905100990336	7.98992763881387
WA2R5J0CUZ6IG0YF9o	0610037L13Rik	0610037L13Rik	ILMN_2622630	74098	RIKEN cDNA 0610037L13 gene	NM_028754	AAATCGCACTGCAGCTCAAAGCCACGCTGGAGAACGTCACGAACCTTCGG	8.38444725881895	8.28196394803197	8.34212710520891	8.39312140849137	8.104418316202	8.54750861649336	8.18755405305708	8.12077854891278	8.31419453981833	8.30657915359618	8.07440393531071	8.57098140063943	8.31926191901209	8.1642563596669	8.24234972357367	8.37058311018239	8.0124777394303	8.50712655629009	8.25634026596758	8.342864817901	8.61808150280535	8.07247618385894	8.23702083329729	8.20170628323821	8.32828744631229	7.80589243147939	8.15541358772709	8.0339489972528	8.22147595239805	8.0758774056824	8.18852332390769	7.90890790509091	8.55090945669807	8.16376087587327	8.20938168510179	8.76462964110328	8.1743321064423	8.15652847683986	7.97516018023129	7.93063350002097	8.75780806864045	8.24234972357367
r_AAzcCgzwBSB8PzOA	0610037P05Rik	Fopnl	ILMN_2717539	66086	Fgfr1op N-terminal like	NM_025345	TTGAAAAAATATCTAAAGGAATATTAAAACCAGAACTTAATTTATATGAA	5.10005353207826	5.2216300490072	5.09607722395723	5.24977373124042	5.29776024784023	5.05174050524193	5.14187844140924	5.63164381805825	4.82151377890885	5.00936812233991	4.86490856980315	5.14818744346247	4.66025276315202	4.47526237772794	4.61224709486284	3.89429909014899	4.12490233659028	4.78733507421329	4.3402591942457	4.80919842580518	3.45369214870376	4.5156469536707	4.53483013522406	5.09634029083563	4.97810452102793	5.48051285300833	5.51413934861917	5.02511670650001	4.73151189130435	4.93517776775174	4.77904641576397	4.41437085151659	5.08509143482952	5.12853892408037	4.57344025729662	5.66621151320997	4.04482281242557	5.15378747764307	5.17804304098282	5.33932039484934	5.41498433716565	3.53034769888582
uZ1RIQMk_pcfChCI_U	0610038F07Rik	Sdhaf2	ILMN_2596016	66072	succinate dehydrogenase complex assembly factor 2	NM_025333	CGCTCCCACAGACAAATAGCATTGGGCCTACTTAAGGACAAGAGATTGCC	7.96404489268337	7.91152255885625	8.06665243486202	8.29068518114304	8.21730395704411	7.86273872239574	7.97201011949444	7.94769562214369	7.8676588156005	8.12268469997096	8.42310796145825	8.36888478080552	8.35231302123453	8.17835955530788	8.31867362299718	8.32355699498676	8.04118127276846	8.04380380101273	8.26984850827016	8.28368112798978	8.35601835694668	8.07546092468764	7.95442865437952	7.72549277354201	8.18439184437643	8.22258349689093	8.36519739609733	8.23959344293328	8.23656733270573	8.35758075165883	8.44138663004999	7.83563765717636	8.3507726948063	8.17070321113308	8.17124799648006	8.36782128117013	8.29068518114304	8.36140427281506	8.06469453936806	7.91931870869332	8.32405535874363	8.24671187440587
ZlaE1Ud_NUqlPe.g7M	0610040J01Rik	0610040J01Rik	ILMN_2915716	76261	RIKEN cDNA 0610040J01 gene	NM_029554	GCCCGGACATCCCCACTCTTGATCCCAGGGGCCATTCTGTTTGAATGTAT	8.04874142840944	7.6578825884785	7.72455604206996	7.92902792667042	7.58794728075577	7.90759732894776	7.74325057306942	8.27094243528674	8.1905795725562	8.34162731446927	7.91251823055124	7.68592644135338	7.82545765689022	8.20121625627239	7.95649592374049	8.46570510353537	8.104958090632	8.17179901611328	7.61024184133864	7.90509953624893	8.09848618292013	8.43581683148607	8.51750951396186	8.25026072632924	7.84305087127536	7.5272372363878	7.4965380335492	8.06614555412982	7.3862524793796	7.50552296891366	7.70106723573313	8.037580724199	7.69729051728086	7.91251823055124	7.73000813575471	7.96404489268337	7.21416973422567	7.79726431894714	8.17334466621794	8.18439184437643	7.8049177640439	8.11301838822075
lkyxcDOiJ5QuLD4Oi4	0910001A06Rik	Fam49b	ILMN_2865552	223601	family with sequence similarity 49, member B	NM_144846	GCATAGTACCTAAATATGGAGAGCTGCCAAGTGAGTAATTGAATGGAGTG	5.70648472286788	5.31250064316539	5.49435178497469	5.55661750886895	4.8278965129033	5.00343023404216	5.43502970251655	4.99620485344686	5.00900623708539	5.23953753090066	4.59543382448	5.40353835007283	5.25653364720736	5.42532485052214	5.00910070239421	5.53206812419945	5.50336102143293	4.43044000452755	5.10752044206616	5.31233230490635	4.83828671992668	4.7333695688203	4.93429403547814	5.1869633003461	5.10161033024104	4.60379956236149	4.84014195071329	5.05827758058456	5.39037086043593	5.2205496505237	5.18410757625406	4.51940392779005	4.96484106219242	5.00954060788485	5.11972031224231	4.58551702454205	4.80482301582084	4.3389343211025	5.18162748521737	5.27371809028621	4.8513279777105	4.85403554882356
cssNee6X9KwTr0R3k4	0910001A06Rik	Fam49b	ILMN_2607196	223601	family with sequence similarity 49, member B	NM_144846	GTAGTAATCCTGCTGTGGCCTTTCAGGTAACATGGTTCACACTCTGCATG	6.44586984639133	5.80304544912786	6.13645676667755	5.75766366267174	6.47216612740973	5.67806169105163	6.46824238820599	5.73920277300261	6.04187756115309	5.66270943783624	5.59343128380657	6.13787282633813	5.81774947497881	6.21061621955153	5.82334922672436	6.25417203254288	5.70774278916783	6.16953607718098	6.55440278941867	6.03197660281689	5.88857248795287	6.02872085396354	6.01565643713565	6.20590850189977	6.15008086748185	6.83032792500712	6.35599056650843	6.11456661023051	5.59029273048969	6.19817335359407	6.30265662537187	6.13810766579014	6.52656375953273	6.36141081069808	6.05192205100116	5.55146462518103	6.43232557905216	5.16530477937067	6.235953405816	5.90134462545746	5.82754059105288	5.739879166047
Qqg33wL.hORIX4kqlA	0910001A06Rik	Fam49b	ILMN_1235939	223601	family with sequence similarity 49, member B	NM_144846	GGGGAATCTTCTTAAAGTTTTGACATGCACAGACCTTGAGCAGGGGCCAA	5.70598252553258	5.24586017021942	5.75017750910077	6.07898770343973	5.95030104637877	5.79818346396528	5.30310769658327	5.27046868625209	5.53169692042437	5.27500123202428	6.17414547683838	6.02684336527105	5.68720645350906	5.85073413221031	6.05449558253518	5.65006423941582	5.29608276475963	5.65303652039555	5.30325849103061	5.92232480857306	5.35997322972558	4.71685111558308	5.40353835007283	6.10441590553075	5.95049293826768	5.85609034405963	5.26277180974591	4.93558783429685	6.31820681226863	5.75546738207374	5.57207027860326	6.00278037560593	4.87811159824053	5.28110428139469	5.65348505662214	6.23098437377041	5.10843188766869	5.96583891395034	5.56747789348444	5.68914054346953	5.94176602189814	6.0146220323756
BF957X56L6n7nRxdfU	0910001L09Rik	Lamtor4	ILMN_2621882	66096	late endosomal/lysosomal adaptor, MAPK and MTOR activator 4	NM_001081108	ACCTTCTGCTGTCCTTGCTGGAGTTGGGCTTGTGCTCACTACCTCCTTCC	12.0732585852866	12.0996408775458	12.1839979066658	12.1786653120459	12.2416595266062	12.2045684531541	12.4214109953209	12.2252611820057	12.4015822191792	12.2307295475363	12.1659494308603	12.4799174727234	12.1534512822212	12.0158078858929	12.1127925229995	12.3594984278437	12.2486297574843	12.2464260028136	12.4342491156402	12.2362549449351	12.2072179162202	12.2640021458458	12.115595802682	12.2307295475363	12.1282840683665	12.3990759775405	12.3649423170285	12.2640021458458	12.3175288728715	12.2918237838783	12.3963368768445	12.258762218313	12.2120853719692	12.0782039945492	12.2562448746429	12.1892718945589	12.0876637986211	12.2486297574843	12.2747775211735	12.3771988813233	11.9245896169831	12.0709363705628
3goXmk3mp_.nudvLQg	100041294	Gm3258	ILMN_2850839	100041294	predicted gene 3258	NM_011509	GAAGGACCTGCGGCATCTGCGGGCTTGTTTGCTGTGCTCGTTAGTCAAGA	10.73778956003	10.8879838776129	10.8855786659247	10.8290897853983	11.0357329773204	10.8949440128615	10.9533733295975	11.0298449891	10.8277813966552	10.7218960235516	10.9223125740683	10.9223125740683	10.7998882177309	10.9974011384102	10.675575839622	10.9986550342155	10.6935012773367	10.8934911661073	10.8315725633235	10.6984681245563	10.849421874594	10.9945244131188	10.8778762672382	10.8844152752415	10.4896003812362	10.9077491173173	10.9474914281975	10.8148924795247	10.9336707843326	10.7739955436993	10.8012087633822	10.649283731978	11.0109432531093	10.9050979885932	10.8383037960331	10.8833516687302	11.0777830701457	10.8879838776129	11.0515159358813	10.9893023347344	10.9799998636426	10.7246644947277
HioyAe9MQ6sEFEidgg	1100001E04Rik	Arhgap36	ILMN_2659694	75404	Rho GTPase activating protein 36	NM_001081123	GAGGGATAGAAACTGTTCATACAATGGGTAACAACCACAGAGCTCGAAGA	4.65931772530125	5.24612020603922	5.23243024203149	5.54212503376719	5.02117688763371	5.12042151492806	4.71925696516939	5.8241069260291	5.31942203462197	5.3076800673275	4.90159461561609	4.57033585769089	5.13150004027368	5.64415444906223	5.83784597233232	5.39190274787089	5.38040120463757	4.24205081088716	5.52508549101833	5.36961783958686	5.24086019749548	5.17317461175544	4.65771361498634	5.18557509562343	5.16698499138124	5.42446688702894	5.78300851258163	5.56997049033905	5.89673543081048	5.05733796351336	5.45900707042408	5.70144247502093	5.93064040226367	4.38766486347256	5.30105892208714	5.66076984860222	4.83906112952553	5.50336102143293	5.43067482729191	5.83664579809289	5.42412832162515	4.62896690266493
lone4UIAS_AOilOzog	1100001G20Rik	1100001G20Rik	ILMN_2651743	66107	RIKEN cDNA 1100001G20 gene	NM_183249	GGAGCTCTGTGACCAAGAAAACAGTTGAAAATGGAGGCCATGTATGGAGA	10.944551981652	10.5046545335666	10.6430429611533	10.7805394628645	10.2617120295406	10.7096319130143	10.6172444175475	11.1675926691408	10.8533807906179	10.9209997141881	10.9653985535243	10.2908553290886	10.7323742860043	11.0357329773204	11.3137111525564	11.3691697920535	10.8652391058736	10.9813267162159	10.7297468588802	11.0183089937541	10.7455923246093	10.4304829469848	11.40961211183	11.1945453589806	10.8315725633235	10.1722271110183	9.77531060625234	11.0529596605715	11.1483353210938	10.7805394628645	9.90837850791042	10.4999374700498	11.1870460370898	11.0242924077792	10.7712340857429	11.0979365728685	10.4648192562567	11.0357329773204	10.3978036731984	11.1613226200265	12.1309107617799	11.7519148824267
3oQAuITIjhICeYMoRQ	1100001H23Rik	Plbd1	ILMN_2688894	66857	phospholipase B domain containing 1	NM_025806	GGACAAAAAGTGAGACATAGAGATGACAGAAAGCTGCGAATAGGACACCA	6.14266295486586	5.44551787974961	6.33070212435234	5.39029328089088	5.92842321392412	5.16698499138124	5.09100582959129	5.53930225028838	5.47666869238755	5.14424687991091	5.58949843465906	5.99936543626849	5.79676910757259	5.67160074971099	5.44895982716642	5.90898318957695	5.09460485362904	5.13424561984623	5.91557600914371	5.45404942048418	5.38444300896421	5.57752256151315	5.02387785934752	5.46795066768668	5.51995222447458	5.51782201391708	6.00454648487535	5.58073508707412	5.35257431231003	5.20478619039831	5.41767535949059	5.75855214595609	4.8243519847887	5.81502337389159	5.2141776993407	5.93516257950641	5.99537109097262	5.16683797017769	5.34074526261096	5.43737568751874	5.76240582696175	5.28192457977079
c6JLPI.zsnhDks8CdI	1100001I19Rik	Dpy19l1	ILMN_1256578	244745	dpy-19-like 1 (C. elegans)	NM_172920	TGGAGCAGTATTAGATTTTATGTAGCTGACAATGCAGTATTAAAGCTCAG	4.78955322785962	5.09440360243066	3.17673311163828	4.31278096457065	4.54862778919278	4.85849483966429	4.82024417204857	5.52684914883292	5.41575900552186	5.27459420852349	4.59072171731305	5.16630588856527	5.47290323543209	4.53388908274439	4.84593335480698	4.5615581300767	4.48145411659106	3.26562483430884	4.74267051934288	5.30784126684811	4.87811159824053	4.58020174300526	5.48995780435197	5.88188708101976	5.0972723168376	4.68649632027661	4.89149595844692	5.48768300686636	4.90501818013686	5.34099836092675	4.42472860428676	5.22846852322697	5.04085528024425	5.19522686385575	5.48369887656815	4.4523570187681	3.58803748507356	5.60031108899671	4.40316115680425	5.25739346308445	5.63757377324191	5.09026038147584
EFS7kgkbev7ssUnJGk	1110001A07Rik	Ska2	ILMN_2789047	66140	spindle and kinetochore associated complex subunit 2	NM_025377	ACCCAGTGTGCAGAAGCACGTCTGGTTTGTGTAGTACCAGCTAGCACGGC	5.79419991129419	5.57227956261247	5.44861665815442	5.85181995874848	4.97339219836551	5.48174510499744	6.17953432720192	5.66145497675057	5.26430005567276	5.57878869080348	6.03133324419425	5.58123500991228	5.48147512438295	5.41591872990583	5.26768767364527	5.39886096204294	5.43138070700409	5.12870516620972	5.50837568957025	5.37662254200425	5.89219182137823	5.6040267519057	5.42027987872633	5.22700542911705	5.22360562471717	5.96766238728192	5.57339599663589	5.86183605313028	5.64946696740711	4.67047790972541	6.20297640410324	5.89455358508944	5.31556206351968	5.06019195985204	5.19580328951414	5.79748914561385	5.8862789784551	5.29157444231416	5.46986197432335	5.89406566417485	5.80728414563102	5.64428351350328
We.yH9z67xDDO839Ls	1110001A07Rik	Ska2	ILMN_2645490	66140	spindle and kinetochore associated complex subunit 2	NM_025377	CTGTTTTAGACTTTCTATTGGTGTTACAATAATATGTTATCTTTCAGTGT	4.88059814625813	4.46979146356026	5.06541846703224	4.6356234275623	5.00418095014127	4.71807915774207	5.069162508782	4.85229664282368	5.15332334357809	5.22456621204656	4.63722010285941	4.66613910958603	4.1536843173569	4.79173410964878	4.69193657136389	5.08492242805468	4.85861194026031	4.68216185461206	4.10412513660718	4.25035774472678	3.9298750702451	3.89039435977414	4.32714258798932	5.26974150624958	4.67093214766897	4.4112248289159	4.17731186697907	4.70514493447307	4.9234457373261	5.2993579696325	4.78816992532649	4.43313372631781	5.13496425136209	5.49198065103416	5.33651115463985	4.59614147693514	5.51654127995657	5.11166451469485	4.47175978617921	4.73964423951438	3.83418370933094	5.40271267500449
E6KgqeoluOSItdI718	1110001J03Rik	1110001J03Rik	ILMN_2958076	66117	RIKEN cDNA 1110001J03 gene	NM_025363	TGGAGGGAAGGGCTGGGAGCCGTGATGCAGAGAGTCCTCAGATGTTCCTT	10.7972268075787	10.8521279820006	10.909044394583	10.9387783758914	10.7662618638627	10.944551981652	10.5968565584545	10.6030148591959	10.7011538766697	10.7780931963213	10.7480502687225	10.7323742860043	10.6296781844635	10.7700482556195	10.6935012773367	10.7037154463113	10.7393722837971	10.8855786659247	10.3447198337412	10.675575839622	10.5132399688561	10.7109450534709	10.477123911419	10.7023793056923	10.5316171698835	10.2139605888639	10.4759785007185	10.5057995881188	10.4153423826666	10.4177639940953	10.1409685281385	10.1442747740459	10.592891686953	10.8209325015645	10.5316171698835	10.7893217099858	10.3067682049496	10.5473647505862	10.6808001252829	10.3490899652433	10.9387783758914	10.7059814192662
WhXsxnQi8P477BKb7g	1110002B05Rik	Sptssa	ILMN_2634338	104725	serine palmitoyltransferase, small subunit A	NM_134054	GACCCTGTATACGCTCAAGAGTTAATTTGATGTTGTAACAGGCGTTGTGA	9.6328722405333	9.55733957417621	10.0852311566858	10.0870030364671	10.0820135582304	9.84241242788677	10.2606789533544	9.52119223041877	9.24979726773734	9.83553416763879	9.45656556222702	9.52369253643696	10.0917232338162	9.78083783753888	9.99895972533357	9.78506524078738	9.8405935846873	9.76294184118677	10.2659963316998	10.1638183881547	10.0095714735866	9.70024360875717	9.4395188027689	9.54070402195582	10.1700746968768	10.5172478494456	10.2119740813296	10.2212510468961	9.92864603697607	10.3588444086717	9.71373565066186	10.1647670433769	10.3283626575626	9.78662966924469	9.88222774787411	10.3768589345343	10.3217624115625	10.5435417887619	9.87034186656217	10.0311138939766	10.4001648299268	10.2431658598112
cWUJ4X3UV3nkfu3hzE	1110002H13Rik	Tmem8c	ILMN_1250757	66139	transmembrane protein 8C	NM_025376	CCGCCAAGCTGACCTTCTCCACCCTCTGCTGCACTTGTGTCTGACTATAC	5.03550415876419	4.34773026824572	4.65705252243355	5.12609891865887	5.45843264115602	5.78682075483429	5.37939331015137	5.59471274322515	5.07498024532613	4.95925018114437	5.34361511664848	5.28676089277358	5.28269569814352	4.63547253285956	5.31022999702888	4.46954854749724	5.26891803935937	4.71222228940477	5.11685266764912	4.68229684025902	5.10039780739413	5.28910813005679	5.20720702714069	4.985065653401	5.18703834687429	5.41165374136604	5.10570425330013	4.72192405124389	4.78942752989362	5.75075916670725	4.48871332120688	4.60014167432949	5.3233919389698	3.98287005599728	5.34188300908644	5.18951933485051	5.10667308894341	5.36996694478673	5.43713004390401	4.70085167888727	4.31598607506302	3.73269983114557
llCeF91Fd55H7t4cxU	1110002H13Rik	Tmem8c	ILMN_2641700	66139	transmembrane protein 8C	NM_025376	GCCAAGCTGACCTTCTCCACCCTCTGCTGCACTTGTGTCTGACTATACCC	3.90257685779941	4.66770903476363	5.06973493272248	5.60391494967217	4.77503112215863	5.05386333102141	5.2703854840715	5.4631638572945	5.23685478798818	4.75094260134353	5.3908973351492	5.00025952275228	5.19120007677241	5.64698291254173	5.25264870780941	4.96484106219242	5.13848861700399	5.46436254468422	5.05812192475971	4.96339895682436	4.79073084456134	4.8936344854747	5.32805214949156	5.59459000465781	5.35330332114635	5.37223952896949	4.20185833483534	5.02617506557301	5.54670283053316	5.59173310095083	5.1554115423372	5.3604908182636	3.79756718031799	4.75005672517948	4.43784676805841	5.11484650672742	4.24392002355232	4.91665760220014	5.27463731460934	4.66040233998545	4.01766975195756	5.50459108375388
BJL13eLe54KJpdq730	1110002N22Rik	Tefm	ILMN_2938179	68550	transcription elongation factor, mitochondrial	NM_183275	AGCAGTTCCTCTCTGAGTCTGTGCTGAAGGAGCGGCCTCGGGTGTTCTTC	8.72674553782391	8.65881837591008	8.64020659888779	8.66809280934625	8.54700010595209	8.90661620475876	8.76824926527054	8.48422478778876	9.16536802103903	8.83458340937584	8.99811418213174	8.85224945697939	8.70790953651426	8.83458340937584	8.663942871708	9.11267615960687	8.67607985757989	8.79749331526535	8.71780317341345	8.82395938131844	8.71846115549589	8.62260232470704	9.16817976755579	8.76328880814306	8.46904997643238	8.39312140849137	9.20779449978873	8.74237880604182	8.93085324666904	8.65401225910009	8.75724256928492	8.57039551026256	8.85767456506634	8.73830653699618	8.69717569438061	9.04889634895232	8.522454462242	8.85965388669516	8.838843920213	8.61754210033195	8.70615029470629	8.57730419497929
rXRBdSen86cgxoCYHo	1110003E01Rik	Smim14	ILMN_1225158	68552	small integral membrane protein 14	NM_133697	CCTCACAACCTCCAGCTGGCTTTATGGCTAGAATACGGAAAGCGAACTGG	11.4864607945032	11.6442060608828	11.5845126871682	11.5212168120813	11.2889106478804	11.4064507985913	11.4301420853057	11.2924271593499	11.3172466137218	11.3735100409684	11.5409733315047	11.136341097511	11.4624579761606	11.35472272288	11.548429865212	11.3369010161485	11.5341266529375	11.2288750668272	11.4864607945032	11.428272594782	11.5626981715344	11.4164037400455	11.3579930194574	11.4179142453044	11.5570250340749	11.474151804585	11.1436093884263	11.4196575670642	11.6701048393453	11.7219026290041	11.388223451625	11.5174524333992	11.4864607945032	11.4015713751599	11.4405135092285	11.7219026290041	11.6351407359598	11.4405135092285	11.310926661845	11.3579930194574	11.5002255053908	11.5883592082953
6hzuqADiAFANNtCNSQ	1110004E09Rik	1110004E09Rik	ILMN_1257567	68001	RIKEN cDNA 1110004E09 gene	NM_026502	GACTATGTGGGGAAAAATGAGAAAACCAAAATCATCGTCAAGATCCAGCA	4.79711116445904	5.68088707269639	6.08553214206692	5.48703777816525	5.7142081238603	5.49546660248185	5.80071027776494	5.83191246849259	5.78058121630993	4.75595724007605	5.42027987872633	5.46556447538441	5.34436022832731	5.20683124866307	5.20215062199071	5.779754319533	5.07445115378104	5.30472263663163	5.24522048638202	5.40983053089115	5.50185255162511	5.12959410940718	5.14029118567249	5.40779641474415	5.5615546539841	5.81304464421819	5.15938541226825	5.63419363009717	5.22266488172402	5.88471639582431	5.16698499138124	5.65303652039555	5.21138654033119	5.54496784073422	5.77594264824762	5.76124132688958	5.78547196237643	6.03217457155791	5.29092456815825	4.67842374208681	5.01041256136409	5.64303793058494
TuFAvT.9dcK3AwIgJI	1110004F10Rik	1110004F10Rik	ILMN_1242099	56372	RIKEN cDNA 1110004F10 gene	NM_019772	GTGACCAAAGTTCATTTTTTCCTCCTAAGGTCTAAATAAAGAGAAAGCAG	5.28887937478293	5.29036634434137	5.00334243466126	5.71803056268662	5.27021827250527	5.2393086350622	5.47180559956011	5.45158196013537	5.21009748098764	5.03124033862424	5.18177619616096	4.96632942669972	5.05578177127768	4.60204330541769	5.40302162465473	5.11862204630227	5.4382759248592	5.70889211417097	5.24845266866047	5.51422022321742	6.05685019841093	4.76696106270491	4.97397373394009	5.59545814085309	5.53319459340395	5.77395658330014	5.97739115696573	5.38664472753473	5.8862789784551	5.22911060492638	5.57018931081705	5.83344581585644	5.20542369169704	6.03612821576664	5.68140904575088	5.66389092310783	5.19359525716129	5.15621524591951	5.6913307387129	4.75985886448826	5.49640912775154	5.55689667863448
rlEsx9eOSCDUAvQ.60	1110005A03Rik	Mettl23	ILMN_1244997	74319	methyltransferase like 23	NM_028865	GCCACAGTATACTTCCTGATGCAGAAGAATCCAAAAGTTCAATTTTGGTC	5.18566817897092	4.66533342531844	4.88048121068202	4.93508726290541	5.13800534032214	5.16165302896057	4.2833854349318	5.28004727723514	5.01393784648	5.41591872990583	5.1759072816007	4.95824587923364	4.95277658916288	5.34533441986181	4.88270351148902	5.57648319635467	5.34664598482718	5.03486338203051	5.20937421331443	4.97056847388089	5.22846852322697	5.01384723719706	5.39255493911257	5.05499217871577	5.40737162294255	5.01628040122797	5.63678958370341	5.16165302896057	5.28276677319494	5.40872502905308	4.66040233998545	5.76901283957246	4.73286522218358	4.1536843173569	5.46594424170851	5.66189406438473	5.23046666201839	5.55984207005149	4.47127284222347	5.43713004390401	5.90150664330551	5.17181134319291
WhFCXOvBejAcCgIkSI	1110005A23Rik	Sarnp	ILMN_2804251	66118	SAP domain containing ribonucleoprotein	NM_025364	GACACCAAGCCTATGGTTAACCTGGATAAACTAAAGGAAAGAGCACAGAG	5.01302419557502	4.91690316097831	4.81027871819868	5.07403087852195	5.34249986656221	5.35099245332164	4.79756013036277	4.37845551978312	4.80726411539482	5.43146330905243	5.15672296300357	5.68006715326229	5.10055533676228	5.76254055207898	5.71842491626853	5.18177619616096	5.3211285917357	5.19975035722576	6.04763886693708	5.08086579060068	4.95461088019401	5.82231848487851	5.5583524538447	5.92353446356028	4.75903796354474	5.13619655716707	5.39516584073164	5.22700542911705	5.83538832321084	5.59655504041185	4.52953544015583	5.00797037677158	5.42898867508157	4.43731531005064	4.9324842088411	4.25470227137223	5.32984858819029	4.93645906154173	4.54239917995181	4.71379449574554	6.40819292672526	5.47227136419181
014Jl_F0QTef1HquFo	1110006G06Rik	Fam98c	ILMN_2868927	73833	family with sequence similarity 98, member C	NM_028661	TCCTGAAGCGCCTTGACCTCACAACATCTGCTTTCCACTGGGGTGACCGG	6.81467419919886	6.43511480656527	6.56558050269625	6.48389405971087	6.51349540852776	6.51518399469373	6.73105549066145	6.7728530886433	6.50447325410973	6.34513724758146	5.91769033116611	6.41682467232754	6.70185082520087	6.8918271123332	6.70946497297831	6.8829929203896	6.52380615852723	6.61544132619612	6.63654988877142	6.6150750326157	6.94241461674527	6.89487571171853	6.76428866316389	6.20089861416017	6.4755456230636	6.23725744355394	6.53020977471793	6.40342969788174	6.64529211477902	6.48645975761012	6.49731743438391	6.28897955196633	7.18345053328235	6.44470587756272	6.58090771305293	6.55142799498556	6.45436455203318	6.6902788204867	6.69530247019616	6.6578424844589	6.65123046068746	6.77540415843895
lKmaGKJpYlViCWp1iY	1110007A13Rik	Mcmbp	ILMN_2646872	210711	MCM (minichromosome maintenance deficient) binding protein	NM_145955	AGGGCGCGGACGAGGAGCGGCCGAGCCCCCGAGAAGCCGGGCTCCGAGCG	5.16740360089639	5.23373488642557	5.11166451469485	5.63583149289042	4.23096836782855	4.95840517381348	4.97144097140562	4.65153837600468	4.09002569881562	4.64559353207174	4.18779505053494	4.39946864091352	4.46931058772631	4.358351046982	4.34773026824572	5.19423143432664	4.76592336182993	5.21707405942658	4.91199947793275	5.36896606312556	4.87986769741955	5.13496425136209	5.12165504370202	5.1228928010895	4.12844245498098	5.12576262550404	4.69238586121893	4.52672432448626	4.60480359267027	4.32219352897432	4.5514688355507	4.79685862742027	4.63839981531804	5.21657232433592	4.98348513478026	5.3454698952046	4.20452943926837	4.20563542586824	5.42559065226469	5.66621151320997	4.15758280900023	5.30536903532214
KerejSPsFeFKScrd.o	1110007A13Rik	Mcmbp	ILMN_2660082	210711	MCM (minichromosome maintenance deficient) binding protein	NM_145955	CTGGGTCTGGATCAGATTGTAACCCTGACCAGGCAGCTAGGTCTCTTTGG	8.1748362385436	7.72505552992833	8.0143711185746	8.0024014911947	7.96361711502602	8.07636672689848	7.94031254862103	8.24473982962602	8.26222144093577	7.98992763881387	8.07688742793436	7.78028766768182	7.92949854402839	8.34804260385277	8.08764384318872	8.22563306946934	8.32778565880815	8.01098480099171	7.95074043845074	7.85743700864876	7.97565039089011	8.6086745354435	8.10697217830079	8.26047816262418	8.11979228214615	7.93674819795627	7.94276389857973	7.96979520525605	7.85692224181676	7.62278699584837	7.95649592374049	8.38335482237773	8.04118127276846	7.80193032925714	7.95992041053142	7.98992763881387	8.41144862091063	7.91980674584082	8.24726767062286	8.16376087587327	7.71874976898521	8.0253811931121
WpIHpf1SBK6a9en9I8	1110007A13Rik	Mcmbp	ILMN_1258421	210711	MCM (minichromosome maintenance deficient) binding protein	NM_145955	GGCAGAACTGGCCTTTCCCAGAACAGGTGGCGGTTCCTGGCTTTCAGATT	9.52119223041877	9.32483992831427	9.45223397064671	9.18732160956498	9.35970032957999	9.16038114083859	9.07562722436554	9.37751801567552	9.00701085143625	9.16281040340881	9.26193760499796	9.06150423529301	9.23871417273036	9.31427712989181	9.14561394835187	9.00760947768524	9.29076240667465	9.18732160956498	8.98738216521562	9.06150423529301	9.31361072551655	9.27211692561593	9.10051724197899	8.9711491927385	9.09108411051599	8.91888533050226	8.85019852372059	9.25349935065675	9.26403553093348	9.27473611330447	9.18246657053347	9.02241864521088	8.62100418268012	9.28790546573712	9.07419446993249	9.16750122366544	9.15038973464199	9.15466019581778	9.25349935065675	9.08079866377645	9.11967954697692	9.04612295786654
f26pez9.9wMfP.Tz8w	1110007C09Rik	1110007C09Rik	ILMN_2693905	68480	RIKEN cDNA 1110007C09 gene	NM_026738	TCGTGGGGCCTGTATTTCTTTTTCTAAATACTTATTTTTCATTATTTATA	4.95896252097612	5.69334677666347	4.97370696115036	5.69411604026942	5.5485339866412	5.63265647358088	5.31548461957182	5.69297285707849	5.3303319995117	5.40021889619127	5.51995222447458	5.92126101715637	5.46802705139127	5.46742264975964	5.87381934968363	4.99206156153462	5.50214273416677	5.35952917097275	5.12461405588026	5.05007823858553	5.27333734779383	5.52767448782116	5.45662303968954	5.31665438836794	5.21499981307344	5.55316531059786	5.65744139999763	5.25202217240348	4.85446531344629	5.78761901204316	5.50076995140084	6.14049692011766	5.97484694909449	5.70774278916783	6.00066133179781	4.92134892346454	5.76578060682342	5.89118067113042	4.788561016435	5.67481929269986	4.30360068784715	5.5401500046107
HOF.9z7gn3N._DuPzA	1110007F05Rik	NA	ILMN_2595530	NA	NA	XM_355561	ATGACCTTTTTCTATTGTGAAGCTTCTATCTTTTTGAATGTGATTTATAA	4.86512373488189	5.14914571173719	4.96131303080915	5.25353998543154	4.22765468729135	5.08679474295456	5.00726538557151	5.1534176720211	4.93972758583429	4.38741054680318	4.93283938482489	5.35376720379417	4.84946503026678	5.22015353319695	5.1137950212784	4.69396052144266	5.76032621999447	4.26234778032861	4.54095201376396	4.53054798514594	5.32145958778907	4.64319510727341	5.52142011635236	4.97000918345978	5.1305860098324	5.30643041255015	5.34588297392177	5.56837191960625	4.64657209020467	4.96237621717003	4.69901816041073	4.92469634042761	5.26294038597116	5.34646698110798	5.12161120221334	5.76746070313904	5.30059061328333	5.80000073879383	5.17502752217645	5.07240079599535	5.33146594123493	4.99904270492453
Hopc0L3n3rIUXVfEUk	1110007H17Rik	Psd	ILMN_2471650	73728	pleckstrin and Sec7 domain containing	NM_028627	GGAGGCCTATCAAGTTCTGCTTCTGGTAGACCACCTCCCCTTACACCAGC	5.25699729869146	5.15846356246712	4.91083049988985	5.03444866192659	4.41178755515126	5.15442591733379	4.5605626616702	4.47430530385034	5.03654382806665	5.34512804614346	5.45031589556617	4.88281918910056	4.80219706200733	3.45928309618544	4.67936380835788	4.69079915076318	4.72517258041632	4.90403481510121	5.49537780266046	5.18944074879136	5.21243032827472	5.93347345363801	4.95796443164268	5.23635817810135	4.23836070185543	5.59622043265247	5.34058193088055	3.86230666697933	5.67742986927026	4.79422674932585	5.18799502637867	5.49294050203625	4.33602217032931	3.90537628970844	4.54719978227431	5.48803558576492	4.39384901061318	5.23273063515437	5.47937743546698	5.45174599227714	4.76128990994831	4.30125853216108
NiQpUn3npQ2719I0VE	1110007L15Rik	Get4	ILMN_2621472	67604	golgi to ER traffic protein 4 homolog (S. cerevisiae)	NM_026269	GAGCAAGGCCCAGCTTCTGCTGGCCAATCGTGTTCCTTCAGATCACCCAC	9.9057415512694	9.8694300523074	9.91464037887982	9.99264460099294	10.1095333142308	10.107455166271	9.8591543927414	9.60417514780662	9.84632919537503	9.94742603613122	9.79672388103495	10.2583255174641	9.93728857682527	9.76436234433518	9.68378875357065	9.67967532967103	9.6421799055951	9.62103628635608	9.86747709329855	10.0511433466269	10.2451434141217	9.98125027224086	9.65444395304841	9.81329618647452	9.86177486538014	10.0237041734862	10.3005870109595	10.0555241630073	9.95561815340474	9.97856263876285	10.3078691222483	9.75489087583197	9.7893070674411	9.67967532967103	9.79855468032175	9.83553416763879	10.2508387773996	10.1216484826122	9.52197528749027	9.80846016899475	9.56054142150548	10.1368680765797
uShQiQpUn3npQ2719I	1110007L15Rik	Get4	ILMN_2621471	67604	golgi to ER traffic protein 4 homolog (S. cerevisiae)	NM_026269	CAGGACCAAGAGCAAGGCCCAGCTTCTGCTGGCCAATCGTGTTCCTTCAG	8.59750992666635	9.08079866377645	8.838843920213	9.17855170542403	9.13475377032137	9.09108411051599	9.0244369104144	8.4352809155684	8.5124044035014	8.98551104327836	8.46841662615454	8.95553080833964	8.92430897959217	8.90347202236268	8.7377122677762	8.7377122677762	8.60691886933867	8.51636585936628	8.90408991485912	9.2692657329691	9.17101771650925	8.69531248378996	8.67770602861698	8.71725619233028	8.61153778020226	8.91640093506376	9.24702402775685	9.25273168786666	8.76953162846632	8.74978033660353	9.22039349665756	8.81346162422484	8.72674553782391	8.63240735085335	8.8233634900191	8.90347202236268	9.22527892599075	8.79935553664191	8.72141873095099	8.57611153562314	8.60634797289818	8.92489789310471
3ed6Yr.Aq5Tqd0bX24	1110007L15Rik	Get4	ILMN_2622829	67604	golgi to ER traffic protein 4 homolog (S. cerevisiae)	NM_026269	CTGCTCTGGCGAGGTTTTAAAGGGTGCCATGGGCTCTCACGTCCTTCGTG	8.12701428895347	8.312633523645	8.3070856552115	8.47373724595733	8.34376996062042	8.17574332995118	8.00897937273255	7.91659115042903	8.15652847683986	7.8520360204266	8.16131302307858	8.35020757736006	8.2776733429621	7.95181594807426	8.08867001427588	7.68942248800224	8.06221106437705	7.98445119723319	8.18601898187337	8.43252313967469	8.15300374409267	8.0339489972528	8.14739488052807	7.78812254707907	8.10009272701674	8.3379182914442	8.31320805767131	8.17230107593418	8.29667751443841	8.5236457587299	8.48862338613149	8.02285035355883	8.0339489972528	7.92181906240053	8.22609068449719	8.06717611560618	8.51304082760385	8.31979009151058	8.30997720473317	7.89097157071898	7.69235833844662	7.93376878429551
EuK6E726dKe5xL93v4	1110007L15Rik	Get4	ILMN_2745954	67604	golgi to ER traffic protein 4 homolog (S. cerevisiae)	NM_026269	GTGAGGTGGACATGTTCGTGGCTCAGGCTGTGCTACAGTTTCTCTGTTTG	8.61979761643759	8.45838887922113	8.5118435733031	8.80113009582189	8.91299679506974	8.86219416593213	8.68185805929186	8.21044469561267	8.74489779034484	8.82395938131844	8.68301610132242	8.85344719813342	8.66635925170982	8.37555550717586	8.56625753340758	8.49354597517097	8.41487248366847	8.7613972553921	8.69246444909286	8.63851934098422	8.86026750608685	8.71028012308083	8.20938168510179	8.46118636607562	8.71540161402057	8.81346162422484	8.99351622355816	8.55732800728955	8.8070413429991	8.342864817901	8.61926483777319	8.63302607251086	8.80113009582189	8.53888165389031	8.69082256448173	8.83090643080649	8.43799705966513	8.5105866096643	8.68674531361898	8.54914393368439	8.25363162360595	8.7640589409249
EA0YBB9V7O71QnWZX4	1110007M04Rik	Ndufaf4	ILMN_2734060	68493	NADH dehydrogenase (ubiquinone) 1 alpha subcomplex, assembly factor 4	NM_026742	AAATCACGAAACAACTTCCCCTGTATGTGTTCCCAAGCTCCGCGCCCTTG	10.0255020194296	9.89863439108099	10.2109007016656	10.2606789533544	10.4832702905239	10.2485805988665	9.92864603697607	10.6614044704447	10.3588444086717	10.2637589718382	10.5375801003755	9.98505622493803	9.83801303178187	10.4269279594185	10.3490899652433	10.9503742160732	10.2808694136247	10.1764891034606	10.2669677747813	10.1980065219857	10.5057995881188	10.028224693057	10.1754589008901	9.92510843576145	9.90212808384035	10.0734695134721	10.1175830113843	10.5146128788384	10.3734597091346	10.0350080595083	10.2363406005651	10.7405806269654	10.1064508404558	10.4578753375832	10.2874659879217	9.89430214859421	10.15550221803	10.506971289426	10.3162690515928	10.7598202899336	10.0182989226342	9.73270675282619
BHFxA2GKCDOqkbqJ0U	1110008F13Rik	1110008F13Rik	ILMN_2919489	67388	RIKEN cDNA 1110008F13 gene	NM_026124	ACTACCTACAAATCGACGAGGAAGAATATGGGGGCACGTGGGAGCTCACC	9.96319409960084	10.0200771979962	9.9207655760577	10.2085513062875	9.85736589873128	9.97776765116301	10.2441783959184	10.1764891034606	9.63364819094745	10.039707249301	9.76937671079961	10.02101687633	9.95561815340474	10.0255020194296	9.88630692668646	10.0583168121071	9.89430214859421	10.0377500173181	10.1127279796164	9.93057974998478	9.8591543927414	10.0840704464175	9.77447614627608	9.75816393585597	10.1564703800783	10.1248671976411	10.1185705231017	10.0029726476698	9.79672388103495	9.77857927974328	10.3026405705742	9.81847296217306	10.2606789533544	10.3119752265379	10.3206358126843	9.95736972566776	10.1314584476099	10.2562111863752	10.0163039531706	10.2139605888639	10.5410488473617	10.4330741605626
HpiqXtdUJYJdfoLiPc	1110008J03Rik	1110008J03Rik	ILMN_2803878	100764	RIKEN cDNA 1110008J03 gene	NM_029096	GGCGAGGGGCCTGTCCTCCCAAGCCGAAGCCTCCTTGGAAGTGAGATTCT	5.39271937579432	5.05961088241251	5.61491149456583	5.55296776449089	5.94338112039532	5.81595329012996	4.99254371216646	5.26640679903233	5.07350631951548	5.58716424474453	5.50827181388527	5.06359581569588	5.32480497905855	5.35241430061695	5.41566643859357	5.38194139868621	5.20038602732764	5.74785232586227	5.19660316135228	4.58165403308381	5.35987774791772	5.8488707793243	6.00144235403414	5.87750545626545	4.96949338257564	5.47640709007312	5.29608276475963	5.36383539901135	5.72925450400482	5.46300950390523	5.96213854945329	5.04121547936904	5.91680185180129	5.56045683700425	5.53371809179734	4.96265246296391	6.00618733737855	5.09168206730778	5.56865468164721	5.7018237550356	5.44155007437187	5.78426221742665
xAZdRquUa4o6lM_1y0	1110008J03Rik	1110008J03Rik	ILMN_2646001	100764	RIKEN cDNA 1110008J03 gene	NM_029096	AAACGCCTCCACGGGGTGCCACGGTGAGGATGGGCCATATTGTCCTAGTC	6.340229886802	6.10973620676895	5.855916975474	6.2040846664599	6.45151176953857	6.5588020674074	6.08903347111454	6.26965012786502	6.37782954192239	6.44499550973157	6.21902184214713	6.19312646797899	6.43108721280284	6.66525968750596	6.47049649588599	6.63586193039027	6.22642952466679	6.22214796518016	6.03439872944005	6.57951356308929	6.35192498117973	6.16736222299238	6.49769974880754	5.98002176837297	5.94459821613439	5.82350297978843	6.14930581601854	6.44885256371729	5.97351996188709	6.52624091556399	6.47322347815907	5.72028877434556	6.35250489499821	5.64189179282686	6.13999266399891	5.11836798783065	5.25915943095519	6.22062244714125	6.23544092355315	6.18279356006303	5.9410448929444	6.13257036394613
Wk.bOIevpih6BkUb_Q	1110008J03Rik	1110008J03Rik	ILMN_2642876	100764	RIKEN cDNA 1110008J03 gene	NM_029096	GCATTTCGTATGAGACTGGTTGGCGAGGACTGGAACGCACCACGTTTGCA	5.29986325519605	5.34950700198142	5.74478239172207	5.99537109097262	4.94482154747255	5.91916242389856	5.60284412837333	5.45768843595671	5.8970807941335	5.73341312740245	5.87015743395627	5.91486437229309	5.00774303714103	5.55125954681688	5.33016885525946	5.88172070463781	5.74408731331515	5.68866523422541	5.77785581532725	5.60031108899671	5.38131093151182	5.89654946033215	5.87816559494192	5.81203218049259	5.77872438655477	5.68878531190686	5.06284992625486	5.15821117830304	6.15477643583294	5.0591642044759	5.35173088439354	5.57920715599591	5.43818994152924	5.96663393836222	5.75699007354666	5.71123915953995	5.07166011468491	5.39021965137329	5.52162019801102	6.18531768692436	5.12045763889238	6.01641897962551
xTdqx6XUjXLq3FJehQ	1110008P14Rik	1110008P14Rik	ILMN_1225594	73737	RIKEN cDNA 1110008P14 gene	NM_198001	CATCTCGGGTACTGGCCTCCAGATCCTAGTGGGTCTACCAGCCTGGACCA	10.0473296935764	9.57697854927831	9.53275092134721	9.96853647543084	9.33227501220213	9.90307905871319	9.53275092134721	10.0086144290212	9.83355992313195	9.75973592752838	9.99353400596647	9.83008246790741	9.41633820406289	9.56193421879543	9.51122162409861	9.94658736436203	9.82286496507473	9.66689181843473	9.42226659233439	9.46017375779354	9.74919845538871	9.88630692668646	10.028224693057	9.88811541210106	9.61115417185121	9.28790546573712	9.67717331945049	9.64294723080718	10.3633637903071	9.96208910147069	9.78261408623208	9.82468798912246	9.37313138835308	9.90993724886598	9.46676800303537	9.62261903710619	9.65896465565165	9.23375842203782	9.59142074457682	9.95286034373356	9.87034186656217	9.61489374118559
0Jx4U9wd1dd4914UI0	1110012D08Rik	Tmem198b	ILMN_1221251	73827	transmembrane protein 198b	NM_178066	AGCTACTGACCATTCTAACTCTCCCTCCTCTGATTCTCCTGACCAAGATC	7.15187908003658	7.21282749661884	7.40568044343579	7.2290143466595	7.36971187836354	7.46274200027877	7.46512179649096	7.25313888692672	7.62904834997916	6.72263234508387	7.39349180349913	7.01180448448617	7.170111163793	7.17392326916462	7.1350413067096	7.29006353776132	6.95470522844597	7.15094886109127	7.44543291927048	7.13900054291852	7.31426130764092	7.08466020331387	7.03067729136146	7.29758773138339	6.9489203473333	7.13247772318973	7.4340274563455	7.30347103088209	7.12833214055703	7.4688453080849	7.06148722094285	7.11721657967131	7.37557063407549	7.12833214055703	7.36649403904256	7.5140956677411	7.45198016467946	7.02445151299613	7.25610664546609	7.05159132482923	7.01575353753268	7.3182364955432
Te9b3r6v3U74vaLvcI	1110012J17Rik	Soga2	ILMN_1257630	68617	SOGA family member 2	NM_172963	CTGTTCCGTTCTGGTTGGGTTTCTCCATGTTGAGTTCGGAGTGTTCTAAG	5.74852390491466	5.56747789348444	5.13668892849269	5.56302160400282	5.22472827374347	5.34765332442401	5.73595236397418	5.14382614101596	5.27717815103454	4.88397036370353	4.9422078514261	5.57481833356756	5.50233002700395	5.20450806676629	5.47603517644302	5.52615553942922	5.72179823093284	5.46457904396087	5.2032436075182	5.49546660248185	4.79281549305284	5.78669422377681	5.44351603511902	5.55306847142947	5.71642341076648	5.40309987387842	5.25084094630209	5.3260236565204	5.00184709617485	5.57227956261247	5.07965328760227	5.55236203735626	5.44420354786815	5.08929964260444	5.18533653269037	4.86302787508098	4.97622965793075	4.63076743449718	5.7987768226038	4.98005672002329	5.30719754241659	5.87047956355936
ZUrITVIkfjVHogIOHk	1110012L19Rik	1110012L19Rik	ILMN_3144761	68618	RIKEN cDNA 1110012L19 gene	NM_026787	CCAGGTAGACATCCCAGAGCACTTGATCCCACTGGAGAAAGAATGACTGC	7.95239171166175	7.30803384411071	7.23515804161203	8.12701428895347	7.59339752186704	7.95851736799478	7.6355881640733	7.75980145444243	7.952921818165	8.14153923775848	7.69674950968199	7.58794728075577	7.9650677743057	7.58745486089255	7.76891714104337	7.84958156806683	7.79941475916992	7.9672140178079	7.8137584890343	7.64234312439693	7.91659115042903	7.81575456903342	7.75077741837851	7.67965249643955	7.86862303931108	7.63609635758379	7.65609835815041	7.7592383178141	7.64566911075072	7.7399078056419	7.69674950968199	7.69779745152225	8.04283659889015	7.31690072952396	7.53600132640062	7.56962084890853	7.67291536654466	7.83135986289115	7.40803917196855	7.48738341977334	7.61878617371366	8.18946625175164
xuwHot5ZuMLhAniKVE	1110012L19Rik	1110012L19Rik	ILMN_2604806	68618	RIKEN cDNA 1110012L19 gene	NM_026787	GTGTAAACTGGAGTCTGCCGCGTGATAAGTGACAAAGCTGAGAGGCCCAC	7.95074043845074	7.70399635296118	7.40943553604946	8.13676686109245	7.86862303931108	8.00194538942464	7.67480590544684	7.5024125075248	7.92902792667042	8.11101452291372	7.68836756710132	7.2945163327852	7.87804291782739	7.90049902562317	7.73098241148979	7.85448308015803	7.46080406452923	7.71015517208403	7.67334221315435	7.95494552892532	8.10593380072281	7.78133866743633	7.99669414163824	7.8520360204266	7.77467231177969	7.49804523057305	7.79582546035208	8.13312281060325	7.83319595641036	7.74325057306942	7.47079392425495	7.58504785289886	8.22763308931258	7.46788903899048	7.85636457385928	8.36677069888526	8.11879108844419	7.76891714104337	7.5024125075248	7.44828923800171	7.48958738795118	8.112525991698
3DlV58ST4SKAPLBdVU	1110013L07Rik	Fam189b	ILMN_1217406	68521	family with sequence similarity 189, member B	NM_001014995	AATGCCCCCTGCTTACAGCATTGACAGAGGAAAATTAGTAACCTCCCCCC	4.08642757407504	5.24878918775559	4.93894017487923	5.20875393494068	5.34765332442401	4.97700680682558	4.53262770156564	5.05617783325786	4.51040724245738	5.20215062199071	5.57699634463919	5.38158184388433	4.96054763859018	5.33667455406009	4.675180960776	5.1743130138744	5.42292562015326	4.81854618436296	5.08891070545644	5.13760165524681	5.30390172659603	4.7639752837097	4.46753159526753	5.2397932727496	4.39804703112611	5.28902034862843	4.92353654362963	4.53483013522406	4.03600479672576	3.48249322388318	4.10964437237082	4.44983403173661	4.13604243063361	5.38597523292965	5.03667153071176	4.95074815090932	3.88158328634252	5.11677738183212	5.68961216348424	4.37147696827643	5.22250833595187	5.38081360689164
lrr1SIBBzstTXi.u3g	1110017D15Rik	1110017D15Rik	ILMN_2617920	73721	RIKEN cDNA 1110017D15 gene	NM_028624	GGTGGTTCCCAGAGAAACAACTATGTAGTCCATCCTGAGTTTGTGTCTGA	4.99998834479539	6.26662239813454	5.33222694364982	5.45308325882768	5.01551166527863	5.11769728947443	4.81016878123866	4.44190451664301	5.26016541968836	5.75948814956523	5.39379944398541	5.23432370637471	4.79085064944241	3.99661412544551	4.93048350084267	4.93419915467757	5.42919333803776	5.78315417833596	5.37274017363625	4.42320634679765	5.24561479630871	4.18387960099747	5.57677618451231	5.16552391517571	4.85337974967935	5.66199962983135	5.37117460057247	5.42559065226469	4.88899015186608	5.16732476368396	5.22757004489696	5.02434041061128	4.77018315678454	4.99317395849289	5.29568678567569	4.81617216818159	5.29185189914003	5.66446976903253	5.04921546961112	5.12609891865887	5.75738953100525	5.67504828802464
KrRaUoOQ7nvEHVWU08	1110017D15Rik	1110017D15Rik	ILMN_3118081	73721	RIKEN cDNA 1110017D15 gene	NM_028624	GGTCACCGGCCAGGAATGCAATGTGCTGTTACAACTCCCCCGCCATCATT	4.96283879091557	5.13628862766808	5.01663183577655	5.38556408471698	5.01409405560589	4.52161094853235	5.58326853127284	5.41879774492	5.13963827982166	5.43224944371599	5.1216988851907	5.40484936361544	4.9400990489672	5.46457904396087	5.24053878919533	4.909228320922	5.48238956100371	5.12461405588026	4.93894017487923	5.55075367757367	5.30889204826915	4.98695152781365	5.81807634662782	5.53903345137554	5.51272034009135	4.84306155725983	5.29167329340222	5.35016000527756	5.84667841504493	4.97251861201504	4.97330218809763	4.80810556429166	4.87004847874834	5.72500547883145	5.20126735044328	5.34815989835475	5.15442591733379	5.19975035722576	5.29940026126443	5.3199507375845	5.15117076531744	5.8916555746879
xrJA79i8ifCsUbuUfU	1110017D15Rik	1110017D15Rik	ILMN_3043178	73721	RIKEN cDNA 1110017D15 gene	NM_028624	GGTAGCAAATGTTTCGAGTTAGAGCTTAAGGTACCACGTGTGCCACTTCC	5.43713004390401	4.38558388716192	4.20764264673741	4.87552479338604	3.88618497126389	5.01024096602828	4.87872707461963	4.9065333074389	5.50936254936992	4.98712613706847	4.788561016435	5.37997348611123	4.94841379704063	5.51194499166288	5.06061150138339	4.53180378641325	5.39497633107434	4.89702575480234	5.51742250554314	4.98668175962154	5.73515037301832	4.23556700661098	5.10578073756809	4.51199675056031	5.15829932072217	5.0617108096816	4.24350994725354	5.52732416481097	5.30270622550094	4.82234976401017	4.95678354933834	4.67545892292866	5.38081360689164	5.26337095570843	5.14424687991091	4.42004778841926	4.70574826293165	5.63768140127946	5.19546993509211	4.90894124962632	5.2646062771586	4.53138306225752
fJFTeMhH9KNgkwK.wk	1110017I16Rik	Ucma	ILMN_2702839	68527	upper zone of growth plate and cartilage matrix associated	NM_026754	AGCACCCATCTGATAGACACTTTCAGGATCGAAGCATAAAGGTTTTAAGC	4.66518088345947	4.81960131323107	4.75278359629055	4.89702575480234	4.89693050590427	4.96949338257564	5.31233230490635	4.67953318322522	5.23322293937175	5.01312705708863	5.02360657828119	4.37147696827643	5.2792305217192	5.1997848206636	5.10561396579945	4.76432068512344	5.0418178624166	5.25353998543154	4.78612880071505	4.16205604487019	4.75573254202832	5.32080201858015	5.16173336450569	5.02536542236237	4.68184991328905	4.98676685074483	5.18982744338833	5.53632572723992	4.36786418504611	4.41746230192088	4.43731531005064	4.77018315678454	4.30596053440901	5.15466035956105	4.9799661619367	5.57368529090076	5.29390340429413	5.1715005581861	5.07647846580669	4.85262051929331	4.4495771451241	5.03615239455892
Q6iFJ5XXp.6f.rtfgo	1110018G07Rik	1110018G07Rik	ILMN_2661005	68497	RIKEN cDNA 1110018G07 gene	NM_178065	TGGGAGACCAGCTGCCCTCCTGGCTTTTGGCTTTTTGGTGTCCTTGAAGG	9.99076174484755	10.5083724490524	10.2352931324624	9.868540370599	10.1754589008901	9.9962649670235	10.107455166271	10.2701946688605	9.93823934219266	9.76056251464925	9.90037155845548	10.4255544845882	10.0602567159615	10.0602567159615	9.95561815340474	9.58703724386332	9.85828346704942	9.95464004639306	10.0292359214913	10.3612866014688	10.1689001472186	9.88811541210106	9.77772043968948	9.91249667426987	9.87364610243683	10.2864099729465	10.471094083871	10.1379320870554	10.2287511189613	10.3906237894972	10.6688798911327	9.80680815852748	9.75574874630076	9.94925042158352	10.1147514857544	9.96853647543084	10.178639991708	10.1774930140196	10.2701946688605	9.76519282454847	9.75009753133735	10.2396712729187
NJe6aktHpUf.j9QohU	1110018J18Rik	Aaed1	ILMN_2674655	66129	AhpC/TSA antioxidant enzyme domain containing 1	NM_025370	AGCCTGTGGCGGGCAGTCACTGGCCCACTTTTTGATTTCCAAGGAGACCC	7.96450576263738	7.5387579007	8.18553260508127	7.82591482688743	8.05194541664568	7.82130170312562	8.13518907189709	8.17070321113308	8.2161965893289	7.79830332224291	7.84118779796543	8.18755405305708	7.66462158090475	7.92375017023529	7.51454023611723	7.85791597462105	7.73280501222534	7.97415507781061	7.77927133835896	7.57117651236448	7.81128176985029	8.2900482273211	8.29068518114304	8.0596783469607	7.7629125803147	7.92221605887293	8.01098480099171	7.59160602374951	7.80589243147939	7.96033313740952	8.2878893560054	7.69729051728086	7.77927133835896	8.19433371584988	8.03911004529241	7.9672140178079	7.88187704368163	7.59069618645981	8.17018994592344	7.86319459706015	7.66652686346235	7.74524884041292
BfSJe6aktHpUf.j9Qo	1110018J18Rik	Aaed1	ILMN_2647669	66129	AhpC/TSA antioxidant enzyme domain containing 1	NM_025370	CTTCAGAGCCTGTGGCGGGCAGTCACTGGCCCACTTTTTGATTTCCAAGG	7.48648969092291	7.50779467419725	7.6594651650927	7.46512179649096	7.72602722265247	7.60512025210602	7.60119056721718	7.88753164783002	7.63284483983415	7.64566911075072	7.27669817700686	7.86525600451983	7.53277510041852	7.5550804989656	7.48825589946584	7.6689126734405	7.24960052514531	7.73000813575471	7.46788903899048	7.51715739229969	7.67334221315435	7.85891781623118	7.61782775857362	7.87549041208472	7.676777666415	7.21329116131071	7.87804291782739	7.48700080295279	7.6452175829241	7.5272372363878	7.81019208079608	7.23475180982674	7.57690451165369	7.50552296891366	7.37166730775474	7.31564991294433	7.44777535272126	7.55459670726932	7.71930716391601	7.68446112896626	7.53277510041852	7.28830727315841
o.78_AHzP1IqKtwcyA	1110018M03Rik	Fibin	ILMN_2698637	67606	fin bud initiation factor homolog (zebrafish)	NM_026271	TTTTGTTTATTGAAAACTTATATTTCCAGAGGGAGGGTCTAACTATAGAA	5.2930962802476	5.14626550216583	4.90720227197341	5.5546810053786	4.77454493441619	5.36887671532228	4.96399613413925	5.26775462994731	5.55236203735626	5.11017360876098	4.93944388979951	5.23635817810135	5.07437816290813	5.05166585276231	4.54156595575203	5.04666770735442	5.85326757754588	5.072254578079	4.30921468577003	5.12356579585596	4.6906505330165	5.72346465186832	5.11336819285984	5.54104467539066	5.01339978785991	5.56195940718991	5.36685526033881	5.04674884249904	4.86579693108483	5.52513229734693	5.24853394460785	4.71612133350564	5.29646136951062	4.52692151709671	5.29123807364141	5.08671950964114	4.71475326911426	4.78532962571743	4.74425629095226	5.02477551886996	4.65720138272642	4.83960237998779
ElLhpqYoI4oLloSTYY	1110019N10Rik	Fam96b	ILMN_2637066	68523	family with sequence similarity 96, member B	NM_026753	GCCAGTGACGGCGGGCGAGGAAGATGAGGAAGTGCCGGACAGCATCGACG	7.91612473623316	7.79210700534483	7.91980674584082	7.57454521135426	7.98105497477076	7.76844114169726	8.09243166694613	7.36841501773331	7.8239357074268	7.7226815010831	7.51361144013707	7.86905328061097	7.53362640226564	7.87159005457968	7.37892404237298	7.56724761420517	7.72810852560495	7.79441596005996	7.6702928624181	7.51809302683847	6.90474680835614	7.55314186432025	7.24311192774633	7.91980674584082	7.67140839720162	7.58745486089255	7.73050140641649	7.42577368287556	7.50779467419725	7.19175584431528	7.61069135740799	7.42719654525932	7.78083372076887	7.87750328965774	7.38663607846387	7.78529182427133	7.58839667151859	7.67965249643955	7.70682300818841	7.8804203915519	7.77712292154694	7.61250382978109
9hWiTUeEeig_BssiQs	1110019N10Rik	Fam96b	ILMN_2849359	68523	family with sequence similarity 96, member B	NM_026753	GACCCGGAGCATCCACTGACACTGGAGGAATTGAACGTAGTAGAGCAAGT	8.2878893560054	8.36346898275463	8.28691790973357	8.61640950333238	8.63022026814776	8.2488228012905	8.7640589409249	8.51010910329806	8.29943088744957	8.6794189267534	8.44990248699039	8.81217242317849	8.64695524435772	8.27258301871438	8.5236457587299	8.61207798445595	8.76328880814306	8.88207731526762	8.72918810184382	8.81346162422484	8.24726767062286	8.43734944413696	8.76703168141014	8.64270283164398	8.51010910329806	8.94950033243557	8.63022026814776	8.70547952616165	8.26675188062841	8.20121625627239	8.65647435749024	8.48473138675929	8.62776856982771	8.77440887612531	8.71028012308083	8.58836229857682	8.49463624002973	8.65225991518359	8.48473138675929	8.65160493089628	8.75459046080978	8.53438282632646
Bfg2leAs1CCGZ0QgvU	1110020C03Rik	Wdr65	ILMN_2614983	68625	WD repeat domain 65	NM_026789	CTTGAATCGGCCCTGAAAGTATCCAAGAAGACGCGCTCACAAGAAGTTCC	5.42489438202687	5.07140311066294	5.1899489505042	4.7962746269142	4.62265466282393	4.95832991972994	5.1628418131839	4.49565929314266	5.740553347891	4.83337281086254	4.11601462419468	4.80613465329811	5.21056234819095	4.69611804058912	5.13883202239735	5.40125689144664	5.04450891422134	4.80944912380415	4.37786440736112	4.85446531344629	4.58128698598237	5.1899489505042	4.62674207601057	4.59686915626663	5.07871220886275	4.57779643478817	5.08720546773797	5.33321160899976	5.13922154053351	5.47378759476755	5.46222577226014	5.66894930876098	4.61973747635905	5.13133108304732	4.23655159221777	5.57092612315214	5.7248866600345	5.61757823896264	4.89927665096389	5.47800881154445	4.83251845369178	4.95485429816887
f5MhNgMhb86B_J9uJ0	1110020G09Rik	Nadkd1	ILMN_1237830	68646	NAD kinase domain containing 1	NM_001085410	TGCATAGACATCGAAATAGACCGTTTATGGAACTTGAGCTTCGTGAGCTC	6.28897955196633	6.31650648783882	6.4960166901026	6.18333485445279	5.91715388347407	6.6974826000039	6.37072408632536	6.66863629438665	6.21931305126606	6.8488978190759	6.03154699915753	6.88897354262021	6.71274754457965	6.52244012803588	6.88776126548183	7.02479601799747	6.35628825754053	6.54037281807133	6.00296842686225	6.5417026057738	6.58273752994559	5.98966577208892	6.620770855778	6.81890796823106	6.73922767718207	6.16785904481087	6.56424349990421	7.17133051750871	6.18847358805927	6.5632716285932	6.62937312883038	6.10254072887732	6.82654151875655	7.08024496769723	6.7260288208442	6.82092434097574	6.80336727037979	6.47791474170118	6.77097182369303	6.79328343144728	7.16010107778282	6.90223630107274
ub0WFlLu6kJzp1HsQE	1110020P15Rik	Uqcr10	ILMN_3142224	66152	ubiquinol-cytochrome c reductase, complex III subunit X	NM_197979	CGTTCACCGACCGCCAGTGTGTGGGCAAGCTATGGCTCCACTGTACAAAC	13.7711267069121	13.9317504533468	13.9625097473031	13.9472602083234	14.0177991630816	13.735712430747	14.0565852297019	13.6028983602569	13.6260283931762	13.8497912348047	13.5669208456349	14.1397253043081	13.7437687673695	13.6516315241122	13.5966437826552	13.5210419454626	13.644597947236	13.8736058474389	14.1222902036559	13.9472602083234	13.7711267069121	13.5537132499137	13.5792912456765	13.7059236163637	13.7437687673695	14.0977628100277	14.2069855848816	13.7437687673695	13.5537132499137	13.5853364292832	14.0893940426313	13.6854823246765	13.5669208456349	13.7210365547976	13.6586533130358	13.7641756215885	13.510449767984	13.6320062775603	13.7059236163637	13.6088241664857	13.5366749319948	13.7507722592666
li.QvlvRYWUu7qQnOk	1110020P15Rik	Uqcr10	ILMN_2636384	66152	ubiquinol-cytochrome c reductase, complex III subunit X	NM_197979	GAGTTTCAAGTTGCCGTTCACCGACCGCCAGTGTGTGGGCAAGCTATGGC	13.9239862607127	14.0493868474967	13.9942015007723	13.9625097473031	14.1079037860842	13.9472602083234	14.2823650196006	13.7507722592666	13.8032387348084	13.8650521507134	13.8262306982551	14.3164509025796	13.8878472769287	13.7133617648137	13.8497912348047	13.8412029590208	13.7133617648137	13.7862149172659	14.2391890021875	14.0262068072439	13.98600436301	13.6655348609989	13.7576615000874	13.7949728328553	13.8114564547247	14.21523779021	14.2902389393737	13.9392900236786	13.7133617648137	13.9392900236786	14.1889931421203	13.8945135647294	13.8497912348047	13.8497912348047	13.8114564547247	13.9098233324534	13.7862149172659	13.8331160470125	13.8497912348047	13.7507722592666	13.5966437826552	13.8878472769287
rz55OJ5WFkIvl6SWlE	1110028A07Rik	Fitm1	ILMN_1243516	68680	fat storage-inducing transmembrane protein 1	NM_026808	TATTGCTGCATGAGCTGCCCGACCGCAAGAGTTGCCTGGCAGCCGGCCAC	7.25099597338218	8.51802071527412	8.64632692571116	7.82643618557166	7.94220544406666	7.68836756710132	7.97250658819626	8.12640023551294	8.18852332390769	8.04232175207606	7.2548438695674	8.26004528008139	7.30803384411071	7.68685103388262	7.80973232203815	7.62420870452186	7.61194746606043	8.14380208206815	7.80442016370367	8.15976738654068	7.65895296845594	7.64802095223389	7.37203896639702	7.47648867318421	7.87849696244574	7.72761137666466	8.76641823395541	8.37176354219013	7.19044237689466	8.50118129699208	8.18705409358767	8.03860606564286	7.71213982604787	8.33638220341681	8.19798147794534	8.41787838293696	8.16755102341539	8.33638220341681	7.3409113987599	7.39307238721143	6.5048190097432	7.50595306632488
H5IIH5R73eKqCVKJ4Q	1110031B06Rik	Snap47	ILMN_2710151	67826	synaptosomal-associated protein, 47	NM_144521	TGCAGAAGAACTTGCCACTGTTCTCTGAGGGGGAAGCCCAGGAGCTGACA	8.36181271864791	8.24931758326648	8.09135036551578	8.17682109009355	7.76587068161387	8.181428005056	8.07440393531071	8.20478201949552	8.4397119214164	8.01289999069254	8.27313642456396	7.53600132640062	8.11879108844419	8.02093164360286	8.2314522127589	8.49463624002973	8.17682109009355	8.31056405958617	7.91659115042903	7.9363087990594	8.61583685290618	8.26415085951989	8.26366373244383	8.49937264062758	8.37115801677197	7.69085993621086	7.85791597462105	8.17179901611328	8.75962857883865	8.31419453981833	8.03139227459102	8.19706003886733	8.24931758326648	8.42367513456453	8.41726225147643	8.41206240998519	8.55492317586064	8.37327113804048	8.16376087587327	8.32560537595539	7.88443784177877	8.01289999069254
WVQOV1QOUjVAuV1AOU	1110031B11Rik	Lce1e	ILMN_1258290	68694	late cornified envelope 1E	NM_026811	CCCCAAATGCCCTCCCAAATGCCAGATCCCAAAGTGCCCTCCAAAATGCC	5.11637234693838	4.94556629457808	4.94183164547018	5.4508262999903	5.68484299194199	5.13272957328849	4.6241567739027	5.25828010196907	4.85316608514807	4.88757691498167	4.81878672603617	4.75331682580714	5.54563104223609	4.84827610890665	5.22648604353241	4.6678561774889	4.18304131661289	4.72204999613432	5.22369022171123	4.98603696242308	5.35764037443246	5.26932948455781	4.81579657013028	5.36603412270072	4.81663147657274	5.06267842297543	4.28172523544541	5.4384604954334	4.14161999978754	5.12300988457639	4.07392203342226	4.75791130134878	5.31241385016836	4.96650158572339	4.44138731676399	5.39809692441147	5.24569579010905	3.9361569578114	4.66955985489045	5.4024340459849	5.17510397664673	4.75659334579782
ixTte0iCkdcpauiru8	1110031I02Rik	Ogfod3	ILMN_2960474	66179	2-oxoglutarate and iron-dependent oxygenase domain containing 3	NM_025402	TACCATGTCCTGTCAGAGAAGGCACTCCTAGGCCGGGTGGAGGGTGTGTT	7.46274200027877	6.86174648258369	7.27179081118535	7.6903399454116	7.46837385969004	7.17392326916462	6.92414805294276	6.73750634252647	7.03324486018015	6.69678572083498	6.82289134973272	7.20597019043881	7.05897461951529	6.90789875330708	6.68994234335564	6.14147268507693	6.43543042730026	6.83656341286863	6.65705267757685	6.89412331979579	6.85240347506758	6.79026781452061	6.70220889945251	6.47289446761117	6.71274754457965	7.23292620689075	7.40943553604946	7.16135539125679	7.33678553317708	7.24871038949711	7.25280074785801	6.49799913738926	6.9443568119412	6.31343920328554	7.1640670447456	7.3986929247902	7.67086147079479	7.3618996809288	6.81890796823106	6.86734149359385	6.94205332922157	7.09381802279621
0ixAZCCiYqfS7SLemU	1110032A13Rik	Rbfa	ILMN_2759652	68731	ribosome binding factor A	NM_199197	GAGTACAAACGCAAGAAGGAGCGAGGGCTTCAGTGTCAGAGTCTGGCGCC	8.58378064052185	8.46511695405573	8.48862338613149	8.52709939187914	8.34861597180433	8.8419286443749	8.3251497457997	8.52587073536879	9.32999025087741	8.70382978121149	8.95021303286588	8.56732907964573	8.51691214330828	8.75274212327287	8.76260998949375	9.13958247642353	8.58836229857682	8.81283083141598	8.41487248366847	8.54859816669818	8.89366763993073	9.1805330279535	8.55919305270411	8.89418136375912	8.99408591024224	8.27561563466986	8.77993502180357	8.87455417076159	8.83397238940723	8.62482617195232	8.20630490581139	8.52889734666695	9.10861767602284	8.637975448475	8.93550000588797	8.55090945669807	8.78207623711226	8.68790507152533	8.53617241847831	8.7090156216009	8.56100725837513	8.51585657680696
xHkXkhdZJS10mPrFxc	1110032A13Rik	Rbfa	ILMN_2955214	68731	ribosome binding factor A	NM_199197	ACTGCACCTGCAGACCTCCGCAGCCAGTCCTCAGCGATTGGTACCTACCT	10.1296572562151	10.0889221821655	10.1605569129143	10.5626180022824	10.2254342331674	10.3261090115111	9.78343156410939	10.1754589008901	10.1669509875163	9.89172915719123	10.2119740813296	10.1156417890553	9.98222267611576	10.2109007016656	10.0000066518949	10.3537376351083	9.95019573283523	10.1658563013592	9.83884676824516	10.1484531104077	10.1024606941651	10.2908553290886	10.0255020194296	9.91160826867437	10.0612331742173	9.92425595605886	10.0443569266367	10.5532259808823	10.4501164847081	10.2530072906936	10.0908024980839	10.1276447589577	10.0029726476698	9.92510843576145	9.99895972533357	10.2119740813296	10.4282715303183	10.3238338435268	10.3119752265379	9.87891970148333	9.95924503407201	10.2595135537703
ZteIg.lKU0fNffMaBc	1110032E23Rik	Fam198b	ILMN_1235811	68659	family with sequence similarity 198, member B	NM_133187	GTCCTGAGAGAATTTGCCAGGCCATCACTTATCCTTCTTATACGGAACCT	5.90218885570252	5.39379944398541	5.40402466647498	5.39173719234639	6.13738486507835	5.32384568698207	6.50686411328515	5.20542369169704	4.98324377499755	5.48369887656815	5.48288336274424	5.48369887656815	5.60789891514365	5.45091823121511	5.92743631407253	5.28045687722891	5.58533882484402	5.69334677666347	5.9442575619717	5.82068115252462	5.61844102653965	5.14995930158299	5.08420823241364	6.0706054698847	5.22731874265385	6.26355274641264	5.08542903290615	5.68773498289887	5.53396217248309	4.81867311971165	5.00051499450791	5.40226464589222	5.67818699748956	5.89799985791373	5.42160575141782	5.73816719086106	5.06776690510213	4.42952939669557	5.89455358508944	5.45065912860539	5.68734636571099	5.63338785688648
u1U4TwDUcPt.zJ.5Ag	1110033F04Rik	Krtap4-2	ILMN_2648134	68673	keratin associated protein 4-2	NM_026807	TCCCCATGACATTAAAATCCACTAATTGTCTTTTATAGCTTTTGCAAAGA	5.05413256946158	4.65820544922994	5.36101988364935	5.4075269419976	5.58746794081125	5.09919079713998	4.60850240584637	5.24758233088493	3.77217293482305	4.31906426803187	5.37653635452221	4.98525410870095	4.4523570187681	3.7045747054291	4.92340249538847	4.66408451105224	4.46381285966833	4.7973409038363	5.20088251225621	5.05294886016491	4.96940529089632	5.48867543342693	5.30850147879159	5.46160838834885	5.04068017927354	5.24641986018157	5.2792305217192	5.16238193219572	5.76673145960717	5.06385638166304	4.64929640259938	5.06352431150338	4.40476817738136	4.89239827672355	4.83938289711689	5.37997348611123	5.22058553346027	5.9388582429811	4.7333695688203	5.34646698110798	4.43468348892499	4.64059085219179
fn_sQpbi_Y6TjeEH3U	1110033O09Rik	Hddc3	ILMN_1248948	68695	HD domain containing 3	NM_026812	GCTTTGGTACAAGGCCGTGAGTTGCGATGGCATGATCTGACAACTTCTCC	4.9892166378179	4.3218003472126	5.09372983449266	4.5697514057105	4.93620861649273	4.81676495661627	5.19431211813454	4.87241730932563	4.0465911936864	4.6473729314336	5.25709144823524	4.9809274358546	5.4057101751796	4.5276032786534	5.55935753949929	5.06497530330033	4.98293361135579	5.20887107053097	5.34378838090663	5.1733266148897	5.07023494997164	4.52716802691238	5.46427660727017	5.07471172189297	5.3504164609348	4.82568674096676	4.96484106219242	5.28970694811291	5.63097290779922	5.23995896243037	4.00922778036885	4.33328880129657	4.62093684987177	5.03941146266683	5.31582402935255	4.95914429347603	5.21321187786489	4.65233145069446	3.99109524645331	4.88352422879685	4.90815621098523	5.51017880258247
QXnqfQoCoAotIgp7Xc	1110034A24Rik	Dnaaf2	ILMN_2972929	109065	dynein, axonemal assembly factor 2	NM_027269	CCTGCTGGGCTTCAAGGAAAGGGAAAAGGAGTCAGAGAAGGCTGTCCTCT	6.48613926396264	6.0967635131245	6.37520259475808	5.92445838928862	5.84349299358524	6.60531655189593	5.91386891352762	6.00935782888695	6.37906873171262	6.21713078267021	6.18556170517595	6.0861849932789	6.12077353157824	6.43866833395461	5.74742098122741	6.05701903480222	6.165371809784	6.17441401842176	5.56250736881004	6.23491880752298	7.02756531458492	6.3193704551305	6.39064674540959	5.95978401634675	6.17833605126296	6.42757748400023	6.24370539731064	5.9834378944803	5.72735139843001	5.87097221047486	5.8939010208102	6.48815112258597	6.51918884047191	5.57143172982765	6.38035865441102	6.47216612740973	6.65069710727589	5.70252587085168	5.90150664330551	6.08926012914059	6.36708157438765	6.58543554208155
BrfGz0IQJcSQgf4sAA	1110034B05Rik	Tyw5	ILMN_1250467	68736	tRNA-yW synthesizing protein 5	NM_001037742	GGTCTTACGTATTCAAGACAAAGCCTACAGCAAGAACTTTGAGTAAAAAA	5.57993109084887	5.00443933531758	5.35343748684171	3.84112094093378	5.18090265120512	4.53323221550132	5.04980094832853	5.4669919884216	5.34789076162386	4.97017816270846	4.97795678822289	5.17390327065658	5.01817452126339	4.48989753453609	4.99258608951725	5.07538500301859	4.89856225650015	4.71488490702369	5.52022027720349	5.47282190650191	4.97521393991116	5.3130844767301	5.08239018332081	5.05686667437259	5.39422015007763	5.44608054781617	4.65277224698233	5.1379242053779	5.87301995379386	5.14833836888278	5.25434520971727	4.34339314191516	5.21172559991421	5.35074835949827	4.3218003472126	5.06302782841877	5.14937798338736	5.00362565914566	4.79522263023575	4.83117319789695	4.95059746686381	4.82163898431952
oeEwprhOmR30J0oRek	1110036O03Rik	Leprel4	ILMN_1231457	66180	leprecan-like 4	NM_176830	CTGACATAAGGCGGTGACATGGCGCACTCTTCAAGCTCAGGACACCTGGC	5.20340855769729	4.93149928504488	5.42482088211939	4.88007033323191	5.42412832162515	5.63903518555994	5.11149293603649	5.41409758103906	5.41099672592698	5.34403779635934	5.31424328355847	5.0547951112733	5.00666889855399	5.37613661514969	5.11893827014899	5.12130086054033	4.98869303503383	5.31350416102708	5.70547993528966	5.07829178187353	5.70252587085168	5.63518039410973	5.65208462392886	4.88581727205746	4.95690286938242	5.57909792826287	5.38790008543824	5.70045751680901	5.34646698110798	5.01041256136409	5.55825399348502	5.96140349883991	5.76017145805362	4.16692583707366	5.05233125849174	4.35428724679951	5.1331030546165	5.1379242053779	5.40771893667838	5.56915787344074	5.36126709171902	5.68436955641086
ER0h90nXuTVLsp3ilE	1110038D17Rik	Gucd1	ILMN_3000080	68778	guanylyl cyclase domain containing 1	NM_175133	CACTCAGACTTCTCAGCTCCTGTGCATCCCAGTGTAGGCTCTGAGGCCAC	12.1839979066658	12.1763129597175	11.9407903844722	12.2387868815431	11.7723800936641	12.1436075730721	11.6626060828406	11.8729845530349	11.8477564366799	12.0354578354624	12.2819148983055	12.3701934898063	12.490818909719	12.0183655644732	12.0969514520137	11.6646560404604	12.0732585852866	12.0258634551026	11.7344580763325	12.0660713282289	11.8455422797678	12.1634790570571	12.1968379503033	12.2045684531541	11.9846803790474	11.7219026290041	11.782707294683	11.7460035033178	11.808246288831	11.8941193594281	12.2486297574843	11.5570250340749	11.987099115283	12.2440578097136	11.8642286503407	11.8822591535305	11.9804587272009	12.0566663192067	12.0858178732542	11.8621693822865	12.1919011405924	12.0895030422498
BqIy7tzCAAlKqxLqoQ	1110038D17Rik	NA	ILMN_2653900	NA	NA	XM_483920	GGGAGATAGTGTGTCTATAAGAAAAAAGCCAGGGGGTACAGTGGGGGACA	5.9133655789643	5.54174730420648	4.39041789963977	4.1778749609719	4.93077595702622	5.48974623854353	4.9789202560453	4.79673758942986	5.26672085600963	5.46097236644989	5.94086936684424	4.81063781120392	5.67547526518261	5.2590903147783	5.65499951244905	5.65230343777599	5.745972954694	5.29267310588906	5.10177529279875	4.77538459114547	5.76277357300591	5.14650064247971	5.26533493347174	5.58195069522425	5.6947182751688	5.06637580519024	4.83906112952553	5.96852928959315	5.16475963342108	4.79341151817875	5.645753098649	5.43540828165962	5.07647846580669	5.63633201964274	5.60061622174746	5.80529580966751	5.29622761763369	5.96567463480729	4.78217694006886	5.15390203039273	5.16515785468052	5.88842577800734
EAFV_VaCISeOZ1_.qg	1110038F14Rik	1110038F14Rik	ILMN_2629375	117171	RIKEN cDNA 1110038F14 gene	NM_054099	AAAACCCCCTTGCCCCGGAAGAGACAGCTGATGCGCTCCTTGTTTGGGGA	6.3193704551305	6.40761872274284	6.66237203966275	6.51518399469373	6.56361285397939	6.81931444209489	6.29855891438353	6.55845038532202	6.83821972431409	6.19792117686058	6.65621736786704	6.67498442018937	6.39550358589429	6.28369179037333	6.43262226652621	6.36473692616905	6.54107878473613	6.27210807743461	6.17071862860565	6.65490124047666	6.38570968673956	5.33533020294893	6.88506883438902	6.59438294885687	5.76985400301724	6.37161556788827	6.78426433727132	5.9018348709181	6.75431417096646	7.08552458007524	6.14592165825627	6.06517480917219	6.70016971637903	6.31110109372961	6.3755412904794	6.19340906725268	6.58165694206825	5.94642232918346	6.44438366945074	6.55343181477354	6.49799913738926	7.21071887246526
6nnjjCge6oL7oRLqdE	1110038F14Rik	1110038F14Rik	ILMN_2863437	117171	RIKEN cDNA 1110038F14 gene	NM_054099	GCTGCTGATGATAAGGAACTGTGGGGAAGTTGTGGACACAGTGGGCTCAC	7.79882737616884	7.46512179649096	8.09188809564767	7.76142252156231	7.69338813906235	8.0575270874714	7.50049811642923	7.18956796901816	7.19265260113316	7.91104219044347	8.2878893560054	7.98445119723319	7.53400476462397	7.55363168212669	7.45475221958324	7.59378726173601	7.42803896420373	7.83965131717403	7.51856154559974	6.97612358547834	7.132941586434	7.49955949194543	7.48352352498729	7.51671809137295	6.74762560296348	6.95666860327973	7.44592633516123	6.99771453325963	7.61250382978109	7.3948393696757	7.31612269726529	6.88506883438902	7.52478808170426	7.7407870295333	7.4221211775144	7.45158645226534	7.09205921303881	7.43086174500673	7.48868960308715	7.25280074785801	7.69487233777971	7.61782775857362
QSXvF0ARUgQkZfVKKU	1110039B18Rik	Tmem214	ILMN_2790512	68796	transmembrane protein 214	NM_144525	CAGCCTGTTACCTCAAAACACCCAGAACAAGCACGCCTTCCCAGGAGGCC	9.30298199494788	9.2984803234356	8.91243595828127	9.05818630818551	8.63906178949934	9.23223198625567	8.77376754508026	9.24008932368037	9.13475377032137	9.07276249996154	9.57238809273916	8.9921679282468	8.9789665644675	8.8801695298619	9.25416951543918	9.0548152877116	9.37826223257845	9.19303943185286	8.88510380000956	8.99742076660965	9.0964882549161	9.03688279778936	9.40244927566001	9.51754902353373	9.35682440318874	8.99408591024224	9.14845426686052	9.15545191367888	9.63525981014053	9.31005545370228	9.14351825477654	9.31080364924988	9.22814600007321	9.32999025087741	9.1765211161113	9.29285445465192	8.85965388669516	8.9549326633378	8.85288268847228	9.2699190255639	9.37679020425642	9.03957373253044
iY11rd_XvpSQu7mId0	1110039B18Rik	Tmem214	ILMN_2739128	68796	transmembrane protein 214	NM_144525	CGATCCTCCGGTCTCTTGCCTGTTGGCCAGCAAGTGTGTGCGAGACTCTC	6.62937312883038	6.99160002739047	6.55243987798451	6.98105204713235	6.78155707797829	6.61972538932546	6.86857279285534	7.04536290732398	7.60701708208544	7.09581645281918	7.09381802279621	6.8665686516233	6.8834444873952	6.74965697476927	7.17892770541586	7.15801202723031	7.1956957656496	6.89374172353186	6.79688605743593	6.75927894711992	7.17521364545281	7.13457992897125	6.91120707722769	7.17176900929144	6.95792560435901	6.30006341608276	6.95584758949305	6.79098824397439	6.75029617294582	6.72486339885092	6.90107693253298	6.94205332922157	6.19543026583617	6.98921890378268	7.02053828412516	6.68843763336701	7.16051869098742	6.93192880277066	6.80878652345857	8.08093682843785	7.18345053328235	7.40465195275393
rf6UJEsrjXjLSSRI9U	1110048D14Rik	NA	ILMN_2664522	NA	NA	NM_183120	CTTTGGCCAAGCACAGTAGGTGATCCTGATAGTCAGCAGCACAGATTCCC	6.57951356308929	6.42884484377575	6.06713907097433	6.30032325603414	6.28650123444337	6.14266295486586	6.15952239755903	6.12214953168776	5.65732274019097	6.18581503733875	6.37342318810494	6.09881269459263	6.30291544922272	6.3918741186558	6.23971452256647	6.19817335359407	5.76859467969526	6.12481133881874	6.17781477821759	6.29196615159906	5.89342288876773	6.26688930922981	5.97124710934969	5.77621228054792	6.06782671519677	6.21931305126606	5.94976993782671	5.90932955754933	6.36644746290292	5.92564326702921	5.95630919556586	5.77082626752228	5.97704493807628	6.08703418009299	5.96723360620201	5.79691119277451	6.10303076248822	6.39341207322153	5.40450379266763	5.99916378226584	6.14982381310296	6.45016761240624
fia1b5Xn1_OHfqPtIU	1110049B09Rik	Cdhr3	ILMN_3159695	68764	cadherin-related family member 3	NM_001024478	GAGCGGTCCCGTTGCCCTGCTTCCTTGATGACTCTTGGGATTGTCAGACC	5.35123612000416	5.10777491751461	4.9472787007214	5.36550058923188	4.97251861201504	5.35007308567887	5.55994587183345	5.1384454536046	4.51849496171337	4.51284777376347	4.4424434879861	5.18291885425056	4.77880887777573	5.36437216810117	4.72412359064004	5.24011702905055	4.11668949076958	5.31266701901667	4.64884535456144	4.66415921195736	4.92182833810168	5.66815472146084	4.43232229576089	4.91347311461885	4.39913960056262	4.59799954004748	4.80759565344728	4.52837974191906	4.24632807811696	4.29282202378237	5.18427100466683	4.12348831197486	4.84503295314534	4.91624560898793	5.44316148155276	4.80099229771474	4.57092199081054	5.290069112279	5.36904639236429	4.87648839932511	4.6036322372016	4.37874319648682
cvSuEjuBiXXS9QpNek	1110049B09Rik	Cdhr3	ILMN_3080273	68764	cadherin-related family member 3	NM_001024478	GTTCAGGTGACAGATGTGAACGAGCCTCCTCAGTTCCAAGGCATCCTGGC	5.20831817654033	5.98124607322829	5.63022162557018	5.54720099933813	5.49791294928924	5.27930836048104	5.38742065609423	5.55187550659575	5.99349670301853	5.39264309715667	5.12684889055749	5.57217871217138	5.50981578184297	5.3918217280358	5.35417252633618	5.39013925090055	5.56195940718991	5.47810556736405	5.89406566417485	5.56126530139306	5.43577607460136	5.99895801242177	5.80744112192028	5.59116360066439	5.42948906019936	5.63561397165037	5.44040545830401	5.57040411090504	6.13759775463406	5.56512429934451	5.65638579967646	5.76149602476911	5.5991796407026	5.28592283765339	5.70230519842165	5.00080604728123	5.65756815225737	5.41721497557398	5.80846702123447	5.39123253643807	5.79663973035171	5.43521781988487
0okjGGCN.zPpeaoi6E	1110049F12Rik	Pithd1	ILMN_1221838	66193	PITH (C-terminal proteasome-interacting domain of thioredoxin-like) domain containing 1	NM_025411	GGAGCAGATACGACGAAGATCTTTTATATTGGCCTGCGGGGAGAGTGGAC	6.564573462062	6.49664651730068	6.27777788330726	6.64417249146495	5.5991796407026	6.2538874390252	5.70947618613405	6.28306673079222	6.95386620705973	6.7582344176625	6.60238453027544	6.44616456985543	6.9169777665066	6.60898921737584	6.30463493400376	6.22969138182741	6.07486020230174	6.2314760901133	6.13669103215472	6.06429334576158	6.35068747028149	6.46855943400693	6.92749304722959	6.25134420009599	6.30402029896708	5.96852928959315	6.28225149656634	6.20777830529637	5.54231039149681	6.05941003332389	6.53020977471793	6.13620867617776	6.67010141679391	6.4812025480391	6.13460475289085	6.53528361775043	5.64686982762183	5.62616715313506	6.67817116338822	6.60197808804748	6.31285717399542	6.69639101742422
Not14xOHn6oK3xEtyU	1110049F12Rik	Pithd1	ILMN_1255697	66193	PITH (C-terminal proteasome-interacting domain of thioredoxin-like) domain containing 1	NM_025411	GGAGTCTCCTGATACATGACTGCTTGGGGAAGGTCTTACACAGTCTAGCC	9.0964882549161	9.14019126600025	9.21129815743398	9.27626792157435	8.57858740640751	9.27211692561593	8.7096349344523	9.07343705511899	9.36265421118873	9.2741009315502	9.32205289230718	9.5513801773422	9.32411227029224	9.14219728353848	8.97252033404766	9.05609230443788	9.14351825477654	9.36424292395651	8.51802071527412	9.03887129846337	9.14351825477654	9.25055011614955	9.32140719815284	9.20237822883189	9.21273654829942	8.3459596964871	8.94710105203917	9.10790151735168	8.81826556255056	9.01896613349744	9.09914012381019	8.71661177538761	9.08192561951114	9.29564026019607	9.36505716225874	9.18455804456989	8.92194382102234	8.93150853970055	9.55891361612483	9.1765211161113	9.24008932368037	9.54612834216851
fvuD_lYu.rSvdRc4hU	1110051M20Rik	1110051M20Rik	ILMN_2711312	228356	RIKEN cDNA 1110051M20 gene	NM_175123	GTTGTGAATTTGGCCCGAGTGTTTGGTCAGGTTCTCCACCTATGAGACCC	4.87821027755699	5.47845548660024	4.83195489431437	3.70719120242385	4.42658191077311	4.39569153460752	4.48632451666976	4.81639099978773	5.20355331873373	4.54051266146314	4.45812506768463	4.84054943327964	3.93121578761176	4.92559125709157	5.29576295431852	4.26317122846666	5.01784723012019	3.3421224538731	4.85849483966429	4.6643387629514	4.59221455776799	5.48813075908059	4.57130879230833	5.40271267500449	3.86503635162502	4.58186805871933	4.27414180429905	4.30841461585195	4.80771980324312	5.47170552603289	5.16035534358963	4.32967851200829	4.80005561152717	4.20764264673741	5.14349106961418	4.57434044532948	3.72403861144209	5.03388524161492	4.82847721873695	3.99963079719512	4.07310214064176	4.93636077863542
xodo4Jfi4NT56rRq6s	1110054O05Rik	Inip	ILMN_2983565	66209	INTS3 and NABP interacting protein	NM_001013577	GGACTCGGATGAAGCCTTGAGTGAATCCATTGCTGGGGTCACGGGTGGGT	5.12425231851344	4.7331012560161	5.00910070239421	5.46707884084417	4.83128853937251	5.27267516215037	5.25677407677644	4.81617216818159	5.05924425622899	5.64066021572248	4.66817778218899	5.72657705631124	4.71408593836223	5.01115311932786	4.06537684884937	5.34335868804209	3.14983392814415	5.75575625738879	4.74053528454651	5.5086544753117	5.17878174100091	5.05891451570473	5.28076329577078	4.24205081088716	5.5561050420371	5.26655821554743	3.94866030698098	5.52396481089248	3.96985759594446	4.76361465276878	4.85762208671436	4.56713609487756	5.19373646494231	5.37758403647355	4.85337974967935	4.88386247266959	2.29161641262721	5.69069104062011	5.8820586387488	5.25368556480594	5.37125229276032	4.63857426075739
BCzp8qLXMMXxECu048	1110054O05Rik	Inip	ILMN_1220589	66209	INTS3 and NABP interacting protein	NM_001013577	AAGTATGGCTTAGGGAGTCCTATAATACCTTACACAAAGGTGTCATGATT	5.42379194959064	5.44397342709329	5.04372670440486	5.43146330905243	4.85210656937895	5.76005377622876	5.30636146042517	4.54446556355794	5.75355046088597	5.0925018987664	4.59100051232789	5.33864654757457	5.14400971498916	5.42283064990843	4.64608613253009	5.24569579010905	5.73436529789559	5.6514349362822	5.35248649602525	5.03650228169609	5.92143547864176	5.78439129995937	4.89596769359082	5.40056412519841	4.24543346238015	5.33533020294893	5.80572387294791	4.76361465276878	5.4787542738465	5.41267100828149	4.69842198578721	5.24432197600498	4.97070642325899	4.75253394066079	5.73934400603863	5.68675080850771	5.41456925702314	5.3685574485754	5.10811306025519	5.62669144374747	5.5185735403089	5.08128313961264
urR66g0OTCBC16QtIU	1110057K04Rik	1110057K04Rik	ILMN_2756686	68832	RIKEN cDNA 1110057K04 gene	NM_172401	GGTCACTGGTGGGAATCAATGCATAAGAACAAGTCCTGGCAAGTCAGACC	9.74676630557725	9.68041787832144	9.82806234160418	9.90212808384035	9.14219728353848	9.92425595605886	9.08331846575561	9.79947305073742	9.69946480643834	9.99695825519386	9.81411115451518	9.51122162409861	9.96669667398596	9.67337036342234	10.2201348344352	9.74842356248445	9.97517063123072	9.76056251464925	9.50060199023008	9.82468798912246	9.89096763021331	9.67638747368421	9.98783894333414	9.89430214859421	10.1484531104077	9.20628858374017	9.6328722405333	9.94838288522441	10.0947568006731	9.70680222452507	9.81411115451518	9.84885022382822	9.60578940355897	9.88468537591998	9.75574874630076	9.85736589873128	9.82806234160418	10.0320379127893	9.96498825434256	9.54904534222594	10.3746202974468	9.72382352976732
0hBGK11eu3kQo5deSI	1110057K04Rik	1110057K04Rik	ILMN_2967362	68832	RIKEN cDNA 1110057K04 gene	NM_172401	GACAACACGAGGTCCTCCCTGGTGTCTGCACAAGGATGCCTCCTGCAGAG	10.1336603156984	10.0533375844099	10.0621275478108	9.86343012253233	9.57697854927831	10.0443569266367	9.66769741119697	10.1868659501759	10.2920414531043	10.1700746968768	10.0917232338162	9.88307082276197	9.9439193540594	9.97856263876285	10.1878738698215	10.0066788621746	10.3537376351083	9.9439193540594	9.49611162354544	9.99450254088218	10.1999920069985	10.1969316053187	10.1595375809793	10.2908553290886	10.2063795255443	9.33584521258693	9.88054873441262	10.0173780051677	10.089946589573	9.68667452102334	9.81247754126306	9.88387541781388	9.91366253858753	9.9833298206598	9.99178376396459	10.0522510114296	9.81925700486154	10.0917232338162	9.92425595605886	10.0780062317218	10.0237041734862	9.75641262693983
fUdT.7lL9jF53OcUnE	1110057K04Rik	1110057K04Rik	ILMN_2633457	68832	RIKEN cDNA 1110057K04 gene	NM_172401	CCACTCCATTTTTGTGCCAGTTTCGATACCTGCTCTATGCTACCAGCTAC	8.7220712162836	8.81538652966687	8.67358963768085	8.86092473877892	8.40445546661016	8.94336251233888	8.54056692992136	9.01642267815018	9.06911702391947	8.8702097421299	9.05748433803641	9.00644507137046	9.05025194855248	9.00415268101002	9.21198550971366	9.1382230849611	8.89560382797686	9.01239154000462	8.56397156088429	9.10993363519082	8.897027723368	9.15957038697338	8.98875265581475	9.11760711809164	9.09447074077966	8.25190790651356	8.5296114024186	8.91299679506974	9.44042093194052	8.37115801677197	9.10604608060021	8.91117209456228	8.77934790098323	9.1382230849611	8.96593339261208	8.8097052684059	8.57492881957875	8.57730419497929	8.65647435749024	9.10729247679606	8.88699059051746	8.39982248742382
0aJcRjOiHqBoKhnk_E	1110058L19Rik	1110058L19Rik	ILMN_2679428	68002	RIKEN cDNA 1110058L19 gene	NM_026503	CGGAGCCTACACGATATGGAGACTGGGAACGGAAGGGACGCTGCATTGAC	10.3612866014688	10.1358121460006	10.4782665483925	10.3566128792524	10.5664662120727	10.3851275387123	10.5939792402512	10.4108133799072	10.6284521620293	10.4269279594185	10.5234706076177	10.5208689041148	10.3746202974468	10.4782665483925	10.5338852787979	10.6381279003001	10.2995789297359	10.5294004933662	10.5361488079046	10.5808762886125	10.4782665483925	10.3768589345343	10.4759785007185	10.3885337621898	10.5566200003763	10.6030148591959	10.5435417887619	10.5664662120727	10.7218960235516	10.4759785007185	10.4269279594185	10.5196503008343	10.4917985219067	10.524601068112	10.3746202974468	10.5422972619766	10.3037015123829	10.3436331749235	10.217139012366	10.4905775216193	10.2052709230205	10.3294813081158
ZVXxNkQJAEnz.zERxE	1110059E24Rik	1110059E24Rik	ILMN_2661628	66206	RIKEN cDNA 1110059E24 gene	NM_025423	CCCCCTTACATCGCACAAAGCAAAACAGCTTATTTTTATACACACTACAC	5.47342020348414	4.92058031023704	5.0719952616295	6.18105304290018	5.72990068914443	5.48965083446997	5.25193499095382	5.46530018094404	4.85078761817152	5.32984858819029	5.58677653461788	5.44914779514981	5.04921546961112	5.45681009853723	5.73974311687129	5.62529631015787	5.48936652919286	5.58429276863134	5.00274932251839	4.92645744307735	5.130274914188	5.41340875373581	4.98850922687657	5.1754177545615	5.19088614230556	5.4882120304197	5.24372912414738	5.95846737179486	4.9836765014539	5.00760434602399	5.24712722506047	5.78601282376206	5.56333182267837	5.33505941703056	5.51790510074618	4.87452140778176	5.68100801154706	5.67384697162981	5.93850651216464	4.86185693248779	5.59948637908286	5.88505752696461
KVyJRIMulK4zjqf9RE	1110059E24Rik	1110059E24Rik	ILMN_2846731	66206	RIKEN cDNA 1110059E24 gene	NM_025423	CCCTAGAGCCACAGAATAGTGGCCAGGTGATATGATGGGCTTTTCCACAC	9.22662420655558	9.01239154000462	9.12828517195925	9.67967532967103	9.37892509048672	9.27473611330447	9.38817334782537	9.20311102560323	8.92543233592242	9.02834947748	9.05682383307286	8.94401727869927	9.10667887375959	9.32777915758103	9.02512813623827	9.37241682158991	9.11267615960687	9.04280001378871	9.05550509727421	9.16613553645893	9.27473611330447	9.40086773576875	9.15038973464199	8.7010458982835	9.08617916605214	9.34035300545588	9.34607996791514	9.47725866606962	9.75741236253017	9.1618778953759	9.2084607173728	9.20496630132159	9.25489503300255	9.10993363519082	9.37751801567552	9.02778211301852	9.55891361612483	9.39561948863647	9.1765211161113	8.76896325831747	9.26126008297484	9.21813317065392
TKfWhL.EJEKS6p7u3k	1110059G10Rik	1110059G10Rik	ILMN_2825260	66202	RIKEN cDNA 1110059G10 gene	NM_025419	AGGCTTCCGGACAGTTTTACAAGCACAAGGCAGTGGGGCTGTGTGTCTGC	6.01641897962551	6.01519358319599	6.42430241528098	6.14423197814274	5.54220530785659	5.94923744441211	5.89999881771368	6.37628871885168	5.85778074850768	5.91952291842457	6.11871781491263	5.83966015073156	5.76240582696175	5.86124096330167	5.76648182780872	6.56086974902654	6.08855770760676	6.34689098052978	6.01097264843762	6.11345979145945	5.79832873398528	6.31966228520665	5.94012657486638	5.67592570724487	6.05214293281028	5.14283772754866	5.29615490781082	6.49051106097666	6.65235700299411	5.44429613327881	6.25707642280652	5.89088815512819	6.41880864109348	5.66425443961795	4.74737975831377	5.91574502600642	6.1232816517459	5.97047937386074	5.73946562980565	5.4278535760049	5.52193134027896	6.32731507485806
KugpBMz0wefAg6oh10	1110059P08Rik	Vta1	ILMN_2679823	66201	Vps20-associated 1 homolog (S. cerevisiae)	NM_025418	GTGGAAGGCAACATATATTCATAACTGCTTAAAGAATGGGGAGACTCCTC	6.19173589688833	5.67251321100109	5.99101232081454	5.93678927340452	5.80304544912786	5.9495869070453	5.85340753612014	6.04866833779127	6.02490581853612	5.72076794590337	5.70636299037618	5.59907904352129	5.99499563444326	5.93239644783251	6.05916203840934	5.73058015812562	5.83843080842769	6.03969983767565	5.88306173803643	5.94338112039532	5.19359525716129	5.49946856681325	6.03154699915753	5.66883663500225	5.68747786283399	5.79736797288671	6.17730161997511	5.91180378806672	5.4631638572945	6.01936916404812	6.15407756760925	5.67924538424077	5.2898718781353	6.0260840427405	5.61867985987173	5.39292572753568	6.36385203296767	5.7176559860743	5.81381400608781	6.07211028366884	6.66165665829057	6.0016287520369
ucU7wSOH3H16kNUg_0	1110067D22Rik	Lgalsl	ILMN_1222356	216551	lectin, galactoside binding-like	NM_173752	CTACCATGTTAACAGATGACTTCTACTTCCTGGGCAATCCCAGAATTGTC	7.46182973323222	7.53010668067855	7.29367354407085	7.27084236019583	6.6648763549467	7.79061844717999	7.25947398300741	6.87940866823175	7.25864860355526	7.16051869098742	7.63146818072416	8.07388127184541	8.16521396084918	6.9645207463414	7.90509953624893	6.38188337023696	7.84907477679769	7.93832346109242	7.44129767183592	7.55180467961641	6.83182050848775	6.99643358133315	7.11805667704148	7.5024125075248	7.80105952571615	7.40140790692441	7.4087544729841	6.52624091556399	7.32503540491885	7.2009182277599	7.78235329407953	6.6791818037784	6.60341396957553	7.67965249643955	7.55944498747278	7.13810407372342	5.30270622550094	6.3433191695175	7.03497672184501	7.60376368421492	7.52769428411098	7.13168446036817
rXvcSgd6o3okscY2JQ	1190002A17Rik	Ak8	ILMN_2590894	68870	adenylate kinase 8	NM_001033874	CCTGTTCTACAGGAACTCTGGGGATCTGGAGCAGTACTACGATCGAGCCA	5.45705761317772	5.65690796966689	5.13400109039457	5.44316148155276	5.98530785785948	5.70304324871259	5.83191246849259	5.31556206351968	5.87047956355936	5.56857120632615	5.29846352597321	5.06847119475344	5.46090121225041	4.70213202665035	5.67709183582616	5.56271685636196	5.81502337389159	5.32220979815662	5.98726629887818	5.43311838903194	5.82875899952207	5.22281897311671	6.05766444603189	5.70175902613472	5.69196379953136	5.73461534618105	5.57798119390903	5.5845015456496	5.72089657542955	5.95864944122383	5.39712359260302	5.62014353652202	4.73821598109359	5.31350416102708	5.216068827744	5.40507496372562	5.5084623976238	5.36989141133633	5.64891163792686	5.20134179734493	5.73180386998501	5.62193751000694
TJT6lTd6kvaIuCdH_8	1190002H23Rik	Rgcc	ILMN_2593774	66214	regulator of cell cycle	NM_025427	AGCCATTGGGCCCATCTCTGGGCAGTTCGGAGAGTGAAGCTCACTTTGTT	5.32213618388356	5.33753088508011	5.23758657536519	5.34403779635934	5.37731831646701	5.03674408654147	5.10396412304184	5.29986325519605	4.4608299644682	4.43625437292782	5.85778074850768	4.55786181570422	4.87078178096713	4.80232757696577	5.1433272609294	5.26016541968836	5.64359666794339	5.08663841730849	5.44631414022956	5.01757881719202	4.26739514841412	4.79388493584848	5.4278535760049	5.25982437264085	5.74797882883165	5.34723125193559	5.32957103262573	5.99442059901705	5.04980094832853	5.35016000527756	5.02126064172492	5.49483395586938	4.91957978203885	5.66848223043874	5.91021036582666	4.6915159520518	5.29608276475963	4.69032742902061	5.04913172371512	5.62745795835688	5.17471316666945	5.41461056434216
fT1uc5rEx8B7ypKHVI	1190002N15Rik	1190002N15Rik	ILMN_3162133	68861	RIKEN cDNA 1190002N15 gene	NM_001033145	CATTCCGTGCTATGCGGTACATACTTAAACTGTTAGGGCAGGACTCCCAG	7.14142040279425	7.53738469212319	7.4985132841507	7.31342301284276	8.00641206972824	7.10231591296917	7.74581231479045	7.64714343136481	7.84357833905075	7.30678797670017	7.11163515459746	7.98500631793987	7.3409113987599	7.72761137666466	7.48077759046777	7.59069618645981	7.25235262301264	7.35958815997738	7.82545765689022	7.70399635296118	7.50461747624894	7.8137584890343	7.3647973278949	7.45378866950672	7.48399946474151	8.05803641610232	8.22709463615411	7.50644343857689	8.12427536349979	7.54607288093156	8.25848287183718	7.56263478535383	7.03993933777207	7.64566911075072	7.41134656951482	7.0445362907773	7.15051668954969	7.42577368287556	7.59378726173601	7.44543291927048	7.1665518547251	7.22502729961212
WVOtcRRcWqi8C47vF4	1190003J15Rik	1190003J15Rik	ILMN_2734924	76974	RIKEN cDNA 1190003J15 gene	NM_029821	CCCATGGTCCTACACCACCTACCGGGGGAGTTAAAGTGATGTGTTACCTG	13.5853364292832	13.4674113045154	13.5537132499137	13.384401366881	13.4997243022057	13.5156973028429	13.4618361097707	13.4890970840183	13.4945287659945	13.3401412637533	13.5467111994971	13.7133617648137	13.4285157876153	13.4945287659945	13.2388964086363	13.7133617648137	13.3206114617687	13.4843402662629	13.384401366881	13.3655624229673	13.5315750292483	13.6586533130358	13.4036675334078	13.5366749319948	13.2585684735249	13.3504061629381	13.3456590012197	13.4191849445884	13.4890970840183	13.4285157876153	13.384401366881	13.2153242311574	13.6202291605974	13.5467111994971	13.4945287659945	13.4788272059388	13.4945287659945	13.6516315241122	13.3456590012197	13.5728255311918	13.4191849445884	13.1571739133665
ElQxouUNAhe5IltVFw	1190003M12Rik	Gkn3	ILMN_2856588	68888	gastrokine 3	NM_026860	GCCCAATACGGAGTGCCAATCAAAGACCTGTGCAGAGCCGTCCCCACCTA	5.0501548481381	5.22448246389447	5.89406566417485	5.9425013909629	5.01794325780565	5.03027794631323	5.18073784178988	4.78625606548602	5.35517269120191	5.03605687136216	4.85459121752935	5.19145256537663	4.74293599252637	5.31926555891661	5.26908577880704	5.01926064536265	4.82833595173843	5.11645832259213	4.8145387239958	5.3233510492926	5.10962189197614	5.64325972856252	5.00709319983789	5.1251175599964	5.49678043022127	5.39301619535707	5.31854912152323	4.91114530348869	4.74281186323264	6.17468101719031	4.7036355751728	4.58796217267313	4.97478828158207	5.25739346308445	5.00230452107489	5.55600230878732	5.79623014889435	4.45569296097582	5.66145497675057	5.16653830218978	4.35397409452112	5.38299544733951
6FhKviO1uLhAmgmLp4	1190005F20Rik	Trmt1l	ILMN_2963792	98685	tRNA methyltransferase 1 like	NM_026876	ACCGACAGGGTTGAGATGTCCGTGAGTGACAAAGCGGAAGCGAGTGGCTG	8.39747825427783	8.75892633182001	8.74790542419772	8.39014052613578	8.69531248378996	8.58378064052185	8.22052270325192	8.94585383671013	8.90530422159143	8.44818318732764	8.8738563402397	8.81538652966687	8.42974388253639	8.20281716955303	8.63302607251086	8.47317757264154	8.77013798719377	8.52028717365243	8.43082038709738	8.61979761643759	8.70547952616165	8.62041666148679	8.71725619233028	8.40156534771815	8.59688847265687	8.19639815993125	8.66747060696919	8.37004841107504	8.909333854444	8.87075897175712	8.82526124989613	8.58083621663956	8.51304082760385	9.15886684709659	8.50841590752287	8.77499510128715	8.75585926356502	8.94462609585339	8.71481462537624	8.637975448475	8.35231302123453	8.45495248644174
oNbpd4tZFBUhVp_uCI	1190005I06Rik	1190005I06Rik	ILMN_2699367	68918	RIKEN cDNA 1190005I06 gene	NM_197988	ATCCGTGGCCTCTGAGTCCGCACCAACCCAGACCCCGGCTTGGTGAAGAG	7.52202055369287	7.08849645944821	7.05118195816383	7.54240313595732	7.35912010914244	7.59160602374951	7.2194471350807	7.58551402323409	7.59378726173601	7.27876529410492	6.9635982084201	7.44592633516123	7.05325015340022	7.89907642733958	7.02094302750012	7.25826061659773	7.25947398300741	7.78480196495042	7.08890241201669	7.2865366061041	7.80297854546545	8.05445751299573	7.79441596005996	7.05625137467438	7.85845879011296	7.24620679139458	7.3895960284866	7.84265893387333	7.02316583518681	7.17521364545281	7.10056368586417	7.12564575505469	7.42492844856387	7.0162129776273	7.50918011828181	7.21329116131071	7.27627837194767	7.0256431439807	7.78725092673901	7.78133866743633	7.28967309481243	7.94919979067148
TeqMlOCuerould96NM	1190007F08Rik	Smim1	ILMN_2893564	68859	small integral membrane protein 1	NM_001033144	CTGGGGATAGCCATGAAGGTGCTGGGTGGAGTGGCCCTCTTCTGGATCAT	8.13840797522058	7.11555984449611	7.33311759470635	7.77668981094789	8.80218436631269	7.64895375403399	8.72381151031353	7.65073889342271	7.4942350044437	7.71065538686972	7.88700950960988	8.33946587474029	7.6889005220348	8.33742569557289	7.31342301284276	6.93973963683899	7.6551878093968	7.88443784177877	8.71593628188633	7.86172868364502	7.67965249643955	8.05030037295566	7.46837385969004	7.72220324888246	7.60652940781654	8.87200596658596	7.89053424834249	8.4747446828548	7.80735158204855	7.51998158140156	7.85493023184868	6.84497852831323	8.12129137586835	8.1286753884055	7.79537734763364	7.41597310325546	7.95851736799478	7.61111107846633	7.89497125394844	8.10120780902983	7.18645197011062	7.90706239147772
HemkAFeNe5el.mpuAM	1190017O12Rik	Smim11	ILMN_2795854	68936	small integral membrane protein 11	NM_138743	CTGGCGGCAAAAACCCTGATCCTGTGCCTGGCCTTTGCGGGCGTGAAAAT	9.32999025087741	9.42226659233439	9.37241682158991	9.23871417273036	9.41278381893102	9.29935819425416	9.65584749496735	9.43807362091985	9.70024360875717	9.32067842327833	9.65053470267968	9.45367796392989	9.33299966276161	9.35463130845447	9.34524895324306	9.2246084940705	9.53054122149942	9.6873496659255	9.51680050303964	9.4329355203744	9.25821059123431	9.49464285585788	9.50364697857827	9.51614170961039	9.53129700105452	9.41560754861424	9.48024562504365	9.43591718611165	9.4857631758515	9.52586764926732	9.29357369089436	9.35046215095951	9.46994403443911	9.42146202854398	9.4983011173764	9.36726463833797	9.03887129846337	9.19238027532016	9.38532147931271	9.51275154617417	9.50364697857827	9.24635246488272
3pd0jXn61endf4Tdxk	1190020J12Rik	Nccrp1	ILMN_1217003	233038	non-specific cytotoxic cell receptor protein 1 homolog (zebrafish)	NM_001081115	GGCCTCTCAGATCCTGCTTGGTCCCTGGCTCTCCTTTGACATCTCTACGC	5.16125181849356	5.39703744172877	4.99998834479539	5.43469537206575	4.41921109228563	5.45944685161102	5.77287216029855	5.10177529279875	5.59634536523367	5.16459101662361	5.28045687722891	5.35165202447833	5.48995780435197	5.78532652172895	5.02720045760777	5.37832871163013	5.54767603041064	5.40863984584021	5.55134969461716	4.78733507421329	5.50072634901091	5.52998626428351	5.08256374953847	5.31343111208436	5.28101708222796	5.12601263578233	5.21551503625042	5.39130519110538	5.39535603333034	5.69841399632125	5.66340727790714	5.1622137675236	5.43837343617937	6.10178900431856	5.54563104223609	5.82905360344834	5.67209256336875	5.3021606154026	5.22015353319695	5.61000457927902	5.8133780301438	5.52817823659867
01F71J7uJ9OPu4Qd3U	1200002N14Rik	Dram1	ILMN_1219820	71712	DNA-damage regulated autophagy modulator 1	NM_027878	TCCACCTGTTCCAGCTGTGTGAGCTTCATGATTGTGTGACAACTCTCTCC	6.39682037249075	6.35276889907713	6.60488938157311	6.47322347815907	7.00049116322306	6.27777788330726	6.86378988790513	6.59088066744156	5.80190994105616	6.58747929839397	6.07809099775431	6.13620867617776	6.5155217347708	5.98263765003945	6.09768493012011	6.33870560850163	5.86996249742758	5.91267290480809	7.1956957656496	6.46038418747167	6.2693752894556	6.51584404488043	6.33070212435234	6.40576980634212	6.14982381310296	7.06029654773668	6.30520791376275	6.34808157872147	6.83978063799327	6.85604752898591	6.3810008688294	7.05989065833373	6.10372372669582	5.48893699312223	6.34953980067989	5.85778074850768	6.80068466818742	5.99064359778732	6.11456661023051	5.70218242502346	6.41811465856394	6.40308341100627
HtjPQUk5fodx7qCFc8	1200003C05Rik	Jkamp	ILMN_1223051	104771	JNK1/MAPK8-associated membrane protein	NM_024205	GTCGATATTCAACCAGCATGCCTTGGACTCTACTGTGGGAAGACCCTATT	8.17931594904018	8.57556488776536	8.637975448475	8.69020279063468	8.72978072837451	8.65533852155374	8.78277898560936	8.66995528446216	8.80645545266237	8.43684998195555	8.51691214330828	8.65593246251018	8.40981859141567	8.25902738592943	8.57156331044886	8.77088489082954	8.54452551930579	8.48096047926582	8.55975824182183	8.75333299273954	8.48320007817109	8.58668171655062	8.32198680378456	8.63906178949934	8.51417542825925	8.64752720685266	8.8265933514148	8.64562112664389	8.85700403994367	8.62260232470704	8.79499520051241	8.64925760359972	9.04957711383534	8.89560382797686	8.9789665644675	8.62606015378335	8.74915452609581	8.64982889708395	8.39426871299291	8.75039073525012	8.36574217605798	8.65287082471449
9eQD8WBTRox3SCqUOg	1200003C05Rik	Jkamp	ILMN_2734290	104771	JNK1/MAPK8-associated membrane protein	NM_024205	CTGCAAAATTTACCGAACCATCACGGATACTCTCAGAAGGGGCCAATGGA	10.4673116851558	10.2052709230205	10.2701946688605	10.5057995881188	10.0593030944681	10.2052709230205	10.2777311902101	10.2201348344352	10.1638183881547	10.4255544845882	10.2244385726882	10.2659963316998	10.4243367546481	10.4033537744407	10.4269279594185	10.4808010619223	10.0754359271267	10.1836506388465	10.3357547597209	10.3404285447867	10.1980065219857	10.3273457606669	10.3381392996027	10.2201348344352	10.3725021749054	10.3447198337412	10.3514326556954	10.305775737238	10.4845692001634	10.3525434540025	10.423218906608	10.4986972919798	10.471094083871	10.1544518314475	10.5046545335666	10.4430477253347	10.2322379702217	10.3667756208579	10.333811853997	10.3714809464315	10.6172444175475	10.4590593334413
rzxm95_u8OOfeaXdes	1200003C05Rik	Jkamp	ILMN_2943319	104771	JNK1/MAPK8-associated membrane protein	NM_024205	TATTACGCGTTCTGCTTGGTGTTAATGATGCTTCTGCGGCCTCTCCTGGT	9.57328462870733	9.58452879089249	9.60417514780662	9.71049206234409	9.59006224619423	9.59456460256702	9.41633820406289	9.60206595758754	9.81093415496294	9.64365568173114	9.46845001117473	9.47448533276085	9.62261903710619	9.46994403443911	9.6141275191241	9.63212273499484	9.5271769466398	9.53932105138099	9.53406599418213	9.74061004573445	9.79180107364223	9.70363750368762	9.56414619232467	9.7976489866206	9.6050284254072	9.76848238622074	9.91717633324962	9.62550864819893	9.73518388443674	9.62103628635608	9.74382356663225	9.80291886363339	9.77939376104584	9.45155398478326	9.84809178285177	9.60206595758754	9.60270350754893	9.63525981014053	9.56998294866774	9.50888382993716	9.45223397064671	9.56853832708139
ltF6gKLdHLhe3i8r2U	1200003I07Rik	Zfp869	ILMN_3135697	66869	zinc finger protein 869	NM_181274	GTCACCTGGGAAAGGAGTCTCACTAGTGACCTGTCTGAGTTAGGTTCGCC	8.20992464195988	8.21451833915012	8.1065034362283	8.09953647967573	8.09953647967573	8.14099054250672	8.16376087587327	8.48973599567233	8.2776733429621	8.24931758326648	8.20938168510179	8.06018445552585	8.39747825427783	8.34965049189056	8.31104130706531	7.98747995253561	8.28196394803197	8.14202217835342	7.82241593660008	8.12582524811975	8.39126439996352	8.04979467377716	8.03911004529241	7.93726298598222	8.51802071527412	8.2390179855833	8.2219766487607	8.05445751299573	8.02838924517884	8.22102034754013	8.08343502517464	8.0214365121745	7.9814393871948	8.44310615632208	8.12701428895347	8.04118127276846	8.181428005056	8.62546940795462	8.05549678035983	8.29452500651782	8.38565625976004	8.16912855978291
3n86QPVLPMNRH9s3ew	1200009F10Rik	Ikbip	ILMN_1255564	67454	IKBKB interacting protein	NM_026166	GCTTTATGGCAAATTCCCAGTATTATAATCCACACTTTCGTATCTCTGTA	3.93860577996106	4.81709127612541	4.75215317612759	3.87708991676814	4.0856098726446	5.09472775422379	5.32411015569576	4.45623585995519	4.31043316511052	4.09582644667051	5.41461056434216	4.56396088806124	5.1571726222539	4.83862515580861	5.14092876285715	5.10161033024104	5.18557509562343	5.6265901606828	5.18323079260818	5.32613688735943	4.70794600506885	4.32497499131922	5.53949118488751	4.04308699493331	5.11760672892417	4.73964423951438	5.72384046763073	4.81396525802005	5.090665076631	4.31518370713049	4.94295291390807	5.48974623854353	4.75635703277086	5.45031589556617	5.59436975376771	5.28476988927077	5.4425157158171	5.11149293603649	4.07700621096943	5.70922179842112	5.39327679388734	4.87503105167885
cXb6WKN7RXdTh4VQvo	1200009I06Rik	Exoc3l4	ILMN_2740207	74190	exocyst complex component 3-like 4	NM_028807	CCTCGTTGGCCGAGGATCTGTCACCCTCTCCATGACTGACCCCAAGTTGG	5.13569657565551	5.43460435861572	5.99832390512416	6.1651434036096	6.01997995027262	5.5057191404446	6.22528636588934	5.75867347351903	5.3110238943188	5.26957777602875	6.25994459623206	5.58767978289552	5.74664386301848	5.66237831141676	5.7560382790855	4.52092748352891	5.56250736881004	5.63384101203412	6.34137185230713	5.83538832321084	4.97433306795363	5.62969203433002	5.72657705631124	5.94866659265319	5.34739895726192	5.58013942792479	4.71851905751089	5.28840063382014	5.77096782238543	5.81774947497881	5.83587799153163	5.4660319461942	5.99652378600183	4.47773884993685	4.86073918111048	5.89783743620004	4.86570369880424	5.53892878302015	5.41896169084203	4.78526679385766	5.42690712418853	5.65578816912993
TCknpnN1mieilHFeSM	1200009I06Rik	Exoc3l4	ILMN_1248750	74190	exocyst complex component 3-like 4	NM_028807	AAGGCAGCTGGCGCTATCTCCGCGGAGCTGGAGGCCACTACCCTGCAGAT	5.18633777236359	5.14472499900291	5.11560032094903	4.72204999613432	5.18387090877332	5.08944095822539	4.92277377519502	4.72278405782159	5.01619445591098	5.21968221128202	5.15306661889445	5.06550077239063	4.92145206325435	5.75146209436722	4.48702722193142	4.93674207358557	4.67260344634962	4.79896926710063	5.19105181871317	4.76810719040402	5.03215884375866	5.18120658002687	4.96256691285414	5.70824146230947	5.62193751000694	4.05224582582284	4.70444503356195	5.8587225202194	4.49497905932807	4.67062451644362	5.29521772758705	4.60441223346868	5.05943290752611	5.06311468616994	5.66669539207713	4.84327411956631	4.68372975490711	3.89713051456244	4.86490856980315	3.81639596265574	2.71224432824686	5.97629495154691
T3l_VB7Ie0UAV.Dl6E	1200009O22Rik	Tril	ILMN_2615431	66873	TLR4 interactor with leucine-rich repeats	NM_025817	TCTGCCTTGCCCAACTGTAGACTGTCACCAAAACCCTTTAATGCCTGGAC	5.61956577361671	5.76005377622876	5.32429437095061	6.1046598944524	6.2380890005961	5.46848663995083	5.47089979989855	5.1305860098324	4.78462353874689	6.04073998549484	5.64325972856252	5.851509555591	5.87465583013338	5.93739385992614	5.21951125489215	5.40200331813448	5.93415018011008	5.78239825287466	5.88928807752458	6.05663718225932	5.66596951247872	5.67446323075084	5.06505967187126	5.33505941703056	5.92994732468913	5.84442841553982	6.36881243008165	6.14519174652375	5.6817508576357	5.57257925562388	4.87222421845275	6.02529803942038	5.62349112144562	4.39041789963977	5.70393761573154	5.22093910350814	5.2776966999141	6.51986378532315	5.93719178750887	5.41304450742639	5.77040079741962	6.07142467740784
oZBRUuos8zr8uewkOU	1200011I18Rik	1200011I18Rik	ILMN_1238691	67467	RIKEN cDNA 1200011I18 gene	NM_026177	CGCAACCACCCAGTGGGAGTATTATATGGTTTAGTGCTGTAAGCAATGCC	5.77715064022951	5.55875645587213	4.9157477992687	5.02923864311208	5.39868348973772	5.42652019414547	5.65163789662755	5.48349730502567	5.35854281911084	5.28092603539401	5.42540867398563	5.19168476381299	5.64946696740711	5.1444768795135	5.95554482002718	6.15132822838289	5.34832991012799	5.49367716360458	5.67709183582616	5.76971963842002	4.81485791612775	5.12614576797275	5.2074416318182	5.1823298782395	5.22369022171123	6.04682986994386	6.00956269915694	4.41576114877797	4.46407562312361	5.19105181871317	5.83157565682709	5.92811589454884	5.10693326660811	5.70971543393216	5.87381934968363	5.62282175168703	5.51616997255917	5.28387381062141	4.91695408301195	5.39774403234982	5.27221406822087	5.52275364530797
H.rxCz0s.oQw_9Tz9M	1200011M11Rik	Smg8	ILMN_2696126	74133	smg-8 homolog, nonsense mediated mRNA decay factor (C. elegans)	NM_024262	TTTGGTTACAAGTATTCAGTATTTGGACAATAATTGTTCCATTATTTCAT	4.80182106335	5.31556206351968	4.51764016488695	4.05907490692802	3.86842810362696	4.92410166608005	4.80398791795345	4.63128591030596	4.4495771451241	4.88860065552764	4.00260496328312	4.06355235045599	4.1711215932625	4.74197138100263	4.9586864841554	5.01212182074824	5.25692164404378	4.8699379170349	5.09175922853936	4.90372514913755	4.2846733239259	5.10977104902042	4.83181998816372	4.97330218809763	4.14437100871643	4.47077321791624	4.48345431563609	4.83326901136267	4.65292391566288	3.4075511604984	5.11594673438295	3.86981918041025	4.89629717789347	4.66986718637938	4.45760181674395	4.74828131597615	4.79511089225033	4.99465872822608	4.87273456743886	4.76194665073788	5.13356067646256	3.80074455977435
fXbZKkip4JRPOdB84o	1200011M11Rik	Smg8	ILMN_3105117	74133	smg-8 homolog, nonsense mediated mRNA decay factor (C. elegans)	NM_024262	CCTCGTCGCAGGGCAGAGGGCTGAAGCCACATTATGCTCAACTTATGAGG	5.3115034951735	5.46918577789506	6.05192205100116	5.7818262419255	5.59227854124949	5.39292572753568	5.74463942046547	5.54476041485698	4.78744915600377	5.41515210305494	5.24497507230594	5.48519800355858	5.77918318857737	5.66088411455696	5.85280026016183	5.74435224236523	5.62250819510983	5.20433563526238	5.43303183036451	4.96873000478698	4.9297334437591	5.40762721702872	5.99227930030827	5.37408658212778	5.93794723005569	5.86755580687611	5.33296444696584	4.98248530142923	4.7186690940123	4.57530143854498	5.67516665787609	4.98449129938908	5.50476109059436	5.27572136936573	5.78615963271613	5.0259403915996	5.23383032565863	5.21934730109434	5.47245408141145	4.96427551155665	5.84964635824317	5.4882120304197
H5Jao9H2aKzpxpoKwU	1200011M11Rik	Smg8	ILMN_3031706	74133	smg-8 homolog, nonsense mediated mRNA decay factor (C. elegans)	NM_024262	TGCAGCCGGGGATTCACTTCGCGGAGGTATGGCTACGGCGGAAGGTAACC	5.5051351633247	5.47290323543209	5.36444942791631	5.11189605165628	5.94830377322487	6.17559133167567	5.78890715672152	5.01463177664018	5.77872438655477	5.53366789878396	5.09034613794763	4.8565562339769	5.6111084643735	4.97366561857716	5.82156934721428	6.0208220814305	5.56553121196947	6.34303731316606	5.83344581585644	5.7951393566015	5.66609703548135	5.27474732434235	5.23900917931431	5.19504900345773	5.82244152381729	5.75751632081493	5.87916611267033	5.26031672941424	5.16307734299937	5.50174744176578	5.45777135427484	5.63924984123548	5.1715005581861	6.48516789310532	5.99328618200795	5.53563460011328	5.037415381689	5.68158966872455	5.69816254551458	4.89596769359082	5.67234430162563	5.76005377622876
9dQTbtTeiiOct5eRCk	1200011O22Rik	Lrwd1	ILMN_2679477	71735	leucine-rich repeats and WD repeat domain containing 1	NM_027891	CTCCAACATCGTGTCCATCTGGAGGAGATGCTAGTCTGCCTGCACAAGGC	7.18392439974776	6.84684929943806	6.7415114162952	7.16964703831437	6.3522018402827	6.55805466846251	6.84340817281167	6.7570059093262	6.76919204088727	6.77848778398143	7.04111014464014	6.61319563411251	6.94773981656126	6.92791242362925	6.72985464763751	6.57572191476809	6.73411826412814	6.83146921526507	6.46561733778187	7.00256286213115	6.45081403847543	7.18784200843525	6.86260374590628	7.13730054925317	6.78051634945407	6.49409502559357	6.39586101848869	6.89298883628976	6.89374172353186	6.82795539529292	6.85863996849342	6.52182022993237	6.58017136720477	6.66096806316852	7.33541984920006	6.75178768326535	7.34531025444522	6.90434680192353	6.7985080031411	6.9550779608791	6.95708951813054	6.9635982084201
cocXnywupOfeNRxxSo	1200013B08Rik	Sash3	ILMN_2933887	74131	SAM and SH3 domain containing 3	NM_028773	GGACTACCTGCTTAGTAAGTGGGCATGCTTCTGATCCACTACTACCAGGG	5.44958201601353	6.17833605126296	6.78606932853036	6.77388231165425	7.06684359754621	5.96459074299914	6.81113240840327	6.39855069393802	5.44446736637005	6.28593893561647	6.16232913432672	6.33352784987818	6.39064674540959	6.15855281751077	6.60867551214759	5.8929640961417	6.24683890186033	6.2093208854822	6.84849022342542	6.33271657736453	6.37122983114876	6.06268503550451	5.99916378226584	6.15380480199095	5.76175454273626	7.26640396600868	5.95740574311561	5.52234335048114	6.39125520035563	6.82395403287967	5.95049293826768	6.90635810890647	5.5868718689612	5.98547751618371	6.26906790864859	5.52396481089248	6.38659696112958	6.50098674582873	5.21820841060397	5.76846062097677	5.7994769889515	6.5195178247151
xp6yXrsCFC9Lnsofco	1200014J11Rik	1200014J11Rik	ILMN_2623480	66874	RIKEN cDNA 1200014J11 gene	NM_025818	GGCTGGTAGCCTGGTGTAAAGACCAAGTTCAGTGCTGTAGGACTTCTAGG	8.08197418337062	8.18290773819494	8.21241305797279	8.06614555412982	7.95442865437952	8.19706003886733	7.68737135914851	8.37555550717586	8.22147595239805	7.78387392376378	8.08654262315779	8.00482032012221	8.21887533075544	8.01633348473595	7.93123684526154	7.66982179620567	8.04822863859179	8.09243166694613	7.81177848060956	8.13415788945345	8.20375166378425	8.09188809564767	8.2482903312495	8.08093682843785	8.46738223402975	8.1166346472202	8.21241305797279	8.22816275945672	8.41426199470113	8.18553260508127	7.97516018023129	7.99469446642991	7.83713475686884	7.99623053140182	8.33638220341681	7.94165535727617	8.22980354558294	8.10593380072281	8.35553545049835	7.98992763881387	7.87849696244574	7.84907477679769
01.sHs7Mjz.DvP.PwE	1200014M14Rik	Poc5	ILMN_2613750	67463	POC5 centriolar protein homolog (Chlamydomonas)	NM_026173	TCCTTTGTAACTGTATGTATAGATTATTTTAATGTTATTTTTATTTAAAC	4.57164953519291	4.89917133388523	4.98525410870095	5.12025786892879	4.91546039041159	4.65562777284082	4.36472072486302	5.06359581569588	4.34958025607092	4.5641652822515	4.39014203824354	4.9435192258111	4.18656353568487	5.12115141853867	4.40636412985859	4.9356884266316	4.77275979210229	5.24911279918547	4.66955985489045	5.10039780739413	4.58415642462143	5.05386333102141	4.60237841562703	4.55046624091364	5.32801267245579	3.89301064152899	5.10023643330218	3.72147514882134	4.92105958089604	4.15572733962123	4.36920239124601	4.06355235045599	5.09290126138955	5.55954234589147	4.57507884966923	5.6779372688668	5.32063038914704	4.49157836156327	5.46689334211208	5.214260250394	4.82081463163425	4.99109280458297
itEVxcYoQCiUkSVKx4	1200015F23Rik	Rmdn3	ILMN_3150536	67809	regulator of microtubule dynamics 3	NM_001033136	GTCACACCCTACCTACGAGGACAAAAGGAGCCAGCACAGCCCAGGTACTG	10.4625645078731	10.4033537744407	10.333811853997	10.5834016559542	10.5034597072022	10.6627076765577	10.6418800719299	10.6157756401415	10.6296781844635	10.7624886717745	10.4975784438686	10.5725262985013	10.5338852787979	10.3693210774898	10.7218960235516	10.6561314898271	10.6652442948234	10.477123911419	10.6210376404548	10.460116643484	10.7840972701959	10.6715905651119	10.6442798107504	10.5338852787979	10.4108133799072	10.7635941841646	10.5773070946751	10.4353351113931	10.252057381312	10.4108133799072	10.5401241063146	11.1066340574441	10.3162690515928	10.6455442916208	10.4210366390853	10.0483517875621	10.1814845112948	10.2009542919421	10.4365842450243	10.3623532758193	10.3347833866288	10.6369087192896
iTtIXx4ooiaggtc5XA	1200015F23Rik	Rmdn3	ILMN_3071764	67809	regulator of microtubule dynamics 3	NM_001033136	CATGTCAGACCTTACTGAGGAGGAGAGCGGGAAGAAGTCCTATGCCCTAA	8.74726071544865	8.90280503869096	8.86641477471546	8.91704530473056	9.09914012381019	9.09168864925395	9.22598111969357	9.0548152877116	9.40168306422281	9.08478473893116	8.94886089225977	9.09447074077966	9.0539575013964	8.8419286443749	8.92305483383565	9.18455804456989	8.77440887612531	8.93025818733397	9.10861767602284	9.1360937640024	9.33299966276161	9.21341545441613	9.01577992858558	9.06498154193583	8.97047926814269	9.07814716505052	9.33227501220213	8.78607226432275	9.24418152579765	9.04484253102917	8.8419286443749	9.54904534222594	9.08411525702841	9.10122503435444	9.10729247679606	8.96853493848346	8.78062691204093	8.87455417076159	9.03559788257117	8.5982193272408	8.65881837591008	9.20435954229855
EVQh8IThTlFE9ROp58	1200016B10Rik	Swt1	ILMN_2798079	66875	SWT1 RNA endoribonuclease homolog (S. cerevisiae)	NM_025819	CCCCAAGACTTAAGACATGACCATGCCACCACATTCCACATGGGCTGCTT	7.76587068161387	7.78583513199094	7.82081845555101	7.76742754680366	7.36385535049502	7.6903399454116	7.87993331693296	8.32091718400449	8.22461893848053	8.0214365121745	7.83614156070432	7.63843631070532	7.94816105440628	7.89451889862507	8.10956390618272	7.98889251524744	8.43684998195555	8.35335055803819	7.57267864372897	7.6903399454116	7.81529004493835	7.63002315162282	8.24065406811608	8.28196394803197	7.97893592393005	7.77927133835896	7.76587068161387	7.73143052381314	7.68988639704325	7.37941459815709	8.14846896275054	7.88753164783002	8.24333981147072	8.74237880604182	7.87993331693296	7.94875813891751	7.68297926933411	7.75867580956277	7.98248202852379	8.39255089017131	7.8520360204266	7.86031934454509
HpjtP17m.UsoCJV3jk	1200016B10Rik	Swt1	ILMN_1236716	66875	SWT1 RNA endoribonuclease homolog (S. cerevisiae)	NM_025819	GGCGATGTCATTTCCTGTGCGTTTCCAGTAGGAAAGAGCCCCTCTGATGC	9.16961311063775	9.11064984500581	9.08895796948649	9.03832082767731	9.10189352502034	8.8738563402397	8.95887590706976	9.32345356748102	8.84132663203204	8.88822242181566	9.0027873130795	9.15466019581778	9.19168162592896	9.03348851422122	9.01041627914106	8.94336251233888	9.18884179422962	8.98474719840972	8.8801695298619	9.11129660943859	9.09703035538308	8.90730781340596	8.96655940826925	9.04027120675916	8.9737520567728	9.01774014759006	9.01577992858558	8.96395245395228	9.18884179422962	9.19723708561446	9.54005055355622	9.09447074077966	9.12108093136626	9.67884279451876	9.04484253102917	9.09168864925395	9.19445098382669	9.32268449052178	9.31427712989181	9.08192561951114	9.27779623691083	8.56787276452691
6eyFIQKAIPpff589II	1200016B10Rik	Swt1	ILMN_2631656	66875	SWT1 RNA endoribonuclease homolog (S. cerevisiae)	NM_025819	CTGTAGACCAGACAAAGGAAAAGAATTGGCCTTCTTTGCTTATTCAGAAG	4.94021208196003	5.53283277347611	4.50281588187653	4.95989090585394	4.80376019044066	5.30487629230539	5.33591147393536	5.21976491953096	5.16570250648052	4.90392094595109	5.35265306022963	4.96613619737434	4.87441591140509	5.36763311767123	4.83574983911208	5.33156146087196	4.94912488217624	4.78353034146801	5.31031945238784	4.75608884287621	4.56425476439745	4.86240718168197	5.73595236397418	4.47251665639992	4.64850765845286	5.00362565914566	5.0418178624166	4.6889486948964	5.393629863082	5.08256374953847	4.30636874347256	4.84763632034301	5.30357073232328	5.96195060743273	4.48325826713238	5.3961999846728	5.5086544753117	4.54880897135588	5.34683104409219	5.1096557170782	5.40271267500449	5.26168740971201
oC36KFXbcGz1cDr7ek	1200016D23Rik	Scyl3	ILMN_1235616	240880	SCY1-like 3 (S. cerevisiae)	NM_028776	AAGTCTTGGAGGACCCCTCGTCTAACGTATTCCCTAAATGGTTGTCTGGC	6.21713078267021	5.74001055422485	6.12419912228637	5.87381934968363	5.69997061675098	6.23750877395813	5.64958420581051	6.35304239616017	6.73638607406983	6.0861849932789	6.3193704551305	5.67481929269986	6.20958825067677	6.13358926733782	6.096548416076	5.87932993132285	6.22862947664889	6.44918891927012	6.04968319471537	5.98388110080364	5.91882705304534	6.06603190546553	6.26769193671369	6.25606186469501	6.46985853670028	5.85471159622984	5.58132689217585	6.17096878759615	5.69617037619509	5.82231848487851	6.08162991129969	6.32340020808766	6.26965012786502	6.43543042730026	6.41017917324872	5.75439868380179	6.16316986041741	6.26741708690349	6.44718667410718	6.40641495381192	5.67221842702951	6.1848570641972
o3VT8BeJ5cORL6sKro	1300001I01Rik	Cluh	ILMN_1217040	74148	clustered mitochondria (cluA/CLU1) homolog	NM_001081158	TCTCCCCATTTAAACCTGAGCTGCCTAATGCACAGTTGGGTAAGGGGTGG	9.11967954697692	8.86763566230556	8.65881837591008	8.31696385845934	8.90661620475876	8.77816624073099	8.46962793973995	8.78338656223809	9.09377842700874	8.81945599865007	9.27133523798853	9.39413613342687	8.63022026814776	9.03419357910859	9.07125879155198	8.89366763993073	8.7620456322704	9.15957038697338	8.3459596964871	8.46676231019643	8.78863397325627	8.9080552051091	8.92790115397991	9.28645352188979	8.79997420407554	8.34696758950488	8.41952604998687	8.79810760265934	8.25135332186025	8.57259573396003	8.73529661014803	8.10069467256798	8.58836229857682	9.15038973464199	8.80113009582189	8.87951695392776	8.61468078870329	8.47928169659614	9.14480011095823	9.41853303448991	9.09108411051599	8.91587262347945
6EB_wC30LfIJCz.54g	1300003B13Rik	Zfp946	ILMN_2697164	74149	zinc finger protein 946	NM_198003	ACAAACTTGTAAAAGTCTTCAAGTCTTAGAAGCAAGTATTTTTGCTGAGA	5.23022703274954	5.1614777105125	5.04085528024425	5.31258520902404	4.94183164547018	5.02598140195633	4.73349130110557	4.86910056570191	5.2040814447075	5.12016139250563	5.36672934111894	5.17020065495654	4.45870378823611	5.2642176534847	5.67092549613353	5.30325849103061	4.98040216120826	5.58317970476576	5.54519767330887	5.02528368088644	5.09871119516447	5.09175922853936	5.37280939727755	5.311417123177	5.59666537451313	5.16238193219572	5.27563732386811	5.67396477152695	5.12879161072543	5.06750395327422	5.0672571729575	5.12470272945943	5.97220546730087	5.71816337946778	5.52405782712946	5.44560627899715	5.27139398916365	5.41748112499624	5.34205037919571	6.14740690219177	5.75185710045817	5.24340866930437
or.igg54KVCBDCUydU	1300007F04Rik	Abhd15	ILMN_1234692	67477	abhydrolase domain containing 15	NM_026185	GGTTTTGAGGAAGAATGCTGAAGGCCCAAGAACAATAAGCCATAGCTCCC	6.62294993589629	6.61581221871968	6.72146582466182	6.65306815954222	6.42149646036099	6.62597181999727	6.09507551213299	6.64417249146495	6.29691698432401	6.58090771305293	6.3793897801376	6.24657319528078	6.50686411328515	6.19043150544486	7.02756531458492	6.8425546920685	6.27699634640616	6.43995781869312	6.20461768505584	6.67314627030936	6.21110884464416	6.47322347815907	6.65016210677603	5.72837076632516	6.87825670171596	6.23971452256647	6.67161112406939	7.07111038183242	6.72718119570164	6.74376832572866	6.79098824397439	6.564573462062	6.35659380416392	6.63586193039027	6.61398478133483	6.67393339725268	6.89412331979579	6.7131611143321	6.74565859390831	6.66237203966275	6.90879634780285	6.95141626929629
W9coRN9Ua73XuF89C8	1300007L22Rik	Shroom1	ILMN_2632839	71774	shroom family member 1	NM_027917	TTCCTAGGACACATCTTCCCACGGTGTTCTCCTGTGACCTTATTCAAGTT	9.94925042158352	9.73187612811463	9.95464004639306	9.44198685431265	9.27283033556582	10.0433485013348	9.51614170961039	9.77857927974328	9.93728857682527	9.48855255411549	9.96498825434256	9.04755437066484	9.15819387671742	9.95736972566776	10.0583168121071	9.24917090853109	9.811732112591	9.65974856503943	9.43807362091985	9.43519965430254	9.39265211286469	9.9207655760577	10.1929436714236	9.99450254088218	10.1616588600008	9.33961795800917	8.80895397860196	9.88468537591998	9.82118949487869	9.82202585376377	8.94522655176651	9.22873522848259	9.39265211286469	9.36122819175006	9.87806114014772	9.64443609373299	9.48924413311255	9.59312045967158	10.0237041734862	9.83628296466097	9.8405935846873	9.41057530157749
9b7sfX4wt908N4wycM	1300010M03Rik	Fam134c	ILMN_1225106	67998	family with sequence similarity 134, member C	NM_028933	CGTTGTGTACTTCCTTGATAAGTCTTCTCATTAATCTGATAATAGCTAAT	4.90550557090642	4.97748619836028	5.62606191364488	5.12420851061145	5.17325134323118	4.16457140677029	4.33000817280399	3.572658608654	4.66118541935901	4.41776287006367	4.98796147551573	4.44485581843207	5.21847408010829	5.27901134721748	5.28306042881826	4.63886167196825	4.58990139769824	5.21993806891482	5.06153595408705	4.70992073619071	5.38830045119016	5.03958462473868	4.87610511115144	5.37376713771897	3.89429909014899	4.79269984850238	5.78694658477681	4.9449164945972	4.79398990883467	5.09591559744026	5.2787742966516	4.92613253723386	4.49656842119676	4.67953318322522	5.22423946403336	5.00797037677158	4.14766612852312	5.43295946455605	4.2846733239259	5.03852139824698	4.54821207433693	5.24742525492873
i613Vf41Scec048Uh0	1300012G16Rik	Plbd2	ILMN_1223612	71772	phospholipase B domain containing 2	NM_023625	TGGTCCTCTCCCCTTTGATCCCAGCTACTGCTATCATGATTACCAGACTC	5.01185022137131	4.57568418306266	4.74028563782147	5.02036117604458	5.14218148142569	5.15093920077807	5.6779372688668	4.71293962735918	4.45209246171901	4.96095025226091	4.96596008674888	5.41056907142923	5.62539025626884	5.27348579264944	4.60289655694872	5.18129531295383	4.65964679133527	4.86438629113644	4.90602729008686	5.47476729417847	5.33764963510817	4.28950998739314	5.51319735007629	4.60798122395292	4.0342459781779	4.97271812902275	5.60831362144337	5.66939573482029	4.99064635196722	5.84505489880936	4.65674994639903	4.87571769480614	5.75355046088597	5.1744658599484	4.75930322792702	5.88729660587721	5.24969472437827	5.10186141844683	5.17294466611569	5.45354872938436	5.17302087387242	5.06112917098307
uRufXp.z52nQ_gGZe0	1300013J15Rik	Slc47a1	ILMN_2749842	67473	solute carrier family 47, member 1	NM_026183	CACGTGCTTCCTGGCTTTTATTGCTCGGCTCAATTGGAAACGCGCCTGTC	8.58144802416884	8.63635423108698	8.83697314777033	8.71286789963054	9.05609230443788	9.33521847945962	8.79144489265714	8.83950999089096	9.49384664577165	9.01896613349744	8.19528451930226	8.97252033404766	8.99408591024224	8.52187965005146	8.90029237145128	9.00013264343351	8.48096047926582	9.35895477266017	9.09108411051599	8.9737520567728	9.01642267815018	8.1905795725562	8.6273037406933	8.65225991518359	9.20566716461511	8.90876098636956	8.838843920213	8.61275039939709	8.25305478398866	8.83575196043205	8.92543233592242	9.41132606337669	8.74172511505013	8.84892341648401	9.11344775473406	8.96147073031508	8.86763566230556	8.81665278613182	8.69246444909286	8.93225419053793	7.83508785957815	8.99874828151472
HeUe0BOR57ce309ano	1300013J15Rik	Slc47a1	ILMN_2849016	67473	solute carrier family 47, member 1	NM_026183	CTGCCACTGTCAAACATGCACTGCTGTCTACTGTCTTCATTCCGGGCTGG	12.8426945715201	12.9498376641966	13.0053029557292	12.8501853259166	12.9382677877859	13.064112273593	12.3123549420899	12.6720383389432	12.7669045297981	12.6519814382251	12.3203791221406	12.724980904006	12.9120860433122	12.5792435877999	12.8926913261872	12.4481280440055	12.5064540376523	12.965639306	12.5219267417048	12.9537127909747	12.981731878091	12.1023807100651	12.3045616078679	12.46885541064	12.7557534326162	12.477587156549	12.6615778220815	12.8643570441753	12.5911482015405	12.8214067164137	12.6821940588823	12.7171990138987	12.7211072069983	12.8926913261872	12.9617135689393	12.6585222207519	12.8754473404113	12.8501853259166	12.997271136705	12.4799174727234	12.1634790570571	12.8214067164137
QdHlh8qBPXfrROleHU	1300014I06Rik	Pxdc1	ILMN_1219591	66895	PX domain containing 1	NM_025831	CTCACTGCCGACTTAGGGAACATTCCTCTTGGTCACATGGCCCTGACTCC	9.34182603923636	10.0734695134721	9.08411525702841	9.3760823937845	9.45367796392989	9.54833242900989	10.0000066518949	8.71540161402057	9.19500023660462	9.91549301090959	8.95695379031323	9.50287057871076	10.624893984169	9.20088100939673	10.3392969265713	9.15677019756474	10.0020627826402	9.72134079477799	10.2441783959184	9.73270675282619	9.16408645504661	8.8963376483328	9.25416951543918	10.2052709230205	9.68667452102334	9.55891361612483	9.80192832144485	8.99811418213174	8.74363389936821	9.239466347071	9.49304919029782	9.32555238679596	10.0037997075766	9.26773671198603	9.46216352662904	9.26631875629604	8.66209529242521	9.04545009245678	9.26403553093348	9.7146002470679	8.969277887943	9.78587581316835
xKp6oVB5_XU7ofuSDg	1300017J02Rik	1300017J02Rik	ILMN_3004177	71775	RIKEN cDNA 1300017J02 gene	NM_027918	AGGGGCTGGGGACCCAACTGCTTGCCTCCATGTGGACTTGTGCAGAATGA	12.2918237838783	12.1410894212709	12.4288502274741	12.0429781246756	11.9267922718239	12.1944779256496	11.944970247522	12.4657452455322	12.233555828066	12.0945120914354	12.6553758478703	11.9701534763866	12.2640021458458	12.2562448746429	11.4967599547156	12.6291659430037	12.1127925229995	12.3362771012733	11.272459671326	12.0328469683749	11.7094791184277	12.1488084509838	12.3622604782107	12.3802783457237	11.6552421886493	11.0228731846214	11.3285214311518	11.7540596026314	12.0858178732542	11.805610147015	11.1823961967877	11.805610147015	12.0782039945492	12.1023807100651	12.0234190709681	12.4423446522547	12.2973179467294	12.1176974383045	12.3543075287162	12.2617149649646	12.5819956137309	12.1919011405924
HkLnqOUz_RcPerc0u4	1300018I05Rik	Ftsjd2	ILMN_2681984	74157	FtsJ methyltransferase domain containing 2	NM_028791	GCAAGTGCTGGGATGCCATATTTGCACCTAATTCTGGGTCTATCAGTGTG	10.039707249301	10.3714809464315	10.078880106822	10.02101687633	10.0860979599632	10.122677853958	9.99542525856405	10.0301708998831	10.0602567159615	10.0493103954047	10.1409685281385	10.2322379702217	10.2096891523731	9.98222267611576	10.2941256834708	9.78662966924469	9.96853647543084	9.98222267611576	10.111516357934	10.0976096303111	10.026329907175	10.0153611276205	9.93448417826818	10.02101687633	10.0967463326638	10.0917232338162	10.1929436714236	10.1711221230353	10.3558241442803	10.111516357934	10.313162447349	10.0926170930708	10.0386616166201	10.028224693057	10.1929436714236	10.0106649335175	10.3357547597209	10.2190520138536	10.0453136897875	9.98026800117736	9.90037155845548	9.96410983796646
3LdpyBJ4lXeF5JkIEg	1300018J18Rik	1300018J18Rik	ILMN_2687854	223776	RIKEN cDNA 1300018J18 gene	NM_027905	AGTCTCGGCTAGAACAGCTGAGCCCCTCTGACCTGCAGCGCAAGAACAGA	9.20435954229855	9.11898835476966	9.00644507137046	9.28211095259704	9.26557771938235	9.21669201660083	9.11344775473406	9.36650687933644	9.92972928493817	9.49771390847718	9.21813317065392	8.78338656223809	9.34970542214791	9.51209432315821	9.32345356748102	9.92425595605886	9.08331846575561	9.50888382993716	9.08686707990229	9.16108286126266	9.74676630557725	9.60352699728232	9.45155398478326	9.35537559600177	9.48716273376877	9.09703035538308	9.34902583194246	9.6050284254072	8.80895397860196	9.08138685296257	8.88822242181566	9.27211692561593	9.78343156410939	9.2984803234356	9.58452879089249	9.36424292395651	9.65285752504718	9.56128905781563	9.56918314577252	9.46587144553711	9.0793591537365	9.57697854927831
Q545RTiKWjJK7ekSiw	1500001A10Rik	Srrm4	ILMN_1216168	68955	serine/arginine repetitive matrix 4	NM_026886	TGCTGATGCCACCATGAGAGGCCGGATAGCAGGTGTCTGGCACAGGAGTA	5.03520155551683	5.03014339747089	5.63935902265723	5.27001525469055	5.31561038812743	5.72837076632516	5.35527447994705	5.28298944598768	5.39301619535707	4.90372514913755	5.2423993181476	5.31530850917259	5.65359387356696	5.73180386998501	4.33566196844275	5.08156544654216	5.71281503216907	4.90107837722837	5.39903112212611	5.14691390996466	5.02336337450629	5.61278109325134	6.01741177447203	4.97075692142262	4.95943303821068	4.73247405991782	4.73518808536046	5.30075135045179	5.13009594589395	3.78084338202776	5.42613998014861	5.19423143432664	5.12219482893446	4.36706832157905	5.13637554797515	5.31723042628019	5.63154050499332	5.13400109039457	5.17402920682573	5.84829715888318	5.14153794554792	5.54709355656629
W45RTiKWjJK7ekSiyk	1500001A10Rik	Srrm4	ILMN_2775213	68955	serine/arginine repetitive matrix 4	NM_026886	TGATGCCACCATGAGAGGCCGGATAGCAGGTGTCTGGCACAGGAGTAGGC	5.06637580519024	5.03048824141642	4.74788032264669	5.49891723555664	5.68112249328113	5.40999015426505	5.25059246773688	4.85915229530352	5.46417918887167	5.16913592494673	5.65327230900141	5.33096934489921	6.01565643713565	4.93720362858762	4.96588030142688	4.06264371124249	5.337858739601	5.57348606714345	5.35408432183843	5.39964378717218	5.20946098646282	5.08663841730849	4.99060265522612	5.42868918798802	4.9802365128942	5.75980284545215	4.6873499048551	4.88789003534462	5.47180559956011	5.16715512648225	4.68460772560345	5.10574249543411	4.8590385525024	5.67899674348535	5.9240836778086	3.58803748507356	5.09231432031559	5.2205496505237	4.90079241649517	4.55803463122562	4.93048350084267	5.45636475739798
WKZ647rmfEbsf_tNeo	1500001L15Rik	NA	ILMN_2737374	NA	NA	XM_127738	AGGCGCTGGTGATGTGGTGCGCTTACACGTGTACTTTTGGTCATCCTGGG	10.6321865184005	10.7159758360763	10.6504353814443	10.5904414634422	10.8237291027374	10.6235269155096	10.7780931963213	10.8652391058736	10.451301373796	10.5496348871061	11.0992869688316	11.1137974699163	10.6958729386859	10.7185458024788	10.7635941841646	10.5473647505862	10.9813267162159	10.5566200003763	10.6808001252829	10.6296781844635	10.5011127294602	10.7455923246093	10.6455442916208	10.5785681639152	10.3206358126843	10.5736739776225	10.6069896968417	10.2119740813296	10.8135686352608	10.5057995881188	10.68700635155	10.3514326556954	10.5435417887619	10.991803907511	10.6442798107504	10.5361488079046	10.405807343519	10.3479205127097	10.5046545335666	10.5196503008343	10.8161137143873	10.5361488079046
u0hfUk0pIkcCl.8ees	1500001M20Rik	Tamm41	ILMN_2984793	68971	TAM41, mitochondrial translocator assembly and maintenance protein, homolog (S. cerevisiae)	NM_026894	TCAGACCTTCCAGCATCAGGCAGAGCACTAAAGGCCTTTTTACTGCTGGT	6.24284542229466	6.83415105123218	6.66564456139485	6.4913956111901	7.07878516918612	6.56288981708629	6.55805466846251	6.31566030729044	6.96849972931952	6.99436979094637	6.22726460042712	6.5588020674074	5.88454841777275	6.45373522158482	6.25307078709315	6.57671830507397	6.50658762718327	6.34481352463069	6.55142799498556	6.62570134213984	6.9129701105584	6.2683268759561	6.11481795913524	6.00296842686225	6.51079711177972	6.6578424844589	6.93782331599995	6.571240785053	5.8452289067411	6.46602779459931	6.05111536286154	6.54768583017823	6.29855891438353	5.40427258312903	6.45400269792866	6.27976144661865	6.26662239813454	6.12077353157824	6.55572326022075	6.87905947300299	5.92856538658503	6.44528507787333
oKujiAJteH4eO_7xuw	1500001M20Rik	Tamm41	ILMN_2523256	68971	TAM41, mitochondrial translocator assembly and maintenance protein, homolog (S. cerevisiae)	NM_026894	AGGGTGGATGAGAAAAGCGTCCTGACTTGACTGATGTTGTGTTACGTGTA	7.37333940858067	7.54750622071756	7.56632148403325	7.7669107464591	8.09754312615823	7.75773554677669	7.49095710857573	7.44635879596912	7.61024184133864	7.43494413549271	7.15402054166054	7.24311192774633	7.34847440121803	7.57117651236448	7.31866251598608	7.52478808170426	7.45529285262743	7.51498386574755	7.49149149813065	7.66275585760777	8.0124777394303	7.54800734056649	7.45982868417528	7.22210126512088	7.45014990265073	7.75232115196817	7.71513104734585	7.57643304059694	7.61933233687206	7.50918011828181	7.45378866950672	7.46129178389393	7.3926678799766	7.16873324286303	7.41971787874263	7.98445119723319	8.01633348473595	7.50461747624894	7.36144436965814	7.51693774183632	7.57267864372897	7.803481427147
ZeVIFcSSQNDRNOhXXo	1500001M20Rik	Tamm41	ILMN_1258543	68971	TAM41, mitochondrial translocator assembly and maintenance protein, homolog (S. cerevisiae)	NM_026894	CTGCCCAGAACCCTACAGCAGCAAATCAATCACATCATGGACCCTCCTGG	6.28027624858002	6.28082494558027	6.19937075844602	6.25735260896319	6.45567493746224	6.44029996488499	6.16874659266144	6.6648763549467	6.48091495807839	6.66407031318978	6.32858184433779	6.19591752409075	5.97778179907026	6.62371879277821	6.21349661301158	6.83104419204687	6.4688848135535	6.55701801036643	6.26493886994967	6.50098674582873	6.3676709440477	6.50978016884558	6.33615124119858	6.13049390639654	6.26132176184514	6.33271657736453	6.28813227620649	5.98807609135068	6.01036425110301	6.14885269843443	6.2168716120483	6.50381624070857	6.98022321698007	6.30176801415743	6.61472296645409	6.47019526924174	6.53868554150609	6.71693788949182	5.94754104212537	6.36679416806982	6.69975592037342	6.58406933377994
u0DqqedEq4cIjVFWJc	1500002O20Rik	Smg9	ILMN_1228208	71997	smg-9 homolog, nonsense mediated mRNA decay factor (C. elegans)	NM_028047	TCAAATGGGGGGCTGCTCACAGGGTGACTAAGAGATCCCACCCCGAGCCT	5.75751632081493	5.55962913932424	5.87733096935445	5.95049293826768	5.46355546090071	4.89629717789347	5.27285964810042	5.36402613305733	5.78286452140862	5.77040079741962	6.18663608398474	5.48813075908059	5.63529368879297	6.15998132697653	5.06811883699794	5.8593046310206	5.7002183522105	5.74346825328995	4.81755581384619	6.42243054363779	6.13282572732069	6.01898646335924	5.84228427377888	5.47994257298917	5.98789968405822	5.93046001001735	5.07441465834458	5.80016382767637	5.83633358631548	5.47909668679483	5.63027715276983	5.16600019008461	5.22159133183673	5.78168932816799	5.39058149701589	5.75881041862839	5.98494757859725	5.9874767293438	5.49819877300518	5.25545270929933	5.58514019215794	5.8086127870316
QGuOq3al1G8_ahgidg	1500003O03Rik	Chp1	ILMN_1250000	56398	calcineurin-like EF hand protein 1	NM_019769	ACGGTGATGGGGTCTCGGGCCTCCACGTTATTGCGGGACGAAGAGCTCGA	8.63117288190122	8.94201957303342	9.19646924365725	8.75892633182001	8.84711754562234	8.69140997226633	8.85512021541417	8.85079924395061	9.26631875629604	8.78140583734712	8.81217242317849	8.77993502180357	8.22609068449719	8.74489779034484	8.12386986592964	9.22731904672056	8.3070856552115	8.82262208104502	8.19001662907897	8.7879797043763	8.54117152325301	9.15268538184568	8.87759519425712	9.04484253102917	8.67424777036016	8.14904838621974	8.67770602861698	8.31979009151058	8.47025497922391	8.44138663004999	8.46236895157995	8.3448611450564	8.98271805140329	8.99874828151472	8.76703168141014	8.61926483777319	8.61979761643759	8.72446705734735	8.7873414273302	8.98078684231783	8.8702097421299	8.63302607251086
0wX37fEs7wOr0eKAnE	1500003O22Rik	Rrp8	ILMN_2752665	101867	ribosomal RNA processing 8, methyltransferase, homolog (yeast)	NM_025897	TAACCTTCTTGTCTTACAGTATGTTAAATGGGTTCACTGAGGAAAGCTAC	4.5584489291584	5.27251152930905	6.15055723548646	5.92495945609841	5.50251373108599	5.68878531190686	5.62569405559263	6.37404786355522	5.22554966693777	5.68966786584501	5.20946098646282	6.01097264843762	5.29887649084057	5.78196818513869	6.10066162421048	6.1157749231062	5.10850687182245	6.15903633688219	5.17487199687013	5.4508262999903	5.92842321392412	5.85719181251934	5.94284817820194	6.07789312524446	5.09298874201055	5.53328956525673	5.76032621999447	5.71842491626853	5.42751354671081	5.76373366955231	5.03641875677218	5.60449204780749	5.51299568739543	6.09350220310856	5.88729660587721	6.20777830529637	5.78168932816799	5.54252390466577	5.84261071248114	5.76510986204437	6.41351427826631	5.63505965755405
xXfoygfUT_JYrnd4nk	1500005I02Rik	Btbd17	ILMN_2756586	72014	BTB (POZ) domain containing 17	NM_028055	CCTCTTGGATAGGAACTTCCACATTTGAGCCGAGGTGCTCTCTGAGCTGC	5.0418178624166	4.358351046982	4.5012105914298	4.45652819830117	5.02745394018238	4.86744404980075	5.05202456673702	5.48592275910458	5.09408120718701	5.21903327218159	5.5797254795842	4.50784678983555	4.35588749026542	5.4875137654278	4.86888467771461	5.25079828870253	4.52672432448626	5.36822803182465	4.53241358494579	4.7042826577941	4.79039173901826	4.81133638548074	4.8221716115096	3.4372889453937	5.31950686072487	4.98525410870095	4.79073084456134	4.46852410107117	5.77194623169778	5.99064359778732	4.43095010867848	5.07345839193724	5.04068017927354	4.78426032259333	5.21441371212054	5.73974311687129	5.34850029277606	5.44359073870881	4.70864683709164	5.14810211562598	4.66415921195736	4.34235068787568
Kel8uCrUqy6ArfiIqY	1500005I02Rik	Btbd17	ILMN_2835694	72014	BTB (POZ) domain containing 17	NM_028055	CTGGCCTTAGTGAAGGGTCCAGGGTAGTGGAAAGGTCTTGAGAGAGGGCG	5.69617037619509	5.55125954681688	4.94639399056976	4.81497608255633	3.93246432907278	5.60490357003517	5.15643952361129	5.22657414336208	5.41366742618188	5.06019195985204	5.6381568167015	5.90915746213363	5.70686199633353	5.63210157101038	4.90704112124127	5.19127062425777	5.78286452140862	5.56512429934451	5.1328824617897	5.37448160075223	5.42548949727451	5.07795017209092	5.5302662277218	5.0803318687198	5.17701882158664	4.5697514057105	4.88471431448614	5.95920705312969	5.65219058738491	5.59006725245792	5.51000258320999	5.32823158374452	5.935905526921	5.15556558426043	5.4631638572945	6.04576428912339	5.34974615105868	5.72760164560617	5.25982437264085	5.06088487394254	5.51887067998827	5.24208568459734
caIX5V84_Ps_4ylf6k	1500010J02Rik	NA	ILMN_2766279	NA	NA	NM_026889	CGGAGACCTTGCCCCTTATGATTGATTGTATTGTGATAGGCCCTTTGGGC	7.71213982604787	7.82643618557166	7.78331437247123	7.95341989114296	8.09243166694613	7.79158586083165	7.54143959372173	7.48170486127676	7.81983443724018	7.49149149813065	7.72810852560495	8.0253811931121	7.69572160639298	8.03139227459102	7.59069618645981	7.55043717907	7.29994345098884	7.63609635758379	7.82643618557166	7.95703396257577	7.87402633385968	7.65652192034461	7.57358373452648	7.68446112896626	7.66697975402077	7.76142252156231	8.04179451482545	7.91506340384383	8.03296450079108	8.07792406915638	7.89302879900948	7.74228550262821	7.7466989726532	7.70013527062931	7.84907477679769	7.63002315162282	7.71567636538787	7.80105952571615	7.55223733449763	7.74626143623667	7.45246543005724	7.74417705035645
Kn2344R5cK6VSL9ShU	1500010J02Rik	NA	ILMN_3127704	NA	NA	NM_026889	GCTTCGTCTTGATGACACTGCCTAAGGTGGCCCCAGAGTTTCCAGGACCC	6.37072408632536	6.3208798980521	6.55672599765548	6.36611679564141	6.3433191695175	6.42430241528098	6.49473807376549	6.37072408632536	5.83799264354878	6.46501480711447	6.35536829212736	6.07956438764511	6.32884202302044	6.26577077875614	6.06693892474856	5.95441222097577	6.34953980067989	5.80698979186238	6.39653716157689	7.12564575505469	6.45880148929882	6.1169661160481	6.26269965300637	6.33615124119858	6.0505366044249	6.34165253444674	6.22214796518016	6.60238453027544	5.7243750037791	6.38309237220399	6.64282864556546	6.51754390716929	6.54693132151361	6.18796846480637	6.02303257331435	6.26156837094004	6.09409952380365	6.33188143359391	6.14495696949448	5.81668231127018	6.32613624356329	6.97283260455685
HURQnSU0nBNROeLkSo	1500011H22Rik	Fam216a	ILMN_2973024	68948	family with sequence similarity 216, member A	NM_026883	CCACACCAAGCTCAGCCATCAGCTAACATCCACATGCTGAGTGCACAGGG	7.4440600453367	7.19224271784775	7.4358588633258	7.33140541994352	6.92901630058286	7.40568044343579	7.24311192774633	7.45717086122866	7.72364557318695	6.89962344197311	7.48555807496427	7.26210885278589	6.71693788949182	7.24359767947955	7.39526580018187	7.29134466041874	7.39626280146351	7.39090573089575	6.95386620705973	6.97850779021419	7.05941768710554	7.43638241844984	7.32503540491885	6.98849457906945	7.05754768272243	7.29624377018638	7.33815942845849	7.21195736558308	7.08890241201669	7.45475221958324	7.49565118260386	7.10658532455462	7.03067729136146	7.29268031240549	7.53145174710972	7.30941453976586	7.00725814631002	7.23731621687365	7.16320224403885	7.45896974913953	7.3737756472003	7.25235262301264
6AWp.g6JuB14piT6Vg	1500012F01Rik	1500012F01Rik	ILMN_2939012	68949	RIKEN cDNA 1500012F01 gene	NM_001081005	AAACCGGGCTTTGAATGGAGCGTGAACTCCTGAGGCGAGCATTGGCCCGA	9.37169218189292	9.07489455784284	8.95961180229596	9.33807500654916	10.4269279594185	9.66689181843473	10.423218906608	9.414238862557	9.73018581487601	9.56646358039493	9.09914012381019	9.16536802103903	9.37241682158991	9.89587625654574	9.18320269518318	9.606555658598	9.39719997657836	9.73518388443674	10.3873326311253	9.88387541781388	9.76134496284394	9.90390690989727	9.88054873441262	9.33454625116186	8.92606122340449	10.2637589718382	9.96589888205445	9.67638747368421	9.05965206372864	9.15677019756474	9.5043601419701	9.43223648790684	9.94289682208762	9.23583914099891	9.45885264032098	9.31857326873287	9.49903206046029	9.46845001117473	9.64892862283572	9.25684978678321	9.28434667782942	9.85257222014826
u64ccUm0844I5pT61U	1500015O10Rik	1500015O10Rik	ILMN_1249000	78896	RIKEN cDNA 1500015O10 gene	NM_024283	TGGTGACTACTACCAGCGTCATTATGATGAAGATGCGGCCATTGGTCCCC	5.12538217558754	5.1513162770288	4.44060859221781	5.01330805046956	5.42344299676198	4.0465911936864	5.09423187398413	4.88352422879685	5.15124606770538	4.79295828200063	5.25963586260528	4.98879093982541	4.88239016094287	3.26562483430884	5.29840224767627	4.77716506880035	4.90479829713166	5.74201079808738	5.15688925657721	5.55296776449089	4.96283879091557	5.10071720493874	4.99254371216646	4.95840517381348	4.66728202443744	4.56713609487756	5.16331869008122	4.20563542586824	5.34571403412559	5.13987521941066	5.04121547936904	5.04461063537137	4.75397003481797	4.69001120752044	5.50194268186556	5.11344770477429	4.93549970134762	5.02134433861246	5.25739346308445	4.95998422973405	5.08290139010139	5.06088487394254
EWDQqie_0Ang7ZDIew	1500019C06Rik	Rint1	ILMN_1218880	72772	RAD50 interactor 1	NM_177323	CCGAATCAAGGGGAGCTGTTGTCAAAAGCTGAATGTCGCAATAGACTGTA	5.89088815512819	5.79078740323836	5.9375633200068	5.86137246452866	5.44584627749787	5.66259101818331	6.09815383487942	5.99499563444326	5.22001206488394	5.39842922103356	5.67360105095973	6.01117132127685	5.88541486311334	5.8133780301438	6.12458822212876	6.1239746444418	5.45325800872133	5.43941278454281	5.68449220286309	5.50767942891093	5.9750279560891	4.58299777188925	5.19531671106397	5.67325643210952	6.07852264315639	5.50352575820474	5.3791279974434	6.1090591016418	5.38344726033062	5.3604908182636	6.23646431894839	5.91625711324055	5.97814158138195	5.82213590974786	5.92653342225312	5.7881935396328	5.3016270565962	5.80601281751892	6.44782047564399	5.41879774492	5.81562799026988	5.85916612864523
HkvXWXo6PdLnjmpTkk	1500019G21Rik	Hspbp1	ILMN_2680463	66245	HSPA (heat shock 70kDa) binding protein, cytoplasmic cochaperone 1	NM_024172	GCAGTTCCTCCGCCTGGATGGATTCTCAGTGCTGATGCGGGCCATGCAGC	7.61878617371366	7.39349180349913	7.7608365434245	7.44272936781478	7.62571817230785	7.58266907378153	7.26821882252389	7.83085863492896	7.99926168360788	7.7407870295333	7.67965249643955	7.58839667151859	7.19822213974755	7.42900155174822	7.73479523512382	7.87500770401342	7.59982026811955	7.73630405877732	7.33768283838298	7.4511694764326	7.31118228297125	7.83563765717636	7.42447611212501	7.33678553317708	7.21031888099775	7.27762371645898	7.54427941731632	7.26253377404419	6.94241461674527	7.30216635873928	7.37941459815709	7.86614336431266	7.89600973511333	7.71162118012698	7.47386829453499	7.08466020331387	7.19388680281609	7.2009182277599	7.51671809137295	7.96249033712376	7.36385535049502	7.30458129259932
3VIlH15gKev7EukLXU	1500031L02Rik	Cep19	ILMN_2982736	66994	centrosomal protein 19	NM_025892	CCCAGAGCCACTTCCTGCGAAAGGCTGGTTTGTACAGTGGCAAGTCCTCC	8.12129137586835	8.4248493080255	8.16964336351881	8.13267006998453	7.91659115042903	8.09906004565181	8.05803641610232	8.33946587474029	7.93123684526154	8.09443640749679	7.74466532019745	8.03860606564286	7.93219431960443	8.03487413966538	7.83181294168756	7.74904787674311	7.73884567403439	7.89712755026999	8.13214425684278	8.31419453981833	8.15872347220454	8.28421457873212	8.29229610814535	8.21394787449703	8.23237265297174	8.1642563596669	8.25363162360595	8.00482032012221	8.40553829005393	8.36406920974068	8.4747446828548	7.81019208079608	7.59204163061015	7.44777535272126	7.80870364442257	7.96085690715831	7.92181906240053	7.96776626907265	8.15813449446416	7.9145284374612	7.55748976338522	8.17334466621794
ZkkU4cQRMRfXoXgXoU	1500032D16Rik	Ndufv3	ILMN_3008277	78330	NADH dehydrogenase (ubiquinone) flavoprotein 3	NM_030087	GCAGCACCATGACTACAACACATACACCTTCCTGGACCTGAACCTGGACC	12.2200012937158	12.1050343365553	12.0354578354624	12.1384203276806	12.2795329604712	12.2973179467294	12.4099555046164	12.1488084509838	12.5490828815471	12.2440578097136	12.5064540376523	12.7414220595557	12.3123549420899	12.233555828066	11.9950237056489	12.2944195784992	12.3722339493657	12.4214109953209	12.3492698473639	12.2173419164611	12.1282840683665	12.2537989230867	12.5792435877999	12.5219267417048	12.1436075730721	12.1508875637671	12.393559992372	11.9753534849024	12.2845223504487	12.0089934609444	12.415420061109	11.9113068600068	12.2770632077465	12.3802783457237	12.3907140711177	12.3492698473639	12.1023807100651	12.0354578354624	12.2486297574843	12.2307295475363	12.2510947550801	12.2464260028136
HQPSnlElt9KGItF2kc	1500032D16Rik	Ndufv3	ILMN_2668977	78330	NADH dehydrogenase (ubiquinone) flavoprotein 3	NM_001083891	CAAATTCAGGCTGCCACAGCCGTCTTCAGGACGAGAGTCACCTCGGCACT	12.2891729358757	12.5729105700219	12.6075034900585	12.4214109953209	12.6553758478703	12.6114625745602	12.5276483943443	12.4570943197704	12.6490969698633	12.415420061109	12.7350018203053	12.6291659430037	12.4423446522547	12.3463689444382	12.1812772425938	12.382604343684	12.46885541064	12.415420061109	12.46885541064	12.2440578097136	12.374464940195	12.4342491156402	12.6615778220815	12.454224579953	12.4969358029466	12.4015822191792	12.6894145590583	12.2695967699703	12.5945722279702	12.5126663749407	12.4099555046164	12.2229034889677	12.3362771012733	12.3649423170285	12.4938839919079	12.7281063870217	12.3990759775405	12.2891729358757	12.5615027853273	12.382604343684	12.374464940195	12.4882352186928
lar3h0CnSqRuSAuEBg	1500032D16Rik	Ndufv3	ILMN_2688822	78330	NADH dehydrogenase (ubiquinone) flavoprotein 3	NM_030087	CGGGGTTCTGACTCAAAGGCTCAGGGGCACGTGCAGAAAGTGACAAACGA	6.26209331827314	6.18177261460391	6.40940603352062	6.42372515858138	6.16187714688062	6.18432205439813	6.45081403847543	5.96510923903546	6.33764552205434	6.53528361775043	6.26603969433671	6.33615124119858	5.95371035632372	6.30520791376275	6.28453200046047	6.47152644124177	6.25041627448392	6.67882767833901	5.92461247274275	6.31966228520665	6.05151880064328	6.04432440602935	5.98039934676691	6.27999440192122	6.18847358805927	6.20009378918866	5.99009131255798	6.4511901174085	5.75259025179811	5.97449331566527	6.01954651666821	5.97314827043111	5.556521090647	6.59333849974646	5.69937479239428	6.17167801644606	6.54037281807133	5.98243971267131	6.22779325241287	6.1198495448492	6.29376133243603	6.43015623889115
iK0tNtHZJplP_VCWuA	1500032L24Rik	1500032L24Rik	ILMN_2648580	69029	RIKEN cDNA 1500032L24 gene	NM_026914	AGGTCAGTCATCGTCACTCGCAGCGGCGCCATTTTGCCCAAGCCGGTGAA	11.1628514357642	11.4918520203478	11.2940737768614	11.1720687752667	11.5683117095158	11.4507516293639	11.8125292677174	11.257057525177	11.6184285443638	11.4336885570575	11.3914678451591	11.59599332347	11.4034232415012	11.1660105414886	11.2377924733924	11.3417606465076	11.3006275892766	11.4951326577154	11.8182866614658	11.4624579761606	11.3626205011291	11.3512839679231	11.5610177555057	11.5446496240036	11.5467929839366	11.7344580763325	11.6964344735551	11.4775121486342	11.5535242073757	11.3898408692184	11.4845831266592	11.4164037400455	11.5717450915906	11.40961211183	11.5279343522908	11.5518091702057	11.1838956094345	11.4864607945032	11.2162784224573	11.3816715050437	11.1735474834982	11.2837634561662
ouz9UUTYSdICAj00Xk	1500034J20Rik	Immp1l	ILMN_2763122	66541	IMP1 inner mitochondrial membrane peptidase-like (S. cerevisiae)	NM_028260	GTGTATTTCCCACCACATCGACAGCTCAGAAAGAAAGATTCATCACCTGC	5.19088614230556	4.19814339240042	4.65803801778928	4.96017927223104	4.38499421443487	4.22274316337311	4.8944733139467	4.53303689795093	5.55548158009909	5.08221501433951	4.67395603061736	5.26252038369497	4.72840966663905	5.09456905801714	4.87872707461963	4.68690030687579	4.97900174236157	5.00175839051965	5.4201926757409	5.00609038852971	5.30464479876777	3.94310682647098	4.95961029645426	4.99922940184151	4.96379575232303	4.81086264298198	5.64392395878152	4.58280913667475	4.89596769359082	5.1542738848738	5.08314842441789	4.60713834669089	5.09666486543223	4.12014571241253	4.65899911019009	4.67018655189924	3.69932279347114	4.43203282536837	5.55539398515449	5.33857976613384	5.26533493347174	5.12533758114692
9UeSof4kC6_fXdF10U	1500035H01Rik	Ift46	ILMN_2667894	76568	intraflagellar transport 46	NM_023831	CCACTGCAGGGACTTTGAGCAAAGTGGTTGCTTCCTCTCACCTCCTCACC	5.26269249614613	5.04009971951775	5.05535730560688	4.62792497372314	5.33040997094044	4.97083885697252	5.41677637534354	4.67229987214207	5.03890722466693	4.83405647056215	5.20720702714069	3.65768022989141	5.50710430652194	4.95642169260018	5.06906361162286	5.62892794234553	5.02755494189979	4.99822495897996	4.91792915687454	5.2859979395685	5.4751312872562	5.4745062047245	5.48547526624798	5.02143512457352	5.35656352415311	5.54383343114765	4.94419347461162	4.68748924281235	5.36979132113116	4.70896178408068	5.42695272890276	5.41721497557398	6.14423197814274	5.37832871163013	5.43612394589432	4.97674714736469	5.63946793940588	5.65531593168487	5.64177828794422	5.03186475181019	4.9848891832294	4.66500070794106
cq5Wb6cWn0QI40KSdo	1500041J02Rik	Coq10b	ILMN_2639498	67876	coenzyme Q10 homolog B (S. cerevisiae)	NM_026424	GGGTGCCCGCGTTGGCTACCGGCTTCACAAAGATGATCAAGGCAGCTCGG	6.02509852870301	5.47549239465459	4.68229684025902	5.43026729928149	5.56553121196947	5.47671512197281	5.19194501646077	5.4335310255883	5.40638805633872	5.73677689288811	4.93029021992546	4.83969644894213	5.80100465798083	5.41030954803321	5.51154430248946	6.10348515746505	5.55501079440524	5.19886410202539	5.12488767565547	5.56584452883105	5.65455377533559	5.80304544912786	5.20264454586432	5.65681136685475	5.48021580467443	5.548645375647	5.82303946553917	5.26557361724868	5.60596463100326	5.06741117961378	5.60746918485697	6.15655270900138	5.75855214595609	5.69985664983758	5.70131334717153	4.60146689585907	5.13809416787489	5.54588494035082	5.48965083446997	5.29157444231416	5.69985664983758	5.16028331027552
TaF4RQo5IeHSAFQUCo	1500041N16Rik	Wdr83	ILMN_2664993	67836	WD repeat domain containing 83	NM_026399	CGGACCTGACACCAAGGATGCAGACTGACTCAGAAAACCCAACCAAAGGG	5.86873952276514	6.59298506709665	6.52092018412062	6.75063693708901	6.52750570706337	6.69496200889623	6.67882767833901	6.48389405971087	6.29745251142628	6.41074850677757	6.85820370354186	6.58502900982893	6.73141997965287	6.46397794475852	6.48682585503686	6.04451657850037	6.34137185230713	6.65659032687288	6.1090591016418	6.9757622301334	6.63755665780487	6.73784916334071	6.02226275114558	6.64675158659712	6.43477518824834	6.50035382432096	6.45342991106535	6.89412331979579	6.8539989191285	6.54074726335132	6.33406543949122	6.36212052081864	6.80259490151139	6.71389151905529	6.40819292672526	6.23993804138489	6.66622059915523	6.3918741186558	6.56527558219179	5.41591872990583	6.85477437530865	6.6902788204867
QleVat13qeCzwwCUzg	1520401A03Rik	1520401A03Rik	ILMN_1245875	320309	RIKEN cDNA 1520401A03 gene	NM_177132	GCCCTGCCCCGGGTCTCCTCTGGGCTGAAGTATTAATAAAAGCCATATGA	5.19302947907778	4.85817005618481	4.87494411544124	4.86658249789746	5.0186384151852	4.73746197073518	5.3977803795927	4.63177822698455	4.99150300188915	5.67234430162563	4.70501927828096	4.15306540165718	5.1572556718463	5.25525712210616	5.28524293673163	4.54424936989233	5.23733081459523	5.26557361724868	4.94256995599203	4.70336014671092	5.32593208040333	5.14786584904153	5.34807019772443	5.2104208213101	5.27828393624925	5.31055804893383	4.47950043028806	5.34487689456182	4.63547253285956	5.52424753125792	5.40150504448622	5.02344742972889	6.02910981410267	4.67276137669971	5.30399178567226	5.97104168369708	5.09527897073975	4.96980336441624	5.06880560674842	5.54583430291571	5.1588462480979	4.99341384270331
6_oCVIJSh_oOgOpKiU	1520401A03Rik	1520401A03Rik	ILMN_3078008	320309	RIKEN cDNA 1520401A03 gene	NM_177132	TTGGGAAAGCCCAGAAGCCAGGACTTGGGAATGGAAATGGGCAGGGAGCC	4.73477437554327	5.60767094659857	5.27588408350678	5.40394642220894	4.40014101111924	4.67196928609619	5.25795182109396	5.08043240214268	5.14400971498916	5.32137950909366	5.13668892849269	5.55803233498554	5.33191190363861	4.58396888070505	5.68589733736902	5.51163200822546	5.56726594373085	5.80671022262778	5.28749440632525	5.4382759248592	4.99931440140651	5.74478239172207	4.76920304116862	5.06198997890922	5.29084925233085	5.42732154367979	4.50168078896083	4.78315317972093	4.88757691498167	5.09657848999129	5.7796001905263	4.88723167103915	4.86744404980075	4.75383481865471	5.71593847147735	4.64835048569919	5.37939331015137	4.4533870525514	5.02768486108172	4.06441249930822	5.57747033783317	3.95420830786344
KKWAnikoodIvT4yEm4	1520401A03Rik	1520401A03Rik	ILMN_3157177	320309	RIKEN cDNA 1520401A03 gene	NM_177132	AGGCCGAAAGCTGAGGCAGGAGGACTCAGAGTTCATTGATAGACAGCGTG	4.99800848316794	5.26737932999379	4.02702000991953	5.11149293603649	5.60158080226688	4.41302403230968	5.01393784648	4.80981899184478	4.70172427552916	5.85624088619303	5.58617406517386	4.32933455758833	4.82833595173843	4.91676131063697	4.70213202665035	4.74330867894891	5.19152540788946	5.00662083955958	4.53159392684585	4.39027996894165	5.99245495669688	4.8761999391217	4.09653720283283	5.35945028663027	5.23258032946419	5.02703460838251	4.49981872619061	5.08416305635882	5.21409578212982	5.50651990815788	5.22369022171123	4.72137981073462	4.96339895682436	5.5732936451996	4.40798008255187	5.55447375099847	5.44570803616746	5.77715064022951	5.60821153568094	5.07096302328522	5.38148959519032	4.96578137520283
QqXijd7mX155.pBDA4	1600002K03Rik	1600002K03Rik	ILMN_3004151	69770	RIKEN cDNA 1600002K03 gene	NM_027207	GGGCCTGAGGATCTCTGTGCGCCTTCCTGCTGCTTTGGCAACAATAAATG	7.79995837269	7.87896338430721	8.05345178385785	8.04477716101558	7.90317427085247	7.67480590544684	7.70206469449815	8.02285035355883	8.09754312615823	7.70725950843331	7.9672140178079	7.87402633385968	7.6631612534655	7.33585356284164	7.58695855754195	7.58879184680979	7.64477292638799	7.67826520018671	7.54055132949149	7.90003890161346	7.55267946134903	8.02838924517884	7.7725998399337	7.92375017023529	7.80193032925714	7.60746236953251	8.03860606564286	8.12077854891278	8.34696758950488	7.88604675317028	7.62278699584837	7.72953711324571	7.84804145842214	7.9575475777718	7.74228550262821	8.01336713908155	7.92375017023529	7.99522711349225	7.79011522329081	7.44321475011657	7.64617895393798	7.45071132401576
TIJ6f3Ol.11HPcEu90	1600012H06Rik	1600012H06Rik	ILMN_3009738	67912	RIKEN cDNA 1600012H06 gene	NM_026451	AGAAGCTGGCTTTCTATGGCCTTTTCCTCCACTATTCTAACAGTGTTCTC	8.83334526852415	9.05965206372864	8.5902371563597	8.55036169081443	8.32038282083965	8.65401225910009	8.62606015378335	8.96469102996384	9.2692657329691	8.58264202230368	8.81826556255056	8.62482617195232	9.26773671198603	9.03957373253044	9.05325224549675	8.95157025031204	8.64632692571116	8.95553080833964	8.74604750024813	8.96724603252748	9.0903298000152	8.90475700140975	8.88822242181566	8.77152679630612	8.90876098636956	8.75837214804895	9.05899065004294	8.91587262347945	8.73885466260438	8.78677091941168	9.06629040465847	8.93876930205551	8.52473169498263	8.82454176796893	8.92723156410336	8.60075159278235	8.59631275784623	8.72674553782391	8.79997420407554	8.76521475661984	8.58264202230368	8.38681028556551
fXqgOJT93h.v0Ksgvk	1600012H06Rik	1600012H06Rik	ILMN_2718861	67912	RIKEN cDNA 1600012H06 gene	NM_001083882	CCTGGGGAAATGAGCCATTTCTCTGACTTTGTTTCAAGGGTAGAAGTTGC	8.24623557962334	8.48370488359392	8.01386339204277	7.97893592393005	7.84609902192538	8.31158900383795	8.07247618385894	8.10069467256798	7.81924419541397	8.37176354219013	7.93537474792115	8.0473053462595	8.15436455993493	8.42367513456453	8.22357935375001	8.39255089017131	8.13415788945345	8.31104130706531	7.88085539728929	8.20121625627239	8.16912855978291	8.00194538942464	8.29841286208379	8.16561565073261	7.85937808589467	7.74777354234831	7.60024553671095	7.83366029889388	7.4340274563455	8.05445751299573	8.16276231653901	7.87549041208472	7.99251760446676	7.89243603787364	7.57690451165369	8.02337607550402	7.90890790509091	8.20327478986523	8.27475720713703	8.08046372503344	8.46962793973995	8.42974388253639
3D5EPF7MO.wyDx7j8c	1600012H06Rik	1600012H06Rik	ILMN_1238211	67912	RIKEN cDNA 1600012H06 gene	NM_001083882	AATTGCACAATTACCTGTATAATGTTTTAATAGAATTACTGTGATTTACT	3.90537628970844	4.93210418764652	5.1267723310804	5.22258926782465	4.77192365746235	4.71208314366103	5.27013493532206	4.39538426649022	5.19814904955296	4.21286478782228	5.35928081576937	4.71222228940477	4.96776764975998	5.08425340846846	4.40227452302594	4.91387183630419	4.89977339045908	4.89922399242456	5.03537259100639	4.72700522656948	4.61735626508728	4.98394780354181	4.366582164618	4.34925067914071	4.46727639402695	4.72305377619434	4.71640482798289	4.93199549947618	5.27333734779383	5.01058501662582	5.0464245863588	5.0186384151852	5.03733305340948	5.54772570479536	5.10734932328843	4.29028411326179	5.07360795416139	4.90230234473398	4.66150692785842	4.99069185068841	4.99565661806375	4.86848010790081
Bn.4BR4nnJRoJ6L_l4	1600014C10Rik	1600014C10Rik	ILMN_2822842	72244	RIKEN cDNA 1600014C10 gene	NM_028166	GCTTTTTGAAACCACTGAGCTGCTAGCCACGGAAGCTGGAGTTTGGCCTG	8.10793939017316	7.18606299041293	7.61347473433728	8.10846523862749	7.08075487067589	7.56088845367215	6.55701801036643	7.2855267944139	7.2194471350807	7.58794728075577	7.624757671821	7.63992044012001	7.26294405454972	7.55043717907	7.48648969092291	7.51896661484941	7.85743700864876	8.00431484460475	6.97457800840929	7.59378726173601	8.03088406021375	8.06072691547346	7.80824761519805	7.58551402323409	7.62420870452186	7.09021517297549	7.40465195275393	7.81128176985029	7.4985132841507	7.64337687331192	7.76142252156231	7.41702682274326	7.64755618035497	7.5428535578736	7.38854780350684	7.99363407966121	7.99251760446676	7.59698928200095	8.11825027111957	7.42356204242072	7.79210700534483	7.29050771905267
xlAMNfqNVe632KP89I	1600015I10Rik	1600015I10Rik	ILMN_1222284	69761	RIKEN cDNA 1600015I10 gene	NM_001081273	GCCAAAATAATCCTTGGGATCCCCCTGTGGTCTTCGAGGATTTTATTCAG	4.22561742275463	4.92991395113527	4.62769410069421	4.59706213048283	3.59865679698583	4.49656842119676	4.47430530385034	5.11043286511366	4.82991988668348	4.87395827277501	4.14631734945574	4.33111787353601	4.39511807825335	5.05198772745782	4.69381754845894	5.02167332317781	4.38894570417856	4.56900472353722	3.62387830234586	4.3256298754544	4.307165381916	5.21288429757727	4.58074602491249	4.42320634679765	5.55679633016608	3.31200118381489	4.62177666708147	4.61224709486284	4.8244362435984	4.3032117232859	4.68109930434265	5.02167332317781	4.32640989491941	5.08281815840419	4.07470176383517	5.23221129522906	4.95050302843047	2.82756157715259	4.99576050808219	3.51724989664893	4.84984920509349	4.44432210584127
EfWfXecV1TR4oPu2ms	1600016N20Rik	1600016N20Rik	ILMN_1242629	72000	RIKEN cDNA 1600016N20 gene	NM_028050	CTTCCGCTTCCTCTGCTACCCTCCCATCACTGAGGAATTGTGTCGGCGGT	6.0710254779665	5.57587014833029	5.64686982762183	5.80967109947099	6.92298176788869	5.94775092494237	7.82742539258838	6.52526103728112	5.0897443313019	5.33001185947487	5.80190994105616	6.43136644771667	6.87027598311811	5.84932395520259	5.66894930876098	4.99368920356961	6.07400940708268	5.40278738831085	7.9145284374612	6.43962576090543	5.60210595645204	5.35330332114635	5.73195877352426	6.22570242637272	4.7591689610363	7.53683861957521	6.51280633775314	5.66801985514077	5.18021576597981	5.87381934968363	6.43417085148284	5.69816254551458	6.5995367216541	5.78734706498559	6.18410252331475	5.4266966320772	5.76807722659697	6.03782319770449	5.50651990815788	6.41195974027975	6.13122902173722	6.25134420009599
oqC1N2t.PBVjhtGKVQ	1600021P15Rik	Mb21d2	ILMN_1212632	239796	Mab-21 domain containing 2	NM_177718	GGGAAGTCCATCTCGGTCTTTATTAACCCCGATGACGTCACGAGGCCCCA	6.26577077875614	6.15324163022009	5.78601282376206	5.88001211587954	5.97124710934969	6.24549068637011	6.10533232060664	6.10740284813733	6.21666181622666	6.38127242259789	6.27621218326364	5.79419991129419	5.72167121364307	6.50753120495188	5.98440822981228	6.0037432987246	5.98530785785948	5.77728078446802	6.27925357611976	6.52947624694677	5.6913307387129	6.14294532288495	6.21139219119322	6.57501860595343	5.97814158138195	5.9518297032381	6.33019123682902	6.28566448124628	6.79772588685692	6.20746806712889	5.82617974666642	6.06889024128131	6.41524096378513	6.33764552205434	6.1495591344975	5.77314581865559	6.12169549324645	6.00618733737855	6.27727001969721	6.55950310073841	6.02168751679578	6.25553554378343
QIHXSH6rkCCqSEJoJk	1600027N09Rik	Mrgbp	ILMN_2805631	73247	MRG/MORF4L binding protein	NM_028479	AGAACTCCTCAGACTTGGGGTGCAAAGAAGGGGCAGACAAGCGGAAGCGC	5.87079779970092	5.92873474780075	5.73260688786931	5.69046807954786	5.84787859489194	6.07021492252032	5.79278645440048	5.82184620916392	5.74229499605371	5.71010987677766	6.21585914371957	6.10770171154644	5.43802420048887	5.59303132598792	6.08575666605062	4.88362847163935	6.17140091457472	5.75632565316962	5.19504900345773	5.88505752696461	5.22344712639621	6.01404099198455	6.49441143119787	6.0542636199078	6.18917492298389	5.86076861515224	5.84978417459673	5.92703589804835	5.33181792046829	5.66752366823438	5.9388582429811	5.29107887584273	5.3050395950912	5.3286534921764	5.91899475650771	5.46946089107579	5.46646362988525	5.67971877049857	5.52386248700087	5.65063760992775	6.65744923464741	5.70787113662617
fuHsoAIgOLjTXunHJI	1600029D21Rik	1600029D21Rik	ILMN_1259777	76509	RIKEN cDNA 1600029D21 gene	NM_029639	GTGACTGTAGGAAAAAGAGAAATGAGTGATCATCCTGTGGCTACTAGCAG	4.73258607452275	5.46141755473674	5.08043240214268	5.81931663329684	5.16109057925989	5.32464819713116	5.38664472753473	4.71640482798289	4.83852797265484	5.55661750886895	4.88147337635429	5.56004872596966	5.19359525716129	5.81774947497881	5.0464245863588	5.54906576224442	5.76358607509861	5.481302877093	4.935789905991	4.97739433344506	4.93846462235629	5.19933808012284	5.05991421029443	5.80235868334565	5.4686167036792	5.02598140195633	4.70350528560358	5.15235127051857	5.31082294064091	4.9348207084868	4.88571226630147	5.43320558493986	5.03253322004467	4.92065853930116	5.073410464359	5.50945306418434	4.6100967325468	5.44599421179282	5.51299568739543	4.48918295202149	4.65736572885859	5.37298988276013
013QiZQKahfx9i9Il4	1700001C02Rik	1700001C02Rik	ILMN_3003501	75434	RIKEN cDNA 1700001C02 gene	NM_029285	TCCTCTCAAGAGCGCCAAAGGCGGGACCTTTACTTCGAGTTCAGAGCCTG	4.92277377519502	5.08925031607804	4.99822495897996	5.21522255903545	4.65073489399156	4.99786203511521	4.75215317612759	5.38885924683062	4.49656842119676	4.90178476586726	4.93982736318219	5.21581378010448	5.51682226243987	5.04807047137621	4.43232229576089	4.6302845985111	4.99931440140651	5.21181725936045	4.42472860428676	4.96980336441624	4.66657753967803	5.13675746647872	5.35400386978648	5.09245354581066	5.19782413800451	4.67260344634962	5.01771051535509	4.80613465329811	5.06515762018626	5.7716385563878	5.62616715313506	5.46296681796212	5.693210500963	4.96275654272761	5.33900865316999	5.5186761466399	4.35340140124515	3.97843099213434	5.01330805046956	5.04345697957213	5.84710778945321	5.90677011764063
QIUR163Hiq25OchCXE	1700001C19Rik	1700001C19Rik	ILMN_2955312	75462	RIKEN cDNA 1700001C19 gene	NM_029296	AGACCACACTCCTGGTCTACTGAGGGGTCGTGCATGCTAGACAAGCCTAC	8.41726225147643	8.04586745168503	8.55556577905213	8.83458340937584	9.16817976755579	9.00013264343351	9.31790581282285	8.80350281119922	8.92606122340449	9.03493407304472	8.20281716955303	8.41952604998687	8.5946083503146	8.72504836164382	8.84653872678796	9.21198550971366	8.31696385845934	9.0539575013964	8.60691886933867	8.70790953651426	8.64562112664389	8.13620664527987	8.40553829005393	8.58205052653227	8.79256961745974	8.9867621513137	8.97448421851294	8.6658128845413	8.0143711185746	8.25413587205246	8.18946625175164	7.89600973511333	8.77499510128715	8.19382711408689	9.15756775201987	8.61275039939709	8.60634797289818	8.89895491249033	8.77691975529505	8.65755807325771	8.04118127276846	9.12828517195925
QitvF0h7DBbipuiE5I	1700001C19Rik	1700001C19Rik	ILMN_1215822	75462	RIKEN cDNA 1700001C19 gene	NM_029296	GAGGTCGTTACCTCAGACTGTAATAACCGTGAGGGCGTGGAGACATGCAG	7.73280501222534	7.18247754029251	7.99669414163824	8.0119968714588	8.21146025563104	8.16323972517953	8.1065034362283	7.50461747624894	8.20004699740236	8.17786850571244	7.4317501197469	7.52155014379192	7.95992041053142	7.9085291242323	8.19706003886733	8.64323764434675	7.71567636538787	8.03088406021375	8.17729521846723	8.14290020017739	8.06072691547346	7.88085539728929	7.61530092048085	7.53831372290708	8.10793939017316	8.05030037295566	7.99049030446331	8.035881424505	7.54750622071756	7.57358373452648	7.48738341977334	7.17392326916462	7.98747995253561	7.63002315162282	8.32940598790409	8.05854326482991	8.23379308599261	8.0339489972528	7.74833943376475	7.63002315162282	7.30081623610047	8.15037996511224
WlCiSSu404DVUjNIVI	1700001E04Rik	Gm10413	ILMN_2724055	100041774	predicted gene 10413	NM_029288	GCCAAGGAGCAGCAGGTGTGATCATGAAATCCCCCAGATATCAGACCCAG	4.87966868622591	4.84723289163004	5.06419990082531	5.05943290752611	5.24184699647203	4.04742340982221	3.99214181894096	4.93674207358557	4.68372975490711	5.52480155821309	4.63694277541061	5.01844880417283	5.42229963771515	4.27528036888538	4.75635703277086	4.56092317550118	4.92202317285989	5.10252775092011	5.47107046207515	4.80281578142005	4.96275654272761	4.61328982435581	4.82657705650903	4.8392806723775	5.12862589726703	4.94342473059111	4.48967580595543	4.6155351607982	4.43731531005064	4.42234638309608	5.12550374343745	4.61153467942304	4.7722858827788	5.55926444796893	4.69001120752044	5.11132830293434	5.38049982522341	4.28991786833972	4.45784952032274	5.24415360213958	3.52634299979321	4.54919168945768
c1Hr8ID1UKP.uLVSF4	1700001J03Rik	1700001J03Rik	ILMN_2666574	69282	RIKEN cDNA 1700001J03 gene	NM_001008547	TCCACTGGTTTAAGAAATTCCCCAAGGATTTTTGTGAGTCCCCAGACCTG	4.91033881976627	5.45815617894591	4.72572379580743	4.37819013129379	5.10014017962476	4.99091660441607	4.95401742884956	4.92191718311966	4.87842296982352	4.23195419865029	5.33599463159373	4.42234638309608	4.68748924281235	3.8985278824266	5.26518966052321	5.10835674268369	5.36510060122908	4.84713299474536	5.02360657828119	4.93944388979951	5.35083180823857	4.90008461903724	5.01794325780565	5.08704286156296	5.41374968957171	5.19327634181937	5.1887223325393	5.13367632609759	5.14283772754866	5.58677653461788	5.29424059425946	4.90533159876717	4.75685384983112	5.39157480585332	5.01969092965412	5.4524450737964	6.0859634589277	5.49688654587112	5.33994880895572	5.11017360876098	5.04173648621907	5.3146529360004
ucV6p1QiuB_UiUAKVM	1700001O22Rik	1700001O22Rik	ILMN_2664449	73598	RIKEN cDNA 1700001O22 gene	NM_198000	CTACCCTGGGGCTCCCAAGAGGTGAACTTGCCAGAGCCAAAAAGGCCCAT	5.39996637221863	5.29702477882477	5.3361656944276	5.6783143761613	4.58299777188925	4.22961141597924	5.21993806891482	5.65603090469601	4.75999096002131	5.53840849505771	4.69670100252577	5.08356871547185	5.60284412837333	5.06784436074771	5.49745803916453	5.26031672941424	5.56845759840176	4.94546739853057	5.29736803749213	5.34982436084124	4.93379711454106	5.24545754305645	5.30523886473975	5.55803233498554	5.48306132732717	5.24943879746536	5.1980591435322	5.19173085639511	5.39389671386456	4.92752624657199	4.13604243063361	5.35383234606733	4.65233145069446	4.72686418774832	5.41417744306747	5.35586841197141	5.619008846211	6.01804214649191	4.06264371124249	5.16675696709474	4.57241533112103	4.89997963471345
T81SrUIR7paddPeheU	1700001O22Rik	1700001O22Rik	ILMN_2962336	73598	RIKEN cDNA 1700001O22 gene	NM_198000	TTATCCCAGGGTCCAAGACACTGTGGCCGGCTCCTCATTCTGGACCTGCC	4.98449129938908	5.27948146545366	5.50522649323975	5.51828272930953	5.08966783360601	5.70230519842165	5.47333987895111	5.52415037635791	5.34731909677765	4.40014101111924	4.53565015101408	5.3542534552081	5.02536542236237	4.73464974538935	5.40362830877759	4.82200745294767	5.42464637949777	5.93719178750887	5.32220979815662	5.19822583699277	4.51418085968283	5.04248868619379	5.64720701830917	5.25179362877466	4.98385928966196	5.08962765268378	5.06981583476964	5.5414282562353	5.11874998738245	4.9572371623738	5.5579298686261	5.04658328318292	5.14153794554792	5.90642307698882	5.38064014951614	5.08043240214268	5.08038213543124	5.4528988033958	5.87433079310561	5.42919333803776	5.00609038852971	5.27726131284429
Np_F5t9CEjvyOB7QYw	1700001P01Rik	1700001P01Rik	ILMN_2597451	72215	RIKEN cDNA 1700001P01 gene	NM_028156	GGCTTGACCTGCGTCTTCAAGACAGATGTTTAGATGAACTGTCAACGATA	4.889821883896	5.51203575625043	4.89208239537817	5.06376020363483	4.94653890201352	4.41466487911405	4.67108775553032	4.68705304489152	5.01203807789681	5.12727732638337	4.98302821578143	4.79109862524037	4.92654629800165	5.37158455776556	5.77273526895485	5.13538813707767	5.18112553325393	5.32848725712189	5.55406396293182	4.31678978082346	5.53672086664943	5.45751120765768	5.75828404671859	4.49634395676071	4.59336696210371	4.88652948944042	5.06359581569588	5.91625711324055	5.63359771849961	5.82317944715277	5.68608103348422	4.659488948921	4.58056313426054	4.09150856494722	5.04853128682834	5.74385248406734	4.45959063809672	5.0401890197997	5.2843516167125	5.09432350345279	4.36304112814599	4.92743016763624
fq4gVWTQp6gBQjbnn8	1700003F12Rik	1700003F12Rik	ILMN_2868440	75480	RIKEN cDNA 1700003F12 gene	NM_029305	GGGTGAGAACCCCCGCATCAAGGCTGGGAAAACCAAGATCGTGCTGCTTT	5.51635824436808	5.52234335048114	5.17462930833712	4.71379449574554	5.56997049033905	4.97842165562754	7.44731641910278	5.05265031407928	4.52072219039901	5.56800741468474	5.87733096935445	5.29568678567569	5.95386685597266	5.79286125132935	5.68436955641086	5.97162698234874	5.43559994916275	5.6292334207665	5.96459074299914	5.35024249106381	5.40226464589222	5.79533876193589	5.61921265364508	5.4014311234316	5.77194623169778	6.62805633870391	5.46194630574823	5.17237493878702	5.67424149210053	5.21888120681255	5.24457438081124	5.45299723990303	5.07275250372904	5.55275482147813	4.75816199504588	4.84108456244595	5.11782442771988	5.72462515969657	5.56956882155424	5.98789968405822	5.91076172589772	5.45761338526735
rbo.7pxE.nuHjpfddU	1700003M02Rik	1700003M02Rik	ILMN_3162009	69329	RIKEN cDNA 1700003M02 gene	NM_027041	CGTGGATTTTGTGGCTACACATTTGCTGTGACTGATGGCCTTCTCCTCCC	5.10793774124614	4.8631320980248	5.04995203702811	5.07480908038619	5.19435153081218	4.55335260390469	4.77988509418361	5.50990968964897	5.83695311713065	5.44138020852771	5.10660020909893	4.81744252502566	5.12849278375414	5.18090265120512	4.89358597447717	5.64314890027588	4.89865784580517	4.43124757702971	5.35083180823857	5.52142011635236	5.3597079846998	4.36404785835087	4.85591170054468	5.52749974432552	5.15697057415931	5.21307032526803	5.1595493470764	5.33566677612808	5.44806335369248	5.0500012398501	4.46010688623401	4.56537899745482	5.41600216201582	5.41776097776232	4.34090936316542	4.63694277541061	5.86389759098891	4.78587071914031	5.15418157568674	4.47848913339811	5.09722602251633	5.23153005511764
01K4QdRSjVTUho3cZE	1700007G11Rik	1700007G11Rik	ILMN_3003018	75784	RIKEN cDNA 1700007G11 gene	NM_001024614	TCCAGGTGACAACTCCACCAGGATCCCCATCCAGACGGATCTCTACGCAC	5.03872483275831	5.12389283389007	4.50878803364627	3.86503635162502	4.34773026824572	4.72866725141622	4.93097983688846	4.82375399047014	4.91083049988985	5.06609975577953	4.66757088510455	4.85990216381699	5.0669191404831	4.74041577517921	4.86205985496743	4.86385513387604	5.03219659330897	3.32744207272018	4.84637591343269	3.0360249257054	4.523574156076	5.090665076631	4.48145411659106	4.80351018653721	4.83296164660492	5.2217485570865	5.8402878020978	4.62995174411637	4.36722642463406	4.53631200581593	4.90168156373811	4.20973348266215	4.07134002440615	5.63306817942405	6.06713907097433	4.31278096457065	4.31906426803187	5.38954389012712	4.75753873323823	5.18435040352433	3.80271822931381	5.14227033425001
9FPnvmL5rVdS77Ds7o	1700007K09Rik	1700007K09Rik	ILMN_2834950	69318	RIKEN cDNA 1700007K09 gene	NM_027037	ACCATTGCTGTTGCGAGTTGCGGTCCCCTCCAGTGTTGTAATGTATGTGG	5.5049489413897	5.04710156533752	5.46986197432335	4.84763632034301	5.21910998141028	4.76920304116862	4.38000128880002	5.27124017846451	5.26663676244029	4.72798061263472	5.40795362500339	5.14786584904153	5.24256689759718	4.98804821842697	5.49089839296483	4.43868959015807	5.35987774791772	5.12934608452341	4.8317082437094	5.40468943006852	4.49091368014991	3.73947504575948	3.86503635162502	5.73711764100303	5.22595805956559	4.3218003472126	4.9348207084868	5.36904639236429	5.00371244956208	5.24053878919533	4.76361465276878	4.91614245112453	4.75903796354474	5.11452486346059	4.85014694308236	5.40596317445789	4.16262919146759	4.8634566118674	5.73312210263055	5.08136887067246	4.57876622852466	5.17870027042749
HQKeIjViIsC3kFA8iY	1700008F21Rik	1700008F21Rik	ILMN_2944703	75453	RIKEN cDNA 1700008F21 gene	NM_029292	CAAAGGCTGAGAGATCCCGAGAGAGTAAAGTCTGCAACCAAATTAGAGCG	4.94943827664164	4.56730253257473	4.48967580595543	5.07323625469463	5.12805305592803	5.05717613382239	4.79016160272842	4.67722416274851	5.82922203635714	5.13899111433932	5.27061692008694	5.00435895099919	4.7144889365119	4.58341026128535	5.33533020294893	4.60107530790979	4.77652016284941	4.79039173901826	4.46459261482795	5.34910132934325	4.85721269125072	4.98748088283521	4.02891653587729	5.22008726201499	4.58684077732498	4.09297360127652	5.27843346098289	4.92019018746327	3.80785603120581	5.13197340213205	4.31678978082346	3.63601587035274	4.2968300389868	4.38338715049184	3.88158328634252	4.51325025479436	4.53323221550132	3.83213895325422	4.61361254066467	4.30559679106336	4.13029532694824	4.66182855011462
QjoL_8N45FEFJO78lY	1700008I05Rik	1700008I05Rik	ILMN_2676443	71841	RIKEN cDNA 1700008I05 gene	NM_027952	GATGGAAGTTTGTTAATCTGATGCACCACAACCAGCATGTGTTTAGCCCG	5.0748928742987	5.52102309923742	5.14170472318213	5.64144924240628	5.4745062047245	5.6116248326495	5.40410360919095	5.09472775422379	5.7034177861135	5.38375796382847	5.67092549613353	5.4631638572945	5.80801896192235	5.5504527751327	5.0248167182071	5.31374019271937	5.81352238667067	5.86311415116401	5.44570803616746	5.48314743807621	5.21379082046006	4.81878672603617	5.59373002992201	5.47705871169085	5.72028877434556	5.39379944398541	5.64675871578295	5.45566037067607	5.06932620130329	5.42011490579965	5.44560627899715	4.5664123708177	4.75056115387504	4.64353453574181	5.37825446922143	5.87782313803835	5.80617593069331	5.46345893853147	5.03271585033171	5.57993109084887	5.9158229626934	5.65455377533559
cOmpSSzipNF9ih9tCE	1700008P20Rik	Tescl	ILMN_2631903	69301	tescalcin-like	NR_003638	ATGGCGGGCCAGCAGTATGAGGGCATCACCTTCGAGGACTTCGTCAAGAC	5.40048448718611	4.78867340201837	5.33264680448673	5.9832442048617	5.11026182561207	5.40287318262889	4.7954421962776	4.51532605863042	5.4186164196003	4.51764016488695	5.15795910643264	5.14626550216583	5.56736500584402	4.883315542168	5.50818854103006	5.16331869008122	4.8578473952779	4.89127697097039	5.41056907142923	5.80500927192998	4.75635703277086	5.35099245332164	4.73573099241177	5.18840493833593	5.04330172297628	4.73003418806283	5.42842217233783	4.50945034774784	5.73867978250672	5.31441193266339	5.4075269419976	4.58657503614786	4.60573050884602	5.14947930225916	5.50671512994658	5.02208918946813	5.03605687136216	6.15581800659635	4.97495506527372	5.17229042771946	5.12862589726703	5.19423143432664
3TD1SdVrzUKIQVI4Fk	1700009P17Rik	1700009P17Rik	ILMN_2645509	75472	RIKEN cDNA 1700009P17 gene	NM_001081275	CATAATTCCCAGCTCCCCGGTTATCCAAGGAGACAACCCAGATGAACCGC	5.80903618504526	5.56553121196947	6.02103312236721	6.43049683468291	6.60867551214759	6.09432797817027	7.21149618172713	6.19256875809662	6.22189213603707	6.12805539410562	6.00028674474295	6.90749746937167	5.96530518564158	5.94266484967724	6.00240675121665	5.8452289067411	6.15682761827622	6.191205268621	6.99366847292609	6.21506714406493	6.27161576617132	5.67221842702951	5.80643540033626	5.68461923142018	5.67410028421313	7.16537816181972	6.69178628837828	6.2241206910999	5.29440183130811	6.15998132697653	6.57745752356431	6.1083621878762	6.57361394610153	6.14471677037967	5.90847963306222	5.63746889671865	5.80744112192028	6.27674677980428	6.15733628527401	5.50242242873417	5.99142175784771	5.87634492994711
BniUCMuCP5fTS9S1A4	1700010D01Rik	1700010D01Rik	ILMN_1250734	76386	RIKEN cDNA 1700010D01 gene	NM_029590	GCTGAGCCAAAGATAGTGAAGATTTGCCTTCATCAGTTCCAGTCCAAATG	4.90079241649517	5.130274914188	4.83326901136267	5.09513409464116	4.58990139769824	4.99742231245453	5.86915111229266	4.88342479419128	4.98059205560192	4.16874939260695	5.48139054038503	5.55095524060328	4.97397373394009	4.74133445031103	5.04798566481993	5.14463481877672	5.13873973795939	5.27285964810042	4.99699632787164	4.86490856980315	4.69556973026754	4.97047594088342	5.3692026061439	5.19263365898335	4.85154488633521	4.79341151817875	5.44316148155276	5.25548755759785	5.64377143493709	5.11468831578002	4.66089091619066	4.52401567464218	5.55640516144159	5.33718869149834	4.76386084534793	5.24655844136029	4.86210879983346	5.07369994581524	5.11149293603649	4.68705304489152	5.31778932531733	4.99501866302107
3M5L03.Pewf4HoQBK8	1700010I14Rik	1700010I14Rik	ILMN_2665591	66931	RIKEN cDNA 1700010I14 gene	NM_025851	ATATGCAGTTCATCTTTTATTCTGTAACTTTGAACTGGACAAAACAGGTT	4.3769428157865	4.01313858956343	4.03709970069799	5.01518214982728	4.88860065552764	4.76797810361186	4.39538426649022	4.89814814549076	4.9767004156666	4.17619894401773	5.56492328178005	4.0973011325261	4.34057821198922	4.89094794277884	4.64639662893398	4.06002800085045	4.08484155765476	4.46607225774328	5.23313842157075	4.16148168483062	5.27803578890941	5.09432350345279	4.8343860947831	3.54346380420716	5.08477217675564	5.31999705124876	5.07912416595266	4.96209477620364	4.86073918111048	3.82361736178719	5.05835131852455	4.82189010746724	5.21951125489215	4.87521872183637	5.1451024558396	4.68246058104165	4.37724678630146	5.48803558576492	4.55067977088985	5.25948690101616	4.44110313261361	4.54843493363231
Wnjuxf56jWgywAu_i4	1700010M22Rik	Scp2d1	ILMN_2607827	66328	SCP2 sterol-binding domain containing 1	NM_025490	GCTGATGTGTACCTTTGCTGGGATCCGGAATAGTAAAAAGTGTTGGAGTG	5.05812192475971	4.5291651969885	4.20973348266215	4.15434983300888	4.46381285966833	4.14437100871643	4.34235068787568	3.6966970693557	4.32112622783448	4.57816795945383	5.51846419517516	4.58740631292486	4.80113673695139	4.59187278672312	4.95041378302562	5.35337514186343	5.00194614126207	4.69441542375311	4.32072333713105	4.90430821368361	4.37512888270205	5.43442267492035	4.95468732168285	4.89001196256135	4.89256521982535	4.85773169979044	4.4705605908923	4.75840877387613	4.92645744307735	5.11552418496505	4.86190488392722	4.16517955930587	4.41493659819033	5.05031885974821	4.89967520266531	5.38790008543824	4.94465608975452	3.97646312036676	4.48702722193142	4.63515524884475	4.77337505676978	4.98497314740972
Huxf56jWgywAu_i5BE	1700010M22Rik	Scp2d1	ILMN_1245353	66328	SCP2 sterol-binding domain containing 1	NM_025490	GTGTACCTTTGCTGGGATCCGGAATAGTAAAAAGTGTTGGAGTGCAACAC	5.43375198829191	5.02692656583265	4.84483330203009	5.06601839190227	5.09591559744026	5.54969651237597	5.30334514237516	4.99048272038749	5.10396412304184	5.31763622424893	4.83818407925991	5.00946419992733	5.4558171828491	5.23542636292967	5.3493431652001	5.19386129659608	5.14947930225916	5.55426754656018	5.58716424474453	4.48753347204297	3.84292892488193	5.2522854775993	4.99262846686804	4.66698104065069	5.00326074475978	4.84087279968512	5.48174510499744	5.46636629169543	5.83430116017882	4.99308636103469	5.2956099101068	4.9947570168544	5.2876521636439	4.89768503908241	5.30727522937902	5.28910813005679	4.52112265650849	5.20055918421116	5.25410282896831	5.06419990082531	5.33802298491982	4.93439304760678
xXV1oghyAemfeVAh_s	1700011A15Rik	1700011A15Rik	ILMN_1232564	66322	RIKEN cDNA 1700011A15 gene	NM_025487	CCTCCCTCCGGAGAAGACTAGAAACTGGCGCTTCTGCCCAAAGACTTGGT	5.23510256141221	4.57985278302111	4.15246710124286	4.9665992335702	5.01471918799252	3.87867491621778	4.06537684884937	5.16028331027552	4.96759404365087	5.42722437729604	5.30570119094436	4.41776287006367	5.10261601558673	4.48967580595543	4.91496498692441	5.04827377586167	5.20604392437877	4.23302912465198	4.66770903476363	4.914256752368	5.06601839190227	5.64529431838309	4.87755245460579	4.93128584330768	4.97674714736469	5.52984832685113	5.00343023404216	4.13162271980298	5.43277545128994	5.42446688702894	3.69420234227153	4.41302403230968	4.74853204873892	5.02528368088644	5.12045763889238	4.26234778032861	5.61094949408169	4.89809436714487	5.67911323485496	5.06267842297543	5.28119508095958	4.38407472640434
uX45T.FLIbuIMVnv0E	1700011F03Rik	Tex37	ILMN_2639308	74221	testis expressed 37	NM_028825	CCTTGATGCCATTTTACCAGTAGACGTGTGAGAATACCCGCTGTTTCAAC	5.69397699082538	4.93767171749528	5.06088487394254	4.36997698129275	5.6399628104639	4.91504589989339	5.16691341894171	4.75179191333481	4.9692277157229	4.9555371041283	5.11083290576732	5.19854030244673	5.45718624634914	5.19359525716129	5.45751120765768	4.85915229530352	4.75936779996899	5.57009276764126	5.04539813856021	5.06758532351839	5.00662083955958	5.45980260876823	5.83328867759001	5.16420206988946	5.61121615499677	4.88342479419128	4.5467946303597	3.99328684058923	5.68650646330535	5.3146529360004	4.76568486179756	4.61808199539858	5.16913592494673	4.56855079570178	5.1208314687938	5.71988643366581	4.92008733697608	5.70722007903279	4.87872707461963	5.43164170929211	4.68372975490711	4.71711278240942
ruiXsieN3G4E4o0pLk	1700011F14Rik	Ccdc172	ILMN_1249784	75645	coiled-coil domain containing 172	NM_029372	GTGGAGCCTGTAGAGCTGATCTCTACGTGAACATGAGGATCAGGCAGTGC	4.1082725732042	4.66728202443744	4.38858704066927	4.86281859566581	5.11149293603649	4.27528036888538	4.3449699987175	5.01844880417283	4.86324292526797	4.61656975344237	4.40408671576355	5.42833670636179	5.14922909770743	3.9298750702451	5.02309891777483	5.59666537451313	5.31407090788237	5.38656414441399	4.93048350084267	4.99197419086039	4.15306540165718	5.51700920914554	5.11213141711332	5.18461620784361	5.02755494189979	5.71507665528435	4.55469346644256	4.06002800085045	6.26300197477198	4.80446046163942	5.19327634181937	5.25251821548511	5.25709144823524	4.99011218686105	4.94756099451742	4.66356029212955	4.56092317550118	4.28505794024072	5.0247362270904	4.5342832060777	4.71851905751089	4.58186805871933
uufCAnIZxVKywaRIOU	1700011H14Rik	1700011H14Rik	ILMN_1240624	67082	RIKEN cDNA 1700011H14 gene	NM_025956	GTGCTTAAGAAAGCTAGACGCTACCCCAGGTAGTAACGGCACAGAATGCC	5.33016885525946	5.60658927732683	5.17837855189754	5.38366800429582	5.80438438006306	5.72684322162824	5.61821648651633	5.51841632945245	5.0719952616295	5.21543332202761	5.2349919996872	5.8947317791357	5.44261897897087	5.79251286001314	5.48229340220248	5.51413934861917	5.1831445883531	5.60852427847487	5.77327841919322	5.42169502986152	5.87256472412528	5.28092603539401	5.58475703819657	5.61700548208708	5.72232924391533	6.27210807743461	5.2290194207256	5.63757377324191	5.45880868815189	5.44342262452082	5.82512960015275	6.09409952380365	5.75712511130137	4.98939185331461	5.4003509604979	5.89311907119658	6.05786649529194	5.5302662277218	5.19367212448125	5.65327230900141	5.31911448651293	5.07903660760218
ZLvf4gIIV4e3c.ih00	1700011K15Rik	Prps1l1	ILMN_2925214	75456	phosphoribosyl pyrophosphate synthetase 1-like 1	NM_029294	AGTGTTCTTTGAGAAAGAAGACCCTGACTGTCTCTATTTGAGGACTCATC	4.73770464705873	4.59475002888796	5.17181134319291	5.20696751902935	5.11654437659021	5.4906238184185	4.57449686962604	4.45209246171901	4.37632755701214	5.04433515717367	5.0428529466927	3.93860577996106	4.61084665420644	4.03709970069799	5.50945306418434	4.3995986550262	4.43391300979628	4.38641682856804	4.61045675327006	4.58881742071699	5.05644025236949	4.37544774687178	5.12518937910893	5.06618868101027	4.8956468066813	4.01766975195756	4.45812506768463	4.77139502688288	4.33602217032931	4.21397875750011	4.1711215932625	4.65206941324074	3.95330277037256	5.2149234008777	4.92623601462669	4.34805109384745	5.34905984657268	4.66533342531844	5.01426764171818	4.92623601462669	3.19033812671926	4.94342473059111
WiKIK_ewCUeyIQuyRc	1700012A03Rik	1700012A03Rik	ILMN_2678187	76382	RIKEN cDNA 1700012A03 gene	NM_029587	GAGAGGAGAAGGTTGCTGTAAAAGCCACTGTAGAGACAAGTGTAGCACCT	5.31665438836794	4.37166317706385	4.77503112215863	4.67247315012391	5.30495543370806	4.83117319789695	4.35428724679951	4.79661988961226	4.78364627180742	4.4670713873712	3.92857542357449	3.98175617352829	4.57747029948461	5.52979692068486	4.88449807196424	4.35797297765235	4.83347858859616	5.36342993954741	4.98966600718907	5.08008464211006	4.65261091239484	5.84165613233266	4.44035961067436	4.88255182944555	4.96703755729544	4.94823606837595	4.45162111546962	4.59686915626663	5.18848437945951	4.51361690271942	4.20132761109062	4.40985922875585	4.28731068694209	4.88503602854656	4.89846280605249	4.88662891993356	4.5939378584819	4.77729199288652	4.80737685373889	4.75368865083671	5.25280313019359	4.12076698147858
WUkVAeCOGBDTNxBBDo	1700012A16Rik	Shcbp1l	ILMN_1218141	71836	Shc SH2-domain binding protein 1-like	NM_001033162	CCAGCACCCAAACTGAAGATGACGAACAATCATATCTACAACAACAATGG	4.28505794024072	3.35603686362474	5.18888848815607	4.68971104541247	5.25963586260528	5.45851962836464	5.27418697665001	5.12161120221334	4.04913680979777	4.1536843173569	5.11917628803969	4.96131303080915	5.25595290084241	5.16020212790614	5.16259794124368	4.84262056942657	4.27572950362586	4.40227452302594	4.46435091718679	5.16213738583218	5.08780647011524	4.65183929869052	4.3202800927044	4.61993499037445	5.20987418326767	4.25428534221097	4.91347311461885	5.41591872990583	5.9186542625458	4.78966881919308	4.65994621412143	5.21499981307344	5.23309814889283	4.76874111949322	4.59256948621345	5.52948407640055	4.86250780794531	4.44355057008811	5.62713196144102	5.17651411476879	4.42176100038464	5.00978955010096
9UQlCxx2KRooeIIwjo	1700012B09Rik	1700012B09Rik	ILMN_1251239	69325	RIKEN cDNA 1700012B09 gene	NM_029306	CCACAAGCCAAGTACTACTCGAGGCACGGAGGACTGAGAAGATAAGATGG	4.88538499394563	6.04886578660359	5.12347800988043	5.3187917363023	5.32145958778907	5.50710430652194	5.14995930158299	5.10129886696177	5.32532177383559	4.96776764975998	5.08983422320115	5.3187917363023	5.16888915683619	4.94765515670556	5.15604730891779	5.11263076739493	5.30512128369437	4.54177322184982	5.22086714755671	4.98357718084314	4.81027871819868	5.17651411476879	5.31031945238784	4.41041691448995	5.38656414441399	5.54342760951004	5.77945421023624	5.83299644982446	5.39699495518212	5.4408572235802	5.21748782635738	5.27701477303386	5.83387644085461	5.54193473831382	4.99777498001135	5.85436833045699	4.85459121752935	5.36461733421467	5.81518751579264	5.64336190477476	5.00927829104754	5.12526577545866
BiVnpdKHpNoLcgAgg0	1700012H05Rik	Rbmxl2	ILMN_3152061	76572	RNA binding motif protein, X-linked-like 2	NM_029660	GAGCCCGCTGGCCTCAGGACTGGCATCGGAAGTCTAGAAAAAGAAGAATC	6.80182371123851	5.36143786340352	5.71580944764911	5.92510907378439	6.1350734837772	6.15030757035508	5.64822193778273	6.08816732033656	6.16713464179715	6.11650652200059	5.4497720452908	5.67865820649372	6.09104530996433	6.15176452608431	5.69521308388323	6.28482564550056	6.25417203254288	6.33019123682902	5.97372176593522	5.82213590974786	6.21982716253022	5.81322290361943	6.07001113131893	6.04389542600884	5.87256472412528	5.35304563937566	5.89728791443833	6.40280343469251	5.60702000832566	5.38115611305583	5.82184620916392	6.43746842528372	6.25994459623206	5.47858578637956	6.28194967190882	5.19814904955296	5.86873952276514	4.98497314740972	6.18253797291914	6.90434680192353	6.52092018412062	6.02831837372646
T2B6euK6VEUekoJmwc	1700012L04Rik	1700012L04Rik	ILMN_2804407	76383	RIKEN cDNA 1700012L04 gene	NM_029588	TCGAACTGGCTGGTGAGGTGGCCCACACCACTGGCAGGAAGCGCGTAACT	5.51291546458092	5.97596776951889	5.23986462867104	4.83960237998779	5.12968700271602	5.72384046763073	5.40563103439464	5.24687818113026	5.6631756305034	5.76578060682342	5.61215901284024	5.44446736637005	5.48277125821934	5.43243093573322	5.41048317034973	5.20157068251636	5.891829903094	6.1171915322349	5.85670930705501	5.89887274828808	5.57217871217138	5.80129956591009	5.07323625469463	5.20770335005308	5.99832390512416	5.33983060871733	4.78265778296908	5.25280313019359	6.44820268423542	5.91599713683358	5.68400903901983	5.23725517536895	5.02995515419937	5.5414282562353	5.13082470053151	5.73829644149528	5.45422077511384	5.58704927905578	5.40846780428388	5.86407215562082	5.54193473831382	5.53604965784304
ocov1p5X3_7oKR76is	1700013B16Rik	Spata31d1a	ILMN_2630401	72219	spermatogenesis associated 31 subfamily D, member 1A	NM_028157	CTAGGAGTTTCCGGCTGCCCTTCTTTGTGTGGAAGGCACTGTTGGGAGGT	4.3587119049189	4.60204330541769	5.18410757625406	4.79398990883467	4.21340925848339	5.02028511956958	5.34638919872082	5.16205312707286	4.4180205214046	4.94841379704063	5.32350958532789	4.67018655189924	5.745972954694	5.67911323485496	4.47032361542364	4.42819413308775	4.7443878343106	4.7838929137276	5.4875137654278	5.46785498843276	5.01166817287614	5.08017277273799	4.83895893328385	4.87430431281806	4.71501204639788	5.61921265364508	5.1578013190746	5.87205409765338	5.13133108304732	5.31275555368391	4.64461072111255	4.85580946656635	4.95257618052311	4.90479829713166	5.48929067463049	5.04442684300572	3.90932360561256	5.38607582272674	5.66446976903253	5.17556866326475	4.72178901838403	4.75017792091707
WoI3k6llXMXULuyIYs	1700013G24Rik	1700013G24Rik	ILMN_2653832	69380	RIKEN cDNA 1700013G24 gene	NM_027063	GGAAGATCTGCATGGGCCGCCCCTATACCTCCAAGTGTGTAGAGACGAGT	5.44861665815442	5.20736217610965	5.30596960529248	4.47430530385034	4.12348831197486	5.49045242640306	5.21433638925431	4.38000128880002	5.76346126767084	4.90430821368361	4.95277658916288	5.33498524472955	4.78353034146801	5.49630193507705	5.30643041255015	5.41793532340145	4.58244245867341	5.51496402323664	5.30680708104968	4.69942063760036	5.1508655200217	5.26502481506498	4.83526700658856	4.71970938836307	4.57507884966923	5.10742712736475	4.59833345069695	5.01555256108826	5.68760206913356	5.06394565623879	4.94745437614756	5.23697515258581	5.15219862430606	4.59307204137399	5.53169692042437	5.311417123177	5.07829178187353	5.39345848832073	5.18928208104044	4.76309475148463	4.6356234275623	4.62638452511907
fq66sRDHnSCqwK1VDc	1700013N18Rik	Ube2d2b	ILMN_2660924	73318	ubiquitin-conjugating enzyme E2D 2B	NR_003639	GGGTGGTGGGTACACAATACTGCTCAGAAGGGGTAAAGGTCCCCCAATCT	5.37085649011091	5.57490863037315	5.16740360089639	5.59459000465781	5.59415866323343	6.13578772123278	5.6783143761613	5.77026758941809	5.20181775528166	5.1869633003461	5.7701209566919	5.59459000465781	5.51956437588281	5.97611750837976	5.61011632026735	5.58309086350334	5.78643641325198	5.60490357003517	5.36814473021545	6.02910981410267	5.52461530894331	5.53109585378757	5.73503910892655	5.81487855911208	4.2846733239259	5.49985297539454	4.98525410870095	4.38180967110244	5.22412837840109	4.49743511622111	5.45980260876823	4.82337129898463	5.38708365563012	5.67769480464964	5.08934896913084	5.59545814085309	5.65267229002084	4.85946124550417	5.47945654429838	5.70547993528966	5.88188708101976	5.93700115969084
retBADI_mc6lTAu4ek	1700013N18Rik	Ube2d2b	ILMN_2868571	73318	ubiquitin-conjugating enzyme E2D 2B	NM_028502	CTGGTCAACAAAAATAGATTGGCGCTATGGGCCCATAAAGTGTGACTGGC	5.42371655061592	5.19367212448125	5.62713196144102	5.59415866323343	5.37376713771897	4.88165945534426	5.09408120718701	5.48677460595817	5.15219862430606	5.63243295604223	5.28880119738541	5.14341758114906	5.10245012093689	4.86700641401529	5.24274021503113	4.61361254066467	5.70230519842165	5.09666486543223	4.38436577627551	4.80087830509447	5.5039779978737	5.44320315302808	5.44146712134357	5.33651115463985	4.5861243803578	4.86939527343053	5.31366594132056	5.19335603558738	5.22159133183673	5.30253210384361	4.37184938585128	4.70230052989418	5.19622837616247	5.66482809874124	4.95277658916288	5.77180266612124	5.40511790665591	4.76849491602251	4.62638452511907	4.25790564155943	5.09026038147584	5.41845897089609
rlE0Kqv0KKv0nkK7HE	1700015E13Rik	NA	ILMN_2634503	NA	NA	XM_355274	GCCACATCAAGGGGGGTTTCAAGGAGGGTTTCAGCTGCAAGGTGTACTAC	5.92918368994876	5.46884741653053	5.61724631805407	5.30612965755528	5.30067834397046	5.1800903193307	6.1479097008813	6.00454648487535	4.32967851200829	5.06359581569588	5.30184899727691	5.72525269870542	5.56857120632615	5.19168476381299	5.30596960529248	5.96246377482805	5.53064929838464	5.30059061328333	5.53939717435928	5.5583524538447	5.69864824843764	4.5643442465434	5.39497633107434	4.81889768664579	4.74053528454651	5.65912233776746	5.59227854124949	6.0757183130293	5.03005645652196	5.44949217540792	5.10993946988492	4.99887015895696	5.66389092310783	5.97667068191491	4.525700426233	5.12496617615496	4.88147337635429	4.8278965129033	5.73033380543189	5.65389723199399	5.61821648651633	5.71136364151103
rn6gNCNQX4gTtN74Kg	1700016C15Rik	1700016C15Rik	ILMN_1222931	69428	RIKEN cDNA 1700016C15 gene	NM_027077	GCTTGGGAAATCAAGATCCAACCTTGAGAACATGTCATCTGTTGAAGGGA	5.04972660083416	5.03818575437615	5.82982048456743	5.05768276994724	5.31415384376744	4.43232229576089	5.11901386326707	5.66621151320997	5.52893772577987	5.32464819713116	4.97251861201504	5.50147031239428	5.71975721045022	4.50168078896083	5.46663476245299	5.33001185947487	5.56837191960625	5.16083134404043	5.48742533173344	5.00726538557151	5.10761474755549	4.83915634045972	4.73021582739694	5.40999015426505	5.62902054519765	5.11290062267961	5.41931757416328	5.25093497247908	5.53604965784304	5.6947182751688	5.57418686886669	4.48780060502679	5.65338764524822	4.44636231647626	5.91421284657188	5.34841836285233	4.8278965129033	4.80551115911094	4.77778767943813	5.05961088241251	4.78575062370689	5.72837076632516
ikTqhIIi6CiU2F7uB4	1700016D06Rik	1700016D06Rik	ILMN_2939579	76413	RIKEN cDNA 1700016D06 gene	NM_024271	GCACATGGGGACAGAAGAGAGTGGAAGGAGCCATCGACCTGTGTGAACTG	5.30422992588584	4.61857485196354	5.47227136419181	5.26302383425298	5.03361180370683	5.8086127870316	5.42919333803776	5.76358607509861	5.87600609985078	5.24561479630871	5.0914336634176	5.33892369697797	5.63828215087276	5.63164381805825	5.60713307752478	5.80348942138904	5.49045242640306	5.48657155546476	5.66916550794505	4.94538138197731	5.60051985081141	4.84014195071329	6.06782671519677	5.77300571235588	5.46134977651047	5.16921459633557	5.66541473052723	5.8320902749526	5.09771172109572	5.16850441292715	5.7609576822183	5.55106017636399	3.90674418915632	6.12731593585771	5.14897351140975	5.33391085774276	5.00371244956208	5.87301995379386	5.61791100572086	4.88941188287988	5.97834480415679	5.57186654554343
chP90PLjRK6ipU_6Oo	1700016D06Rik	1700016D06Rik	ILMN_2939583	76413	RIKEN cDNA 1700016D06 gene	NM_024271	GACATTTTCTCAATTAGTGATCACAGGTGGGAGGGCCCATTGTGGATGGG	5.60490357003517	4.68926800321693	5.46750169048954	4.60441223346868	4.57183300514734	3.89560764671079	4.26317122846666	4.84525147263576	5.44763704313016	4.96613619737434	4.92230205577455	5.16483471806193	3.82686141115859	5.48677460595817	4.54325985237683	5.14092876285715	4.67995461660003	4.42582858063776	4.93038759205748	5.08822243926848	5.11760672892417	5.00371244956208	5.10528185474187	5.12445486385557	4.94377848222501	5.02536542236237	6.12169549324645	4.75179191333481	4.83206546848611	5.18041571811473	4.08347197409079	4.58491505063588	4.36885866287771	5.48111777504381	4.21076055743937	4.75700035577653	5.12976554123253	5.12265839814589	4.96474780964617	4.43440280001408	5.33811123080213	5.30760674364047
rqG_k3MUE.HTOxTo_I	1700016G05Rik	Prss37	ILMN_2637903	67690	protease, serine, 37	NM_026317	GGGACGTTGGCATCTATACCAACATTTACTCATATGTACCATGGATTGAG	5.06676362912728	5.39165324789175	5.2191830737098	5.38030512787884	5.43713004390401	5.00112277970117	5.56004872596966	4.76182387535855	4.39322901895421	5.33337716490583	5.61460783100943	5.66951998178653	4.73075676453444	5.87448956193119	4.9122409388551	5.37151447690685	5.21321187786489	5.21574249552124	5.90150664330551	4.9069421618228	5.41293942777861	5.55376589352206	5.02011170324405	5.1795923406913	5.53188802456993	4.22821745115836	5.10417098221774	4.39913960056262	4.81947403519802	5.79540283633024	4.23811903510938	5.3354907540357	4.94891825008792	5.5899554415889	5.19609696757024	5.43691107143142	5.18970607958721	5.49474118404484	5.46867074353854	4.38828751584086	5.80947717819633	5.2305586160618
K3nv1qRkraoVmpo6Wk	1700016K19Rik	1700016K19Rik	ILMN_2694110	74230	RIKEN cDNA 1700016K19 gene	NM_198637	TCTGCTGTTTCCGGGCACGCAGGTCGGGGACCCGCGGGCGGATGGCCGGC	5.47443610006996	5.81277213371928	6.24871103456835	6.20746806712889	6.24601851678972	5.97759511173927	6.14191447631966	5.92994732468913	5.22616471312304	6.22620324816276	5.935905526921	6.32759306077716	5.51154430248946	5.05031885974821	5.91819261109402	5.74757619067597	5.6697978108863	6.15247632252134	5.78239825287466	5.40302162465473	6.29196615159906	6.21237313880608	4.97881974024508	5.24011702905055	5.66413282670355	4.96521548746385	5.92058614710843	5.31366594132056	6.18458834897099	5.38500685674421	6.23438878298875	5.29440183130811	5.97143848989927	4.84827610890665	6.16094949031767	5.28887937478293	6.35781129038464	5.88407454748695	6.53153342079455	5.41949007462796	5.66551911544733	6.20847157613542
uklSdwqYUZkycf4pdg	1700016K19Rik	1700016K19Rik	ILMN_1250938	74230	RIKEN cDNA 1700016K19 gene	NM_198637	GCAGCCCAGCTCTAAGGGCGACCACGCGCATAGCTACTTTGAGGCCTCGA	4.85284732016053	4.81889768664579	5.02318510373125	4.28011691621594	5.02986867472709	4.81744252502566	5.32161289684013	4.91957978203885	5.25461976692773	5.07049849821818	3.75504752657928	4.07134002440615	5.43259940133699	4.86190488392722	5.09026038147584	5.31950686072487	5.25635394584728	4.97243378875404	5.07812904246272	5.48147512438295	5.07908038677742	5.09796170325542	4.84931361023472	4.84173881551982	5.55125954681688	4.03508702908061	5.067009065862	5.63913515966743	5.56431376811585	5.63846948651689	4.63678130055983	4.68156854353643	5.02940721124813	5.09862885620698	5.25186245645734	5.06070944552678	6.2168716120483	4.70297910406427	4.8956468066813	4.75816199504588	5.72028877434556	4.8994818705854
ll6K_IgigDigIiCdSU	1700017N19Rik	NA	ILMN_1255361	NA	NA	XM_487140	GCCTGGAGGTTGAGAGAAGAGGAAAATGAGGAAAGAGAGAAGCTCCAGCC	5.64995699037547	5.68100801154706	5.80903618504526	5.28658459192945	5.16904163294808	4.06623643192841	4.64090415295355	5.17582880086778	6.20540630040427	5.78328054195105	5.16003456973536	5.65985136504531	5.82127012909038	5.36359355806579	5.47227136419181	5.70810861567084	4.73477437554327	5.8919864758524	5.24928778638592	5.79832873398528	5.49216051283241	6.02322892578498	6.25846441068517	5.37939331015137	5.80736263377565	5.2930962802476	5.68820170819151	6.03110579583331	5.79706626007707	5.49184398566764	5.54301411260602	5.11527297420118	5.88798408588125	5.45102615423009	5.99708831528997	5.39209083214436	5.57103309611554	4.53924272208088	4.65105556291259	5.17760357120225	5.43414238852187	4.97028057011958
30Tif4gz_1_C.s80Xk	1700018B24Rik	1700018B24Rik	ILMN_1231777	66332	enhancer of rudimentary homolog pseudogene	NR_003617	TCACATGAGCTTTGAGAATATTTGTCCTTGAAGTTTGTATTATCACCTGC	4.77806325466779	4.45032697315147	4.90239877338509	4.97442689452411	4.43412783405282	4.97852822349013	4.38558388716192	4.22663214374804	5.1100843591787	4.53836707380795	4.70058261695462	5.07369994581524	4.61535024477792	5.13987521941066	4.26487751285254	4.40954404727512	4.92498770014293	4.93836449004371	4.87711185326912	4.00348165336687	4.73964423951438	5.29611883628522	4.44799794472305	5.25868744562364	4.0500301719031	5.09879161442812	4.70001243981984	4.89208239537817	4.67888854437853	3.86230666697933	4.6401318861639	4.96113422932726	4.53138306225752	4.94862422300587	5.16979591483065	5.04461063537137	4.59799954004748	4.99637870131861	4.3398992803542	3.85091131159633	4.70864683709164	4.46684807588629
QiFeKvcukvURKd4nnQ	1700018C11Rik	1700018C11Rik	ILMN_2649579	75524	RIKEN cDNA 1700018C11 gene	NM_029324	GAGACCCTGAGGGTTCTAGTGGCAGTTCCACACAGGCTCTGAGCTGCTCA	5.17035320909231	4.89358597447717	5.67459969107876	5.12779896976935	5.39037086043593	5.52646627356955	5.53416429795414	4.92303879725587	4.70043543726062	5.84316667699113	5.7845140933813	5.68449220286309	5.00787268059198	5.79540283633024	5.17548730326471	5.74083121117306	5.64349014541713	5.34612466908602	5.4220564094201	5.43896483687317	5.73552967016437	5.31214897417675	5.72760164560617	6.01016310919733	5.33948682561032	5.28780917135347	5.29414691063479	5.47612181547857	5.66237831141676	5.33456831184858	4.21340925848339	5.74174942630597	5.64066021572248	5.54104467539066	5.51358335935017	5.91180378806672	6.02529803942038	5.5488283874975	6.08903347111454	5.24838589427151	5.32992679203344	5.94443535636133
ieUpLz9zfES5LygRSM	1700018F24Rik	1700018F24Rik	ILMN_2746218	69396	RIKEN cDNA 1700018F24 gene	NM_027069	CTGCCAGGCAGTTATTTCTATCTTACACAGTGCAGTTAGGAACACCAGAT	5.22093910350814	5.63441135179433	4.93199549947618	5.07749135430653	4.57816795945383	5.19723436014855	5.36526883873431	5.5059967606785	4.80644497608697	4.5939378584819	5.5298997330174	4.22961141597924	5.68830159805511	5.21666130765477	5.5307640877426	4.9715318583495	4.34995507153201	5.36318631582362	5.08671950964114	5.08103844324899	4.95249337053652	5.43540828165962	5.07580803304851	5.27717815103454	5.16299335194154	5.10252775092011	5.00823392941244	4.91882492730642	5.02203827111739	5.25677407677644	4.88281918910056	5.40134076653203	5.05686667437259	5.60617489071532	5.06741117961378	4.05907490692802	5.13000576298945	4.65423068935375	4.75766753837608	5.49405525262306	5.25940281012543	4.99887015895696
BiVrnuNrleNfg9khbc	1700019D03Rik	1700019D03Rik	ILMN_2646640	67080	RIKEN cDNA 1700019D03 gene	NM_144953	GAGCCCGGTGCTGTGATCGGTGCCCTGATCCTTGAATTCGCAGACCGTCT	4.65198360687348	4.71422036682151	4.79366709277661	4.53607829928746	5.59948637908286	5.4846579915176	6.19202623017689	5.24911279918547	5.46575636842461	5.16698499138124	4.89967520266531	5.49405525262306	4.73560361435211	4.23096836782855	3.78469733271509	5.27070789122413	5.62424038737584	5.07355713683843	5.34107076462535	4.99520497065624	4.87251920501433	5.0007197437083	5.37337171572289	4.61857485196354	4.04308699493331	5.65152669284201	5.39745140714495	5.52798105349815	4.8201345371443	5.06592091462406	4.7229195211348	5.17487199687013	4.96416634453224	4.66892458226039	4.67077648173538	5.76700574583629	5.86076861515224	5.20534264004013	4.70958026633056	5.27251152930905	3.55111897687415	4.66032755156874
xqFNysTeFSiTR4k.gQ	1700019E19Rik	Ift43	ILMN_1236344	76411	intraflagellar transport 43 homolog (Chlamydomonas)	NM_029601	GGGACCATCTAGGTACATCTGACCCAGGAGCATCACTGAGCATTTGAACA	7.54240313595732	7.473347871156	7.65275713679462	7.6232635962465	7.84407081478214	7.89809285176607	7.43494413549271	7.43536953977449	7.4965380335492	7.3647973278949	7.79011522329081	7.46371324247164	7.53961868035096	7.67435259055639	7.60462595824279	7.50188382313004	7.11291895182107	7.44000794352594	7.74524884041292	7.63427302176937	7.58218253597768	7.44777535272126	7.19265260113316	7.34000848312446	7.32865123941952	7.73050140641649	7.71162118012698	7.29176681228767	7.38708067121824	7.59836634827681	7.28310275653347	7.51948150631335	7.58879184680979	7.50735092800933	7.80543007091107	7.46561326678397	7.5140956677411	7.63692386096173	7.66838827678106	7.17223764008817	7.53738469212319	7.3291058589263
Nn6o0qO4XvNf7_X6Kc	1700019G17Rik	1700019G17Rik	ILMN_2631179	75541	RIKEN cDNA 1700019G17 gene	NM_029331	GCTTGGGGATCAGGGATGTGACCTGTTATCCTTTGTTTGCCTTGGAGGCT	5.27030071989875	5.70959623385698	5.57348606714345	5.5489236866925	5.48965083446997	5.42257966990795	5.30519835470709	5.92445838928862	5.62745795835688	5.29116598499228	5.89604524084012	5.64765635024063	5.7337038641426	4.92114661358176	5.57699634463919	6.0710254779665	5.52817823659867	5.16789301088758	5.31394016967848	5.31189845490814	4.93586643081121	4.70144970091575	5.77194623169778	5.48510344447559	5.67924538424077	5.84316667699113	6.19461237684652	5.54282339172662	6.21982716253022	4.98739725137828	5.40134076653203	5.16079738283471	5.82244152381729	5.3755403187212	5.55296776449089	5.0295839374384	5.35877170304007	5.86341310266985	5.20765981080758	5.35987774791772	5.56553121196947	5.8802603820824
ZPkiDG4eNf4zJUM_pQ	1700019G17Rik	1700019G17Rik	ILMN_2695190	75541	RIKEN cDNA 1700019G17 gene	NM_029331	ATTGCAGAGAATACGTGACTGATCCTTTGATATAGCCCAATATTGGGCCA	4.86240718168197	5.60391494967217	4.74839915868579	5.80071027776494	5.1944716070556	5.63746889671865	4.91556246525167	5.29736803749213	5.50899860260038	5.37110880495037	5.05073902007351	5.03908002157769	5.03159877593405	5.53348088883401	5.33419728691047	5.06618868101027	5.17642828323673	5.45007041178358	5.39868348973772	5.07724328329103	5.52275364530797	5.71183400487023	5.30906265974569	5.59394625028596	5.26800202557532	5.15764164118568	6.15805995457126	5.44599421179282	5.12098382298357	5.35560664999754	4.64353453574181	4.68602458077785	4.98842121499505	5.01567845511639	5.57963091740506	5.33745407585468	5.01672733201965	4.58796217267313	5.69360477716528	5.76536894355648	5.25156193630276	5.32957103262573
lnSiHeiJvXd47RUpLA	1700019G17Rik	1700019G17Rik	ILMN_2758803	75541	RIKEN cDNA 1700019G17 gene	NM_029331	GCTCAGGAGACTCTGGAGAGCGTTCCTCTCTGATGTCACCCAGGCAGTAA	12.4716869678825	12.0158078858929	11.9658954061431	12.2252611820057	11.445524340034	12.4481280440055	11.0425906915584	12.328203965637	12.6894145590583	12.3123549420899	12.4449856260252	11.2971114599314	11.87521620942	11.9046648981159	12.286860736485	12.2486297574843	12.2416595266062	12.0782039945492	10.9960737173244	11.8642286503407	12.6185168063629	12.0640718000939	12.3990759775405	12.3098360548438	12.3045616078679	10.8855786659247	11.5570250340749	12.3594984278437	12.8214067164137	12.3622604782107	11.6368065855203	12.7066429679459	12.2486297574843	12.2200012937158	12.5305298902213	12.2562448746429	12.3543075287162	12.3000296636606	12.3852974204024	12.4882352186928	12.3307391201642	12.0876637986211
3fqjSo7he81.v5fop0	1700019G17Rik	1700019G17Rik	ILMN_2631180	75541	RIKEN cDNA 1700019G17 gene	NM_029331	CTTGGGGATCAGGGATGTGACCTGTTATCCTTTGTTTGCCTTGGAGGCTC	5.43930971184416	5.13947865179486	5.35656352415311	5.28978506686913	5.17743337495286	5.40648003236117	5.21758160877775	4.82880372427331	5.84710778945321	5.26540560552231	5.27221406822087	4.74003897348828	5.52847371869379	5.75920560270097	5.59343128380657	5.25756311177017	5.68214434207256	5.47705871169085	5.35754670521406	5.08136887067246	5.63384101203412	6.00433220934973	5.44095090206143	4.90533159876717	5.33975508790909	4.75561133163616	5.64439586186857	5.56553121196947	5.0760604449315	5.33329620362194	5.21903327218159	5.72040228597573	5.63043933319983	5.58410979601287	5.62800545529043	5.92143547864176	5.43216368987629	5.63372093046001	5.21895356878352	5.60010864979569	4.4828029651008	5.75828404671859
r.efd1KLSn5R1J6lrs	1700019H03Rik	Slc17a9	ILMN_2999818	228993	solute carrier family 17, member 9	NM_183161	TTTCTGCTTCTCTCCAGGAGTCAGGCTTGCCACTCCAGCTGGGCCGGTGT	6.38689808569634	6.44193066083263	6.20139794024798	6.30349156939391	6.20060586590884	6.46269149666589	6.32701552255395	6.41811465856394	6.58438688558345	6.1315247384769	7.13247772318973	6.19817335359407	6.43683071563721	5.87256472412528	6.47889861858962	6.5087855379195	6.63900408861403	6.58376967158255	6.00125448485224	6.1651434036096	6.42784795781393	6.30032325603414	6.16417675670086	6.91161850057377	6.28623041369038	5.83313224194213	5.6965970182719	5.78573560090909	6.71197252375408	6.22383428850614	5.90202057761355	6.44820268423542	5.70799061957251	6.66863629438665	6.10279129507547	6.74301915291174	6.16392187658824	6.27976144661865	6.16072753765993	6.56649327592276	6.58747929839397	6.15973114257689
6kkndhTRBcwlKo36no	1700019L03Rik	1700019L03Rik	ILMN_2786075	227736	RIKEN cDNA 1700019L03 gene	NM_025619	GCAGCAGCTCTCGACCATCACAACCTATAAGCCAGGGGATCTTGGGCTGG	5.09480859353996	4.67632139029436	5.32253691016175	4.70312104374441	5.29132000024659	5.80249561195871	4.16036920635797	5.6022109100826	4.93934394231354	4.46156722536581	5.24093654445398	4.98869303503383	4.01569464194344	5.14300634253047	5.2221155635586	5.33087838553929	4.83553617819051	4.59100051232789	4.67873495114818	5.23765593021472	5.4401373770471	4.56015170907258	4.75853683112074	4.92081176910544	4.9764120810894	4.82529486660309	4.78328781886638	4.74107219274367	5.65923624548673	4.87716144415953	4.94155286646361	5.57699634463919	5.78300851258163	5.08364664230017	4.2002644242113	5.21094651348805	4.96759404365087	5.36333499274981	5.2808489997353	5.61644656813951	4.8278965129033	5.22335880305447
cXvUDskIIwgpUa5AJc	1700019M22Rik	1700019M22Rik	ILMN_1246636	69423	RIKEN cDNA 1700019M22 gene	NM_027076	CCTGTTCCAAATGTAGCAAGAAGATAAGAAGGCCCACGGTGCAAAAGCCT	4.83565466802018	5.01292502267624	4.9913622494905	4.78842069024302	4.98859580777095	4.66089091619066	5.16811278960499	4.80363388584297	5.24727155655082	5.10875289008263	4.48560507686519	4.90846454893707	4.18836059062647	4.91614245112453	5.39903112212611	5.32609873080198	5.0000813845061	5.38624467085163	5.31004710461148	4.60798122395292	5.17237493878702	4.79447151345562	4.61774103874727	5.36186697215086	5.22523244966629	5.6370325235739	5.41957572476048	4.60204330541769	5.23265277134235	5.44570803616746	5.16109057925989	5.41232627158326	4.66518088345947	4.41149465932179	5.82875899952207	4.90874649404271	5.37881030221528	4.62760297772025	5.28292438745213	4.6495971218725	5.25133478665301	5.10536126970374
iXf6kOK4.DCD18HnlU	1700019N19Rik	1700019N19Rik	ILMN_2618910	67507	RIKEN cDNA 1700019N19 gene	NM_026208	CCTCTTTGGGCAATGAGGTGATTTAATAAGAATTCCTTAACTGCTGCCCC	3.96985759594446	5.57103309611554	4.87711185326912	4.83639176628447	5.19249238092475	5.25972824804615	4.7144889365119	5.48609128479106	5.06667923655598	3.3421224538731	5.37888552917659	5.1869633003461	4.79791017598187	5.10461767749392	5.03430787562073	4.23454615128902	4.14225082865711	5.01148610305954	4.02985147055594	4.62382088897991	5.79447375205306	3.85431278293008	5.40779641474415	4.9891384761439	4.98050279323674	4.48897198682923	4.92634654111629	4.95769366059532	5.31519493667357	5.06776690510213	5.35885814803101	4.92211299818992	4.97260886417315	4.48325826713238	4.65689308996117	4.95314614313015	5.18574780963971	4.4523570187681	4.59376087122674	3.90537628970844	4.52379297881831	4.08933126980755
rraVHRNAg7oxunv6rU	1700020C11Rik	Mtfp1	ILMN_2624145	67900	mitochondrial fission process 1	NM_026443	GGTCGGCCCACTCACATCAAAGAATGTGGATACGTGGCTGTTTGGGGTCC	7.00183953244023	7.09801336979516	6.82947408642444	6.61139389034218	7.31612269726529	7.44679213687762	7.05080198715881	7.06069855607428	6.61240951026148	7.02890706429072	6.82360136241683	6.47988831350687	6.85168944509147	7.17807219364374	7.03497672184501	7.05080198715881	7.18732851390919	7.10701698642752	6.8048692790294	7.27496441423863	7.10481630885229	6.60689151965006	6.88855310967396	7.09072419584271	7.29006353776132	6.83331817397731	6.27466523500327	6.92901630058286	6.55541944247298	6.4161408182353	6.65705267757685	6.44753172364288	6.44782047564399	7.52532283305793	6.8003430155903	7.13205736515578	6.73141997965287	7.00725814631002	7.40054238952241	6.95830989143851	7.16358062587269	6.59333849974646
TUKHpUdLHuCf6aOJJs	1700020D05Rik	1700020D05Rik	ILMN_2606555	75555	RIKEN cDNA 1700020D05 gene	NM_023781	CCAAGGACTGGCCCACTCAGTACTGTGAAGCTTTGGCGGATGAGCAGCGT	5.46802705139127	5.24749940738565	3.80463137588946	4.57985278302111	4.77101087216637	5.78286452140862	6.36353874718986	4.37385866283506	4.5280604729079	5.62498038644492	4.47377491587581	5.24497507230594	4.84667942036554	5.55157655337265	5.38770985548361	5.41007483026518	4.81547208827719	4.73821598109359	5.2835520835731	5.6217274128437	5.19782413800451	5.2074416318182	4.81854618436296	5.8939010208102	4.92567304713017	5.27532756386022	5.38902569490934	4.96348719344046	4.54576318025196	5.407410846653	5.53338718784359	4.96806187321248	4.99039424557525	5.66145497675057	4.77843890888798	4.76579361291968	4.93359937934704	5.22691758870916	2.55706358240695	5.53949118488751	4.3218003472126	4.86939527343053
BEge1fQllNfJl1xa4g	1700020L24Rik	1700020L24Rik	ILMN_2895240	66330	RIKEN cDNA 1700020L24 gene	NM_025492	ACAGAACTGTCCCTTCAAGCCGCCATCCTTAGCGCCTCCTACCGGTGAGA	5.13302785800863	5.01058501662582	5.3152318591382	5.61545797047357	4.97310139054755	4.97512817399112	4.85844021286649	5.13214113200974	4.09436416675512	4.97056847388089	4.5758901742537	4.94360203422551	5.2787742966516	4.8631320980248	5.2914097048529	4.83828671992668	4.36173956995565	5.05617783325786	4.93805883195675	5.63666678228138	4.70284250724455	4.66150692785842	5.08452074407541	3.96328422486807	4.07392203342226	5.26745314661665	4.92399256843515	4.85239696349024	4.74028563782147	5.05198772745782	4.79184480161946	4.71436515065869	5.11637234693838	5.56116795482823	4.87323801558999	5.10993946988492	5.41125853756202	5.03271585033171	4.54843493363231	4.66671286988834	4.12490233659028	3.45369214870376
ogUKYie7iXoobuXm.Q	1700020N01Rik	1700020N01Rik	ILMN_2795968	67692	RIKEN cDNA 1700020N01 gene	NM_183266	GAACCAAGGCGAGAGCTGTGTGAGCCTGGAGGACGTGTGCCTGCGTTTCA	3.91591422092657	4.36203310670338	5.14818744346247	5.50604216685827	5.22874778075044	4.7617015373844	5.26311964717078	4.60867066105446	4.78259537575187	4.3171549629	4.82778907261921	4.69829251989589	4.99484264721618	5.19226125463179	5.52767448782116	4.42923437418989	5.26016541968836	5.02416077224794	4.84979352941499	4.76507451502871	5.2898718781353	4.93330936181439	5.20987418326767	5.10461767749392	5.34781206438078	4.88239016094287	4.81867311971165	4.4608299644682	5.0730666174464	5.24102036486336	5.10770522317901	5.32270856762558	4.59728239533889	4.49437080515621	4.53346254609802	4.68156854353643	5.52847371869379	4.57530143854498	3.86377100798018	4.66449422044782	5.44740100717001	4.95208800090677
Q0L.vtLPgjReSV8COk	1700020O03Rik	Gpatch2l	ILMN_2673628	70373	G patch domain containing 2 like	NM_027405	TCAAGTTTTGTTGTCAGTATTGAAGATCACCTGCAGCCCTTAAAGATGGC	5.65567851480875	6.08946743795132	5.24376821047295	5.91777086653569	5.7644439081261	5.51405205499991	5.6631756305034	5.44895982716642	5.71382457796668	5.90577306586521	5.41870023949274	6.39618320589773	6.11848936435439	5.88673460868515	6.27674677980428	5.810170727758	5.85811621584868	5.908825975438	5.8026275259615	5.74823444559346	5.36186697215086	4.94202163361683	6.23618391038838	5.67818699748956	6.26156837094004	6.02041010947184	5.74546687242828	5.68842196568058	5.29176902677489	5.11992459616229	6.10491737318428	6.29299739941649	5.23289190093964	6.20352824380264	5.31975261310415	5.66815472146084	5.36186697215086	6.0843699351493	5.83982922649163	5.58746794081125	6.34571690007128	5.93167931288293
QdXp875Ae8cDReVQ9Q	1700021C14Rik	Tsacc	ILMN_1232146	76927	TSSK6 activating co-chaperone	NM_029801	CTCCCTGGCTTATGTTGCAAACTGTTACTAAATCACCTGCCCCAATTCCA	7.94569585850337	7.70206469449815	8.01773917415912	8.12427536349979	7.90615674194882	8.17931594904018	7.79830332224291	7.7417398642784	7.92181906240053	7.91563518058627	8.14951674413377	8.24473982962602	7.98789660227102	7.98647502746572	8.01880816065306	8.14690986159753	7.78387392376378	7.94193040067141	7.68012301153626	7.93674819795627	8.04979467377716	8.08093682843785	8.19233679769955	7.96085690715831	7.94276389857973	7.6679287812607	8.40390614611453	8.04633133798411	8.30268866306436	8.00532155933335	8.13936130884655	7.84305087127536	8.03192054966329	8.13068561665467	7.79107968413872	8.14290020017739	8.06665243486202	8.05401900274452	7.81763372496937	7.6835793154386	8.2195134095924	7.86862303931108
Z4Igh4gYQkWrrvmWOg	1700021F05Rik	1700021F05Rik	ILMN_2761181	67851	RIKEN cDNA 1700021F05 gene	NM_026411	TGAAGAGAAGACTGAGAACGACAAGCACCGGGTGGTGTTGCGCCGATGGA	10.8070412643098	10.7879355389467	10.8678080183045	10.8909795494646	11.0242924077792	10.5496348871061	11.0470581847557	10.9743481355253	10.6958729386859	10.4962622494325	10.9102621440054	11.0370944710627	10.5361488079046	10.8778762672382	10.4365842450243	10.8678080183045	10.7072516001937	10.6307579251855	10.9589407661626	10.7687620443419	10.7480502687225	10.6893830123972	10.5208689041148	10.7259204693965	10.2808694136247	10.860086600455	10.9102621440054	10.4917985219067	10.4759785007185	10.530418769175	10.6587134976179	10.4734754870039	10.5760841847854	10.5968565584545	10.6664824352047	10.5473647505862	10.6893830123972	10.6935012773367	10.6730679315972	10.7893217099858	10.5184932770604	10.5904414634422
6VT6o1EtQ2gVUn9x94	1700021K02Rik	Tbata	ILMN_3131640	65971	thymus, brain and testes associated	NM_001017441	CCCCATTGGGGATCCACAGTCCAATCGGAACCCCCAGCTTTCTACTTCTG	5.14100718070858	4.31985766341362	5.22227302788438	5.31424328355847	5.22665949113609	4.7858106714236	5.41618258226558	5.02099446537295	4.76927028925803	5.28128739173862	4.79460988661564	4.80748882801721	4.74452926650079	4.83285619242043	5.18774981378407	6.00336685570504	4.88571226630147	5.10660020909893	5.47735315171606	5.3367518389145	5.08518644351138	5.08583879546471	5.54025140939808	4.31083451750999	5.35772660641012	4.95175187566857	5.32519863321289	5.84635983909949	5.01960045331716	5.34877652677952	5.31048119832179	5.02617506557301	4.69469790140827	5.05378388131208	5.12771495155166	4.2260460473413	4.59614147693514	3.51724989664893	5.22765115425423	4.95961029645426	5.70947618613405	5.22708031093162
HUlAlY4r675ECDolyA	1700021K02Rik	Tbata	ILMN_2651010	65971	thymus, brain and testes associated	NM_001017407	CCAGCCAAAGCCCGATGAGGTTGGTGTTGCACAAAGAATGGAGCCTAGAA	5.66157295079644	5.26395960812107	4.99805277847615	5.24472589479206	5.59095302987443	5.21808333727549	4.83719166715423	5.64177828794422	4.40476817738136	5.34999144638472	5.27212356082954	4.29028411326179	5.3702833088071	5.36032343022206	4.95218762385657	5.12107208637687	4.75383481865471	4.60406428738738	5.19177694897722	4.90149731796604	5.04683590090342	4.90220527001922	4.87630362833294	6.04366617484648	5.10900115401853	5.03228481131953	5.75059289567459	5.02687892949871	5.05950895060632	5.7450532986581	5.53386617105803	5.13052120526375	4.5342832060777	5.47612181547857	5.14840629981536	5.68370721841922	5.26129228774997	5.12828187754666	5.43531031793174	5.74408731331515	5.32739417641221	5.38517451622933
iX3InXi1ntPHRQMVO0	1700021K19Rik	1700021K19Rik	ILMN_2741006	100502698	RIKEN cDNA 1700021K19 gene	NM_172615	CCTTCTAGAGCTCCTGAGTCCGCTGTCATTACTCACCAAATACCCATGTC	7.38663607846387	7.1943550130222	7.42447611212501	7.2194471350807	6.9452497889215	7.40004516094423	7.16537816181972	7.81763372496937	7.33724209421386	7.7466989726532	7.52954936071353	7.40417698409465	7.60790996275683	7.66744627403667	7.71673220887057	7.65416141920941	7.98054248223272	7.63650107268068	7.79582546035208	7.3318046739565	7.65322643533052	7.69085993621086	7.59378726173601	7.99309475137913	7.7006533501842	7.29224025214299	7.7731018991044	7.82189641706925	7.2290143466595	7.49905966805733	7.27897909722994	7.26294405454972	7.89907642733958	7.64234312439693	7.71724211638793	7.44635879596912	7.18689266978787	7.49751142542167	7.62615524609122	7.75773554677669	7.34440922960752	7.68098211537243
EyBCU5SIPxIQFeiElE	1700022C21Rik	Znrd1as	ILMN_2645917	76416	ZNRD1 antisense RNA	NM_029602	TAGAACAAGCCATGCCAGAGAATTTACAGACAAACCCTGGAGACAGCCAC	7.49565118260386	7.3418302342679	7.40284510393491	7.52954936071353	7.28830727315841	7.6129854481644	7.65073889342271	7.35958815997738	7.5613756998402	7.51498386574755	7.94165535727617	7.59027561909818	7.7751398387876	7.69487233777971	7.81717554461389	7.36144436965814	7.28075679617973	7.74626143623667	7.59790904532372	7.61443128645436	7.78083372076887	7.49203013089758	7.89650412048001	7.70629208734151	7.74524884041292	7.46234162580502	7.61250382978109	7.67334221315435	8.11612786989424	7.77195608879999	7.72321500296399	7.22383094555083	7.81067543855155	7.38854780350684	7.77467231177969	7.79775055258688	7.54384564495141	7.4804609432183	7.76032649385196	7.64477292638799	7.54700628026617	7.87849696244574
iodIZQjqgtPZQ.Tuwg	1700023B02Rik	Cir1	ILMN_3030470	66935	corepressor interacting with RBPJ, 1	NM_025854	GGACTCAGACGCCAAGATGGGGAAGTCATTCGCCAATTTCATGTGTAAGA	7.82545765689022	7.63742121526315	7.8181761690843	7.80442016370367	7.62954314439815	7.6689126734405	7.44679213687762	7.57069174529594	7.25280074785801	7.46837385969004	7.54015269945756	7.4089784131677	7.61878617371366	7.60024553671095	7.25692503512715	7.42577368287556	7.52249579610901	7.37203896639702	7.25780304162388	7.68685103388262	7.23292620689075	8.08604041169779	7.53919382694999	7.75867580956277	7.47746914259371	7.58879184680979	7.84010456794827	8.08557092088122	8.07105799702872	7.6594651650927	7.75980145444243	7.66089309595352	7.51671809137295	7.82346717636038	7.50049811642923	7.46693764579946	8.07049475907911	7.70959850185612	7.85058594357627	7.51545702186554	8.26266672010187	7.7006533501842
E4SA2qDWC2iWyWp4iQ	1700023B02Rik	Cir1	ILMN_3103784	66935	corepressor interacting with RBPJ, 1	NM_025854	TGACAGAAATCGGGGAATCCGAAGTCGGAGCCGTAGCCGGGCTGAGAGCA	6.66564456139485	6.41419036941725	6.42301614789998	6.02569645895688	6.43169166584196	6.64450850778008	6.18556170517595	6.33466487739476	6.73411826412814	6.93299470462787	6.35566811718476	6.31966228520665	6.44718667410718	6.36501313465068	6.66237203966275	6.22334529943627	6.17608800599236	6.93619962569103	5.85975955314243	6.38745124817893	6.16366943635595	6.58055533436899	6.13358926733782	6.48486470542361	5.54485691153339	6.17020331891144	5.87701417032474	6.75029617294582	5.16895815905882	6.17219495959109	6.10066162421048	6.30867385553645	6.82395403287967	6.88218880919345	6.5071779667212	6.05342250851157	5.55027308101416	6.06326970619266	6.8918271123332	6.46242231816707	6.32340020808766	6.59117681921099
NXVITiH1IARZ7ibSOk	1700023E05Rik	1700023E05Rik	ILMN_2805934	71868	RIKEN cDNA 1700023E05 gene	NM_027970	CCTCCCAGACATGAGACTTCCAGAAAACACCGCTGTGAGCGTCAGATGGC	4.71600095617217	4.56601425370577	4.52740198238946	4.34631476388738	5.61934311833972	4.99126679920486	5.03421925295047	5.03082429075177	5.34249986656221	4.05397236372271	4.88059814625813	5.20021064616513	4.3218003472126	4.52872030099667	4.2983606157082	4.41547035609748	4.85177119059579	4.62515221196711	4.01766975195756	4.17170554377117	4.67769657276399	4.61873105349006	4.55408621092934	4.97169970717402	4.6291189303171	4.54532492927459	4.79933193719619	5.20604392437877	4.71007374995643	5.01699746438338	4.79910069704541	4.88840202195972	4.78341738141516	5.83982922649163	4.98414497644267	4.80469850492132	5.52131515368243	4.71379449574554	4.62515221196711	5.90356478854872	4.71393113344225	5.05973255666588
ZRZ7ibSOkW7uN_38UI	1700023E05Rik	1700023E05Rik	ILMN_2696687	71868	RIKEN cDNA 1700023E05 gene	NM_027970	CACCGCTGTGAGCGTCAGATGGCACCGTGTGTGATCTTGTCTTTACCAAG	5.4451135123677	5.38366800429582	4.97243378875404	5.30262051222915	5.72811913858746	4.81617216818159	4.6447620427072	5.04085528024425	5.55917354652143	5.20426061994369	5.70097160961017	5.72951657326561	5.30680708104968	6.00219097167925	5.73234546759182	5.37070338969318	5.84554108081578	4.73272957899338	5.40787096392972	4.94256995599203	5.52637731016598	4.63212363898444	5.47459304811859	4.73809301601947	4.9150054434089	5.36989141133633	5.88454841777275	5.8797778527578	5.70810861567084	5.86183605313028	5.17496057009093	5.33311979587946	6.17370857213521	5.91371605213982	5.75185710045817	6.09164708172528	4.52550246099736	5.09513409464116	5.52596109236724	4.91488970213678	5.92286631649498	5.77287216029855
WnnDn0g5TgO_DUj58g	1700023I07Rik	Ppp1r2-ps7	ILMN_2750201	76705	protein phosphatase 1, regulatory (inhibitor) subunit 2, pseudogene 7	NM_029707	GCTGCTAATGCTTCAGAATGCCATGAAATGTTGAATCCAGATTGCTTAGA	5.41157114647274	4.49634395676071	4.63161534003677	4.95184189548873	5.02080522483303	4.96603565622766	5.10892570216708	5.13115407988874	4.71436515065869	5.05594034364107	4.8794734709026	4.65578519863306	4.45055635421245	4.89888506217108	4.86073918111048	5.08592869816136	5.1216988851907	5.19454084963641	5.34974615105868	5.13496425136209	4.89458134570756	4.27104872742607	4.50071428650468	5.32891874157596	4.030880592772	4.83326901136267	4.67196928609619	5.06890288917285	5.1361518601669	4.95815678538386	4.5276032786534	5.01418038970746	5.16287447453137	5.19160383713744	5.11213141711332	4.73587756938377	5.46834325108917	4.90501818013686	4.66008880523283	5.60903322923117	5.54025140939808	5.87650461352701
cm.oFHrI4XBH2T6iHI	1700023M03Rik	Ikbip	ILMN_2621909	67454	IKBKB interacting protein	NM_027078	GCGTTTGGAACCACTGGTAGATGACCTAACACTTCGCATTGGGAGACTAG	7.1443979786246	7.2189791405361	6.73286040482719	7.2855267944139	7.00884732678237	6.61284074997593	7.30803384411071	7.22258543202395	7.27311293305605	7.05325015340022	7.25235262301264	6.26383342166996	6.66786175993432	6.774673800663	6.9649363892762	6.61398478133483	7.12105160328147	6.83331817397731	7.49288939435804	7.01869411409613	7.3504335096657	7.10187425394306	6.30867385553645	6.9947906923214	7.21857875118826	7.42402894131764	6.70879631341522	6.71693788949182	6.90315849434045	7.29624377018638	6.78347891266118	7.11039247767543	7.07509305380624	6.99078003147013	7.19655827016514	6.53868554150609	6.72800469960262	6.61794301872635	6.48190709017295	7.17436730027463	6.89058627835605	6.92298176788869
6S3EsXkAqnyiUToa6k	1700024G13Rik	1700024G13Rik	ILMN_2788707	67085	RIKEN cDNA 1700024G13 gene	NM_001034037	CAGTCTACAGTACCTGCAAAAGGGGCTTAGGAGCCACATGGACGGTGGGC	4.99628598432651	4.35494559075284	5.81869516559397	5.23526688875158	5.64664542602123	5.740553347891	5.76536894355648	5.99142175784771	5.58929693700553	5.5401500046107	5.95648677104129	5.743745754824	5.14202220080704	5.81149067052812	4.81867311971165	5.58647914849302	5.62137872222861	5.35797465846395	5.61460783100943	5.39785314732699	5.46326420657067	4.97579147168663	5.51891576086513	4.30281167377602	5.90915746213363	5.88060033853602	6.00532283524288	4.43258645951096	6.45946152664373	5.63053998061732	4.95349044019039	4.93866799484009	4.75870797789691	5.17975408108378	5.6329777174074	5.59886769355847	5.334406648273	5.15764164118568	5.17942650227482	4.84385667108821	5.5732936451996	5.20580770497226
xST1speqPqHtfrsCe4	1700025D03Rik	Tex13a	ILMN_1255543	67944	testis expressed 13A	NM_026469	CAGCATTCCGTAGGCCTGGGGATTGGGACTGTCCTTGGTGTAAAGCTGTG	5.07973488119946	5.21674818390074	5.35359954250108	5.15162745604272	4.91044116085919	4.62432865495623	4.89040297272075	5.27251152930905	6.05404335513427	4.8449270834687	5.31608523243506	5.99729970081337	5.28276677319494	5.13044441705511	5.27317327599886	5.48094806641546	4.95840517381348	5.18896680201489	5.14438445273893	4.93758697461227	5.25141825587301	5.47716557524204	4.68705304489152	4.97758575842948	5.53811820810986	5.09440360243066	5.72590020177672	5.00213673697719	5.1157606415483	4.79896926710063	5.48893699312223	5.59194219665488	5.75725796655589	4.8766798754285	4.76219763870459	5.37196715874945	4.6643387629514	5.78315417833596	5.44652796118028	5.25578409540221	4.8275526111671	4.99081017270435
oXlDPCKKC0u1KQKjOg	1700025E21Rik	1700025E21Rik	ILMN_2613687	75647	RIKEN cDNA 1700025E21 gene	NM_029373	CCTGCCAATATTAAGAGGAGGAAGTCAGTGTCCAGGCAAAGGGATATGGA	5.14979889677926	5.26759878301318	5.61248283213904	5.57131226073749	4.13965551740944	5.11819269697851	5.59343128380657	5.0277343883679	4.58512542960241	5.64958420581051	5.55216969508097	5.74823444559346	4.80194839407065	5.31078169903737	4.94862422300587	5.20505013540625	5.32440046003449	5.14947930225916	4.84131318292549	5.50108158432011	4.74274119128776	3.30466334197262	5.05423121181745	4.79121488235694	5.12202459258947	5.10071720493874	5.30130514384568	4.66182855011462	5.24506092849848	4.87323801558999	5.12461405588026	5.0897443313019	5.80643540033626	4.83104042356221	4.97928308221305	4.95041378302562	5.34802252683907	5.13619655716707	5.37507620625421	5.45346158006891	4.81191583572427	5.33222694364982
KRfoC6z.NC310k.Tdc	1700025F22Rik	1700025F22Rik	ILMN_2654732	69416	RIKEN cDNA 1700025F22 gene	NM_027074	CACCTTGGAAAGTGGTATTTTATCAAGTCTTCCTCAGCATTTCATCTCCT	5.14012654873138	4.41239785139785	5.1744658599484	5.37955388092875	5.4119050831892	5.09000040202547	5.37530743537537	5.50700377238742	4.74775907946594	4.72427004642998	4.29484679908818	4.58881742071699	5.11661850306688	4.66847663736753	5.46097236644989	4.18656353568487	4.62432865495623	5.07131733339345	5.01032822394588	4.62432865495623	4.83553617819051	5.31094243515137	3.96985759594446	5.13172556956482	4.2747903428603	5.43442267492035	5.03785661712045	4.59316351758913	4.8735398414095	5.18177619616096	5.39216145120236	5.04583892907312	5.32350958532789	3.9395597335971	4.67618067700114	4.54739420642698	5.43345453403746	5.36500763101514	4.43095010867848	4.13900687048787	5.01005091168944	4.75778763337612
Z7JPp.50jkDoLuFG4U	1700025G04Rik	1700025G04Rik	ILMN_2669982	69399	RIKEN cDNA 1700025G04 gene	NM_197990	TGTAGCATTGGCTTTTGCTCAGATGCAAATGGAAGTGTGACCACGTGACC	6.65551188148706	6.43108721280284	6.75431417096646	6.76779366513802	6.5195178247151	6.45815590131021	6.63261830235658	6.56394792248046	6.78926159820195	6.73063653524033	6.31739880716383	6.1228014890315	6.64608763849099	6.86339720142073	6.80695043346116	6.84802556555632	6.36797084136977	6.65235700299411	6.54835756575254	6.5971396225762	6.52719809142323	6.62632287649972	7.11598043965051	6.38689808569634	6.72644712765591	6.74648533314679	6.67046031379879	6.28166849635148	7.00681258171138	7.00008867542855	6.6813573469417	6.620770855778	6.48645975761012	6.62434403660072	6.91829195265796	6.18966644375985	6.83331817397731	6.71018762387984	6.66908729543965	6.48451940922314	6.62867774576049	6.75743203538566
Hk08Lfe2KvhytCrDqU	1700025K23Rik	Fam229b	ILMN_1214517	66337	family with sequence similarity 229, member B	NM_183254	GCATCATTAAGTCTTCTGTCGAGGGTTGACTAGGTCAAGGGTAATGGGCC	5.87834036160953	5.79818346396528	5.46222577226014	6.22238993707758	6.02831837372646	5.39337409520577	5.78384276127978	6.23646431894839	5.78342602521334	5.21120420990041	6.12731593585771	5.37653635452221	5.5559064254158	5.96510923903546	5.38123558508763	5.9202109495902	6.05449558253518	5.60955899877132	5.57909792826287	5.98886876546034	5.72797694819891	4.83057401418623	5.59050517129184	5.08916349078937	4.64335048989554	6.30291544922272	5.34386411409865	5.88259323937681	5.1896203679575	4.69017637267479	5.78601282376206	6.11345979145945	6.03674118586589	5.70119997647567	5.95978401634675	5.71580944764911	5.1840302406679	6.35754923187923	6.08426353690861	6.23712693267237	5.07639532080329	6.08527730630662
W_M1Q_4IHyZVTkmVfk	1700026D08Rik	1700026D08Rik	ILMN_2670708	75556	RIKEN cDNA 1700026D08 gene	NM_029335	TTGATATCCCAATTGTGAAGAACTTAGCGCCCCCATGCAGCGCCCCTTGC	5.00918993731693	4.9549418931261	5.0007197437083	4.46727639402695	5.20047720707938	3.81465738229729	4.40924781333454	5.0803318687198	5.1759072816007	4.40342886593382	4.61568900340643	5.05625578724909	4.2833854349318	5.45777135427484	4.76507451502871	4.14828781360056	4.84701585668941	4.96713571701107	5.39670292773159	4.78780782811921	5.73003808104874	4.45080401196449	5.25924097369327	4.9439746556426	4.83206546848611	5.31374019271937	5.05973255666588	5.20971746754866	5.87533856719002	4.0973011325261	4.69049398687154	4.79091187410924	3.51724989664893	5.43191300606181	3.49696709766267	5.53632572723992	5.39114859240759	4.16262919146759	5.07452481874764	4.8513279777105	5.1944716070556	4.58039985961375
6XofzgIuj5094gnl2Q	1700026L06Rik	NA	ILMN_2720572	NA	NA	XM_130129	CCTGGACTTTATGAAAGAGTGGATTGCTCATTCTGAGAAGCTGCCTCGCA	5.86183605313028	4.975409878537	5.57666335981981	5.57490863037315	5.41729777821347	5.01567845511639	4.93914086507714	5.33558258697985	4.6225116356661	4.915835553071	4.6412520252278	4.30125853216108	5.22086714755671	5.46160838834885	5.23811945020257	5.14779430775363	4.9280752317232	5.04417170387371	5.64698291254173	5.10528185474187	4.82245295502904	5.25035853982993	4.29924245307238	4.83743799398957	4.27104872742607	5.59854451110063	4.50572613729474	4.85154488633521	4.76568486179756	4.56559529084979	5.15054154270609	4.81396525802005	5.31022999702888	5.28978506686913	5.21310163910705	3.88618497126389	4.26739514841412	4.53220544057571	4.80981899184478	4.81980297604815	5.37943180006287	4.30480138208603
uZIQofyAk2yW7pcfyU	1700027A23Rik	Pifo	ILMN_2736521	100503311	primary cilia formation	NM_029604	CGCAGACAAGGACTTTAGAAAGCATCGTAGCCGTGTGGCCTACTTTAGCC	5.26062178595827	5.0124665285214	4.97863310504209	5.10717082080413	5.00035542731878	5.08745531728585	5.17317461175544	5.77827094617499	4.77384286727016	4.89793876509823	5.21297645007656	5.42292562015326	5.5034439747258	5.01221565708373	4.97847493955884	5.64946696740711	5.04913172371512	4.73977271130378	5.00239912969683	5.67424149210053	4.50923478669951	5.2211990353049	5.19069995122183	5.41922304037989	5.04152036181062	4.80457676078522	5.09398309815568	4.42658191077311	4.94386689655722	5.55857332708961	5.07973488119946	5.19061517215218	5.24655844136029	5.03168199653296	4.98658001774542	4.6605565366808	5.48547526624798	5.21243032827472	5.04424724593233	5.18478586418292	4.69193657136389	5.23567719494609
oXq4dXnHng_XO4n9Qo	1700027D21Rik	Spatc1l	ILMN_1255463	76573	spermatogenesis and centriole associated 1 like	NM_029661	CCTGGGTGACTCCCTGCTACTGCTGAATTGCCTATGTGAGCTTTCCAAGG	5.20382492749133	5.50619402388229	5.14551701237023	5.54301411260602	5.48314743807621	5.61183240640316	5.41149847737318	5.41141848576587	5.76942301660144	5.63474342854745	5.73354763544852	5.2287137820632	5.41141848576587	5.92334334866164	5.70453073488777	6.07979292066408	5.82364989841857	5.68042662057665	5.1641279498475	5.74188083991633	5.51319735007629	5.9186542625458	6.07596657773185	6.37097647043351	5.83102467069757	5.86226973033842	6.11508478686722	5.67023646713604	5.81760869167974	5.2615498323243	6.02949459429991	6.01236010713258	5.65805209646658	6.04557242469742	5.57481833356756	6.21320419001981	5.48111777504381	5.74518162644254	5.67649630758112	6.27073305363291	5.593845334676	5.99101232081454
T4TVSKt_iTUjoCqQZE	1700027N10Rik	Rsph9	ILMN_2935237	75564	radial spoke head 9 homolog (Chlamydomonas)	NM_029338	TGACATCCCCAGAGGGTCTTGGAGCATCCAGATGGAAAGGGGCAACGCAC	5.15346532721998	4.89138670470621	6.15682761827622	5.81526410782051	5.92954612100486	5.06767304453211	5.46777069192249	5.82350297978843	5.31433097633556	5.46194630574823	5.60989102500328	5.48582657873263	5.44580435579188	5.21643401005524	5.0460891307262	5.57131226073749	5.55857332708961	5.40410360919095	5.69095688317993	5.80656542854817	5.60681452832168	5.43620397574866	5.51635824436808	5.75075916670725	4.45187126645376	5.31407090788237	5.68146243101016	5.49015777071357	6.31110109372961	5.97484694909449	5.20904712775379	5.93678927340452	6.06326970619266	5.84757219751619	5.22765115425423	5.36285796151295	5.43644497214671	5.63870293427099	5.31573317914714	5.60617489071532	5.36178658273449	5.36333499274981
oZ34XzuRzJQhxtQFEQ	1700028K03Rik	1700028K03Rik	ILMN_2680815	76421	RIKEN cDNA 1700028K03 gene	NM_182745	CGCTCTTGACCTTATGTGCACTATAGCCAAGACTACGTCCAAACCACACA	4.98376854048234	5.32326442743496	5.16963978299012	4.78612880071505	4.81063781120392	5.21246565617224	5.36706519890085	5.39422015007763	5.31794369775391	4.82556856654271	5.04001557621176	5.67384697162981	4.75143414139606	5.25828010196907	5.20652905907772	5.48921285008579	5.21094651348805	5.68675080850771	5.18905033437829	5.01917276982131	5.29663511231082	4.88489843397779	5.86028754560378	5.92653342225312	5.38098887677737	5.71110460870177	5.82290112210441	4.85670752934484	5.69816254551458	5.27930836048104	4.93805883195675	5.32763952070664	5.22320005500621	4.87778206792519	5.33802298491982	5.42037230512183	5.11782442771988	5.51836846372974	4.99197419086039	5.61430327543186	5.05652093349179	4.85301226928431
31A7I.Cpt7PwDDOzEM	1700028K03Rik	1700028K03Rik	ILMN_2725531	76421	RIKEN cDNA 1700028K03 gene	NM_182745	TCCAAATGTAGATTTAAGGGCGTCTGTATTTAAAATAATATGTATACAAT	4.9715318583495	5.063191332379	5.16356307322378	4.11524795164396	5.23137266707849	4.60881174433252	4.71572101216415	4.41520774645084	4.05224582582284	5.13856238277181	4.86700641401529	4.41239785139785	3.64189635231064	4.63708681259975	5.01491116585589	4.82093616535489	4.67093214766897	4.63708681259975	4.30559679106336	4.1019811739218	4.30841461585195	5.03658537443722	5.44843043980293	4.49587749903855	5.15401861172241	4.30519046047039	4.89543898165595	4.7737370734234	4.35555832585568	3.99963079719512	4.0280055737757	5.02117688763371	4.7025059167238	4.82211746807849	5.43405398584444	4.54514102123869	5.29317357760625	4.48073201873419	4.49225430527721	3.89429909014899	5.10866647342742	4.92634654111629
9gNc_1T.AAkOzEFIV0	1700028P14Rik	1700028P14Rik	ILMN_2601035	67483	RIKEN cDNA 1700028P14 gene	NM_026188	GAAATCCTATTGTCCCATTTTAAAAAAGCAATGTATACAACCAGACCCTC	5.25727414765926	4.95041378302562	4.7721681815149	4.44060859221781	5.17694192859119	5.01255494015123	5.40370106836991	5.2792305217192	4.99786203511521	4.710923723644	4.43044000452755	5.22514581345178	4.97739433344506	5.23885582673549	5.34954983498079	5.30342007746782	5.4663245636787	4.3268346935292	5.03107336960157	5.10953367469846	5.16173336450569	4.45870378823611	5.05794176875736	4.55086864801277	5.2930962802476	5.10133708866043	5.58491531551846	5.28573600548919	5.77273526895485	4.23811903510938	4.59596545959033	5.15475585846901	4.29999561614536	5.09771172109572	5.36738975488464	5.40881244438281	4.44432210584127	5.5191620600452	5.8441152090471	5.29919158310107	5.16205312707286	4.96632942669972
HWiBQ7ROhpQR5eyUec	1700029F12Rik	1700029F12Rik	ILMN_3116055	66479	RIKEN cDNA 1700029F12 gene	NM_001080777	CCGGAGAACCAATGTCACATGGACGGCCAACACTGCCTGTAGCCACTGCT	5.16881807051848	4.48462642214812	4.04913680979777	4.4073022984462	5.02657136973111	4.49013465640229	4.95788088672512	4.48145411659106	4.58020174300526	5.25043807704989	4.86418525733057	4.8766798754285	5.1896203679575	4.98084375408931	4.37414341379385	5.34715690211171	5.36788443857145	4.75109394819916	3.4075511604984	4.80051528789457	4.89500476066616	4.86302787508098	3.65768022989141	5.29373878231874	4.78842069024302	4.74357326627951	5.20355331873373	4.17230775082984	4.05356727824483	5.07785897414032	4.85296316203931	4.23911418844487	5.77408534267903	4.16874939260695	4.95353901351029	4.69108982483662	4.59888785618711	4.54359803548	4.91159841505049	4.84351280817795	4.9449164945972	4.35304344297955
rcETQQ6tJBC.UlUZVI	1700029F12Rik	1700029F12Rik	ILMN_1218314	66479	RIKEN cDNA 1700029F12 gene	NM_025585	CTAACACATCAACAATGGGTCAGCAACAAGTTTCCAGCCCCACGCCCCAG	5.57143172982765	5.11584654707387	5.58972805644182	5.04142853642096	5.34723125193559	5.02053127446407	5.05525153942857	5.07647846580669	4.21026561328679	4.49763594320357	5.02967976306005	5.17302087387242	4.78183079717134	4.74673990415204	4.98101664191054	4.30758661996753	4.84396580944908	5.02589938124288	4.68518047910535	4.98544752407018	5.14802281466362	5.3515748332511	4.42658191077311	4.48237402597061	4.86579693108483	5.46054700520468	5.23285137698035	5.01339978785991	4.30596053440901	5.33683417447502	4.88672913816889	4.74588802057017	4.34701447919076	4.96085057359695	3.9395597335971	5.01212182074824	5.44744740673641	4.59816298790915	5.00334243466126	4.53796806341003	4.15015018887367	4.60480359267027
fqE3NefqUVa1_REH_E	1700029G01Rik	Sh3d21	ILMN_1250435	66938	SH3 domain containing 21	NM_025856	GGGACATCTATCCTGCTTGGGCCACCCCGGTCCTTGCACACAACTTTGAC	6.4584735075413	6.71466807040283	7.0872372957155	6.96811380508437	7.7417398642784	6.69900585585699	6.87535953455788	6.31343920328554	6.95584758949305	6.17486944415958	6.23517918870419	7.19613191906115	6.98022321698007	6.73822399275762	6.14543440428866	6.43169166584196	6.32027154385662	6.25103089294182	6.86983979964886	7.32311966194253	6.66786175993432	6.79446741860174	6.357210515251	6.35932489431495	6.39923093221312	7.34531025444522	7.75077741837851	6.81931444209489	6.94011696578693	7.12962112051824	7.35685315826686	6.5319011849136	6.48321567123522	6.74034498260968	6.68510148496087	6.67670387304967	6.99643358133315	7.22724397350151	6.78574013339731	6.65659032687288	5.81836576859301	7.03619010806025
TKlIuEkVBoxUKQiFd8	1700029H14Rik	1700029H14Rik	ILMN_1241241	66501	RIKEN cDNA 1700029H14 gene	NM_001080781	AGGGCCAGAGTGACAGCACCCAACGGATACCCAAGGCAAGAGACCCTCTT	5.70417020805135	5.10693326660811	5.19423143432664	4.82140714301228	4.36370323665629	5.9006572937555	5.18017688971196	4.97037294225509	5.76779263960028	5.21449293865981	5.57818246212715	4.70486567881054	5.47866730238681	4.33111787353601	5.42482088211939	5.19675553084789	5.30067834397046	5.41660662519103	5.3922828316873	5.81869516559397	5.12927790086559	5.03759173130121	4.64319510727341	5.3286100175806	5.49612262492649	5.79791939037738	5.26008156880809	5.66575673771924	5.40253631909555	5.65510279551825	5.14242760819394	5.45467184344041	5.13214113200974	4.84871564408692	4.93758697461227	5.34353275372166	5.72639818926491	5.05333957309746	5.24513678829605	4.94594299957411	5.43295946455605	5.21758160877775
H6lEtdfLF3HoJcvd0o	1700029H14Rik	1700029H14Rik	ILMN_3090756	66501	RIKEN cDNA 1700029H14 gene	NM_025601	TGGGCCACAGTCCTCCTTAGTACCTCTACTGGAAGCCTAGTTCTCTCAGG	4.9001755596301	4.77716506880035	4.7632211722966	5.21321187786489	4.51485804166464	4.37443318280926	5.15548988313971	4.50808632938531	4.85721269125072	4.94183164547018	4.62927298849772	5.03624018274993	3.9172570063618	4.55625704747905	5.09754441068802	4.81178566087581	3.47015730313456	3.77635587672461	4.37819013129379	4.96075808794592	4.73163546062598	3.75504752657928	5.28540936975413	4.86149675995798	5.40881244438281	4.66356029212955	4.3769428157865	5.1267723310804	4.91124595498276	4.50048333428344	3.70210003146102	4.57112843335344	4.87424320369119	4.25743491718265	4.54800933155931	4.7617015373844	4.68836658980482	4.914256752368	4.883315542168	4.24392002355232	4.45870378823611	5.09000040202547
cvfd6wD1K6CCqC5Afo	1700029I01Rik	Znf41-ps	ILMN_2882698	70005	ZNF41, pseudogene	NM_027285	GTTCTTCTCTGGTAAAATTCCAGGTGGAAGAAGGGGAAGTGCAAACTTGG	5.15733387068958	5.99597717463131	4.99397175272415	5.07822658007282	5.62637374173676	5.26234435697066	5.4524450737964	4.99556790252911	4.03980074874199	5.2790854125163	4.80363388584297	5.27726131284429	5.15588382832626	5.27773765635565	5.22344712639621	5.70735936166738	5.75793346372465	5.5460415780473	5.53523763759407	4.68387527858545	4.30480138208603	5.14005298290611	5.7692888493004	4.95449661174718	4.47698026756784	5.00025952275228	5.00850528481994	5.2561060342242	5.38486662672458	4.93239212292431	4.07775213821751	4.73964423951438	4.41014467180607	5.52396481089248	5.02617506557301	4.77628220279285	5.89587923743995	5.08356871547185	5.71864936872415	5.30097552600737	5.24903461084203	5.28855421532714
QFgDnHBOqApqCpwqSw	1700029I08Rik	Actl9	ILMN_2638674	69481	actin-like 9	NM_183282	ACCGAAAATGCTACTAACATGGGGAAAGGCGGGAAGGGCTAAGGGCAGTA	4.7632211722966	5.26445412456096	4.93517776775174	5.60459189083634	5.21976491953096	5.4617066469449	5.72000949560782	5.37832871163013	5.4617066469449	5.62912526468481	5.37742441030404	5.57040411090504	5.52777702547807	5.54873235512072	5.6368998918036	5.49576443274128	5.97814158138195	5.25240027106566	5.63441135179433	5.59782021633941	5.73422191734232	5.24480121010347	4.9042101095225	5.83784597233232	5.08916349078937	5.46355546090071	5.70430276998395	4.92221216155432	5.29537626581925	4.95362199948784	5.54652299513104	5.76557115569896	5.24086019749548	5.97794059065124	5.44914779514981	5.86807369282079	5.33533020294893	5.4751312872562	4.02140622032585	4.85251717665083	5.91754201871849	5.34436022832731
6p4c8c47gXuOoFWTAk	1700029I15Rik	1700029I15Rik	ILMN_2632536	75641	RIKEN cDNA 1700029I15 gene	NM_183112	GGCTGACTATTACTATGATGTGAACCTGTGATGGGAACCCCGCATAAAGC	6.24074245693362	6.35044877465214	6.09104530996433	6.22358045260408	6.31908751184863	6.27184874165327	6.36319560295272	5.78875890059376	6.40091230218423	5.86841573791424	6.21427792985979	6.65235700299411	6.42372515858138	6.15380480199095	6.44918891927012	5.5039779978737	6.21427792985979	5.92974548163596	6.4344013126088	6.39653716157689	6.5162078376858	5.52368538112769	5.58984045741538	5.50936254936992	5.50389578855593	6.74264058220302	6.8531923943947	6.31392989242612	5.71123915953995	6.2906301386981	6.40966966691293	5.91386891352762	6.41485508345262	5.95809566471658	6.84381442336766	6.36023850567378	6.49241436957359	6.18305958288538	6.03519953634811	5.35304563937566	5.80932709160963	6.16614534758775
o0iLEQb3oEDp1OmrAo	1700029J07Rik	1700029J07Rik	ILMN_2723346	69479	RIKEN cDNA 1700029J07 gene	NM_001033148	TCAGAGAGTACACAACGTTCTGGAACAAATGGCTCCATGGCGGGTAAAGG	5.77096782238543	5.78492471301676	6.08092301542987	5.96605504422116	5.57847571247833	5.55539398515449	5.25924097369327	4.87484128462339	5.02336337450629	5.6915997373152	5.77756009646653	6.1805404535295	5.59622043265247	5.34066614982818	5.73354763544852	4.64107110458106	5.48768300686636	5.74291882811254	5.03397015105966	5.88108588244333	5.02396836047047	5.05194945569348	5.4719901044708	6.04615106782603	5.29529970230542	5.54036922944851	5.64984065586515	5.45556920192822	5.32966238977165	5.72192027422824	5.50251373108599	5.09034613794763	6.05362139701834	5.68100801154706	4.01363279887091	5.40827183895713	5.50089238623953	5.82272800615865	5.75425479331639	5.21812554415063	5.915423953622	5.47123588618001
fgjejPsN7iNDq..A58	1700029K01Rik	Cep112	ILMN_2707627	76380	centrosomal protein 112	NM_029606	GAAGATCTGGATATTGTAATCTGTGAGATCAATGGGTTTTTTAAATGCTT	4.05568712441933	4.86733382725842	5.25218252030783	5.66762723413051	4.49157836156327	4.37385866283506	5.00352021924761	4.35967812766429	5.11197172679231	5.16060705998565	4.97075692142262	3.79010444950557	4.68851637267286	4.16457140677029	5.36620163077345	4.98189621555245	5.5171078299624	4.61905380881709	4.3389343211025	4.35275949351357	5.34797485595371	5.36545942506414	4.47975407595136	5.41748112499624	5.29629856733437	5.05943290752611	4.3389343211025	4.99860223783399	4.52180524293912	5.21321187786489	5.16913592494673	5.24634816767613	4.06355235045599	4.5643442465434	4.85736292725992	5.51440923490949	4.58091595078492	5.65338764524822	5.13328400190825	5.50072634901091	5.13865797351617	4.97691483008921
W5QHMI42LqVlqCeY54	1700029P11Rik	1700029P11Rik	ILMN_3121687	66346	RIKEN cDNA 1700029P11 gene	NM_025503	TGCCAAACTATAAGATGATCGAGTGGGCCCGCCGGGAAGCTGCGATGCTG	9.25273168786666	9.20994212640974	9.36424292395651	9.22396188721827	9.43223648790684	9.30420558392195	9.44554595714977	8.93425470917632	9.00760947768524	8.91183805934442	9.14707217870618	9.48182964870366	9.08895796948649	9.04228088193904	8.95157025031204	9.18246657053347	9.02033105526184	9.09515329504809	8.83150300658225	9.13887766468639	8.96724603252748	9.00141547704732	9.08551944953141	9.00013264343351	9.52788524836886	9.13406152423824	9.51209432315821	9.4299560049285	9.12545236376341	9.11760711809164	9.59688868659348	8.78407074411762	9.11064984500581	9.23223198625567	9.11129660943859	9.50505093602702	9.29357369089436	9.40466845606188	9.22527892599075	9.17309950541906	9.49464285585788	9.29777499734477
W..pQqVEXSwR4_FwM4	1700029P11Rik	1700029P11Rik	ILMN_1260016	66346	RIKEN cDNA 1700029P11 gene	NM_025503	TTTTTTGGCCAAGGGCCCACACCTCAGTAACACTGATTGACCTAAATATG	5.0760604449315	5.0843416300485	5.21781149170686	4.65611043251562	5.90543735757239	5.16585817896958	5.33207816179235	4.3610330378938	5.12347800988043	4.51657001818153	5.60469018202705	5.50309331358923	4.00152777697613	4.27202474379991	5.42864744187412	5.38244115871143	5.28880119738541	4.67168293095803	4.73990992823258	4.41413213691497	4.32898977376253	5.49081196533659	3.74432943230873	5.29019422748191	4.76772852271532	5.29061482194148	5.22608649137366	5.09615894796834	5.11305486506193	5.19546993509211	4.85849483966429	5.23685478798818	5.24735531504727	3.84770792640385	5.15580105593316	5.98768402703794	4.88105128624312	4.93674207358557	5.30698090435556	4.94304635287039	4.54555339477199	5.41293942777861
QVCgpun91s.feg2l6M	1700029P11Rik	1700029P11Rik	ILMN_3046125	66346	RIKEN cDNA 1700029P11 gene	NM_025503	CCCAAGGAAGGCGTGGCTTTCTCCGTATTTCTTCTGGAATCGGCCTGGAT	4.09297360127652	5.44371622869889	4.72222174611984	5.31214897417675	3.96328422486807	5.07903660760218	5.2211990353049	5.36912249420202	5.18282675359702	4.53943242070124	4.88176742049739	4.93787343509072	5.05198772745782	4.57415333082727	5.11901386326707	4.94174480245147	4.89640158292677	4.60899091327279	4.21604407951731	4.85795734002083	5.53226681415624	4.99699632787164	4.99760090274488	4.35428724679951	5.25337706494905	5.58224876160316	4.50485010884172	5.10684639246288	5.45927828817898	5.24488769021201	5.22277913237972	5.01716620063368	5.05499217871577	4.84548145416046	4.13162271980298	4.83938289711689	4.7418342174839	5.02344742972889	5.30399178567226	4.710923723644	5.09346887370838	4.72612485063576
3menqknYgi.vItf_1E	1700030J22Rik	1700030J22Rik	ILMN_1231468	69528	RIKEN cDNA 1700030J22 gene	NM_027103	GCGCTGGCTGGGGCAGCTCGAGAAGAGTTTGTTAGAGTCCTTTTGTCCAC	5.53892878302015	5.36594667509395	5.72939869475895	5.48813075908059	5.16173336450569	5.50827181388527	5.68169717040521	5.50043694576907	5.71903839702212	5.34296041948612	5.99047801299704	5.6212851079677	5.41182016516235	5.56886894812871	4.99359681459923	4.98593857287439	5.42421955828253	5.34223737842576	5.87381934968363	5.85318540202474	5.80235868334565	6.39769024297215	5.74701708261797	5.38418620815335	5.64045725332386	5.20689477910022	4.96958726652911	5.85609034405963	5.30735544779421	5.68601847680282	5.43478871185052	5.49735771179038	5.66340727790714	5.66883663500225	5.53357854620696	5.24641986018157	5.30665088714537	5.89342288876773	5.99616070606559	5.42169502986152	5.63232616253445	5.88689853799743
3k3NSJJeRLN3TUScig	1700030K09Rik	1700030K09Rik	ILMN_2705655	72254	RIKEN cDNA 1700030K09 gene	NM_028170	GCATCTATCCAGAGCAGCCTGCACAGTATCTCTCATCCACAGCTAGAGGA	6.36097469243772	6.97243152907643	7.19044237689466	6.91161850057377	6.79812827117042	6.74301915291174	6.66029148992959	6.60729341920992	6.61035463264351	6.36282982031985	6.98605819684126	6.92414805294276	6.8565027973387	6.81504583219306	6.84381442336766	6.57782777597545	6.54074726335132	6.88181915487412	6.80336727037979	6.91120707722769	6.79026781452061	6.67010141679391	6.89996601734098	6.38812769218743	6.6648763549467	6.66681882433951	6.78643384430746	6.59183071310119	7.16010107778282	6.84298701587408	7.11291895182107	6.25013016607348	7.00508357680477	6.83448876183447	6.95386620705973	7.3409113987599	6.71654058226009	7.03993933777207	6.46759360848731	6.83488424450482	6.44586984639133	6.78574013339731
oupoX15SEhw_1FIjfs	1700034E13Rik	1700034E13Rik	ILMN_2617673	78414	RIKEN cDNA 1700034E13 gene	NM_030097	GTGGGCGGACCTTCCTGCCAGACAGACTAATTGTCCACCAGAGATCTTGT	4.44138731676399	4.79993556435414	5.14349106961418	5.08136887067246	4.59861445852833	5.48529569992685	5.17533644238787	4.87365973008572	5.09464064924093	4.81370884428006	4.50444454512702	5.30446735943256	4.55566450592443	4.16330025126235	4.78625606548602	5.01491116585589	5.41030954803321	4.69208657792871	5.30145858191365	4.67921238213583	4.19870718517215	4.99579849261927	5.64451611893443	4.63395245664812	4.78625606548602	4.90684540770336	4.60782681547621	4.82047913622038	4.57054101603985	4.86185693248779	5.74027759416326	4.25922954855386	4.71049961214862	5.54573611127597	5.05561743106744	5.2393086350622	4.38985758928287	4.79711116445904	4.7965059746439	5.50428801403988	1.9977299712894	5.49071628297164
B_xJOaIJ5GrX6kpL74	1700034H14Rik	Timm21	ILMN_2732877	67105	tranlocase of inner mitochondrial membrane 21	NM_025969	TTGTACAGCATGCGGAGAAGCTGCACGGGTCCTTGGGCAGGCAGTTGTTG	8.82948164315194	8.93357218745885	9.02241864521088	8.83090643080649	8.95623014502682	9.11967954697692	8.76703168141014	8.7043624919655	8.93357218745885	8.76462964110328	8.9549326633378	8.84390425666815	9.00415268101002	8.87887546107574	8.7090156216009	8.60202472345398	8.57795507567926	8.99008837230598	8.94950033243557	9.10667887375959	8.89959971694446	8.84892341648401	8.67229286356342	8.93876930205551	8.80534571519051	8.87573454726033	9.11967954697692	8.61153778020226	8.72446705734735	8.73943647980919	9.23871417273036	8.76641823395541	9.18732160956498	8.95347404502688	8.88822242181566	8.88393339974432	8.86219416593213	8.96991862655439	8.78338656223809	8.69789340745731	8.64867129954423	8.50229363263078
QgaN73R7hXQ931IO9I	1700034H14Rik	Timm21	ILMN_2685133	67105	tranlocase of inner mitochondrial membrane 21	NM_025969	GAACGGATCTGTTCTCACTGTGACCCTCAATTCTCTTCCAGAATGTTCAG	10.2222974129153	10.2277880464446	10.1175830113843	10.1336603156984	10.1805099978883	10.2419184560262	10.1064508404558	10.1196377293979	10.1796469934031	10.0889221821655	10.4001648299268	10.5095471874708	10.3655325606638	10.3217624115625	10.2020779948688	10.2041671202908	10.3283626575626	10.2085513062875	10.2757080472886	10.4398392878844	10.1744186983831	10.3576630308767	10.1095333142308	10.1638183881547	10.1825467453584	10.3633637903071	10.3566128792524	10.247312714064	10.2724712925963	10.2407801482728	10.3283626575626	9.9962649670235	10.0245909704174	10.4832702905239	10.1949535711184	10.3655325606638	10.151537694486	10.3612866014688	10.1949535711184	10.2431658598112	10.1564703800783	10.1868659501759
TSX_I6qeYiSCMEsQXI	1700034H14Rik	Timm21	ILMN_2684388	67105	tranlocase of inner mitochondrial membrane 21	NM_025969	CAGCCTTTGAGATGGGGGCTGCGAGAGCAGAAGATAACAGTACAACCTAG	6.28424128902005	6.48645975761012	6.45310529385436	6.26965012786502	6.02529803942038	6.4415965007228	6.12054287527084	6.04187756115309	5.44104010155883	6.1083621878762	6.40308341100627	6.69604816845047	6.25655898101981	6.00532283524288	5.92842321392412	5.88928807752458	5.9549927308567	6.31343920328554	6.1434540682889	6.26769193671369	6.32306089269251	5.88289170106995	5.74083121117306	6.30319076973399	5.85357856482425	6.32907518194215	6.22358045260408	6.37431517915738	5.90642307698882	5.72205774882181	6.3193704551305	5.89491484158621	5.86422440822471	6.22570242637272	6.20270587107102	6.61687326612281	6.52816150525152	5.98886876546034	6.23725744355394	6.04187756115309	6.49409502559357	6.04162894094077
0kKBrE5ILoIgVKi6Us	1700034H14Rik	Timm21	ILMN_2897476	67105	tranlocase of inner mitochondrial membrane 21	NM_025969	GCAAGGAACGGTACATGCAGAAGTGGAAGAGAACCCAGGGAGTGGCCAGT	9.21476424955971	9.34035300545588	9.32067842327833	9.38817334782537	9.04829390081792	9.32923992250956	9.29935819425416	9.23140392605534	9.6298181516004	9.33880365157303	9.53932105138099	9.47601293319591	9.28135210805587	9.48855255411549	9.53780587068103	9.24008932368037	9.31929009087526	9.49464285585788	9.28434667782942	9.58862322072952	9.32853691215618	9.51035869371046	9.31005545370228	9.37751801567552	9.23722963336141	9.29777499734477	9.50956666238337	9.23871417273036	9.24355327289351	9.20311102560323	9.36939520938923	9.03757566658566	9.48182964870366	9.55817665183392	9.35046215095951	9.48716273376877	9.17383842626723	9.29076240667465	9.2407936964149	9.30080026073348	9.31857326873287	9.34385344526321
3mXlQHQR7SZSBEOEcI	1700034I23Rik	1700034I23Rik	ILMN_2862353	73297	FUN14 domain containing 2 pseudogene	NM_028494	GCGCCTGCCCAAACTCAACACTGTCAGCGCCAGAACACAATGACACTAAG	5.6040267519057	4.81053827529748	4.65516856406742	5.62424038737584	4.42204404583342	4.93934394231354	4.70807889091026	5.32684885913438	5.28822646162752	4.49390874476064	5.72309123802884	4.96474780964617	4.84374705784571	5.13505717587238	5.36763311767123	4.94832733283918	5.555584491288	5.44270738754123	4.88007033323191	5.18410757625406	4.50071428650468	4.97356461967925	4.35203608899098	4.70623512404684	5.330594661605	5.61450674410148	5.08636933151591	5.26565644795733	5.22281897311671	4.73952494731671	4.88763000310488	5.13214113200974	5.47132540079153	5.27852807712075	5.19069995122183	4.88449807196424	4.87365973008572	5.03091575023126	4.81603595997983	5.48249417657541	4.78239909048741	5.57512819272589
xUn5AUR6cTQL4ei2LI	1700034I23Rik	1700034I23Rik	ILMN_1239150	73297	FUN14 domain containing 2 pseudogene	NM_028494	CCAGCTTGCAAACCACACTGGCTACATCAAAGTTGACTGGAGTCGAGTAG	5.06741117961378	5.11976516044345	5.7511903531413	5.57677618451231	5.38535891623058	5.2400315710619	5.07014823943425	4.98842121499505	4.81381902953301	5.37864411836175	5.49303909977073	5.07854734811688	4.78061801313866	5.20255672586578	5.50072634901091	5.51272034009135	4.95478017579639	5.53790238881713	4.45110993716693	5.67769480464964	5.36092639974497	5.31031945238784	5.30931004427328	5.78935325181788	5.0389846322814	5.58093860261415	5.3035313391015	5.28524293673163	5.4702075832616	5.74785232586227	5.65050921178394	5.62292592744329	5.84710778945321	6.09699244655163	5.0922370429566	5.52919828477455	5.24129125779512	5.24607550208786	5.3908973351492	5.3396653491294	5.62948285351297	5.20364196505926
fd0zUUXD5RVBUg.TtU	1700034O15Rik	1700034O15Rik	ILMN_2613803	76606	RIKEN cDNA 1700034O15 gene	NM_029671	CTCTCATATCCACCACCTAATTGCCACCCCAACCCAGAATTTCATGTCCC	5.5086544753117	5.82068115252462	5.52126810429674	5.75234183450163	5.50503580306443	5.69746076831515	5.95123970765707	5.25264870780941	5.73133639005404	5.28515731644333	6.00893658424642	5.97542451776924	5.05440141541588	5.16442533426249	5.70573101444576	5.22523244966629	5.4617066469449	5.3702833088071	5.38006212575404	5.53169692042437	5.70787113662617	4.86490856980315	5.55539398515449	5.7337038641426	5.0249461517711	4.94509609903315	5.02062877640112	5.6767385560912	5.40658739420008	5.81836576859301	5.22926904880364	4.7471383163398	5.41426602709766	4.73872867497988	4.82811208119913	5.14029118567249	5.69617037619509	5.5635328377682	5.46090121225041	5.60649435006806	4.94736571793808	5.1228928010895
x_cRBdeokFe3rll9BI	1700036D21Rik	Prss44	ILMN_2837999	73336	protease, serine, 44	NM_148940	TTGCTACACAACCTCCTGGGAGCAACCCTGTCTGGTGCCGCCTTCAACAG	5.42868918798802	4.73759462326652	4.70528863643099	5.8587225202194	4.77831907923389	5.50758511763499	5.37306570348681	5.22472827374347	5.1844365938028	4.65453558246712	4.98850922687657	4.6343314707687	5.51405205499991	4.49912760785278	4.57550213917055	5.62358407569541	5.20736217610965	4.94852229914809	4.7965059746439	4.26360882141673	4.21707543502833	5.35586841197141	5.17517245183207	4.09802617435677	5.2077936675433	5.46821630446383	5.04311721859868	4.95410610127281	5.79150413181654	5.4497720452908	4.6866292285163	5.67023646713604	5.75893572105201	4.81547208827719	5.35215896957594	4.99602388557563	5.44608054781617	5.17043962923603	5.23576479952563	5.54055229475031	5.41515210305494	5.43164170929211
rS7x4oKvbVJpLXVT4g	1700037C18Rik	1700037C18Rik	ILMN_1250924	73261	RIKEN cDNA 1700037C18 gene	NM_028484	CAGTGTTACTGAGGAAGGGTTCGTCCCAGCGGCAGTCCTCCCCATTGAGA	5.00352021924761	5.57030181694475	5.2290194207256	5.2118957791814	5.15138967195225	5.22740314358536	5.28200721684234	4.37940245481475	4.0439309806751	5.64923762956221	4.99974015983561	5.37705489969262	5.20795608493979	5.29687053048169	5.17918453952465	6.02831837372646	5.04338841571426	5.51773149600116	5.79432142316268	5.42585977807983	4.64992162359471	5.14052852597139	5.58696946692623	5.6381568167015	4.69224794986993	4.77538459114547	5.36444942791631	5.29808367081264	5.88487814500016	5.71281503216907	5.08178755719171	4.55428319280691	5.43460435861572	5.03785661712045	5.41157114647274	3.95112715731134	5.43729118060015	5.80500927192998	4.956858939465	5.65701484867199	5.48686649499751	5.337858739601
TUrBJT50lfeglR_VKg	1700037C18Rik	1700037C18Rik	ILMN_2800500	73261	RIKEN cDNA 1700037C18 gene	NM_028484	CCAGGTAACAGCCATTGCTCAGCCCTTCTGGAAGCCCACTTGCCCAGGGA	5.20920678106271	5.1834013222053	4.99869158016651	5.16051996191725	4.98293361135579	5.67209256336875	5.32545597751468	4.74775907946594	5.91803105624269	5.21715419404626	5.38517451622933	5.39318304669423	5.93624738264058	5.75907241300938	5.45281709311653	5.76779263960028	5.05950895060632	5.68589733736902	5.40394642220894	5.70722007903279	5.36864039897855	5.46802705139127	5.26745314661665	5.54342760951004	5.7034177861135	5.47630513823465	5.09258233233992	5.3152318591382	5.72052416422853	5.82184620916392	5.16811278960499	4.62835741573204	5.4497720452908	5.31358890113547	6.39827862777614	6.08839107753158	6.25794427591081	4.74891811232607	6.06004417076289	6.31506027482048	5.90134462545746	5.67337351312205
lVcVXSt7rH6.8Dh6_o	1700037H04Rik	1700037H04Rik	ILMN_1213070	67326	RIKEN cDNA 1700037H04 gene	NM_026091	CCCCTACCCCCTCAGGTCTGTGGTACTTGGTTTTTAAATGACTGGTTGGG	8.93085324666904	9.11193040643702	8.98149958332728	9.75741236253017	9.23583914099891	9.06780387325345	9.17991296508851	8.72978072837451	8.44878357985391	8.75892633182001	8.85344719813342	8.76896325831747	8.84892341648401	8.30044351967392	9.06707495783298	8.83214197458298	8.35758075165883	8.51010910329806	8.8070413429991	8.96088811221303	9.03957373253044	8.21730395704411	8.65225991518359	8.00996999216924	8.72031866102851	9.12170507459364	9.06707495783298	8.7043624919655	8.93025818733397	9.06780387325345	9.06558284680363	8.74978033660353	8.81346162422484	8.59750992666635	9.02169346024656	8.79144489265714	9.01774014759006	8.91762322746132	8.93085324666904	8.28256220168038	8.44818318732764	9.00970750340766
QX8kSkKVRoCQCEqzkg	1700039E15Rik	1700039E15Rik	ILMN_2958222	76713	RIKEN cDNA 1700039E15 gene	NM_001033176	CCTTTAGCACAGGCAAGGCCCCACGGAAAGCAAAAGACAGGGTATGCAGA	4.97442689452411	4.95694679929984	5.18549106270189	4.93128584330768	4.5861243803578	4.97665368396851	5.21910998141028	4.86570369880424	5.51384607709055	5.46520257135255	5.66019886796234	5.16140988022841	5.10536126970374	5.53505133858841	4.99197419086039	5.19651769329105	4.9145486043377	4.82968948233125	5.71037694864429	5.11849335490552	4.88147337635429	5.24612020603922	4.98823279781758	4.85698339662713	5.18469323196731	5.01024096602828	5.0242549582359	5.26252038369497	5.02460699281016	5.27644560830552	5.45843264115602	5.30672271979326	5.43546026141288	4.255632117077	4.23302912465198	4.73573099241177	5.22417411701433	4.96256691285414	5.34893153707863	4.73477437554327	4.79073084456134	5.00961828987753
QpeaoHSQaffzUoUjZ0	1700040I03Rik	Pradc1	ILMN_2881024	73327	protease-associated domain containing 1	NM_028505	GGCCTGCGGGGAACTCAGCAACGGCTTCTTTATCCAGGACCAGATCGCTC	6.98605819684126	6.87064046790627	6.7728530886433	6.97894238012342	6.59088066744156	7.00226692350575	6.55343181477354	6.60831009735452	6.89729194777316	7.00848759461961	7.18956796901816	6.77698283164173	7.87603878789597	6.66681882433951	6.72263234508387	6.9443568119412	6.95792560435901	6.83371553815964	6.46602779459931	7.1956957656496	7.09841685050321	6.9158204688758	6.92221559544831	6.63225809119858	7.12105160328147	6.53490563833237	6.8539989191285	6.73328730477004	7.1443979786246	6.68176944355959	6.63188366187334	6.48547916630593	7.91811413574026	7.42258182921626	6.90474680835614	6.94086123895257	6.612074374357	6.93391144636597	6.96811380508437	6.80218867383288	6.64608763849099	6.89011239639653
BMxgDEPHPKOe.4cMDE	1700040L02Rik	1700040L02Rik	ILMN_2687560	73287	RIKEN cDNA 1700040L02 gene	NM_028491	ATATACGAAAATACAATTACTATTAGGATGCTGTTTTGACTAATAAATAC	5.27979655910412	4.35203608899098	4.89266951335054	4.49612157777231	4.64765691353951	5.06026907297209	4.96348719344046	5.03056884602446	5.07927907562622	4.55231604122434	4.76772852271532	5.29831399415743	4.15306540165718	5.0106862796706	5.60903322923117	5.02976996413317	5.39239998625699	4.97604644111669	5.18608883892186	4.49458071042298	4.93626356736105	4.06874754470002	4.85337974967935	5.55406396293182	4.16036920635797	5.54563104223609	4.93128584330768	5.275805423078	4.74409668917352	4.15434983300888	4.81804005972775	5.1100843591787	4.76772852271532	4.2241654623687	4.33566196844275	4.46156722536581	5.37864411836175	4.98730808346787	4.60194066280402	5.27267516215037	4.83608091621817	4.96759404365087
NzqCLGig5ReQ1.SH9I	1700042B14Rik	1700042B14Rik	ILMN_2967254	73347	RIKEN cDNA 1700042B14 gene	NM_001081671	TATGGGAAGAGTACGGAGGAATGCCACCTGCAATCCTTTCAGACTTTCAG	4.50509214687368	5.16866151419306	5.0877266857608	5.58617406517386	5.27163235812533	5.500389562479	5.06541846703224	5.36295664371625	4.47430530385034	5.30621084380291	5.1230533140228	5.27539100901783	5.21574249552124	5.16653830218978	5.49435178497469	4.77778767943813	5.06872142535063	5.36937117099664	5.41039432130591	5.21522255903545	4.61656975344237	5.72633202691619	5.10827498742059	4.77967135786994	4.76386084534793	4.86438629113644	4.63250050124386	4.71266353822621	4.57967945243496	5.22448246389447	5.19177694897722	4.97815344948715	5.02692656583265	4.81568140212479	5.47189613731761	4.80206720152123	4.57895020769863	4.84667942036554	5.60189520305491	5.29862952527325	5.54834715426932	5.13265149407349
9b9LR_VD_XN31OqYVk	1700045I19Rik	1700045I19Rik	ILMN_2967255	74264	ring finger protein 138 pseudogene	NM_028842	CGTTTCAGTCACTTGCCCAATTTGCCTATCTCTTCCATGGGGCGACCCGC	5.74083121117306	4.68216185461206	5.38838376368593	5.51144599163731	5.45723392383862	5.17795705486001	6.37814562696609	5.74385248406734	5.35372937814927	5.54436185897042	5.1571726222539	5.21847408010829	5.49483395586938	5.75632565316962	5.02053127446407	5.3357924860233	5.87097221047486	5.66076984860222	5.87332744717685	5.69033868929924	5.62529631015787	4.85014694308236	6.14568245799474	4.21286478782228	4.87799921392117	6.65585271465837	5.27884402371216	5.12219482893446	6.0560030453482	5.34436022832731	5.11908929457168	5.37432288754058	4.25743491718265	5.11778028434274	5.39283056035099	5.04822887503907	5.64474129589263	4.89500476066616	4.92991395113527	4.86054148022238	5.83843080842769	5.13914014733951
f1xJdrMCxVyL8RChr0	1700047I17Rik1	Fam177a	ILMN_3034034	73385	family with sequence similarity 177, member A	NM_028527	TCCTACAGCCTCGGTATAAAGTACCCCTAGAGTTTACACAAGGACGGTTC	5.91803105624269	6.26965012786502	6.18253797291914	6.74925341926633	6.51079711177972	6.71844420096251	6.76779366513802	6.727567382379	6.19874750277472	6.07956438764511	5.67023646713604	5.72646435161363	6.7290512908741	6.37220750195469	5.68302942142402	6.24047690772783	6.29638957485964	6.19096032244087	6.57745752356431	6.61830733414201	6.61972538932546	6.3619623096225	5.60724003268555	6.26383342166996	6.19362780402767	6.97811881259351	5.88673460868515	6.41589583543312	6.35691268891518	6.45310529385436	5.78168932816799	6.56020555119014	6.74225934727344	6.04389542600884	6.43925084232712	6.02589341740091	6.01077413914742	6.17859084873698	6.07789312524446	6.05685019841093	6.33327823034718	6.65490124047666
3CCAtWKKtNR.tLoiEM	1700047I17Rik1	Fam177a	ILMN_3107690	73385	family with sequence similarity 177, member A	NM_028527	AAGAAGAAAGTCCCGAGGAGGGTCATCCACTTTGTCAGTGGAGAGACAAT	5.4740768947138	5.54252390466577	6.13738486507835	5.55875645587213	6.03594236818302	5.83966015073156	5.42999225009827	5.04380697573064	5.89932647001973	5.78559370732071	5.27418697665001	4.63161534003677	6.11481795913524	5.58132689217585	5.78030444790394	4.95059746686381	4.55067977088985	5.06708984266302	5.86137246452866	5.79071446342393	5.67781633733364	5.64833681171331	5.29341369233858	5.27005449496701	5.57868322702775	6.16736222299238	4.97782369442099	5.29116598499228	4.66940841908762	5.80947717819633	5.72282679179662	5.89622231492812	5.78212379404955	4.55803463122562	5.88910978157865	5.76872814078063	5.14551701237023	5.61747460226303	5.63022162557018	4.70978958759546	5.84058015962153	5.89737228252477
3SefIK_X.0VL8Rzc8o	1700049G17Rik	1700049G17Rik	ILMN_2986059	73430	RIKEN cDNA 1700049G17 gene	NM_028538	CAGCTGCTTAGAAGGTTGCCTTTTTCACCCAGTTTACACTATCTATTAGG	6.01349598711102	5.68625467636534	5.72850954045573	5.25692164404378	5.33842984553002	4.97214767198072	5.31189845490814	5.88928807752458	5.45371907162862	5.60284412837333	6.07400940708268	5.47705871169085	6.24470419077462	5.9549927308567	5.54184776286051	5.89507692342605	5.29776024784023	5.32934087107534	5.79225658850733	5.85795756478688	5.88154250682451	5.53703861107019	5.07842316320566	5.75672481453079	5.50089238623953	5.66270943783624	5.33373382238676	5.87433079310561	5.26648460205221	5.0918219155484	5.6866270847562	5.23995896243037	5.52471258034534	5.2482989942652	5.60681452832168	5.45210724941244	5.29529970230542	5.32900115738781	5.67865820649372	5.52741130534612	5.50963473706075	5.86373840517583
olqc371zP_w799wXjg	1700049K14Rik	Prss52	ILMN_2598050	73382	protease, serine, 52	NM_028525	GCCGGGCTATCTTGTTCCTATATTTTGTAATGTTTCTTCTAACCTGATGA	5.03949882992438	5.21259248502169	3.94750197471205	4.81203982508149	5.16818296706501	5.07471172189297	5.0669191404831	4.15695118223354	5.25739346308445	5.35248649602525	4.80232757696577	4.63377035283764	4.6036322372016	4.53072873247325	5.04600662183756	5.19903430277977	5.33355132786919	3.81298865828515	4.71586927928805	4.80136090067802	4.63808970967797	5.09923857824189	5.55306847142947	4.21872129604471	5.45474925313284	4.43412783405282	4.35370727010039	4.34667040199609	5.51199037395665	4.94670356159402	4.77578327440201	5.38014881133218	4.69193657136389	5.33620998149389	4.9234457373261	5.44740100717001	5.3791279974434	4.31947776907058	4.65837592183841	5.25337706494905	5.00080604728123	5.29218373523292
WntPoInlSKHuX3IeUI	1700049L16Rik	1700049L16Rik	ILMN_1215184	108950	hematological and neurological expressed 1-like pseudogene	NR_003644	GCTGTCATTGGAAGAGCTGCCCAGAGGACTGTGCCTTCTAGACTGCCAAG	5.19660316135228	4.3268346935292	3.80271822931381	4.77628220279285	4.82478050845078	5.28200721684234	4.49437080515621	5.56779289492238	5.0264918897102	5.4745062047245	3.24677356114936	5.33768781449868	4.78878922555151	4.90745450043755	4.96228189284624	5.1653816552653	3.73708775572561	4.7055556899903	4.67858242550248	5.08900446732416	5.31697989125737	4.53525573042715	5.13906047875719	5.38014881133218	5.21094651348805	4.65343231025961	4.39483488989762	4.69942063760036	5.20795608493979	4.72686418774832	4.69365887704033	5.01032822394588	5.95571402786875	5.38845377190165	5.39636971763316	4.85306137652931	4.37184938585128	4.99681505151016	4.57112843335344	4.82278243923569	4.84744004492202	4.22030025125118
c5H6.p34vLpUuBE5fs	1700052N19Rik	1700052N19Rik	ILMN_2985579	73419	RIKEN cDNA 1700052N19 gene	NM_024261	TGCACTTGGTTTGGCTCTTGAGTTAGTGGCCCAGTGAACACATGCCTTGT	8.29502823922291	7.92949854402839	7.94031254862103	7.81226955853994	7.94816105440628	8.11612786989424	8.07105799702872	8.25026072632924	8.26104425670638	8.02685141964557	8.26168088738867	7.84561985812865	7.92636530502081	8.31753850026027	8.25243561585914	8.30318705883429	8.2230459214161	8.16521396084918	8.10900697043009	8.04586745168503	8.18387152950974	8.21093443995108	8.23656733270573	8.00431484460475	8.29551344250268	8.10593380072281	7.86715123289178	7.91717419301998	8.38232212056505	8.27151008008565	8.09953647967573	8.20281716955303	8.16476148304464	8.14202217835342	8.21887533075544	7.87750328965774	7.72505552992833	8.03045857992569	8.33587223926468	8.3379182914442	8.20838408241888	7.64895375403399
uOeC1WUS47UjiVJtLc	1700052N19Rik	1700052N19Rik	ILMN_1260593	73419	RIKEN cDNA 1700052N19 gene	NM_024261	ATGCTGAAGTCCCCGCCACAGTGATGTCCAGATGAGCCCAGCGTCAGTCT	8.23331765338163	7.87202424530304	7.88187704368163	7.86125434643787	7.8239357074268	7.8049177640439	7.97565039089011	8.11770580562042	8.112525991698	7.95549998582523	8.17882661618311	7.74466532019745	7.73232942368592	8.02731769839629	8.07440393531071	8.1911456152214	8.28101284086207	8.03806951271082	7.86372441285869	7.98695533673936	7.88604675317028	8.3991403897159	8.21338074222692	7.98695533673936	8.09546216785799	7.92813047687554	7.76386528471443	7.94518545458684	8.37277741490918	8.08654262315779	7.90994385181592	8.155988694125	7.94875813891751	8.16611592913158	7.85937808589467	7.97201011949444	7.95074043845074	7.91563518058627	8.16183629219829	8.36235945060386	7.93123684526154	7.81621708134928
rgU4KcMkiinVeu1OHE	1700054O13Rik	1700054O13Rik	ILMN_1240442	67334	RIKEN cDNA 1700054O13 gene	NM_026096	GAACCATGAAGGCTAATAGCAGAGGAGGCTCCCCTGGTGTCCATGACTAC	5.19168476381299	4.76772852271532	4.38275009934498	5.31911448651293	4.45547855238769	5.18025464224766	4.67018655189924	4.2727294112792	5.16881807051848	4.82593447896198	4.86796737858178	5.2512607692577	4.09802617435677	4.65803801778928	4.55428319280691	4.16937127475507	5.28101708222796	4.72054239800915	4.34845869435923	4.78769109580106	4.52221645866334	4.5467946303597	4.15069649474164	5.39850989007363	4.36005901577742	4.28868309221137	4.67276137669971	4.26447597687606	5.02291641283766	4.19975342040308	4.63095486897185	4.93730264738825	5.17787563279293	5.13408514758747	4.82833595173843	4.57397032066894	5.3977803795927	4.32497499131922	4.30596053440901	4.59434366330622	3.94310682647098	3.81814067355222
BrcD27UrWCL0J5fuUE	1700055M20Rik	Tepp	ILMN_1226573	73407	testis, prostate and placenta expressed	NM_199455	GGTCTAAATTCGTGTCCAGGTCCGAAGAGTTCAAGCTGCCTTGTGCCAAC	4.66863878165834	4.3516957281803	4.80748882801721	4.49136997171863	4.34701447919076	4.59454657672331	5.08406575959541	4.35203608899098	4.04308699493331	5.12395968771871	4.72491742339354	5.0620622385318	4.47349805792408	4.65484079076813	4.31518370713049	3.88021514250352	4.85210656937895	3.55432136739875	5.01757881719202	4.62532644555984	3.53870562911717	3.9172570063618	4.35136611612669	5.18736974636666	4.58864557500866	4.61514870724081	4.6302845985111	4.58244245867341	4.35370727010039	5.12934608452341	4.81314431954788	4.45010895066541	4.55247829235651	4.6356234275623	4.7962746269142	5.35911189453816	3.21196313741282	4.79685862742027	4.93748483484689	3.19033812671926	4.79698568841321	4.40441813797149
fe4EVT96D.94nF7JSk	1700055N04Rik	NA	ILMN_2608638	NA	NA	XM_902380	CTGTGAACACCCCATTTCTGGAATTTTTTCTGAGCTACCTGTAGCCAGGC	5.4669919884216	4.70272156325568	4.37970424327433	5.20824202906321	4.28505794024072	4.43955470266521	5.02861323042715	4.56882973297247	4.41975492025112	4.4819280413379	4.22176568779955	5.04710156533752	5.26597597487762	5.24152819714656	4.87046051878787	4.9204775248885	4.92105958089604	5.12251711830891	4.70073063670766	4.37414341379385	5.54104467539066	4.37083250874071	5.25548755759785	4.58039985961375	5.26260912144387	4.15246710124286	4.15883134732035	4.40666003739271	4.70665474330503	4.7282779553324	4.60677235054143	4.9457493836507	4.67694581223644	5.3047973934787	5.3076800673275	3.90537628970844	4.21807717577045	5.38123558508763	4.73809301601947	4.5697514057105	4.84460699701814	4.95088594520756
f57qlPIX9FOKN.jB0o	1700057G04Rik	1700057G04Rik	ILMN_2903992	78459	RIKEN cDNA 1700057G04 gene	NM_001033184	TGCTGTGGGGCCATTAGACCTTTCACCATGAGGATCTTTGATAACTCAGG	5.39471084830921	4.60222419139044	5.26965914499738	5.42027987872633	5.42898867508157	5.56726594373085	5.5049489413897	5.30390172659603	5.79691119277451	5.35468409669112	5.45988688807231	5.31573317914714	5.24529661261124	4.76797810361186	4.66986718637938	5.88591643492489	5.40823003393364	4.86459474372336	5.40353835007283	5.47012634965283	5.86355681890116	5.80162103697434	5.54842831264083	5.3758815807762	5.52297362844909	5.21206357153996	5.10925697516227	4.78426032259333	4.97900174236157	5.46202812229162	5.10186141844683	5.39670292773159	5.03244554354084	5.10684639246288	5.10489151789738	5.37881030221528	5.52245233204911	4.71600095617217	5.16975468078157	5.1871250218547	4.67175624570777	4.63964475468052
lbeief3D83sfQfZYro	1700057K13Rik	Tex35	ILMN_1247752	73435	testis expressed 35	NM_028540	CGTCTGGAGCTGCTTTCTAATTTATCTGTACTTCAACTTCGCCGAGGTGG	5.03168199653296	5.10114478524002	5.41784110899533	4.90523068658269	4.99822495897996	5.04683590090342	4.6134207135164	5.44958201601353	5.33958241036568	4.69955627266657	5.65900593872311	5.14417084346623	5.17600024649316	4.65736572885859	5.16331869008122	5.28362236292258	5.40872502905308	5.43653367163038	4.39041789963977	5.03872483275831	5.15621524591951	4.84215819454453	4.84503295314534	5.18905033437829	5.31424328355847	4.25348362337744	5.14864579168064	5.17926470465786	3.6547595124137	5.90079946842635	5.20878865988947	5.04878967459139	5.28524293673163	5.35629936842948	5.01854700726551	5.10461767749392	4.85337974967935	5.64653364794156	4.67276137669971	4.67995461660003	3.8985278824266	4.87408151856601
WXq95JUIcV71cuARTU	1700058C01Rik	Prox2	ILMN_2518452	73422	prospero homeobox 2	NM_175198	CCTGGGTTCTGCAGCCCAAGACTACCCTGTTCCCTAGTGAAACACCATCC	5.10644127602693	4.04308699493331	5.03834559894239	4.38951218225841	4.46407562312361	4.34235068787568	5.14115222182414	4.84385667108821	4.67810333991969	5.05073902007351	5.03352102257283	4.70864683709164	4.28385418858567	4.54919168945768	4.70595540855512	4.58881742071699	4.49612157777231	5.15490682669659	4.67575640388642	5.16020212790614	2.96281850771733	4.89510558247264	4.45187126645376	5.02222295009484	4.59552997039045	4.95004555813935	5.87205409765338	5.71530317672236	4.55247829235651	4.81936274574391	5.22803574109914	4.70992073619071	5.7744912571852	4.9340005803898	5.56956882155424	4.64319510727341	4.87658007788914	5.35057570487595	5.40165559300002	5.43216368987629	5.44949217540792	4.25922954855386
3VUrVAE17X9QQwHcLc	1700058C13Rik	Bpifa3	ILMN_1243320	73388	BPI fold containing family A, member 3	NM_028528	CCCCCAGGTCCCAAAACATCCTGTCCTTTCCAACAATAAACTCTAAGTCT	4.02607946559201	4.34883884278742	5.09456905801714	4.78769109580106	4.83639176628447	4.94804666343022	4.06623643192841	4.44295202145353	4.72740878526367	3.90122584693844	5.53723981076863	4.1082725732042	4.6742683489105	4.65292391566288	4.68487686217865	3.53034769888582	3.57637926954062	4.73924864786789	5.16858714557098	4.76286022947162	5.16630588856527	4.44714782253799	5.14930245888502	2.89358208621135	4.43440280001408	4.00828776941643	3.86230666697933	4.43379212931125	4.71422036682151	5.28564614446055	4.15135184545087	3.31200118381489	4.54832350398462	3.68136101083404	5.14153794554792	3.47015730313456	4.32967851200829	4.54514102123869	4.3925795958342	5.27717815103454	4.51134324426957	5.18057626921139
uUnHoTcJiClK5J5k6k	1700061G19Rik	1700061G19Rik	ILMN_2936769	78625	RIKEN cDNA 1700061G19 gene	NM_030141	CCAGCTACTGGACATCTAAGCGAGAAGGCCAGGTGCAGCTGCGCATGGGC	3.79756718031799	5.50700377238742	5.09117143118926	5.00130625070571	4.63694277541061	4.38894570417856	4.63740010920418	5.24655844136029	5.12635969859468	5.07106083203396	3.77878102046607	5.19302947907778	4.84142068400445	4.65883769673311	4.63808970967797	4.97665368396851	5.11992459616229	4.77705494675966	5.0636736177466	5.2393086350622	4.49681213064359	4.70444503356195	4.98970594092884	4.24982058761753	5.36402613305733	5.85811621584868	4.7073843497351	4.73601406263703	5.26168740971201	4.81016878123866	4.26447597687606	3.65768022989141	3.99014266739023	4.83885663387154	3.38983379450756	5.31926555891661	5.31381489448822	5.55134969461716	4.49497905932807	4.5613407596565	5.2262591392375	5.37166453254474
BUX5z7tEDiod4TpDro	1700063I17Rik	Fam24a	ILMN_1248923	68223	family with sequence similarity 24, member A	NM_183272	CCACCTTGCTATTGTGTCACAAATGAGGGACTCTGACATGGCAATGGTGG	5.24472589479206	4.78979070955295	4.85413827093145	5.43540828165962	4.20080964562106	5.53718690418052	5.44492338973062	5.40648003236117	4.03344580301081	4.48942228773181	4.43012142371591	5.09682158013177	4.65625037192774	4.63449387189431	4.86639618694238	4.82936620182354	4.52504382210983	5.10742712736475	3.96652124309118	4.63044282954563	5.39054189269571	5.16507225210105	5.72064720087761	5.12952011934823	5.2417197064946	4.18530097548854	5.01584586012457	4.0500301719031	3.49696709766267	5.19957498429588	4.17619894401773	4.53503334617815	4.53924272208088	4.56730253257473	5.79736797288671	5.04192025951142	4.82500038561128	4.9176297652568	5.05908094721489	4.78253296853466	5.0843416300485	5.01265353589059
ibCnj3P9N1T0tcFSz8	1700065D16Rik	1700065D16Rik	ILMN_2636814	73410	RIKEN cDNA 1700065D16 gene	NM_028533	CGTAAGGCTGATTCTATTTTCATCTCCCATTCAGTCCTAACCCAGTATTT	4.47848913339811	5.65348505662214	5.24069873771433	5.16290713587884	4.13604243063361	5.743745754824	4.60899091327279	4.5996222676259	4.48967580595543	4.6697306632635	5.06447524143036	4.46060839652862	4.961407982483	5.08882608911165	5.20482719749131	4.49066641097464	4.77532782959336	5.2393889980255	4.592788804452	5.09051886079562	4.99333651562013	4.01859463243079	5.0624864803541	5.43423901275864	5.46812261086438	5.44333859997915	4.99913474769629	5.16467483840903	5.4969330845377	5.20660180718541	4.04742340982221	5.19217089595992	5.19263365898335	5.11519009983484	4.69216726389932	5.40468943006852	5.45039441666842	5.12694296405482	4.8268555929494	4.43985652011849	4.99397175272415	4.06874754470002
HUjFIkS4.VGv1oph40	1700065I17Rik	1700065I17Rik	ILMN_1240536	67343	RIKEN cDNA 1700065I17 gene	NM_026099	CCAGATACCAGAGCACAGTGATTTCCCACGGTTTCCGGAGGCGACTGATC	4.61482061216735	5.10578073756809	4.97521393991116	5.11685266764912	4.95758698269728	4.47698026756784	5.34114980466599	4.83426888906328	5.31616185739013	5.18557509562343	5.56584452883105	4.71475326911426	5.39745140714495	4.23407991913079	5.11098231817375	5.84858478942803	4.82568674096676	5.62594053338672	4.38612644673666	5.15919913534873	5.04870636410535	5.44297265773326	4.77538459114547	5.00462471588813	5.39354558310484	4.31442451488176	4.70864683709164	4.35938666543194	5.21851437490392	5.22498842643939	4.72768475354305	5.66927826156896	5.26286114114119	5.38962288199794	5.52758360175297	5.50318597150258	4.97356461967925	4.82375399047014	5.2620180691455	4.24058210408966	5.36681647976918	4.55584201966517
rikuf.cfx7InvotHgc	1700065O13Rik	Zfp763	ILMN_2645368	73451	zinc finger protein 763	NM_028543	GAGGCAGTGCTTTTTCTACTTTACTGTAGAGCTGTTGGAGTCACTGAACT	6.04297493338446	5.67935631463219	5.90865954724988	6.38941711635396	5.497077634494	6.03398847777277	5.45689923249137	5.6295813349807	5.37323654529006	6.28704018252825	6.00760280476469	6.05342250851157	6.612074374357	6.02949459429991	5.99877071032323	5.739879166047	5.7774349061316	5.88471639582431	5.98243971267131	6.05214293281028	6.20487919889737	5.74611322449559	6.46136382253734	5.86341310266985	6.21902184214713	5.94661066724001	5.73677689288811	6.12973340285543	5.88591643492489	6.45533798663478	6.05342250851157	5.83873252627066	5.68315403326037	5.24208568459734	5.69911918629229	6.10018085148298	5.27979655910412	6.39827862777614	5.8128977591374	5.85795756478688	5.65291263774398	6.34278780019556
Z5_npcifEy9eX_XUCI	1700065O13Rik	Zfp763	ILMN_2845839	73451	zinc finger protein 763	NM_028543	TGCTTGGCTGGCCTAGAGCTTACATAGTTCCTGCCTTTGCCTCCAAAGAG	6.60060132058838	6.68803072767528	6.41972352176435	6.69782876672229	6.3282143001813	6.46855943400693	6.68695897871015	6.19016313761248	7.05897461951529	6.92832303284328	6.56649327592276	6.71732960799597	6.78533388196483	6.44470587756272	6.66096806316852	6.80182371123851	6.44063478188082	7.04780644742748	6.32990928367723	6.90223630107274	6.88062294540582	6.90359543212929	6.8531923943947	6.28369179037333	6.3466108540592	6.81035812558039	6.5413904737651	6.63113554610264	6.99326096990554	6.67533479199494	6.56424349990421	6.3542507152832	6.66271956845777	6.08926012914059	6.83104419204687	7.06966687778654	6.84849022342542	6.95346782669553	6.68769568846704	6.22491080500097	5.90096476210307	6.48879604864384
iSLXPMTOXXcean0l1I	1700067C01Rik	Catsperg2	ILMN_2729229	76718	catsper channel auxiliary subunit gamma 2	NM_029714	CAGAGTCCTATTATACATATGCCTCCTCTACTGCGGGCTTCAGCCTCCAG	4.76101668201691	4.2478062710805	5.65219058738491	4.73247405991782	4.57632638789398	4.62743125552638	3.77217293482305	3.31903780701805	4.97691483008921	5.00112277970117	3.93246432907278	4.48325826713238	4.68141838376302	4.42004778841926	4.06874754470002	4.50399287211329	4.37352578769251	3.6839337720259	4.23454615128902	5.15876623802536	3.82140089991145	4.77664692371438	4.76232161348718	3.97190693460143	4.94707921233189	4.64368434406039	4.71696419488718	5.24307763913966	4.64687959163334	4.40824944935773	3.90122584693844	4.30674806886197	4.50214977696082	4.95184189548873	4.2197629151501	4.98859580777095	4.79769474712442	4.45547855238769	4.29356512740124	5.10170746051919	4.66878256045471	4.33640805778804
rlaTqUWDFC5qyH.e8M	1700067K01Rik	1700067K01Rik	ILMN_2927643	73453	RIKEN cDNA 1700067K01 gene	NM_183097	GCCCGGCATGGGCCACCGAATACCAAGTGCGGGTAGACTTTTCTGTTAAT	5.79319100831089	5.73326926893468	6.27296671844652	6.44683871137421	4.38372525634197	5.69207073760861	5.65946764473462	5.92194549604378	5.56106938075326	5.78168932816799	5.61598048345086	5.29927768051115	5.50590975671891	5.87946399060848	5.38185317189104	5.57818246212715	5.57909792826287	4.83688502152943	5.93957170223172	6.16874659266144	5.99936543626849	5.39337409520577	5.77068337892086	5.62690212074381	5.01203807789681	5.33481981639462	5.32504376244783	5.55711583270775	5.87946399060848	5.39438283512414	5.20683124866307	5.95537537035165	4.26918379237332	4.65837592183841	5.63935902265723	5.29544932525287	5.21441371212054	5.69605155390913	6.12551584554673	5.2788811376104	5.25963586260528	5.76416746035481
QqvRNXKks3WuE0eugg	1700067P10Rik	1700067P10Rik	ILMN_2616500	68224	RIKEN cDNA 1700067P10 gene	NM_026625	GGGGTTCACATCCCTAGGGCAGTATCTCCGGTGACATCACTGGTGGAAGA	5.32457596605315	5.24380729679851	5.34765332442401	5.63359771849961	5.16698499138124	4.83296164660492	5.3763650568367	4.96669831379883	5.00671695754839	5.27302541394531	5.48984768756307	5.25075563110298	5.41819457557823	5.24727155655082	5.28136756610828	5.04929473940201	5.19241257156309	5.03413788441253	4.41605227546764	4.72054239800915	5.40620553794945	5.02344742972889	4.80506639731906	5.34773280793239	5.25564046820138	5.40295247471238	4.83449047504883	5.5918348661476	5.810485683664	5.69297285707849	5.35656352415311	4.69626548063632	5.58647914849302	5.275805423078	5.50581119422295	5.01193323632988	4.90118585255421	5.86500319834469	5.27163235812533	5.59876158563902	5.2155906996072	5.42497196275178
x9EimuglASunSSgmiE	1700071K01Rik	1700071K01Rik	ILMN_2890399	237880	RIKEN cDNA 1700071K01 gene	NM_001033765	TTCACAGAGGCGGTGGAAGCCAAACAGGTGGCTCAGCAGGAAGCGGAGAC	6.78994769422556	6.81971674443149	6.71914320638334	7.21373047221267	6.62907765242019	7.05989065833373	7.41184289060162	6.91120707722769	6.72869669143145	6.89374172353186	6.66564456139485	7.29994345098884	6.86137933135663	6.8721857253986	7.03993933777207	7.13247772318973	6.76989208560778	7.07218961864813	6.82534831921864	7.18565096343386	7.00429707804941	6.65621736786704	6.97894238012342	6.30988354916868	7.15717826592338	7.03497672184501	7.22420700280602	7.45475221958324	7.12615532309865	6.56253552305192	6.96038633175026	6.86775710733723	7.17976254606539	7.38074997549948	7.08592615899987	7.3448492995224	7.04574888049615	6.88550758142685	7.1133178652238	7.1247462802373	7.34847440121803	7.16091776905855
lJJf5E.v1uJ6BTvshc	1700072E05Rik	Samt3	ILMN_2593058	73495	spermatogenesis associated multipass transmembrane protein 3	NM_028554	AGCAGCCTTTGCACATTTGTTTCCGTGAGCTGGAACCATGTTGTAGACCT	4.06789179308555	4.89239827672355	4.80051528789457	4.21026561328679	4.88631784986101	4.78303773162187	3.98917752977756	4.27765716759813	4.6155351607982	4.75890507102603	4.6233093631022	4.92847549268368	5.11106949711767	4.53671464911837	4.02507680512497	4.67323443224112	4.78780782811921	4.43391300979628	3.98175617352829	4.11601462419468	5.48723241107704	5.54805330826668	4.81533473583551	4.7468760449312	4.91435507477519	4.86033516658179	3.96328422486807	5.12025786892879	5.69593073159627	4.01100761758539	4.91238786757151	5.00453770511705	5.19741181210064	5.08094476377881	5.04442684300572	5.4451135123677	4.21026561328679	5.2007231160496	4.68261332511256	5.57409363422131	4.62197820896639	5.02536542236237
Eqp3pN5SCP38AO7ezk	1700072E05Rik	Samt3	ILMN_3080550	73495	spermatogenesis associated multipass transmembrane protein 3	NM_028554	GGGGGCTCTGGCATCTGCCAGAAGATTTCTTTAAAAATGTGTCTGTATGC	5.26615222984513	5.03107336960157	4.99681505151016	4.87811159824053	5.52012862009403	5.7175169092649	4.97945710154636	5.9198468476828	5.6147165407274	4.68444253558549	5.13735060194682	5.12853892408037	5.88827928043777	4.94519620130763	5.67325643210952	4.84416811762368	5.24735531504727	4.98939185331461	4.02140622032585	4.99742231245453	5.16430919658402	4.1110714107448	5.48733615602607	5.42125784885367	4.421174761113	5.22532052008753	5.00900623708539	5.68169717040521	4.88059814625813	5.36771964806255	5.15093920077807	5.22855964246854	5.92269893207143	5.37417292044494	5.27348579264944	5.89587923743995	5.02274801933295	5.50630526441178	4.99055895848503	5.18582746362032	5.24712722506047	4.67589113634695
Ko1Ei4LopUu59SHjQ0	1700072E05Rik	Samt3	ILMN_3160066	73495	spermatogenesis associated multipass transmembrane protein 3	NM_028554	GGATCCACAGAGTGAAGTGGAGGCCCAGTGTGCTTCCAGACTGATCAATC	5.0900892580233	5.13971233758385	4.14573400491204	4.35797297765235	5.24252487418386	4.16937127475507	5.19942243126062	4.74805112775732	4.43468348892499	5.13869885573778	3.79345870979261	5.00175839051965	4.76822999391644	5.19789956580927	5.38681076391165	4.89640158292677	4.61296477116725	4.55128360801273	4.92065853930116	4.87699575977714	4.74517958452231	5.11917628803969	5.21250880557704	5.57062525798315	4.98432250094889	4.6192167106335	5.40537624031283	5.4335310255883	4.63902592756573	5.09487847833414	5.23892869099014	4.3913552071314	5.38340545012207	4.80603755933419	4.67842374208681	4.77101087216637	5.19773057478468	4.66356029212955	4.76746753489266	5.37208439842692	4.5643442465434	4.81396525802005
uQgJCyfVun0DhfVEK4	1700073E17Rik	1700073E17Rik	ILMN_2790902	381827	ribosomal protein L7 pseudogene	NM_001001987	CAAGAAAGCAAGTAGCTTCCCGTGGCTTCAAATGACCTTCCCACAAGGTG	4.65277224698233	4.52092748352891	4.43841287992803	4.30961150481978	4.00536318622122	3.64512243098357	4.88219624070613	4.47773884993685	4.33111787353601	4.57146962285095	2.55706358240695	4.05224582582284	5.06890288917285	5.15243016166343	5.03839118708318	4.42294717789393	4.53796806341003	4.66715253687767	4.43498015650791	4.30841461585195	4.5740618257481	5.09026038147584	4.04056470265181	4.87888570679839	4.14766612852312	4.27017384650282	3.79010444950557	4.41715950314959	3.70210003146102	3.94190326088498	3.80271822931381	4.06264371124249	4.33862223951245	3.84925977999826	4.73628054313271	3.38983379450756	4.91408160225802	3.30466334197262	5.44798019971995	4.68184991328905	4.34958025607092	3.92857542357449
KyMBwMw_PAAUCCzMXs	1700074P13Rik	1700074P13Rik	ILMN_2695988	73481	RIKEN cDNA 1700074P13 gene	NM_028550	TAGATAAACTAAATATAATTGATTAAAAAACCAAAGAAGTATATACCTGT	4.66196742492384	4.46060839652862	4.78686022389192	5.10578073756809	4.71984362881436	5.60041422905934	4.93626356736105	5.53217531951605	4.80451861121232	4.565175227892	4.74120538745428	4.73796647847452	4.4851370308338	4.22909304743193	4.73437638790145	3.64805418471691	4.95041378302562	5.52596109236724	4.95989090585394	3.88158328634252	5.05191118392914	4.53018797234903	4.77765678099269	4.04231052535571	5.3031768336101	4.44328418887733	4.60107530790979	5.07378194387881	4.05773961038568	4.09297360127652	4.91024239549669	4.77478963788224	5.46689334211208	5.05860065067814	4.86899687182915	4.07908022229411	5.84680993089964	4.55625704747905	4.02507680512497	5.27491976096145	3.5689377617783	4.50071428650468
rn.ql_iOInhFI8ApIE	1700080E11Rik	1700080E11Rik	ILMN_2864695	73532	RIKEN cDNA 1700080E11 gene	NM_028562	GCTTTTGGGGCCTTGGAGATGAGAGCTGACACCAGATTAAAAGGCAGAAC	5.2163237321852	5.35417252633618	5.48830135072133	4.76592336182993	5.54202712779694	4.9516555662328	5.10193938755762	4.76797810361186	5.54834715426932	5.305450821238	5.73677689288811	5.64867573652366	5.22803574109914	5.82800271478205	5.36126709171902	5.52264774514942	4.91743079679036	5.18348377757726	5.03501640083699	5.61632764822372	5.34959266798016	5.93660078582021	5.50837568957025	5.47937743546698	5.64349014541713	5.42809619645876	4.90874649404271	4.92458881533127	5.21699436746134	5.28076329577078	5.40712297171257	5.22144081821332	5.39461207200277	5.10080245432825	5.24878918775559	4.92839655027602	5.31763622424893	5.53776783429281	5.39604867205658	5.21543332202761	4.57415333082727	5.91754201871849
lgF6KKgF6KSaGKO.3U	1700081D17Rik	Pebp4	ILMN_3097791	73523	phosphatidylethanolamine binding protein 4	NM_028526	GAAACCTGGAGGAGGGAAACCTGGAGGCAGCGGACGAGGATGTTTTCTCC	4.95208800090677	4.76957201791915	4.60850240584637	4.74543069105534	5.21263301506154	4.73518808536046	4.21604407951731	4.19870718517215	5.17886015380641	4.65705252243355	4.76348690019981	4.76822999391644	4.80956785295788	4.6073357842286	5.05884646999289	5.11464830735524	4.95778711926283	5.10505771994897	5.19572912092049	4.70085167888727	5.44200123935616	4.6605565366808	4.83915634045972	5.74014909525279	5.09314677141338	4.2396105277343	5.68341295540729	4.90200345665972	5.22250833595187	5.18370303651798	5.40805177040601	4.32149523253173	4.1145353937175	4.97970388384263	4.70964875332686	5.45723392383862	5.03450389726998	4.2123971494928	5.52488743268555	5.12186310210889	5.08542903290615	5.43737568751874
u15JDOp4iNWEQkVL04	1700081D17Rik	Pebp4	ILMN_3021142	73523	phosphatidylethanolamine binding protein 4	NM_028560	TCCTGCAGCAATATGGGCTGAGAGATCCCGACACAAGCACCCAGTTCATG	5.4024340459849	5.53860386732283	4.48417890152623	3.25498790980364	4.96569392074251	5.32934087107534	4.2123971494928	4.94943827664164	4.37147696827643	4.91922636822558	5.82485528265631	4.55980657829945	4.73900188095127	5.42197789271524	5.18856205668911	5.67730447853719	5.72462515969657	5.4740768947138	4.44084236454111	5.80114598626332	5.11544704629527	4.43124757702971	5.64935404855711	5.57275452123263	5.68425867046926	4.75778763337612	5.46502301336393	4.68460772560345	5.55027308101416	5.17633840930611	5.29537626581925	4.92894798126911	5.56956882155424	5.28582084952797	5.29537626581925	5.27290148530123	5.28573600548919	5.04807047137621	5.11213141711332	5.20398631587422	5.01757881719202	5.41081492687798
6XaoV5X.v6311wwEKU	1700084C01Rik	1700084C01Rik	ILMN_1229202	78465	RIKEN cDNA 1700084C01 gene	NM_001033185	CCTCGGGGACCCTGCCCTTTTGTTTGGTCTTCCTCCTAATAAACAAGGCC	5.41232627158326	4.78673880084628	5.44949217540792	5.1247965863578	4.78265778296908	5.53682471179019	4.86324292526797	5.09912008121443	5.43676890319041	5.53132817595652	4.98730808346787	4.65121604981383	5.37620508138977	5.18033346236381	4.94943827664164	5.23892869099014	5.7994769889515	4.83553617819051	5.14210863551634	5.2397932727496	5.12559395350292	5.48609128479106	5.10908346136316	5.26378459886094	5.43450982866695	4.63177822698455	5.50581119422295	5.2221894765892	4.47848913339811	5.55436581985497	5.08780647011524	5.57717663096205	5.54608296978561	5.63033267996948	4.85681557525524	5.54342760951004	5.60596463100326	5.02283679033601	4.99751081774255	5.53328956525673	4.73205829982133	5.29192544908816
BWCd5jnyLlF560DpMk	1700084C01Rik	1700084C01Rik	ILMN_2862026	78465	RIKEN cDNA 1700084C01 gene	NM_001033185	CCGAAGCTCTGCGATGCTTAGAGTGCCACCTGCTGGTCAAATGGCATAGC	5.02387785934752	5.21071222256646	4.94377848222501	5.41549049045071	4.79085064944241	5.65792383282801	4.95601585014824	4.79061953813952	6.12030582465186	5.68734636571099	5.2310364504831	4.91466109217309	5.43729118060015	4.36951400229046	3.63601587035274	5.3252752980799	5.03091575023126	5.16507225210105	4.47626085833757	5.03546691636603	5.46409478719281	4.95439361318232	5.77901910209598	4.07470176383517	5.59545814085309	5.72346465186832	5.40745007036346	5.96809542954774	5.80162103697434	5.31697989125737	5.14810211562598	5.71074109244876	5.97124710934969	5.70417020805135	5.34353275372166	5.21535512308057	5.27427191406141	5.08221501433951	5.4487891363932	5.75208838979708	5.59362731730479	5.13675746647872
T778A80LN9ACOP97fQ	1700084J12Rik	NA	ILMN_2706248	NA	NA	XR_001566	TGTTGTTTAAAATTATCAAGTATCTTCAAAAAGATGATTTTCTGTCTTCA	5.47989120466064	4.44770387255029	5.3233510492926	4.52004092733068	4.59980816092112	4.58128698598237	3.60568321777961	4.75623551855447	4.48780060502679	5.17110245774809	4.35013425512443	4.1734454221595	4.819709467175	4.38526610145119	4.17516371764359	4.7339966266685	4.94240896177417	5.29471647375398	3.45928309618544	4.6124090208218	4.92038605896439	3.53461514307706	4.95184189548873	4.9549418931261	4.5550572571538	5.3303319995117	4.98084375408931	4.68037139000233	4.75700035577653	4.43599611564432	4.6134207135164	4.70725352731019	5.23837133204179	4.6170703608835	4.31398843900787	5.01203807789681	5.96723360620201	4.62484485418408	4.50808632938531	5.10819208762204	5.13214113200974	4.41437085151659
HdeO0Sel0rne.5f3gU	1700088E04Rik	1700088E04Rik	ILMN_1239196	27660	RIKEN cDNA 1700088E04 gene	NM_138581	CTCCTGATGTCACAGCTGGCCTCAGGTGCTCTGTTTTGCCTTTCTGAACC	5.6473334940477	5.88040476581183	5.331723483049	5.80030513532301	5.62700739116382	5.20712065027935	5.32553311038889	4.66325197317751	4.82603967268235	5.51263034959286	5.00850528481994	5.95386685597266	5.23432370637471	5.25345902465898	5.14324869297791	5.38799087827773	5.67543153537288	5.55335883721094	5.53018530007405	5.54025140939808	5.8970807941335	5.32949741704236	4.80726411539482	5.49630193507705	5.70131334717153	5.46742264975964	5.62902054519765	5.82512960015275	4.73490741767485	5.18951933485051	5.38664472753473	5.08846713297498	6.12235229035567	5.5497827682255	5.55226754486397	5.52005192810192	4.94736571793808	5.22144081821332	5.57409363422131	4.74369443652292	5.49697962320428	5.05282160652955
Z6Nh4qx6tu0KaSijqA	1700093K21Rik	1700093K21Rik	ILMN_2736976	67358	RIKEN cDNA 1700093K21 gene	NM_026105	TGGATCGACTGAGGGTACTGGGTCGTGTCAAGGCGGCAGGAGGATGGGAA	4.82337129898463	5.19797898690735	3.97526969971891	4.68619179012078	4.61889730942352	5.57944923968592	4.77967135786994	3.93246432907278	4.9356884266316	5.37233426518562	4.05731478268411	4.18304131661289	4.77395586348986	4.89278469149131	5.16967661486131	5.20111588210184	5.27795870389808	4.93292846010322	5.18478586418292	4.81797996667793	4.96292382989118	4.95305689113192	4.81291463786376	4.94686837931779	4.83002899007589	4.35370727010039	4.76759124270204	3.7418385561369	3.81465738229729	5.13082470053151	3.85091131159633	4.11601462419468	5.13344684432749	4.53094266383795	4.73859380462659	4.53671464911837	4.56496415332667	4.58647312010172	4.06537684884937	4.32369858645417	3.90796256428036	3.98612287305341
rnU5RU3yoOREdHvHr0	1700094C09Rik	Spaca7	ILMN_1242313	78634	sperm acrosome associated 7	NM_024279	GCTCCATGCCACCCATCTTAGGGAATGCACACACTCACTGTTACTGGTTC	5.36186697215086	5.740553347891	5.90524502755421	5.32988769011186	5.70479294714122	5.37473297456931	6.26300197477198	5.08188502537251	4.94871057438171	5.16381091384333	5.04407848001063	4.05075458683338	4.95933686829935	4.78780782811921	5.71168510430303	5.00435895099919	5.48422211299103	5.24749940738565	4.99501866302107	4.59614147693514	5.17173417779337	5.50818854103006	5.22846852322697	5.10700845150223	5.69805340060593	5.00833270910201	5.00774303714103	5.80431328625927	5.80774955214426	5.88321987786785	4.72922063990788	5.1896203679575	5.42497196275178	5.35576042923875	5.72309123802884	6.07898770343973	5.19279156167258	5.30286633370293	5.2221155635586	4.96796855941533	5.41507833911681	5.50680813460849
xHfQc6rQjQtcwseq4o	1700095K08Rik	NA	ILMN_2704802	NA	NA	XM_134945	ACTCTTCAACTATGGGGTCAAGATCAAGTCCTATAAGTACTGGGGTGAGG	5.62389508305022	5.18017688971196	5.0216041661893	5.76162881856549	5.32358767815045	5.20596330368611	5.60724003268555	5.22781614558938	3.69932279347114	5.39123253643807	5.27302541394531	5.2717080960539	4.92489994982685	5.70097160961017	4.6543752036243	5.85778074850768	5.16570250648052	4.49136997171863	4.64090415295355	5.34561829563667	4.49805134553346	5.62789761397876	4.90261469480844	5.54969651237597	4.82455968358228	4.99556790252911	4.66817778218899	5.27516815996385	4.9193124446236	3.1043157282181	4.53180378641325	5.19327634181937	5.20795608493979	5.11083290576732	5.27061692008694	4.59134786029047	5.3847841898882	5.08822243926848	4.36674619157102	5.78862270057977	5.21321187786489	4.9439746556426
KAnhUDsedJL3JQitEA	1700102P08Rik	1700102P08Rik	ILMN_2646254	112418	RIKEN cDNA 1700102P08 gene	NM_053216	AAAGCTGACCCAAATGTACTGCTCAGCAGTTCTAGCCAAGAGGTCACAAA	5.16467483840903	5.10934389791628	5.15368991178606	4.87571769480614	4.77300994382745	5.23820173847218	4.98758834001715	4.99674031877033	4.43095010867848	4.56786996409178	5.34588297392177	5.20534264004013	5.28052465284627	4.84701585668941	5.32178558327576	5.68214434207256	5.11760672892417	5.01292502267624	5.26404693083999	5.32988769011186	5.89949739898976	5.64585331273744	5.75725796655589	5.45723392383862	6.0560030453482	5.19088614230556	5.68276199866757	5.20055918421116	4.94736571793808	5.60945784106343	5.65348505662214	5.0862043763922	4.07052823158063	5.29919158310107	4.93161622859383	5.39737229040433	4.52827070252223	5.00157439206601	5.27154807764996	5.42999225009827	5.49678043022127	5.36484247727083
l28gR1dj8nW7E.vnFY	1700108M19Rik	Lrrc72	ILMN_2724220	71156	leucine rich repeat containing 72	NM_027699	TCGTTAGAACACTCCCTCGATTTAGCTCCGTGTACATTTGTTGCTACCCG	4.82892712930488	5.42489438202687	4.61258872580064	4.59376087122674	4.77868301200894	5.40030153479504	5.16035534358963	5.46821630446383	5.12952011934823	4.82719971262948	5.03641875677218	4.3925795958342	5.10031182221999	4.81396525802005	4.94386689655722	5.27955862944386	5.49395921677036	5.71481064538898	4.33328880129657	5.75766366267174	5.05570633429812	4.9036108281267	4.71022383646916	4.70880491621293	5.1022778097598	5.16858714557098	5.58093860261415	5.36665153295468	5.98104446172623	5.27113820668266	5.04895452544738	4.73759462326652	5.16275760987885	4.91151262298056	4.66230588672852	5.11433761071554	5.44588819920385	5.34512804614346	5.81653843741386	5.11333072300663	5.64549541676001	5.53871295618164
0n66jle_gI6MMWp6Hk	1700109H08Rik	1700109H08Rik	ILMN_3005587	77036	RIKEN cDNA 1700109H08 gene	NM_029843	GCTTGGTGGGATGCCCTGTTGGAAAGATGGATAATACCGGGCTGGACTGC	5.67046830168189	5.40477148104689	5.4791844899603	5.63372093046001	5.55622016304624	5.17829013477454	5.96086760210071	5.56126530139306	5.16381091384333	6.13070435234704	5.80304544912786	5.22926904880364	4.96412561329111	5.51542078176672	5.70430276998395	4.98621918846666	5.9315150964872	5.39544523409427	5.43361785431115	5.06061150138339	5.7298404143776	4.6172050454009	6.24522567539663	5.73133639005404	5.87433079310561	5.00883864297544	5.92232480857306	5.49668451414056	5.56004872596966	5.71939601052189	5.11430460571079	5.11446120985148	5.5972217425243	5.46965933641033	5.58382265686476	5.71929766847344	5.17694192859119	5.93992182979895	5.94716320649918	5.57944923968592	5.77194623169778	5.81104723765175
Hf4UAV.IkXV0wB_Hv0	1700112C13Rik	Prss46	ILMN_2625085	74306	protease, serine, 46	NM_183103	CTTTGACCAAAACCCTTTAGAGCACCTCCCTCATAAAACTTGACTGTTTC	5.57889174961778	4.99690427227176	5.40587706050042	4.85177119059579	5.04870636410535	5.40134076653203	4.67810333991969	3.86230666697933	5.23650912383905	4.29440752199835	5.30784126684811	3.80271822931381	4.31947776907058	4.64415419118315	4.07310214064176	3.91953274360353	4.01009971758563	4.92145206325435	4.73535008259744	5.32169533776532	4.79567132299954	5.07127085365936	4.32288991610691	5.00167551506243	4.64900244135992	4.6495971218725	5.44200123935616	4.77055677480184	5.15298408856583	3.71944323145169	4.587219373241	5.36203994137906	4.37819013129379	4.80562770048404	5.17277422556812	4.86648839679511	4.79944393218265	4.01175469460776	5.26624399906173	4.4995761550736	4.38180967110244	4.42627906431367
9.m_KEkWG0u50_KFFk	1700113I22Rik	Ptges3l	ILMN_2662036	73635	prostaglandin E synthase 3 (cytosolic)-like	NM_026865	TTTGCGTTGAGGACAGCACCGACGTCAGTGTGCTCATTGAGGACCACCGC	5.46724828920914	4.38828751584086	4.62126556200121	5.72129712687374	5.48501353012195	5.28452359990828	4.95200040658175	5.24256689759718	5.18799502637867	5.75712511130137	5.22242620295507	5.52347481898218	4.59376087122674	5.84228427377888	4.80363388584297	5.0826049990022	5.24168338321857	4.90372514913755	5.0177588935588	5.17934611964022	5.27379865340249	6.03294013976261	5.10793774124614	4.74396488957883	4.98676685074483	5.22878177943769	5.15846356246712	5.81411947846465	5.7796001905263	5.07248517591719	5.15227889550277	5.03818575437615	4.3218003472126	5.93867845291701	5.47089979989855	5.80292103793846	6.01741177447203	5.20887107053097	5.71444125263144	5.16781396627575	5.62204492531883	4.72094617004319
Zo65ffQcfr_TQjUSIU	1700113I22Rik	Ptges3l	ILMN_2596569	73635	prostaglandin E synthase 3 (cytosolic)-like	NM_026865	GGATGGTGCCTTCTTCAACTACTTGGTTTGCATCAAGATCCACAGAGACC	5.16405015371909	5.08891070545644	5.19431211813454	4.8830082266349	4.97469185308498	5.27243588344844	5.55447375099847	5.23518533753313	5.54938931952617	4.60033488799217	5.2787742966516	5.39527097749976	4.82035423155762	5.50973132257093	5.14856956688772	4.34057821198922	5.57009276764126	5.43303183036451	5.1100034468224	5.48775828250048	5.61867985987173	5.49126060964494	5.32992679203344	4.93816903394684	5.31182008370331	5.28443838649017	5.2423993181476	4.99039424557525	5.00753004739762	4.91103078913033	4.87788783163689	5.39414251153439	5.16198359153591	5.45210724941244	4.8819723718749	4.91033881976627	5.27546463762591	5.01567845511639	5.37750789891309	3.70210003146102	5.02099446537295	5.0748928742987
EVJ1DtccnqonDQE5zw	1700113O17Rik	H2afb1	ILMN_2689749	68231	H2A histone family, member B1	NM_026627	CCCAGCTCCAATGTCCTACTAGCTGGGGGAGCTAATCAAACATGCTATTA	5.81277213371928	5.71680279088286	5.70304324871259	5.32137950909366	5.90591900107751	5.11886899208427	5.58868240910791	5.37134026540972	5.31730297833401	5.88645232334802	5.88487814500016	6.31228609403008	5.53585654988181	5.74838751447649	5.04904253913002	5.327905871917	5.17675056972325	5.72939869475895	5.0843416300485	5.84667841504493	6.02745829876271	5.5191620600452	5.85857018437915	6.34894347622573	5.08329750920452	5.39337409520577	5.49576443274128	5.20088251225621	5.37097908180082	5.29544932525287	5.58043121576879	5.57982836213989	6.14568245799474	5.37486046514075	5.69411604026942	5.48902832243085	5.72000949560782	5.91663015501278	5.45395256969475	5.3572908824109	6.1530022736219	5.6779372688668
lSQoVYhygij9LpKKCk	1700120B06Rik	Fam92b	ILMN_3163424	436062	family with sequence similarity 92, member B	NM_001033980	CAGCAAGGACCCCGAGACTAGGAAGAGGATTTCAGTGGCAGGAGGAAGGC	5.33835624724071	5.77366606110309	5.94551547834811	5.54929904622146	5.82645633857226	5.77436043517231	5.37840329921152	5.71975721045022	5.43059574041253	5.39105017070805	5.91145777188585	6.02466000603768	5.93466180810444	5.30889204826915	4.90372514913755	5.06939423862933	5.06515762018626	5.90524502755421	4.96017927223104	5.8071382474181	5.35272433577116	5.15282767537756	5.71087374825129	5.28284333170316	4.92394673519576	5.67960645108726	5.318869644634	5.24853394460785	5.53752062294653	5.67267977507426	4.79411737668284	5.06592091462406	5.70728972035008	5.09075839244385	5.84978417459673	5.75133802373638	5.55036462127818	5.89267003095833	5.43008276948878	5.85246971650668	5.01576431684349	5.20954701210736
6u0SZUpLoAoo1ovQl8	1700123D08Rik	Wdr38	ILMN_2863712	76646	WD repeat domain 38	NM_029687	GTGTCACAGCGCCCAGGCAGTGGAAAAGGAGGATCCGGAGTTCAAGCCTT	5.70911106159598	5.82156934721428	6.20777830529637	4.81936274574391	5.7471468359449	6.18253797291914	5.5896126604942	5.66969954708386	4.54555339477199	6.06469474497831	5.62557707327883	5.7987768226038	6.18796846480637	6.26300197477198	6.39038415984634	6.02245128163497	5.08501079662016	6.13999266399891	5.72620132434483	5.98789968405822	5.56997049033905	5.95901239507671	6.08162991129969	5.78905185764726	5.43782837965886	5.95457490950958	5.12619261728663	5.63033267996948	5.20770335005308	5.55018235046991	6.32372616497705	5.77715064022951	6.14448993376596	5.73974311687129	5.53338718784359	5.24196448178802	5.80000073879383	5.60115890803022	5.76017145805362	5.64771365395849	5.75686102514409	6.10348515746505
0_ijSilNkfAfigjVco	1700123K08Rik	1700123K08Rik	ILMN_2760476	76658	RIKEN cDNA 1700123K08 gene	NM_029693	TTGGAGGATCAGGAGGCCATCGCACTTAAACTTGAGGAAGATCCCCTAGG	4.71807915774207	4.27104872742607	4.94565440744023	4.42439875785232	5.46482748812078	5.48519800355858	4.77139502688288	4.93730264738825	4.91940338026726	4.10687815349982	3.95993394458246	5.39587930785516	4.59454657672331	5.66351632229993	5.31482052308989	4.78437136647537	5.00635607377977	4.90088148373127	4.53544993482397	4.45259914963842	5.60072019504414	5.08966783360601	5.23668349766822	5.11452486346059	4.53346254609802	5.0186384151852	4.55389506627548	3.63873832537546	4.44561428579346	4.84627191004367	5.68251244080016	4.40408671576355	4.49013465640229	5.41845897089609	5.77728078446802	4.77055677480184	4.86775631428035	5.56934492469478	5.21910998141028	3.55111897687415	4.8556001120587	4.5419732598762
6O6QyOCeSOKeSO.ReU	1700123K08Rik	1700123K08Rik	ILMN_2648526	76658	RIKEN cDNA 1700123K08 gene	NM_029693	ATGTGGCAATAGATGAAGCTGCAGATGAGGCTGCAGATGTTTCACCTGCC	3.67251706434659	4.6228558399821	5.18330842023642	4.68414870783124	4.85493130320506	4.70085167888727	5.49276375379068	5.01580508848403	4.75190307555192	4.84228370305209	4.45389792008565	5.13906047875719	4.72544526959979	4.54261045502142	4.333608723465	4.98302821578143	4.86335199245586	4.9163504472427	5.27097327813334	4.20240000470899	4.70712143079925	5.04130446904231	4.11940570641348	4.42608157856699	4.98479887022184	4.69224794986993	5.05717613382239	4.76420466849709	5.8349363842853	4.84580257774451	5.22159133183673	4.8791505979062	4.51134324426957	4.86356267574899	5.02044869357374	4.99126679920486	6.07295686158338	5.11845484587807	4.55706220098498	5.23614527032091	4.63629014259378	5.10925697516227
ruxWFRZ_MIIGUU0K0U	1700123L14Rik	1700123L14Rik	ILMN_2925702	78482	nucleoporin 50 pseudogene	NM_030107	GTGTACCCGACCCACCGCTTGATAAGAAGAACGCCACCATCAAGGTCACC	4.99197419086039	4.78303773162187	5.60702000832566	4.78918009030532	4.11322437072125	5.46511563603837	5.08991196940379	4.98904127629591	4.66566417993051	5.06105181890031	5.25149690530212	5.23192476529765	5.32900115738781	4.47824421750318	4.5012105914298	4.78661711320538	5.45876475798012	4.47032361542364	5.40450379266763	4.96209477620364	4.72027690115871	5.34959266798016	4.81732786726225	5.1757090924181	5.78905185764726	4.50596428702631	5.0897443313019	5.20941759988863	4.85884401265911	5.97576697889224	5.14202220080704	5.47726335768304	5.13987521941066	5.61183240640316	5.40704287887876	5.15876623802536	5.87963557091405	4.99081017270435	4.81844371408137	5.00512394996929	4.8830082266349	4.59816298790915
HitLiUj9umC.xQkunk	1700123O20Rik	1700123O20Rik	ILMN_2597332	58248	RIKEN cDNA 1700123O20 gene	NM_021437	GAGGTCAGTGAGCCAGATTTCGTGGCGAAGTTTTACCAAGCAGTGGCTGC	7.20516437944568	7.1501109148284	6.85820370354186	6.65521738586394	7.04150449823543	6.96687017259424	7.24046681724465	7.1943550130222	7.21461407376936	7.19224271784775	7.15885770555087	6.9018340616278	6.90434680192353	6.82360136241683	6.98883109541126	7.02845238296592	7.43763728598422	7.04827853618929	6.78726993406895	7.13421909566104	7.0162129776273	7.44321475011657	7.23116763062586	6.93860617956087	7.1943550130222	6.62333430274667	7.06802341939533	7.21071887246526	7.18565096343386	7.22299376861091	7.20127049173185	7.013102609039	7.11846871360803	7.33487738713889	7.26166227334433	7.04613612233944	6.75431417096646	7.17095681686657	7.10395501333808	7.12354567880148	7.0383709248787	6.76166995277462
lgpyR7.xXLrO0Xod3U	1700123O20Rik	1700123O20Rik	ILMN_2999447	58248	RIKEN cDNA 1700123O20 gene	NM_021437	GAAGGCTAGCACTGTTTTTACCCTAGTGGTATGTCACCTGGACTCTCTCC	10.5011127294602	10.2431658598112	10.1949535711184	10.2840826504909	10.2441783959184	10.3392969265713	10.2808694136247	10.5543515881664	10.3238338435268	10.46607749177	10.5326389776531	10.2573900909311	10.2808694136247	10.364416097834	10.3547179910725	10.4221719480337	10.6307579251855	10.4637326928838	10.3588444086717	10.2777311902101	10.2287511189613	10.3414662936184	10.5107583106787	10.3873326311253	10.6131710383868	10.1064508404558	10.2363406005651	10.7854343746456	10.73778956003	10.699787221095	10.0860979599632	10.3109835043006	10.2896338767239	10.2669677747813	10.247312714064	10.5208689041148	10.3502605189763	10.46973845707	10.2041671202908	10.3249459128892	10.5034597072022	10.1175830113843
fn8XSnokU6RXFL1AOQ	1700127D06Rik	NA	ILMN_2855371	NA	NA	NM_029831	GCTTTACCTCAGGCTGGAGCACCATGGCACCCTACCAGTTCCAAAATGCA	5.29045129515043	4.58684077732498	4.81063781120392	4.89040297272075	5.41767535949059	4.588977434741	5.46436254468422	5.14739375766179	5.11329325315342	5.31582402935255	4.74067403967983	4.19870718517215	4.45916209204515	4.675180960776	4.63998734277441	5.29100549001602	5.0057388721893	5.37864411836175	4.46060839652862	4.60329620276535	4.5664123708177	4.92771417008448	5.0636736177466	4.81396525802005	5.42860569576022	4.92576335710169	5.65208462392886	5.21723179116065	5.23121298420783	5.74757619067597	4.90684540770336	5.29702477882477	5.41108351571166	4.97093476128528	4.12632111324542	5.37060859153348	4.96521548746385	5.67889605995841	5.18591422910754	4.80771980324312	5.09331608805472	4.7172353586983
QPD_JHQCQo4D8NE9AQ	1700128F08Rik	1700128F08Rik	ILMN_2709557	76669	U1-snRNP binding protein homolog pseudogene	NM_029697	ATTAATTTGAGCACTCAAAAGCAAGGATGAAATTTAATCACATTCAAACA	5.3493431652001	5.72321426724164	4.86754192801145	5.24480121010347	4.94457024437942	5.1851841532353	5.335753300411	5.18300016990444	5.22166876617768	4.95859813397235	4.62692091317542	5.17173417779337	4.90301869897735	4.76696106270491	4.94174480245147	5.80175410312751	5.44502099672092	4.91873095932886	4.85676293705757	5.24749940738565	5.07716142587308	4.97622965793075	5.31214897417675	5.68112249328113	5.04121547936904	5.35962029345138	4.48989753453609	4.81042581032211	5.40629367406679	5.29672417903899	5.5732936451996	5.15314809816299	4.898345252314	6.0178223237769	5.40458112272992	5.32536824959128	5.28231417124682	5.41757660876153	5.17566915041214	4.82580454013776	4.84483330203009	5.28231417124682
NnAM4zeoCOtNIJJPTU	1700129C05Rik	1700129C05Rik	ILMN_1219593	67932	RIKEN cDNA 1700129C05 gene	NM_026461	GCTAAAATATGATATCTGGGAAAGATGGTCATCAGAAGCAGCATTCATCC	5.11106949711767	5.3050395950912	4.94649134085644	5.58461441010035	5.03843677522398	5.28185414411846	5.3170632674092	4.83730895212364	4.98050279323674	5.0921475656458	5.58013942792479	5.12251711830891	4.2916583259704	5.67469702683118	5.72282679179662	5.43286540702432	4.76087894512097	5.16060705998565	4.81832580022986	5.36325735126243	5.72551182005289	4.65170284917974	4.97551159819774	5.24380729679851	4.90836308038754	4.71792357039748	4.99742231245453	4.76495095405376	5.27435972228853	5.31094243515137	5.62734350293665	5.65230343777599	5.36126709171902	5.79818346396528	5.79209952934807	5.43568846025207	5.08307149861172	5.42169502986152	5.1814622768644	5.82922203635714	5.24291019640213	5.77553601559031
fqSTS.pXgnB4ISJ760	1700129I15Rik	Tmsb15a	ILMN_2793688	78478	thymosin beta 15a	NM_030106	GGGCAGCATCAGTTTGGCCCTGAAGCTAACTGAAGACAGAGCTGTTGGTC	4.47799207005191	5.07040683326146	4.57816795945383	4.97551159819774	4.1796312562034	5.43320558493986	5.4320820192839	5.18848437945951	5.6370325235739	4.91830497061889	5.21666130765477	4.65423068935375	4.28090617469278	5.28607777479962	4.90776415489969	4.87648839932511	4.42378009076323	5.39720738975188	5.18582746362032	5.19644820782532	5.38461261210574	5.23006592243409	4.45469374539235	4.96408488204997	5.10177529279875	4.36981035165725	5.08069858882137	4.75816199504588	5.59250604853014	5.22855964246854	4.43755926150511	4.87013851661526	4.91835632573435	4.46459261482795	3.53461514307706	5.1067670116808	5.24581829300041	5.16356307322378	5.2561942819646	4.83752011492545	4.72027690115871	5.30390172659603
6OCEQjii3k6DVSeF6Q	1810007E14Rik	Phgr1	ILMN_2671528	53906	proline/histidine/glycine-rich 1	NM_025308	ATGAAGACACAAGATGAGGAGTCTGCATGGAATCCCCAGCTGACCTGGCA	4.71539952226579	4.50773758824185	4.12417634935539	4.81409072982647	5.37393773421972	5.00352021924761	4.4828029651008	3.60169546815614	5.37962934267134	5.13269053368099	4.73964423951438	4.8634566118674	4.92019018746327	4.40014101111924	4.76772852271532	4.67470261489686	4.94042314953637	4.84690463632623	5.05543355272291	4.7229195211348	5.01376755865116	4.62382088897991	4.83347858859616	5.15394372840055	4.52463062424344	4.54981397269826	5.28641612510076	4.5040903027775	4.56753186117945	5.67568294246525	4.30841461585195	4.13768661588434	4.9543404022429	4.9723377968152	4.94231173073019	4.07392203342226	4.30207241788499	4.69093983658708	4.68093467790583	5.25564046820138	4.53796806341003	4.67442555278817
3F6Cl7UuOOCIbcSM8c	1810007M14Rik	NA	ILMN_2681311	NA	NA	XM_904433	ACCTGGAAGGCCTGTCCAGTGATGATGAAGAGACGTCTACAGATATTACT	5.24314579800364	4.9684499334143	6.02965830914995	5.17861961829762	5.73082134522439	5.59733237512928	5.37045038910659	6.11959496324053	5.16675696709474	5.21574249552124	5.97629495154691	5.85670930705501	5.88505752696461	5.8587225202194	5.80046895743884	5.36588308304498	5.92372506350351	5.39398236616363	5.79078740323836	5.95809566471658	5.7471468359449	5.41669671956023	5.76017145805362	5.82663096335555	5.64314890027588	5.60061622174746	5.07295321212847	5.46884741653053	5.00735145754768	4.81720322316503	5.63654677594287	5.54065405976947	5.94716320649918	5.17237493878702	5.6147165407274	5.65805209646658	5.36325735126243	5.56097546033119	5.37939331015137	5.48268605211288	5.77699452152183	5.47866730238681
3ljN_xPySMQ.EoEs_o	1810007M14Rik	NA	ILMN_1228596	NA	NA	XM_904433	GCCGATATCTTGTACATTTAGCAGATACAATTTACAGGAACAGTATTGGG	5.29904891525431	5.20556063974218	5.22250833595187	5.41853809652354	4.09582644667051	5.07804778053584	5.17035320909231	4.84903660909692	4.69813789240339	4.879765747815	5.27820342557133	5.02231564211812	5.11204938730816	4.65500789335304	5.47541531656172	5.04259780720006	5.52434777016631	5.73033380543189	4.41547035609748	5.08025140289197	5.00035542731878	5.03124033862424	4.51573863663271	4.95461088019401	4.88641966209899	3.90257685779941	4.27807566573672	4.31757166038325	4.56679862892137	4.83719166715423	4.56318329013129	4.14101871924177	5.18264864623864	5.34335868804209	5.61183240640316	4.88028303691219	4.22465588662317	5.78196818513869	4.42608157856699	5.53425685708948	4.25428534221097	4.9163504472427
uyV1dCIeXyFFehGjp4	1810007P19Rik	Oscp1	ILMN_2719322	230751	organic solute carrier partner 1	NM_172701	TAGCCCTCCCTCAAGAGACTGCCTTAGACCACCCTGGACACGGATGGCTG	4.23004008711058	4.98929983560254	5.0047921803927	5.60585061338253	5.10501715839772	4.16093180500345	4.6624643034505	5.06567009034449	5.46502301336393	3.49195023358301	5.30414788491896	4.73952494731671	4.48491745279109	5.44455265573159	4.52210773382915	5.03528239737347	4.78050664161207	5.13295884035477	5.50763227327296	5.04222966366671	5.09904535026686	5.61545797047357	5.16715512648225	5.06762918402525	4.8336947988178	5.00592135673826	5.20840055228459	5.393629863082	5.54025140939808	5.69816254551458	4.43341450155527	4.7144889365119	5.55894529084564	5.04650032815108	5.14044763415545	4.75436691146792	5.43568846025207	4.29321535386149	5.00343023404216	4.95828789948179	4.95778711926283	4.81497608255633
QjhzqZdepT5q.1Em38	1810007P19Rik	Oscp1	ILMN_2629400	230751	organic solute carrier partner 1	NM_172701	GATGACTATGGGCGCCTCCTGGGCCATTGCGGGTTTTCCACAGCGTCTTT	5.39712359260302	4.69167922384809	4.91219371857384	4.30596053440901	5.05099583287857	5.21354667058809	5.06524636237587	3.74671443448476	4.77988509418361	4.27852007763801	4.59376087122674	4.88207626308153	4.96179308164956	5.19367212448125	5.56478187949335	5.6711423148161	4.9572371623738	4.99989697646803	4.95769366059532	4.2605729296493	4.71168739834171	4.6228558399821	4.88921059495688	5.24838589427151	4.91012826633876	5.30596960529248	4.64252588983702	5.05884646999289	4.84374705784571	5.62260549380959	4.95124973323915	4.79762743874359	4.97243378875404	5.56532597252921	5.63119986188622	4.50214977696082	4.27393134930502	4.54435746672513	5.30483684289205	5.03031933317811	5.12111175245777	4.98432250094889
lrWGwvO7cKfpInkSek	1810008A18Rik	Fam207a	ILMN_2839142	108707	family with sequence similarity 207, member A	NM_133998	GGTCCGACGTAAGTTATGTGTCTAAGGCTTGGCAGAGCTGCACAGCTGGC	7.59698928200095	7.57782291980012	7.56579964544443	7.34583308248123	7.90413433781426	7.70629208734151	7.86572159089941	7.29050771905267	7.58313101116552	7.13690630524977	7.67582908375932	7.50960990689532	7.09543302285686	7.39090573089575	7.37166730775474	7.19655827016514	7.41837282492773	7.72321500296399	7.65179114491629	7.16181901026119	7.33724209421386	7.64895375403399	7.49382913851381	7.18784200843525	7.24180070618978	7.56033530376681	7.41652402923183	7.54607288093156	7.96979520525605	7.84804145842214	7.76032649385196	7.15885770555087	7.07018923984339	7.15402054166054	7.44877281023875	7.42847830685269	7.6679287812607	7.40098176977467	7.59836634827681	7.44086372720628	7.23874640646031	6.97165675026075
okqdlX3ReIQJu73Tug	1810008A18Rik	Fam207a	ILMN_2839145	108707	family with sequence similarity 207, member A	NM_133998	GCAGGGCTCGCCCCTTCTCACCTGAGACAAAGCGTGTGTTCTCATGTGGA	8.42250417842702	8.56100725837513	9.03688279778936	8.67358963768085	8.58668171655062	8.4248493080255	8.87138859566064	8.64377992688501	8.78928247279691	8.1336599370829	8.72918810184382	8.25413587205246	8.22000283865465	8.06665243486202	8.48156458150227	8.06931428909185	8.40100607190415	8.36632157797896	8.76077110520233	8.43198274544517	8.02998107528427	8.48320007817109	8.82526124989613	8.58609088262356	8.61926483777319	8.49300306166228	8.29667751443841	8.72978072837451	9.00701085143625	8.95157025031204	8.46064844854255	8.21555789540087	8.1464334984768	8.34910017285822	8.41328213916439	8.50343658209291	8.68301610132242	8.68909428365419	8.63635423108698	8.54056692992136	8.07247618385894	8.08867001427588
Kgn78Ax7C4CQMH7EM8	1810008K16Rik	Tmed11	ILMN_2632811	67366	transmembrane emp24 protein transport domain containing	NM_026109	GAAGCTTGTTTAAAATACTGTAAGTGAAAGCAAATAACTTGTACAATATT	4.86754192801145	5.2149234008777	5.18112553325393	4.5550572571538	4.81291463786376	4.97260886417315	4.47077321791624	5.01312705708863	4.33255603010208	4.00348165336687	5.67547526518261	5.20978985337857	3.37144581688715	4.66817778218899	5.03326508423432	5.18090265120512	5.30880856680918	4.23245689831912	4.4025622906507	4.43868959015807	4.81133638548074	5.19886410202539	4.71572101216415	4.64269298427316	4.60534168234672	4.90815621098523	5.60147763766445	4.70297910406427	4.96311547324746	5.28261928511868	5.04259780720006	4.91957978203885	4.97499933770117	5.6292334207665	5.20596330368611	5.10202226952831	5.57566791759622	4.77300994382745	5.14391807059423	5.00996882256413	5.05023343648191	5.34006948251855
fzwkqNphoBlK62qe4w	1810009A15Rik	1810009A15Rik	ILMN_1221262	66276	RIKEN cDNA 1810009A15 gene	NM_025463	TATTAAGCAGGGATCGGCGACGGAAACGCCAGGTGGTCGGGGCTGTGATA	8.89094822875615	8.46012341903785	8.83575196043205	8.92790115397991	8.91587262347945	8.84458672895505	9.1360937640024	8.7613972553921	8.90211801183286	8.68731598076469	9.17383842626723	9.16350014495529	8.68369491959586	8.66270612022615	8.47249712420517	8.72861669183777	8.80534571519051	8.99408591024224	8.81945599865007	8.69246444909286	8.66995528446216	8.71540161402057	8.73885466260438	9.04957711383534	8.77570015539989	8.62606015378335	8.8301691441232	8.29340451905813	9.04755437066484	8.41487248366847	8.74790542419772	8.69020279063468	8.78407074411762	8.95887590706976	8.86574340080824	8.44587519799143	8.4858489070019	8.77152679630612	8.57858740640751	8.93488712793878	8.95887590706976	8.67229286356342
KSUSVCQQCCMAnVShsk	1810009A15Rik	1810009A15Rik	ILMN_2872246	66276	RIKEN cDNA 1810009A15 gene	NM_025463	CAGCCACAGCCCAAGCAACAAAAGAAGATAAAAGCTCCCCAGGACGTAGC	7.10056368586417	6.80300041709307	6.7582344176625	7.04536290732398	6.95953310912116	6.99808200870068	7.27040749147592	7.05405897318026	6.7985080031411	7.04407949983015	7.52814924604905	7.49751142542167	7.11805667704148	6.81467419919886	7.27179081118535	7.09021517297549	7.34583308248123	6.90267603069174	6.93100583145201	7.04613612233944	6.77979454691261	7.24544395982278	7.22467046945509	6.97936947550169	7.2482251908157	6.92701043878147	7.19477034875282	7.03794186129875	7.26730064419109	6.98883109541126	7.06312863908726	6.93056699370555	6.90749746937167	7.6689126734405	7.14924797571285	7.43494413549271	6.88591246989329	7.43038907055401	7.2945163327852	7.50644343857689	7.27179081118535	7.26821882252389
BRQLeQcXCej0ohTpgQ	1810009J06Rik	1810009J06Rik	ILMN_2631712	73626	RIKEN cDNA 1810009J06 gene	NM_023707	CACCAAAGTCTGCAACTACCTAAGCTGGATTCAGGAGACCATGGCGAACA	4.2727294112792	5.31640457410703	4.84946503026678	5.44437780259441	4.92399256843515	5.33948682561032	5.3031768336101	4.93219726512061	5.29831399415743	5.40102436155939	5.3685574485754	5.10137531035909	5.34841836285233	5.39604867205658	5.74949240323349	5.24175602977063	5.6060775694649	5.31086418224444	5.07900177640614	5.54929904622146	5.43494942075858	4.77967135786994	5.6879592322795	5.33087838553929	5.63529368879297	5.25059246773688	5.8441152090471	5.64055277719998	5.98124607322829	5.17141848450744	5.24626881816154	5.27131513341394	6.28027624858002	5.18557509562343	5.99981749446367	5.53160010932603	4.99565661806375	5.58043121576879	5.73905969016116	5.29480782343639	5.09117143118926	5.46750169048954
cqPhJChuC4LTqQSguc	1810009N02Rik	1810009N02Rik	ILMN_2764607	69099	RIKEN cDNA 1810009N02 gene	NM_026939	GGGATTGACAGCAAGGACGTGAAGTGAAGTCATGGGCAACAGGAAGTGCT	5.26631285524565	5.0428529466927	4.94786404051939	5.53820384960175	5.05794176875736	5.3187917363023	5.01292502267624	4.6265624823919	4.94922144291297	4.81699068995045	5.55866705731672	5.04878967459139	4.90973891426446	4.65547416955367	5.29896355924672	4.92420750482174	5.32797319542001	5.90543735757239	4.92797648990124	5.35115626078126	5.4043495799698	5.3209528354191	5.09591559744026	5.2717080960539	5.3839178578553	4.96122048520821	5.83982922649163	4.48678741520969	4.71195083089768	5.51691258076626	5.34343762906292	5.41669671956023	5.2974457652609	5.60923365214675	5.47612181547857	4.76374176024204	5.38098887677737	5.3149018524258	4.49066641097464	4.61415446911892	5.52264774514942	5.4607448787691
xrNvUUL57jpu3Udooc	1810009O10Rik	Fam58b	ILMN_2742293	69109	family with sequence similarity 58, member B	NM_197989	GGTATCGTTCCACCAAGTTGCTGTGATGGCGTGTCTCCACTCGGAGGACT	8.6783184784553	8.72264049706981	8.63691820939792	8.85408976916086	8.921253556511	8.60376675003105	8.71481462537624	8.48156458150227	8.84892341648401	8.73943647980919	8.43198274544517	8.68064860353657	8.73039865397593	8.69415967225012	8.78207623711226	8.63635423108698	8.46455190834983	8.70615029470629	8.78207623711226	8.89366763993073	8.4419837373143	8.73998784666328	8.58899258208456	8.64495993233392	8.45154395600095	8.79077179394032	8.71912944460552	8.50062882189622	8.56966150554655	8.80834047843953	8.66143634558165	8.47757287063263	8.63345821300466	8.26004528008139	8.89297113935652	8.86901651670968	8.48973599567233	8.70734510945041	8.53261337158265	8.52762475425596	8.45838887922113	8.8070413429991
ZeepdOinvaUhJ5gJqU	1810009O10Rik	Fam58b	ILMN_2757087	69109	family with sequence similarity 58, member B	NM_197989	CTGCTGGGCCTCATGGAGGCTGTTCGGCCAGACAGCTGCGAAAGCGGGCC	5.85340753612014	6.10303076248822	6.34598087002952	6.52244012803588	6.21931305126606	5.84815051386873	5.85609034405963	5.83267893846159	6.43683071563721	6.0037432987246	6.00200643052328	5.60263844057606	6.07082566743414	5.96723360620201	5.94518985541314	5.82198779712344	5.71507665528435	5.49566506938402	5.84757219751619	5.95386685597266	6.25965737608522	6.02263630603525	5.28780917135347	5.71319172356323	5.82496818104562	6.33679277141207	6.29138626681629	5.83358075489577	5.80728414563102	5.65985136504531	6.37906873171262	5.60412216735735	6.45310529385436	6.58165694206825	5.87301995379386	5.73312210263055	6.05296613590385	5.90707510975405	6.38219492137713	6.30520791376275	5.66836305706323	6.16829296616686
ieUyPc8l5HqMXFclHk	1810010M01Rik	Zg16	ILMN_2728429	69036	zymogen granule protein 16	NM_026918	CTGCCATAGATTCTATTAGCCTGCACTGGGATACCTACCCTAGCCACTGC	4.01264438025596	5.10386760668399	4.22074127983698	5.07812904246272	5.00483787093353	4.90173316480268	4.74396488957883	5.07327813715525	3.82686141115859	5.08522686255859	4.42923437418989	4.23609268424653	3.57637926954062	4.87292461401061	4.08642757407504	4.5861243803578	5.16818296706501	5.02976996413317	4.91840768084981	5.08916349078937	5.02824158863952	4.46659655666802	5.3021606154026	5.10651746878221	4.58244245867341	4.36370323665629	4.14573400491204	4.68093467790583	4.16393968326021	3.17673311163828	4.75816199504588	5.1250436294368	5.03967109009785	4.60623401611292	4.12348831197486	4.8680644623175	4.67196928609619	5.1323104832701	4.66878256045471	4.69641758973355	3.93860577996106	4.74761777570041
flSwBVEk6nO.cSj_xE	1810011O10Rik	1810011O10Rik	ILMN_1254307	69068	RIKEN cDNA 1810011O10 gene	NM_026931	GCCCAGTAAAACCCCACAGCATGGGCTATGTTTCTACAGGATTTGTACAC	6.75322719709956	7.13247772318973	7.8598055885581	7.5140956677411	6.8509557132164	7.20303206399629	6.69496200889623	8.5040556422422	6.92146820636342	6.56826772591174	7.35828046542483	6.54802867927006	7.09302884392569	7.0636127276445	7.19388680281609	6.86899658196159	7.36238413332977	6.74810013303587	6.89455038312288	6.94566265898527	7.07509305380624	6.7385042381727	6.71123757531163	6.98520382631296	7.07710185305774	6.42884484377575	6.63971814013594	6.91910983385385	6.6150750326157	7.62809486383792	6.53901649588863	7.2194471350807	6.92265103107287	6.88814810760233	7.34440922960752	6.98150016254371	7.09113184571963	7.30216635873928	7.05989065833373	6.82947408642444	6.8918271123332	6.87101561185317
TVX1OH7iPjaoqLT7Qk	1810014F10Rik	Fuom	ILMN_1251065	69064	fucose mutarotase	NM_026928	CCCCCTTCCATGACTTGTGAGATTGATCGGGGAGGGAGTCATTGTCAAGC	8.65699971722199	8.81784612110603	8.82599145621702	9.16108286126266	9.44042093194052	9.07191981909135	9.24219445141864	8.72324712681661	8.91640093506376	8.93357218745885	8.68566169648482	8.90475700140975	8.79003307150272	8.77629377762934	8.53948221404837	9.10189352502034	8.74363389936821	9.00970750340766	8.91054124008448	9.20700764843568	9.214068716713	8.69660415338391	8.88142576606199	8.7552851862941	9.04612295786654	9.18805832790201	9.02569608741293	9.116912395917	9.20566716461511	8.81100784594738	8.85019852372059	8.60202472345398	9.27211692561593	8.89232230401305	9.06854977896273	9.13337952103636	9.12427148264924	9.16750122366544	9.03023257863101	8.92960060418883	8.96469102996384	9.05025194855248
x9Stdyniy4sspYX6kk	1810015A11Rik	Ydjc	ILMN_2883952	69101	YdjC homolog (bacterial)	NM_026940	TTCCAGGTCCTCTAGGCTGAGTAGTGAGTAGTAGGCCGACCTTGGGCAGC	5.69746076831515	5.69617037619509	5.82231848487851	5.04934098643754	5.26849131703049	4.96521548746385	5.56045683700425	5.45404942048418	4.9947570168544	5.210163843806	4.96218319682037	5.4588995528393	5.40328605437958	4.71351043346208	5.55825399348502	5.5975116701396	5.03271585033171	4.81063781120392	5.05934311472107	4.86231217828259	5.37257310773337	5.03115441711511	5.33558258697985	5.62238794917017	5.71803056268662	5.28954048365009	5.30532420504728	5.64529431838309	5.01491116585589	5.21457696222926	4.88397036370353	5.15977835220116	4.61656975344237	5.68443087963698	5.16109057925989	4.88250244551001	5.33850737060282	4.74028563782147	4.87484128462339	5.13009594589395	5.626787488763	5.09513409464116
xSux5wVcelSS0aXdeg	1810019J16Rik	1810019J16Rik	ILMN_2703678	69073	RIKEN cDNA 1810019J16 gene	NM_001083916	CAGGTGTACTGCTAACCCCTACTGGCCCAGCAGTCACGGCCTCTCCTGGA	5.98907685531978	5.30841164178398	6.03398847777277	5.58716424474453	5.1733266148897	5.73853808114791	6.23699642179079	5.8452289067411	5.33040997094044	5.64675871578295	5.7716385563878	5.48387493876333	5.45872082780835	6.22969138182741	5.35714426455918	5.87398671617586	5.68889773585271	5.57747033783317	5.87865073795581	5.86212208460787	5.64314890027588	5.20030054663853	5.64325972856252	5.98847360928411	5.44306192762794	6.04557242469742	5.95554482002718	6.01916549198723	6.11322467801046	4.7591689610363	5.49975647342924	5.78505733228827	5.5090956120499	5.31582402935255	5.77287216029855	5.79003261253783	5.63980750885961	5.21172559991421	5.62068886475528	5.82571904480393	5.52488743268555	6.17486944415958
f6hI_uop4pEr.kdSvk	1810020D17Rik	Aamdc	ILMN_2896944	66273	adipogenesis associated Mth938 domain containing	NM_183251	TGGGACAGATTGGTGGGAGGCTGAGGCACAGGTTTTGCACTCCAGGTTGC	9.24355327289351	8.89232230401305	9.09914012381019	9.28434667782942	9.22177958403691	9.01102704883305	9.16281040340881	9.10604608060021	8.72793256849457	8.83090643080649	8.58899258208456	8.43799705966513	8.68120367297875	8.96778557066298	8.63459455936007	9.45585867717712	9.09515329504809	8.83150300658225	8.89761945009548	9.14480011095823	9.17727300173175	9.02169346024656	8.94522655176651	8.50062882189622	8.73885466260438	8.83822862320249	8.55090945669807	9.1618778953759	9.00970750340766	8.8963376483328	8.60075159278235	8.6754505257294	9.08686707990229	8.36632157797896	8.60756472388665	9.1909640424758	8.84771575321489	9.15337637257904	8.921253556511	8.54643914578598	8.86155140168144	8.80407387698811
NpYo0daMkU3EOpL3XE	1810020G14Rik	Cox16	ILMN_2970899	66272	cytochrome c oxidase assembly protein 16	NM_025461	GGCCGAGGATCACTCCGGATAGCACCATCTACAATGGGCAGTTCTCCTAC	5.01551166527863	5.38014881133218	5.15490682669659	3.97526969971891	4.17731186697907	5.24256689759718	5.34386411409865	4.83240098607183	5.03430787562073	5.16929549103259	6.14858147494901	4.78966881919308	4.98128572721365	5.03397015105966	5.40004386097201	4.69049398687154	5.07749135430653	5.05107965242129	5.2305586160618	5.04557050562042	4.8071367575439	5.51422022321742	4.41832474459728	5.62539025626884	5.18370303651798	4.84648326741869	5.07757285222697	5.22563620552384	5.03244554354084	5.61248283213904	4.84317268255891	5.84090466445139	5.06505967187126	5.39389671386456	5.54065405976947	5.54782521928229	4.23556700661098	5.43972167784901	5.10114478524002	5.83072066444542	5.10261601558673	5.37110880495037
THQpKh45PpTooE6fXo	1810020G14Rik	Cox16	ILMN_2970900	66272	cytochrome c oxidase assembly protein 16	NM_025461	ACTCAAGGCAGGGACTGATGCATTGGCCATGGAGGAACATGGCTTCCTGG	4.44535040349103	5.88575164183333	5.91933543742685	4.81236303994409	3.48249322388318	4.94482154747255	4.7172353586983	5.52041768456651	5.33207816179235	4.63581954121711	5.26974150624958	4.57164953519291	5.05961088241251	5.28254804464406	5.55275482147813	5.38647585046337	5.02545052040397	5.39809692441147	5.11124460604939	5.04345697957213	4.41605227546764	5.20808823866308	5.71853165135509	4.46727639402695	5.34483730717718	4.91676131063697	4.81755581384619	5.36763311767123	5.13742997146521	4.31784677314984	4.54177322184982	5.69448826710774	5.63715442540308	5.14424687991091	5.15595943733862	5.65712320148945	5.43905397498599	5.09904535026686	4.74028563782147	4.20764264673741	4.32219352897432	5.40610514484022
cXCUQV9_.tTrtOcO0w	1810020G14Rik	Cox16	ILMN_2597810	66272	cytochrome c oxidase assembly protein 16	NM_025461	CCTAAGCCACAACCCTTCTTGTTTGTCCATGGTGTCATGCTAATGTCATA	5.70316652448413	5.10170746051919	5.26219203336747	4.81947403519802	5.35057570487595	5.50089238623953	4.10274467285073	5.68842196568058	5.44636024277716	4.64850765845286	5.30113898171152	5.14472499900291	5.18978391378766	5.0918219155484	4.77066037386375	5.65396039758191	4.93461381581899	4.98730808346787	4.88270351148902	5.44217940503114	5.39919751294749	5.65219058738491	5.02666972847653	5.44599421179282	5.04650032815108	5.44240246200204	5.1067670116808	4.92585045843104	4.98712613706847	5.2155906996072	5.06998780185362	5.62690212074381	4.98786439069251	5.5171078299624	5.17684062287158	5.7951393566015	5.72913401686283	5.67209256336875	5.5899554415889	5.60459189083634	4.86231217828259	4.94622020201717
BiAQCcxFuDlgi5nklc	1810022C23Rik	Eci3	ILMN_2604310	69123	enoyl-Coenzyme A delta isomerase 3	NM_026947	GAGAAACAAAAGCTATACACCGTGAATGCCGAAGAGTGCGCTGCAGCCCT	5.39825320471387	5.91505307289591	5.84617055199595	5.94625489739116	5.84243226252581	5.35750436870098	5.87865073795581	5.62616715313506	4.91564108852098	5.23677151394897	6.13203535572802	5.50809227168668	5.7994769889515	4.90550557090642	5.48359513667188	5.44067480808529	5.63097290779922	4.9022538073766	6.3542507152832	5.92918368994876	5.63275917537671	4.74554917931334	5.59876158563902	5.2460307981365	5.18840493833593	6.08926012914059	5.49444388062326	5.43008276948878	5.60177910699305	6.20163665008415	5.49179488551889	5.21976491953096	5.91523861942298	5.32797319542001	5.2221894765892	5.54987124694201	5.46033622440589	5.99684977706661	5.60884055161743	5.9221425183964	4.84152018399874	5.08442428976352
rI5Hr3_x9Ig4qx9AFc	1810023F06Rik	Ifi27l2b	ILMN_1232995	217845	interferon, alpha-inducible protein 27 like 2B	NM_145449	AGATGCACTGGTTCTTTGTACTTCAGAGAATGAGGGTACTTCAAAACCCT	5.27397574840636	6.13203535572802	6.16874659266144	5.77082626752228	6.12458822212876	5.77055274718791	6.07254595144648	5.63935902265723	5.41845897089609	5.52131515368243	5.25635394584728	6.19568913164975	5.74611322449559	5.88321987786785	5.26745314661665	5.36057587918729	4.8769009609283	5.33481981639462	6.24576063363083	6.11784097660787	5.83011652888484	4.46184033905119	3.74875884183257	4.975409878537	5.02011170324405	5.90543735757239	5.56086738425275	5.21063687802287	5.16888915683619	6.74997510206307	5.70573101444576	6.50783500307158	4.76481344074042	5.79419991129419	4.975409878537	5.16552391517571	5.12559395350292	5.52405782712946	4.4468716690972	5.40216420862755	5.23795887131369	5.93574211970317
HriunSSqCE70tCkFF4	1810026J23Rik	1810026J23Rik	ILMN_2912439	69773	RIKEN cDNA 1810026J23 gene	NM_178619	GGTGAGGTGGCTCAGCAGGGGAAGACATGTTCAGTCAAGGCAACCACCTG	9.45885264032098	9.49085956953195	9.39191246856966	9.27920092550353	8.97962116544144	9.30644491943727	8.86702615569348	9.08963943226477	8.9782836131422	9.29009581438281	9.32923992250956	9.214068716713	8.96778557066298	9.17450551544086	9.07191981909135	8.54117152325301	9.29357369089436	9.03023257863101	8.61808150280535	9.06854977896273	9.08686707990229	9.42771559547865	9.21476424955971	9.18665996377246	9.21550666001173	8.54396637247759	8.94462609585339	9.20311102560323	9.06629040465847	9.31709878524317	9.05609230443788	8.86763566230556	8.69303365110253	9.30719264574415	9.23648121777414	8.9782836131422	9.07276249996154	8.99351622355816	9.44198685431265	9.47660805629129	9.33961795800917	9.19723708561446
Zqen5fp._C3fvwmVLU	1810027O10Rik	Tmem256	ILMN_2875089	69186	transmembrane protein 256	NM_026982	GGGCTGGCTTGCCTTGGCTTTTTGAAGTCTCTTGTTTAAGCGCCCAGTCC	12.7921436527691	12.6390399384427	12.8395832039736	13.074103603783	12.9166021757495	12.713683188055	12.678880140341	12.7992563638582	13.1174348456348	12.692456583933	12.7414220595557	12.7557534326162	13.1041873254694	12.6185168063629	12.8536807114313	12.9498376641966	12.8607552099519	12.7776729434166	12.806214897263	12.7593738364997	12.724980904006	12.6821940588823	13.074103603783	12.692456583933	13.0302218235619	12.5882568748437	12.9498376641966	13.0348498408779	13.1919675110935	12.9926663119376	12.724980904006	12.46885541064	12.9498376641966	12.5852086254721	12.6615778220815	12.8643570441753	12.6075034900585	12.9120860433122	12.8569215231526	12.8175804338866	12.6992600256237	12.6894145590583
9sPN7Owg.nPgdHQMLM	1810029B16Rik	Tma16	ILMN_2647318	66282	translation machinery associated 16 homolog (S. cerevisiae)	NM_025465	GTAATTATCTGTATGTAAGAATTTGCTATTGAACTCACTCAAATAAGTAT	5.30184899727691	4.96331071635392	5.20787936792515	4.31598607506302	4.74673990415204	4.69513201571046	5.29208929123196	4.80726411539482	4.41895627629352	3.94521155780948	4.9534418668705	5.03633058764964	4.66878256045471	4.56679862892137	5.02185101332425	4.89957230149235	5.03949882992438	4.90079241649517	5.23971722188054	4.60271834676621	4.64186963489904	5.3760655479487	4.83461322729717	4.32840953667665	4.12150154994153	5.1309180374586	4.31043316511052	4.1296765009473	5.1682266358482	4.89256521982535	4.87610511115144	4.07310214064176	4.98101664191054	4.77066037386375	4.18472506534773	4.51513032065531	4.58396888070505	4.57665007628245	4.74003897348828	3.98697183497646	4.83980139224323	4.39860861280878
x.kv8AyPzj.z8IPd.A	1810029B16Rik	Tma16	ILMN_2701207	66282	translation machinery associated 16 homolog (S. cerevisiae)	NM_025465	TTTGCAGTTTTAAAATAGATTTATGATTTTTATTTAAGAATTCTCTTTAA	4.66926319982895	5.12585118185936	6.27073305363291	3.94866030698098	5.47342020348414	5.71738163855684	5.74785232586227	5.82095801533002	4.80678363076826	5.15914822695084	4.75411432521566	5.64984065586515	4.68765354573353	5.48342558031524	5.36153485056708	4.50548167954545	5.62626606065369	5.91076172589772	5.57837589479322	5.28540936975413	5.24952999292542	5.2482989942652	5.28898217913519	5.57358684601224	5.28789441736624	5.26868302788723	4.79447151345562	6.19488747900763	4.82362866620653	4.55046624091364	5.01977683604049	4.6543752036243	5.28843788867097	5.49265273264359	5.03916534202793	5.31631980594033	5.31063534602934	5.91371605213982	4.79533069568141	5.93867845291701	4.95277658916288	5.45431650383187
NgKfggqMR7qq45DjR0	1810030J14Rik	Mptx1	ILMN_2980898	66289	mucosal pentraxin 1	NM_025470	GAAAGGCTTGAAGAAGGGATACACTGTGGGGGGTGATGCAATGATCACTC	5.86044613837685	4.93710246857015	5.34723125193559	5.85280026016183	4.53836707380795	6.15757928838533	5.67960645108726	5.4075269419976	5.16757872079585	5.58868240910791	5.30604494164151	6.04968319471537	5.6119466121268	5.63076202065193	5.4057101751796	5.90079946842635	5.33264680448673	5.80961198605446	5.42353557456117	5.5090956120499	5.1181213041348	5.29629856733437	5.15892469268628	5.42257966990795	5.40410360919095	5.50439085377813	5.47299627973746	5.74530888387124	5.20291151158724	5.68473260985423	5.19876892861906	5.46956258243943	5.22644758612511	5.6040267519057	5.76510986204437	5.47953436857812	6.06623390432487	5.52084326640205	5.36409146514198	5.33718869149834	5.35330332114635	4.93954213575442
BnAyfel3igdIenrSeU	1810030N24Rik	Smim8	ILMN_1246756	66291	small integral membrane protein 8	NM_025471	GCTAAATAGCTTCTGGCCTCTGAGGAACTCAGACTGGCTGGTCAGCTGCC	6.01565643713565	5.75439868380179	5.78072437051572	6.08361795056331	5.88873223189845	5.98626123400594	5.58726016315771	6.03154699915753	6.08385641200302	5.86044613837685	6.09012814646855	5.97851565506138	6.17244051561262	5.71136364151103	5.99227930030827	6.67082930110181	5.49811369741328	5.76292733539	5.52092028449494	6.17883009264039	6.06603190546553	6.15581800659635	5.45346158006891	5.66848223043874	5.71853165135509	5.83934234608665	6.42243054363779	5.09240519285492	6.55110238126454	6.08839107753158	6.0071892184494	5.95142045243607	6.14098046472022	6.14294532288495	6.30493319871462	5.54805330826668	5.55994587183345	5.73082134522439	5.95069659744136	6.15353759800291	5.75867347351903	5.87668297632952
ELqHB559fSui7zzKdY	1810030N24Rik	Smim8	ILMN_2873180	66291	small integral membrane protein 8	NM_025471	AGTGGGACTAACTGCTGCTTCCTTCAGGTGGAGTGTTATTATAGGCTCCG	10.1658563013592	10.0573632561441	10.4255544845882	10.4153423826666	10.4353351113931	10.4012514196492	10.479544182316	10.1929436714236	10.305775737238	10.3458572584942	10.0621275478108	10.64681722981	10.3238338435268	10.0734695134721	10.2995789297359	10.5057995881188	9.93264448387357	10.333811853997	10.3862702746016	10.4590593334413	10.3304318387916	9.92776146259769	10.2485805988665	10.1462469163928	10.0339839968294	10.3931076372137	10.6356234426138	10.1156417890553	10.4808010619223	10.4045161439812	10.6515975668701	10.333811853997	10.3414662936184	10.4386977551259	10.3016074946674	10.3942407979869	10.0602567159615	10.3370897452127	9.97517063123072	10.1368680765797	9.96319409960084	10.2549798827924
rU.k6L9wb.Iuj7l.kk	1810030N24Rik	Smim8	ILMN_1221983	66291	small integral membrane protein 8	NM_025471	CCATTTGCATGGAGTTTCTAACGTTTTAGAGTGGATTGTGCCTTTGCAGC	9.2084607173728	9.34182603923636	9.52654398117601	9.76215582680369	9.51550190895994	9.47448533276085	9.51971682734879	9.42296235264933	9.35107753120481	9.54833242900989	9.39191246856966	9.82118949487869	9.46017375779354	9.40086773576875	9.60134748921664	9.7976489866206	9.25349935065675	9.50364697857827	9.5043601419701	9.7976489866206	9.4448150764771	8.98024160894039	9.24774607266631	8.969277887943	9.34385344526321	9.67264724133557	9.95832139175951	9.52119223041877	9.27133523798853	9.71641684081708	9.74133520227228	9.28507341564145	9.78587581316835	9.72382352976732	9.52197528749027	9.51122162409861	9.63605978625204	9.608889750107	9.28933691765012	9.33961795800917	9.59006224619423	9.86265565943196
K6g8XsKTcCgIBr_Cro	1810030O07Rik	1810030O07Rik	ILMN_2646649	69155	RIKEN cDNA 1810030O07 gene	NM_175141	TGGGAATTACCTGTAAGGCATCTAAAGGAAAGAAACGGTTTGAAGGGTGG	5.15434535348257	5.41819457557823	5.6227101553754	5.43400869423436	4.73349130110557	5.36594667509395	5.49891723555664	5.37102203560142	5.30527937477241	5.14517872609829	4.75450562445686	5.7243750037791	5.13833355764562	5.49340416774454	5.6512086578921	5.48174510499744	5.50920006179067	6.08665564439273	5.50710430652194	5.51440923490949	5.41173197381957	4.71785200908272	5.46994689880923	5.57463251755244	5.19302947907778	5.52031465984622	5.12593302002581	5.68656677403077	5.67806169105163	5.36342993954741	5.3020838938571	5.51319735007629	4.96150713004394	4.97169970717402	5.23622058912919	5.03344187690359	5.58382265686476	5.00222028744243	5.45971800527845	4.55766380703078	5.0598138395306	5.5974210366883
900eggU3_uzuhe2Wnk	1810031K17Rik	Cnppd1	ILMN_2592449	69171	cyclin Pas1/PHO80 domain containing 1	NM_026977	TCATCACTGGAAGAACCATCTTTGGTGTATGTGGACCTGTCGCCGGCTGC	5.53493085873425	5.18888848815607	5.09699277207681	5.63790719174301	5.88371919777148	6.10690299965991	6.05766444603189	5.09919079713998	6.16366943635595	5.76634761147493	5.42464637949777	4.89742868253599	6.07001113131893	5.6368998918036	5.68809873676917	5.61735571042099	5.82541683213753	5.85486777615793	5.70393761573154	5.22384009225101	5.86278134362442	5.47459304811859	5.71245299756976	6.09951168080464	5.73711764100303	5.7370037526909	5.81914017683675	6.08703418009299	5.81395670514333	5.42712654957879	6.01804214649191	5.57018931081705	5.82025680081264	6.16160885235678	5.05525153942857	5.64112983244886	5.18264864623864	4.48897198682923	5.60252747315296	5.7051478987308	5.91386891352762	5.82441843120548
c6hEeVNkivGuiCtYp8	1810033M07Rik	Erp27	ILMN_2888940	69187	endoplasmic reticulum protein 27	NM_026983	TGGGACACACTGCCCATCGCAGAGGTTACGGTGGAGAAGGTCCGAGGCTT	5.03326508423432	6.05916203840934	5.64167545192982	5.01499648307005	5.28772969801038	5.89887274828808	5.39507860090401	5.17060154927557	5.85719181251934	5.59761979744382	5.67435888569456	5.77082626752228	5.54184776286051	5.1135316785274	5.32823158374452	6.03820528043663	4.86754192801145	4.57434044532948	4.4168767638723	5.69582344088748	5.40965427291397	4.74041577517921	5.97484694909449	5.4887570045538	4.588897427729	5.30150134338956	5.41409758103906	5.35233139982728	6.24683890186033	5.53632572723992	5.05206140601622	5.46232120284583	5.60913895249057	5.0862043763922	5.42084083319002	5.33735095416831	5.97314827043111	4.16457140677029	5.14044763415545	5.62724336210329	4.82857497803283	5.14044763415545
oTqfiqHn9Suns1Lb9w	1810034K20Rik	Mdp1	ILMN_1244756	67881	magnesium-dependent phosphatase 1	NM_023397	CATGGGCTTGAGGGGACTGCTTTCCAGGTGGCTGTATCCAGTCGTTTCTA	5.49640912775154	5.68264342536683	5.30487629230539	4.97682327650379	4.20240000470899	5.23415434175048	5.13668892849269	5.55125954681688	4.2731307491119	5.34503710100519	4.68261332511256	5.21993806891482	4.7792139818066	5.59204702515921	5.00753004739762	5.73410451873801	5.58858154187204	5.43559994916275	5.60562417211696	5.47189613731761	4.80577298185472	5.35854281911084	5.75075916670725	5.06189718585157	5.30824285862319	4.78193717917524	5.32310696158324	4.49390874476064	5.03674408654147	5.01889125035189	5.39497633107434	5.0803318687198	5.13628862766808	4.58378282814624	5.28910813005679	5.22234988160011	4.46727639402695	6.24762318560417	5.25845239108555	4.97786240118586	5.37208439842692	4.76810719040402
Bb0J0CJAp.kaJ0BN44	1810035L17Rik	Slirp	ILMN_1239860	380773	SRA stem-loop interacting RNA binding protein	NM_026958	CGTTCAAGCTCAAAGAGCAAAGGCTTTGCACGGAGCTCAAACATCTGATG	9.0539575013964	8.67107922288427	9.11619884258587	9.41278381893102	9.08331846575561	9.02959743418382	9.49903206046029	9.24219445141864	8.69140997226633	9.31857326873287	9.06367056293592	9.25203026773313	9.25894060216911	9.30557258029874	9.48855255411549	9.43675076724663	9.15466019581778	9.26193760499796	9.32555238679596	9.32140719815284	8.87692377508798	8.89828514054904	8.96853493848346	8.96395245395228	9.20016605367518	9.67194584038751	9.28710434113721	9.19948798565525	9.34970542214791	8.85767456506634	9.36650687933644	9.20628858374017	9.3874013491339	9.48182964870366	9.15677019756474	9.38532147931271	8.95623014502682	9.11619884258587	9.10790151735168	9.33299966276161	9.91366253858753	9.49304919029782
9m.tIAPX6FmkmLieIg	1810035L17Rik	Slirp	ILMN_2684667	380773	SRA stem-loop interacting RNA binding protein	NM_026958	GCGTTTGTCAGAAAAATTCCTTGGACCGCGGCAGCGAGTGAGCTGAGAGA	10.7879355389467	10.5904414634422	10.861337768791	10.579785951887	10.8070412643098	10.9102621440054	11.2258550678753	10.7559969354238	10.7586308068759	10.9323191078145	10.7023793056923	10.9197803497599	10.7159758360763	10.751055586215	10.7270884634603	11.1500057350837	10.7712340857429	10.8161137143873	11.0212929520537	10.6418800719299	10.5993602853796	10.6857330877052	10.8409249093436	10.9184788765552	10.5808762886125	10.8040397390396	10.7879355389467	10.6922459773115	10.7259204693965	10.5448891653598	10.7534991208369	10.5893155216505	10.8161137143873	10.7879355389467	10.5846449739617	10.6504353814443	10.3714809464315	10.6704111480268	10.530418769175	10.8444015317432	10.9825709366202	10.649283731978
lfeQl4OiQ3pfC5ULJ4	1810037C20Rik	Fam3a	ILMN_2724415	66294	family with sequence similarity 3, member A	NM_025473	CTTCTGCAAGCCTGAATGGAGCAATCTGGCCTTAAGTGCCCAAGTAGCTG	9.341029121028	9.31790581282285	9.32345356748102	9.25625732772151	8.90347202236268	9.32853691215618	8.73830653699618	9.17450551544086	9.31857326873287	9.30644491943727	9.44410155591216	9.10327354000355	9.31790581282285	9.15405105126445	9.5133551201528	9.22814600007321	9.35311457017599	9.41000177549646	8.93150853970055	9.2512638016809	9.50505093602702	9.35236989589471	9.23223198625567	9.15957038697338	9.11619884258587	8.56157460106645	9.16817976755579	9.239466347071	9.42146202854398	9.32555238679596	8.95021303286588	9.1561729512437	9.3373376048244	9.16038114083859	9.18805832790201	9.4299560049285	9.13337952103636	9.05325224549675	9.22328863531245	9.11545888394007	9.214068716713	9.31427712989181
KIy.VD3jP0D9HVKtSo	1810037K07Rik	Mmachc	ILMN_2446990	67096	methylmalonic aciduria cblC type, with homocystinuria	NM_025962	AGATAGTTTCCCAATTCTGATATTTCAAATTTCACTCCCAGGGTCCAGGG	5.15499778762927	5.33566677612808	5.68201796386097	5.57786809033192	4.85171186426745	5.37158455776556	5.26120501103471	5.92687371114039	5.18848437945951	5.07708409513174	5.30923549747483	5.19202053266759	5.70169429723384	5.13124017797497	5.60198044669983	4.76908826292865	5.42074069732027	5.25119158069259	5.55962913932424	5.60843206759125	5.62327431251442	4.91466109217309	5.07437816290813	5.23026695943708	5.16340000872721	4.75357393968482	5.53226681415624	5.53682471179019	5.5157207168936	5.07854734811688	5.81352238667067	4.96104174350052	4.8737610906706	5.02870102804727	5.18525514736271	4.87395827277501	5.89522939469088	5.72309123802884	5.67889605995841	5.49763099006146	5.32035157950865	5.97704493807628
ENeHlM_ceeaiejGiqc	1810043G02Rik	1810043G02Rik	ILMN_2706652	67884	RIKEN cDNA 1810043G02 gene	NM_026431	ATCCTGACTGCCATATTGCTACTGCTGCGGGAGCTGGATACGGAGGGGCT	6.33555181932594	5.99749474998267	6.28868362476006	6.09604666054446	6.42399025437639	6.3251879822179	6.90267603069174	6.41195974027975	6.72837427838883	6.54374640788996	6.45751720713755	6.14024872415122	6.01175244869773	6.55243987798451	6.18305958288538	6.82534831921864	6.30929542756889	6.44371792911412	6.34053568038415	6.36908964229422	6.54693132151361	6.16316986041741	6.00679163033491	6.55541944247298	6.22086250957251	5.77248212811942	6.12305024298848	5.76738838806326	5.85732243620447	6.1252583748548	5.77581296380104	6.10770171154644	6.01862212641302	6.70139653593022	5.75632565316962	6.58502900982893	6.0505366044249	6.48190709017295	6.26080664148349	6.58131953889391	6.86857279285534	6.40454444112447
lje5XeS.rXdVJukMX8	1810046J19Rik	Mien1	ILMN_1250709	103742	migration and invasion enhancer 1	NM_025559	GATCTGTGCCCTCTGCAGTTTGGTCCTCTCCCCAGCGTGGCAATACCTTT	11.7995000237164	12.0281890065856	12.0858178732542	12.2120853719692	12.3098360548438	11.9024160316224	12.2695967699703	11.8430729311699	11.9091510095967	11.6908805650216	11.9495063342844	12.2019769616834	11.9046648981159	11.4672113508797	11.6964344735551	11.7482856319681	11.8103631850043	11.7852580506563	12.1229367880066	11.8729845530349	11.7783731058243	11.7894141217388	11.90002990308	11.90002990308	11.7746491721507	12.0234190709681	12.1102096687006	11.87521620942	12.0895030422498	12.0920011699314	12.0510822047776	11.5905046020939	11.8845479077187	12.0660713282289	11.8158887715763	11.9537824540632	11.9267922718239	12.0305148662914	11.9829504845319	11.7402067827599	11.7746491721507	11.6964344735551
utJb0Dh0hBK13u3Buo	1810048J11Rik	Pcnxl4	ILMN_2856187	67708	pecanex-like 4 (Drosophila)	NM_026327	GTCAGCCGTTCAAATGACTCAGACAACAGGTCCTCTGTGTCTAACGTGGG	6.66237203966275	6.36734629038861	6.3215007909209	6.33156274126843	6.3718988096378	6.48613926396264	6.22062244714125	6.79249152783391	6.47654440706697	6.29798002350926	6.30842117697468	6.41318954487424	6.62507542262901	6.21666181622666	5.85213790217511	6.30693852831994	6.41485508345262	6.21402570439663	5.69792227437696	6.47889861858962	6.28593893561647	6.39155141006097	6.64703770040626	6.43355854482624	5.98886876546034	6.13532488175424	6.25904564280187	5.82170551513736	4.76156761277681	6.12408688336408	6.40486744034236	6.32027154385662	6.5743431045652	6.17908826594617	6.53394208854318	6.02724057986231	4.82833595173843	5.72424153407561	7.00388322811922	6.25276520482218	5.96645092188222	6.78606932853036
HXVFB55OLp5XB7s6sg	1810049H13Rik	Oxld1	ILMN_2680665	66431	oxidoreductase like domain containing 1	NM_025560	CCTCCCACCAACTGCTGCATGAGTGGCTGCCCTAACTGTGTATGGGTAGA	9.20994212640974	9.31857326873287	9.03096476856617	9.52519067213529	9.69308295219631	9.52440682835535	9.57866893852642	9.56791943525178	9.87806114014772	9.2084607173728	9.12975771909386	8.9782836131422	9.26126008297484	9.63212273499484	9.53275092134721	9.78343156410939	9.15957038697338	9.59006224619423	9.46449604798629	9.69708135462204	9.58927610530892	9.37679020425642	9.414238862557	9.44338749567796	9.19948798565525	9.72617641534071	9.58001965737489	9.48263672323059	9.14351825477654	9.24774607266631	9.10457448490707	9.12545236376341	9.37169218189292	9.28058507442186	9.68041787832144	9.46762643699729	9.22250674814817	9.56724200877662	9.39787341325636	9.32411227029224	9.23871417273036	9.41930403096307
TruBBUhefQ5ejlU_cU	1810049H19Rik	Try5	ILMN_3104915	103964	trypsin 5	NM_001003405	GGTGTGAACAACCCAGACCTGCTTCAATGCCTGGATGCCCCATTGCTACC	4.77077851402882	5.57575593319381	4.64155234419359	4.98275196509146	3.83563714208655	3.93860577996106	4.45870378823611	4.55746747998908	5.76304818660353	5.60051985081141	5.1200835770984	5.31771223820452	4.80136090067802	4.04056470265181	4.99404640046877	4.32898977376253	5.43986892364455	4.8145387239958	4.26487751285254	5.56461417931959	5.11468831578002	4.02407777886756	5.49144348099392	4.10687815349982	4.69942063760036	4.2493368312767	3.26562483430884	4.13396309416039	3.99661412544551	4.77868301200894	4.64835048569919	4.64623889690537	3.58028593200064	4.99742231245453	3.56606790196462	4.58778182607169	4.63581954121711	4.43868959015807	5.40729880797115	4.07134002440615	4.91362576895466	4.70381805843485
9eFlAj.BUiAzll9HKM	1810055E12Rik	Fam45a	ILMN_2620131	67894	family with sequence similarity 45, member A	NM_026437	CTGACCGCCAAAGATTTTAACCCAGAGAAATATGCCGCCTTCACTAGGAT	6.93427859597625	6.63618559871585	6.98805875331364	7.07749001710158	6.43387865248493	6.48486470542361	6.64842174942547	6.75288633865406	6.82395403287967	6.89647205272914	7.06312863908726	7.3277696575709	7.07295127730868	6.8766112621038	7.17767621096057	7.30299289896132	6.70515491029174	6.72297666012804	6.82360136241683	7.25006234903244	6.61172720779178	6.73219105377021	6.94655133838909	6.82728585582758	7.09971348532139	6.96277439197806	6.87146838828065	6.88630319630689	7.02715682927269	6.81971674443149	6.86815267962677	6.90474680835614	7.20640919278898	7.02316583518681	6.78888919622733	6.32990928367723	7.02220279683288	6.57325391355656	6.69287692505444	6.90359543212929	7.11892016668646	6.91829195265796
9ksCg.pRNNKEe88l3c	1810055E12Rik	Fam45a	ILMN_2637624	67894	family with sequence similarity 45, member A	NM_026437	GCAGTAAAGGAATTTGGCCACATCATCAGGACACTGTTATTAGCCTCTCT	8.48040033027875	8.53083005130485	8.1738530579594	8.48862338613149	7.81470964744058	8.845241811526	8.15813449446416	8.23792627078283	8.13676686109245	8.62776856982771	8.56269123108562	8.51802071527412	8.72733593455238	8.69717569438061	8.89297113935652	8.34212710520891	8.82948164315194	8.58205052653227	8.44250945006234	8.6080879914687	8.5040556422422	8.31926191901209	8.50166758901557	8.38621142782563	9.00483034848736	8.5124044035014	8.37433145757457	8.45337650928142	8.42542633752656	8.44310615632208	8.39126439996352	8.49182401254869	8.42188730378111	8.663942871708	8.24726767062286	8.46570510353537	8.33587223926468	8.25902738592943	8.27423116211551	8.39065786203589	8.51636585936628	8.59885949180997
6ClF.fSzL5Ik9AXxSg	1810055E12Rik	Fam45a	ILMN_2805697	67894	family with sequence similarity 45, member A	NM_026437	AAGGCCACCTTTCTTCAGTATAGTTGCAGAGCATTCAAACCTTACCAGGA	9.75155833010143	9.76519282454847	9.65129524306256	9.75155833010143	9.26045939049981	9.69555571931621	9.48024562504365	9.64700527591759	9.42074747512533	9.85423085812342	9.80522521294944	9.86664617027232	9.75073630286135	9.70888975531466	10.0780062317218	9.55206425876653	9.75073630286135	9.51614170961039	9.38247014769165	9.733557403602	9.51900310546751	9.71288019034304	9.80765016169002	9.65746108724529	9.9207655760577	9.6922190120302	9.55352609538834	9.62187359692087	9.59688868659348	9.87806114014772	9.67925906209489	9.74061004573445	9.7344124689138	9.64973553744378	9.47795047229145	9.69308295219631	9.69475738750508	9.4651676503871	9.56270282929542	9.69308295219631	9.59312045967158	9.67404020535429
cfUjX9rkP0ie5SOchE	1810055G02Rik	1810055G02Rik	ILMN_2650275	72056	RIKEN cDNA 1810055G02 gene	NM_028077	CTTCCAGATCCTTTCGGTGCAATTTCAGAGCTGTGCCAGATGCTAGACAC	10.7559969354238	10.7791938297351	10.2201348344352	11.8455422797678	11.0596502763348	11.0596502763348	10.6587134976179	11.376583305392	10.934887141064	11.0212929520537	10.3261090115111	10.1035044657452	11.0515159358813	9.90993724886598	10.5846449739617	10.5521852900456	10.6715905651119	10.6369087192896	10.9050979885932	11.0608472098302	11.7059156841874	9.98890445672812	10.5603166266831	10.3655325606638	10.6108389952857	11.3717282313703	10.6984681245563	10.9239521610482	10.1825467453584	10.6550428435184	10.7246644947277	11.3833647995134	10.9756101515401	10.0573632561441	11.1515037945837	10.0762940229874	10.506971289426	11.1007243703972	10.8135686352608	9.68116476081529	9.66366944957706	10.7712340857429
BLXDMysS_IAq9NtRHE	1810057B09Rik	Eny2	ILMN_2703032	223527	enhancer of yellow 2 homolog (Drosophila)	NM_175009	AGTCCTAATATATAGGTACAGTTGAGAAAAGGGTTCATCGTCCACACTAC	5.03725119243055	5.60284412837333	4.60589864325639	5.06811883699794	5.28169063916002	5.48995780435197	5.46305218984833	4.63360661931994	5.29431661702771	4.82140714301228	5.08655070968867	5.08601463066397	5.05819481904941	5.72696657552978	5.06019195985204	5.24895840802981	5.45386902229068	5.09432350345279	5.48324422833751	4.60658145986155	4.9516555662328	5.42238900372051	4.673814646915	3.99109524645331	4.24689687521834	5.49216051283241	5.49791294928924	5.14810211562598	4.90097501878752	5.50136660350678	4.39511807825335	5.3514814573439	4.83166308604645	4.39972866913888	4.56741719687709	4.56918712192528	4.19712845235118	4.76984372076596	4.58148605628591	5.38384421479756	4.4037406091445	4.92548896756442
fUt9Eth4A9cp396H9E	1810063B05Rik	Coa6	ILMN_1235281	67892	cytochrome c oxidase assembly factor 6	NM_174987	CCAGTCTTCACAGTCGACTGAAAATTCCTAGGCTCTTTCTGGACTTTCAC	10.6504353814443	10.4293301338713	10.9156531345259	11.2872040877079	11.134694442876	10.6970877169528	10.8328792519375	10.8054848425989	10.6069896968417	11.0441820222499	10.5678152891447	10.5713711456713	10.8980651830679	10.5893155216505	10.9009700908536	11.7765421845698	10.860086600455	11.0370944710627	10.808387490478	11.1106900034919	11.0806310350918	10.3206358126843	10.7405806269654	10.6561314898271	10.6908127638637	10.9640942296959	11.1286980132747	10.9458706573765	10.8148924795247	10.7559969354238	10.6730679315972	11.0583018945951	10.8833516687302	10.8533807906179	10.652856923506	10.5904414634422	10.7208325246536	11.0648173561547	10.7123480356596	10.8252046947403	10.5915414960168	11.0570732058341
N66dEFN7BCF45Xfeu0	1810064F22Rik	1810064F22Rik	ILMN_2858523	69862	RIKEN cDNA 1810064F22 gene	NM_001033151	TGGTGGCTCACAACCATCTGTAACAAGACCTGATGCCCTCTTCTGGTGTC	14.5428539499422	14.6662684971012	14.7201767481188	14.7897123427201	14.7068487095097	14.5889307446049	14.7201767481188	14.8020597617844	14.6149520673873	14.6149520673873	14.7479991802245	14.5889307446049	14.7636301601196	14.7068487095097	14.4520241345329	14.6662684971012	14.5889307446049	14.6023087627983	14.7636301601196	14.6433454963495	14.5428539499422	14.6550330852645	14.8410730310045	14.7771546616981	14.5428539499422	14.6433454963495	14.6296706008948	14.6023087627983	14.6550330852645	14.6550330852645	14.6933175153659	14.8020597617844	14.8020597617844	14.6433454963495	14.7771546616981	14.6662684971012	14.8020597617844	14.6149520673873	14.6933175153659	14.7201767481188	14.8812190392826	14.7318923915273
Er6N6e5hICZewXgzhY	1810065E05Rik	1810065E05Rik	ILMN_1241864	69864	RIKEN cDNA 1810065E05 gene	NM_027239	GGTTGGATCTGGCTGTGCGACAGAAAGCGCCTGTAACCTGAATATGACCG	4.85686821345292	4.90173316480268	5.12194744602237	4.57855726153948	5.25119158069259	5.55478629230005	5.25156193630276	4.81381902953301	5.04077011624511	4.37819013129379	5.14746946706383	4.10094404396372	4.05397236372271	5.1759072816007	5.16850441292715	5.15854929841122	5.19487994842919	5.58878391141098	5.20946098646282	5.05065178787368	5.46520257135255	4.63310630930086	4.63661942931537	5.06964759570942	5.20038602732764	4.88962392135152	4.90140543120381	5.55157655337265	4.69928176772627	4.89426977225486	4.58472788847787	4.76361465276878	5.50459108375388	5.4523423321416	4.97442689452411	5.51700920914554	5.12593302002581	5.13848861700399	5.20096285114322	5.47180559956011	4.92399256843515	5.3769613672501
NZF6Cu7VEjTZv30SQA	1810074P20Rik	Ufl1	ILMN_1238246	67490	UFM1 specific ligase 1	NM_026194	CGCACCTGGAAGGTGTGTCCCACAGATCATCGCGTTTCTTCACAGCAAAA	8.95887590706976	8.95088711292364	8.72087847306753	8.52473169498263	8.57730419497929	8.9789665644675	8.35553545049835	8.90029237145128	8.72674553782391	8.93225419053793	9.15115099285327	8.53026127859639	8.7620456322704	8.59129110272515	9.36939520938923	8.59631275784623	9.06854977896273	8.91587262347945	8.29452500651782	8.89232230401305	8.4941122732787	8.40938495377367	8.34643907121265	8.92067402910415	8.96088811221303	8.13568106331728	8.38113740480173	8.7620456322704	8.60505076922124	8.79875732204319	8.44758357375661	8.84892341648401	8.8419286443749	8.93488712793878	8.6273037406933	8.71975334722415	8.6086745354435	8.55090945669807	8.36574217605798	9.24355327289351	8.98149958332728	8.46183226204123
Eh6kqIo1tCY4PIQoEE	1810074P20Rik	Ufl1	ILMN_2927924	67490	UFM1 specific ligase 1	NM_026194	GACTGGGCAGGGAGAGGATCCGTCAAGCGATGAATTAGACAAGGAACAAC	8.34431819454755	7.56766246239974	7.73479523512382	7.68836756710132	7.50335946443069	8.10747960325703	7.43086174500673	7.86222773220124	7.75431431901079	8.32306786671316	7.88398329478109	7.65838319082317	8.01149132641014	7.95893377453528	8.18494313577089	7.72711582080317	7.80973232203815	8.15763343314138	7.38909027096255	7.73525752926621	7.67388226115635	7.20257625058394	7.42803896420373	7.67291536654466	7.84010456794827	7.16448429063812	7.07151368576048	7.62809486383792	7.37892404237298	7.6631612534655	7.37203896639702	7.61111107846633	7.67242564900269	8.34162731446927	7.72412836099862	8.07496077464571	7.60024553671095	7.7399078056419	7.41353013706772	8.16079303744901	8.27151008008565	7.73384153378918
K9Mw1juw..OwwD99Ag	1810074P20Rik	Ufl1	ILMN_1224227	67490	UFM1 specific ligase 1	NM_026194	TTCATATAATCCGATGTGTAATTTTTTATGTAATAAAATTTCTTCAAAGA	4.82375399047014	4.17141356851684	4.96247734879313	5.14568737147475	5.57501626782699	4.77407296955508	4.24392002355232	5.29464379371885	5.01193323632988	4.89186852239912	5.71778401121812	4.78829810906283	4.43367124882622	5.09736081192878	4.08347197409079	5.43620397574866	4.59888785618711	5.16638434631896	4.60677235054143	4.83949099150635	3.94310682647098	5.50147031239428	4.65736572885859	5.12347800988043	5.00555469393792	5.50798745593264	5.20588525003524	5.34521354042958	5.23773019137377	5.30938423752977	4.51110341448637	4.94482154747255	5.21903327218159	4.73781974193934	5.64211861303948	4.97251861201504	5.07049849821818	4.78124686580953	5.77151123222344	5.07106083203396	5.31086418224444	4.25428534221097
leOXkJGZkSner78fAk	2010001J22Rik	Odf3b	ILMN_2759088	70113	outer dense fiber of sperm tails 3B	NM_001013022	CTGATGCCTGCAAGCACGCGCGCACAGGCTCTGGGTTGTTTACTTAAAGC	8.37433145757457	7.79726431894714	8.66143634558165	8.07738220052479	8.21241305797279	8.79003307150272	7.59744237662313	8.27989892310395	8.64020659888779	7.88801638735226	8.58722602354877	8.34002339573234	7.69187152269639	8.29733748358301	8.30947879157257	8.16276231653901	7.89600973511333	8.32405535874363	7.38205621398046	8.33946587474029	8.29452500651782	8.17334466621794	8.17931594904018	7.66935354204644	7.91152255885625	7.37757096108199	8.29391695175162	8.14997371469035	8.23606327792532	8.09906004565181	8.38335482237773	7.66559650783104	7.81470964744058	8.41726225147643	8.20882199918864	8.63302607251086	8.49874132074063	8.09341079461833	8.37495516702755	8.69303365110253	7.84709396760142	8.19484507407646
QuXFGy4Nc43EIdiVZI	2010001J22Rik	Odf3b	ILMN_1251371	70113	outer dense fiber of sperm tails 3B	NM_001013022	GTGCCTACCACGTAGTGAATCCTATGATCTACAAGACTCGAGCCCCGCAG	7.42847830685269	7.12510671828987	7.2189791405361	6.92414805294276	6.76779366513802	7.47497016882647	6.36908964229422	7.24589516058239	7.71318891260485	7.05579517930774	7.77090688890056	7.6522656685545	7.1107772080521	7.47199978389955	7.37473126343694	7.38854780350684	7.15402054166054	7.42623049149201	6.53836305896468	7.48780048204819	7.56673872983811	7.36649403904256	7.48780048204819	7.04910122399958	7.65565626480427	6.56057689958857	7.58218253597768	7.71776495647737	6.92749304722959	7.24544395982278	7.44635879596912	6.75029617294582	7.35504384013275	7.78812254707907	7.63002315162282	7.76340720760023	7.78679910366981	7.16091776905855	7.46788903899048	7.79158586083165	6.78888919622733	7.55705182885047
lXpUiIIn8tQXnkfejc	2010001M09Rik	Mzb1	ILMN_2613601	69816	marginal zone B and B1 cell-specific protein 1	NM_027222	CCTGGCCCAGAGAGAAGAGCTTTAGTCCAACCTGCTGCACTTCTGGATCT	5.47208146370817	6.01641897962551	6.02020675912543	5.99459897549918	5.56391614459854	5.7746530369018	5.92794832041821	6.20746806712889	6.29169353854752	5.62626606065369	5.51184672095367	5.6295813349807	5.74001055422485	5.75245399484528	5.69911918629229	5.12763067796477	5.64314890027588	5.58359164067851	6.10770171154644	6.15709876246921	5.53046787893957	5.335753300411	5.19741181210064	5.97351996188709	5.82010730549146	5.82170551513736	6.06580138088049	5.38333334623049	5.78947978189295	6.24209510802565	5.60391494967217	5.82844244433292	5.03228481131953	4.56259647087775	5.89783743620004	5.35460317449036	5.62777936692632	5.48893699312223	5.94176602189814	4.03802862744763	5.84136695631913	6.07679331807065
HyTI.6jLPO0hvnx3jc	2010002N04Rik	Smim3	ILMN_2706014	106878	small integral membrane protein 3	NM_134133	TAGCATAGATTTTGGGATAGTATTATGTCAGACGTTGCTTACTCTGATCT	3.83563714208655	4.09877512715787	5.13018550761105	4.77603200554796	4.92469634042761	4.07310214064176	3.47015730313456	4.7018381521338	4.01264438025596	3.70719120242385	4.030880592772	4.49136997171863	5.19757828144371	4.21340925848339	4.88386247266959	5.12202459258947	4.01938780562982	4.93656587090198	4.01009971758563	3.85431278293008	5.46742264975964	5.053946816245	4.8989347058026	4.44459862588268	4.1495990665077	5.28403573684987	4.23784197222869	3.91591422092657	4.13965551740944	4.9131848575519	5.06359581569588	4.36981035165725	4.50192397296756	5.12461405588026	4.74775907946594	5.44367285861696	4.44406637245509	3.95112715731134	4.26657630316188	5.09960941802005	3.89039435977414	4.23047960759012
Zyhjt0CI72ponvXmCc	2010003H20Rik	Tmem236	ILMN_1219704	625286	transmembrane protein 236	NM_001081310	TAGGACGATGTCTCAAAGAGATGTTCGGGCGGAGCTGTTCCTGCGAAGCT	5.1022778097598	3.0360249257054	5.01681899780589	4.42472860428676	4.53465152731305	5.22456621204656	4.10094404396372	4.96731186179826	4.98748088283521	4.48537487376927	4.27062993507666	5.23038923923339	4.74805112775732	5.10429338958256	4.69032742902061	4.73286522218358	4.78239909048741	5.27427191406141	4.65787541407066	4.50168078896083	4.38059861542782	4.32751538614285	5.02511670650001	4.8680644623175	5.29480782343639	4.01569464194344	5.41241602084321	3.92857542357449	4.76432068512344	5.47443610006996	5.3760655479487	4.90027049156411	5.02134433861246	6.1282930002708	4.95824587923364	4.7725376115818	4.99039424557525	5.06704945426251	4.67797193894958	5.31300629418725	4.96456700418747	4.74582604268505
Qt7XZ__gp.596cxHnI	2010003J03Rik	Eif1ad	ILMN_2968032	69860	eukaryotic translation initiation factor 1A domain containing	NM_027236	GTCTGTCCTCGCTTGTTGGAAGGCTTTTGCTTCTGGCTATACACTGCTAG	6.60167925004572	6.68218455397919	6.80413558604665	6.82834915884588	6.27567964370778	6.83067170566787	7.02890706429072	7.1956957656496	6.92749304722959	7.01786532196803	7.10764769592859	6.86174648258369	6.74925341926633	6.57572191476809	7.1401949846373	7.02801248044927	6.89487571171853	6.87782179858463	6.66939179395044	6.83693582526258	7.05118195816383	6.94566265898527	7.13337533650427	7.04031525818353	7.31467941751063	6.50411231933102	6.75145360174579	6.56937655044363	6.97129135510818	6.88103572559079	7.08637734611572	6.6620176468129	6.3321857671342	7.15442917705824	7.07793141294409	6.64639510463009	6.96521937952912	6.7352825348253	6.95470522844597	7.05287698177721	6.5413904737651	6.57186856982641
fJ1Eqvjnt.el3spHBE	2010003O18Rik	Gatc	ILMN_2807665	384281	glutamyl-tRNA(Gln) amidotransferase, subunit C homolog (bacterial)	NM_029645	AGCTCCACAGGGGTTGATGCTGTCTTTCTGGCCTCTGTAGGCACTAACAC	9.91249667426987	9.91249667426987	10.0424925141477	10.1627708767047	9.87364610243683	9.85060317941181	9.46587144553711	9.89172915719123	9.81329618647452	9.73018581487601	9.84809178285177	9.91366253858753	9.83553416763879	9.77939376104584	9.71722005383766	9.81005306254759	9.75155833010143	9.91464037887982	9.58155593917749	9.81847296217306	9.8405935846873	9.989899855986	9.78261408623208	9.77531060625234	9.56724200877662	9.4178289964744	9.92252947427133	10.0860979599632	10.2244385726882	9.96955135496238	9.93919803826638	9.88468537591998	9.86664617027232	9.85060317941181	9.97776765116301	10.0076858761377	10.0995306298392	10.0339839968294	10.1524384798212	9.78083783753888	9.48716273376877	9.61714387468711
HV0boJ7vN33ix1KXCU	2010004A03Rik	Il34	ILMN_2753761	76527	interleukin 34	NM_029646	CCCTCACGTGGAAGCTGTGTTATCTCTTCTGAGTACTCCAGGCCTAAGCC	5.8388695907696	5.02344742972889	5.35918958004759	4.70712143079925	5.66634361891941	5.16173336450569	5.28693383406658	5.21146399851882	5.70911106159598	5.77607796927274	4.75005672517948	5.00112277970117	5.56281113082898	5.0711477092416	4.97881974024508	5.58175599539178	5.26631285524565	5.5431196128729	5.67396477152695	5.45503128089816	5.64833681171331	4.73258607452275	5.20840055228459	5.86407215562082	4.98031800455814	5.28254804464406	5.69495995929202	5.25235754801771	4.61656975344237	5.16963978299012	5.37750789891309	5.92936988271232	5.66189406438473	5.09762071852829	5.39029328089088	4.74944351294915	5.59545814085309	4.19228118722993	4.79085064944241	5.01255494015123	4.46118367502365	5.33001185947487
rSQPcC7Xh33X7ASP6U	2010005H15Rik	2010005H15Rik	ILMN_1234774	76770	RIKEN cDNA 2010005H15 gene	NM_029733	CAGCAAATTCTAAAGTGTCCTGACTCTTCTCCTTGTAAACAGATTTGGCC	5.51700920914554	5.14723730537971	5.5964500951999	4.99547800191004	5.17254929389645	4.93964102278254	5.82922203635714	5.06627554194734	4.81282324138379	4.66847663736753	5.56195940718991	5.54086642562924	5.4607448787691	5.58736252795576	5.67469702683118	5.52162019801102	5.43478871185052	4.60916340144927	5.31628089290853	4.81443825771479	5.0777601525311	5.30184899727691	4.85676293705757	5.05378388131208	4.49497905932807	5.27963649827806	5.61867985987173	4.69193657136389	4.6412520252278	5.30832417235973	4.19341057875743	5.2974457652609	4.69079915076318	4.43012142371591	4.75766753837608	4.88321216082527	5.73867978250672	5.30705717425735	5.08425340846846	5.28314323268996	5.18057626921139	5.11760672892417
EN6BX9_BQqVHkddx6U	2010005J08Rik	Urgcp	ILMN_3128270	72046	upregulator of cell proliferation	NM_178623	ATCTGGAACCCTTTCTTGAACCAAGGGCCCACTGCACTCCTCTACTGGCC	5.78411899373756	5.60852427847487	5.37102203560142	4.82411602670512	5.13265149407349	5.2077936675433	5.53299989861467	5.84173752077946	6.11227331946219	5.59588008755799	4.883315542168	5.60702000832566	5.09845411006417	5.261164051894	5.38500685674421	5.52684914883292	5.25602923119002	5.52264774514942	5.30760674364047	5.17743337495286	5.61482143030085	5.02011170324405	5.25525712210616	5.98789968405822	5.55376589352206	5.39021965137329	5.06240186802533	5.5139515726526	5.32717842062281	5.46663476245299	5.72901479256138	4.8489287884699	5.73867978250672	5.38486662672458	5.40948315404689	5.85517994686901	5.8199608125142	6.53291606863479	5.60010864979569	5.7243750037791	5.26045366805069	5.66351632229993
lnpISq79K_1QoJIdRE	2010005J08Rik	Urgcp	ILMN_1226228	72046	upregulator of cell proliferation	NM_178623	GCTGGCAGACAGGGGTGTTTCAGGTTGTCCCAAGGAAGCAGACTCCACAC	7.73050140641649	7.68446112896626	7.64438193055664	7.62809486383792	7.64234312439693	7.68247059042133	7.70013527062931	8.05549678035983	7.70870403998662	7.99418275181804	7.7492818571021	8.09546216785799	7.51361144013707	7.64895375403399	7.75724573852773	8.19751160631398	8.037580724199	7.76844114169726	7.41971787874263	7.85891781623118	7.67140839720162	7.70399635296118	7.88902604289379	7.57690451165369	7.87804291782739	7.6805893527162	7.57117651236448	7.61347473433728	7.62615524609122	7.90049902562317	7.59160602374951	7.67291536654466	7.39961883206012	7.90213156696233	7.6305483818179	7.81177848060956	7.81529004493835	7.74979506377062	8.14153923775848	8.06931428909185	7.60551354010422	7.83409297346924
9rjeesrelu5o4gCQ14	2010005J08Rik	Urgcp	ILMN_1219459	72046	upregulator of cell proliferation	NM_178623	GGTGATCTGCTGGTAGGTCTGGCCGTGTGCGGATGAGAAAAGCAATCCTG	6.01197655091009	6.50098674582873	6.26256012154558	5.87079779970092	5.9388582429811	5.80774955214426	5.81807634662782	6.88421408403841	6.12757168042082	6.21139219119322	6.54441664647742	6.12010168961591	6.01916549198723	5.99142175784771	5.78342602521334	5.67058890978692	6.12948992049887	6.06357655749856	6.44854623070026	6.3656137347189	6.07809099775431	6.20216054939572	6.57255389973555	6.29745251142628	6.51178739398563	5.77082626752228	6.48218582467137	5.92318754743546	5.7774349061316	6.50381624070857	5.9442575619717	5.96912251804591	5.85916612864523	6.48218582467137	6.18718095432173	6.20590850189977	6.34053568038415	5.90339350089614	6.59333849974646	6.61472296645409	6.0617491758909	5.79832873398528
[truncated: 25,241 more rows]
[truncated: 70 more columns]
