# Supplementary material for: Drugs that reverse disease transcriptomic signatures are more effective in a mouse model of dyslipidemia
Source: Mol Syst Biol. 2015 Mar 3;11(3):0791. doi: 10.15252/msb.20145486 (PMC4380926; doi:10.15252/msb.20145486)
Supplement: Supplementary file 2 [file msb0011-0791-sd2.zip › msb145486-sup-0007-Suppl-datasetS1/LDLR_paper_code/LDLR/LDLRLiver_shortDescription.txt]

Sample ID	Sentrix Barcode	Section	Mouse Number
101421-01	5511176064	A	223
101421-02	5511176064	B	287
101421-03	5511176064	C	277
101421-04	5511176064	D	213
101421-05	5511176064	E	250
101421-06	5511176064	F	301
101421-07	5511176064	G	244
101421-08	5511176064	H	290
101421-09	5511176066	A	266
101421-10	5511176066	B	218
101421-11	5511176066	C	267
101421-12	5511176066	D	232
101421-13	5511176066	E	240
101421-14	5511176066	F	257
101421-15	5511176066	G	300
101421-16	5511176066	H	284
101421-17	5535688034	A	269
101421-18	5535688034	B	320
101421-19	5535688034	C	245
101421-20	5535688034	D	282
101421-21	5535688034	E	208
101421-22	5535688034	F	254
101421-114	5535688034	G	50
101421-24	5535688034	H	305
101421-25	5535688016	A	295
101421-26	5535688016	B	247
101421-27	5535688016	C	230
101421-28	5535688016	D	307
101421-115	5535688016	E	103
101421-30	5535688016	F	278
101421-31	5535688016	G	233
101421-32	5535688016	H	205
101421-33	5511176069	A	238
101421-34	5511176069	B	319
101421-35	5511176069	C	255
101421-36	5511176069	D	271
101421-37	5511176069	E	306
101421-38	5511176069	F	275
101421-39	5511176069	G	222
101421-40	5511176069	H	310
101421-41	5511176057	A	303
101421-116	5511176057	B	120
101421-43	5511176057	C	316
101421-44	5511176057	D	242
101421-45	5511176057	E	280
101421-46	5511176057	F	202
101421-47	5511176057	G	259
101421-48	5511176057	H	234
101421-49	5535688040	A	226
101421-50	5535688040	B	299
101421-51	5535688040	C	313
101421-52	5535688040	D	221
101421-53	5535688040	E	288
101421-117	5535688040	F	263
101421-55	5535688040	G	209
101421-56	5535688040	H	41
101421-57	5535688041	A	235
101421-58	5535688041	B	274
101421-59	5535688041	C	292
101421-60	5535688041	D	252
101421-61	5535688041	E	220
101421-62	5535688041	F	321
101421-63	5535688041	G	228
101421-64	5535688041	H	302
101421-65	5388876125	A	315
101421-66	5388876125	B	294
101421-67	5388876125	C	270
101421-68	5388876125	D	312
101421-69	5388876125	E	279
101421-70	5388876125	F	311
101421-113	5388876125	G	239
101421-72	5388876125	H	262
101421-73	5388876117	A	211
101421-74	5388876117	B	248
101421-75	5388876117	C	285
101421-76	5388876117	D	309
101421-77	5388876117	E	260
101421-78	5388876117	F	231
101421-79	5388876117	G	216
101421-80	5388876117	H	273
101421-81	5511176050	A	261
101421-82	5511176050	B	207
101421-118	5511176050	C	77
101421-84	5511176050	D	246
101421-85	5511176050	E	272
101421-86	5511176050	F	323
101421-87	5511176050	G	251
101421-88	5511176050	H	293
101421-89	5511176060	A	214
101421-119	5511176060	B	78
101421-91	5511176060	C	317
101421-92	5511176060	D	286
101421-93	5511176060	E	256
101421-94	5511176060	F	229
101421-95	5511176060	G	296
101421-96	5511176060	H	236
101421-97	5535688020	A	224
101421-98	5535688020	B	227
101421-99	5535688020	C	241
101421-120	5535688020	D	81
101421-101	5535688020	E	304
101421-102	5535688020	F	322
101421-103	5535688020	G	291
101421-104	5535688020	H	265
101421-105	5535688001	A	268
101421-106	5535688001	B	281
101421-107	5535688001	C	217
101421-108	5535688001	D	314
101421-109	5535688001	E	243
101421-110	5535688001	F	258
101421-111	5535688001	G	298
101421-121	5535688001	H	22
