# Supplementary material for: Drugs that reverse disease transcriptomic signatures are more effective in a mouse model of dyslipidemia
Source: Mol Syst Biol. 2015 Mar 3;11(3):0791. doi: 10.15252/msb.20145486 (PMC4380926; doi:10.15252/msb.20145486)
Supplement: Supplementary file 2 [file msb0011-0791-sd2.zip › msb145486-sup-0007-Suppl-datasetS1/LDLR_paper_code/LDLR/liver metaboloom and oxylipids data - LDLR-KO mice.txt]

	mouse nr.	315	316	317	318	319	320	321	322	323	201	202	203	204	205	206	207	208	209	210	211	212	213	214	215	22	41	50	76	77	78	81	103	120	306	307	308	309	310	311	312	313	314	216	217	218	219	220	221
Metabolite
031 _10652 lever_05		0.016915513	0.006912135	0.021695509	0.023276946	0.048731523	0.034586187	0.041229171	0.031353874	0.025625999	0.079890953	0.064330196	0.169954698	0.115919408	0.130214653	0.114259783	0.101451873	0.125142771	0.096998884	0.115407625	0.132228996	0.125295297	0.09533662	0.09022957	0.038865822	0.029582077	0.069694711	0.030385446	0.047862731	0.042035095	0.021406624	0.039657539	0.046297042	0.049633003	0.020682103	0.016915836	0.028593399	0.020336061	0.018502881	0.03283004	0.060284992	0.023219629	0.025064802	0.065148938	0.058185719	0.057766784	0.061191305	0.065252357	0.136161918
031 _10652 lever_10		0.111849682	0.095760272	0.11072351	0.15625499	0.136547471	0.149421435	0.094153233	0.134056268	0.347569236	0.428690805	0.280718228	0.651228888	0.645644756	0.327959317	0.342793127	0.429774827	0.406711951	0.184125396	0.847999775	0.25392823	0.621132407	0.629466254	0.352041593	0.173934864	1.405018184	0.248235047	0.221228303	0.228907174	0.184843333	0.170367775	0.238394028	0.252673771	0.344516729	0.175550269	0.158699428	0.206521151	0.158973829	0.355136468	0.098315452	0.123983892	0.994906842	0.132453119	0.284737854	0.335908738	0.256989211	0.277612418	0.335941839	0.29205157
031 _10652 lever_20		1.882348039	1.555699702	2.967962123	7.104804823	10.92177692	8.14079384	7.25155844	12.86043886	2.812881695	2.474725042	0.632847502	2.858873561	3.010352825	1.918717145	4.259643739	2.613496423	2.384544798	0.70007125	3.582038333	3.183630265	3.318151534	5.143320546	0.99140456	0.443828033	10.03832281	1.334639562	2.53403374	8.141950089	3.46621666	4.985524186	6.354101302	4.542798138	4.858881089	3.605308073	2.594519354	5.469714968	4.638888542	4.074215803	3.273608166	9.22923481	8.955661296	5.293613984	1.783055901	2.07274243	1.89761635	2.073777229	3.03056615	6.692023529
031 _10652 lever_22		0.191596861	0.058699881	0.179549503	0.544114552	0.69836716	0.367355436	0.219100552	0.433758776	0.225872824	1.118050968	0.621916319	1.863053307	1.678214048	1.493823503	0.945610903	1.435086539	0.745512935	0.495761135	2.675349415	0.573389461	2.506744601	0.515938961	0.079336556	0.040334355	7.175271093	0.308716124	0.21218565	0.640291134	0.885785619	0.129635035	0.417492827	0.80765979	0.701734102	0.548860547	0.369962008	0.950545968	0.569085254	1.685916515	0.155161793	0.939382604	5.500688261	0.239498372	0.487357099	0.626128237	0.138555986	0.395953005	0.1122856	1.395337723
031 _10652 lever_30		0.084903012	0.112367176	0.186468984	0.2506652	0.202772279	0.097048526	0.224435738	0.322222753	0.153394942	0.21747325	0	0.12034521	0.14436652	0.106234528	0.107928319	0.03118103	0.184381736	0	0.100092432	0.075197902	0	0	0.088706784	0	0.168503767	0	0.103409046	0.19875691	0.110289405	0.017808468	0.088890601	0.078470226	0.099637857	0.392471269	0.144242696	0.368316178	0.169707965	0.142449001	0.103424798	0.111823322	0.077708212	0.119964748	0	0	0.08902167	0	0.10611752	0.115926668
031 _11295 lever_101		0.044584245	0.037943592	0.027443861	0.087661289	0.129212464	0.069589064	0.060935095	0.187853805	0.28460279	0	0.025977686	0.158070267	0.014853183	0.050520509	0.044846055	0.049751641	0.070318248	0.031878491	0.02099207	0.08736081	0.040361884	0.033397897	0.073100146	0.02043073	0.077315014	0.090507772	0.076881885	0.049094925	0.039288697	0.037579946	0.05717642	0.140790614	0.065417214	0.046990751	0.022904043	0.04751246	0.093105556	0.072521929	0.001512355	0.11693278	0.087120465	0.071552736	0.01547407	0.011392628	0.007845675	0.025900253	0.041743202	0.067139825
031 _11295 lever_102		0.002324515	0	0.001389924	0.002259218	0.00384973	0.006711264	0.002176743	0.005177295	0.001783579	0.004358094	0.004958951	0.008200325	0.008264219	0.008119959	0.009235395	0.0109378	0.007514939	0.004562554	0.007384269	0.002185555	0.010058471	0.010240863	0.010125853	0.006083816	0.010570337	0.008249386	0.003675725	0.003496394	0.004184487	0.006723279	0.006081838	0.00575092	0.004082591	0.001405912	0.004345212	0.003464433	0.002294989	0.002074558	0.002258169	0.001063319	0.003840157	0.002453308	0.006381619	0.005025987	0.005732169	0.006478195	0.005756493	0.007964771
031 _11295 lever_103		0.018682077	0.064764064	0.018158086	0.032523016	0.022392676	0.009750076	0.03465858	0.013082718	0.005148529	0.017370937	0.015515434	0.027603469	0.010989168	0.02081041	0.137699514	0.025035739	0.017133297	0.044231249	0.027229207	0.008757605	0.044461521	0.081814483	0.032734769	0.061704276	0.015599515	0.097038146	0.025829212	0.06990885	0.03884967	0.080580497	0.03156251	0.058580313	0.021961709	0.00426165	0.008427089	0.005854771	0.010703371	0.020711356	0.012221039	0.026509251	0.013223885	0.01003193	0.027505553	0.02562563	0.109005209	0.019443435	0.094893885	0.044243454
031 _11295 lever_105		0.004511189	0.001351823	0.008890818	0.008290366	0.013830064	0.01077174	0.007456401	0.011153042	0.01000595	0.009841137	0.004813125	0.020528643	0.014417049	0.012428696	0.010063885	0.015249743	0.013777094	0.008480254	0.011824455	0.012601986	0.017399275	0.01780443	0.013686586	0.004683555	0.006871503	0.017046551	0.008466421	0.013585779	0.012296705	0.009115018	0.009766783	0.01047095	0.010936166	0.006019635	0.006622853	0.009797144	0.006658579	0.006702348	0.00787289	0.010391768	0.007628204	0.008906515	0.009079391	0.007322813	0.00857139	0.009981487	0.006265395	0.011471599
031 _11295 lever_111		0.257161335	0.14025264	0.338720148	0.593871651	1.358964969	0.840360001	0.684502712	0.859112721	0.137227418	0.477642756	0.526735961	1.001200122	1.423527032	0.611496981	1.221151745	0.810926786	0.397738167	0.657378255	1.08739757	0.840466342	0.861313648	1.238399234	0.387374177	0.53435709	0.436515916	0.437279408	0.507110162	1.399442124	0.731745096	0.517617593	0.768470057	1.8290492	0.671802649	0.281172833	0.364644067	0.425556332	0.355492494	0.199287927	0.304621781	0.924138369	0.478531211	0.474389729	0.515183753	0.609319885	0.736406189	0.858669704	0.606954035	1.770137345
031 _11295 lever_113		7.089497208	6.301594666	6.758565095	16.08198182	17.19410258	21.99107864	17.48777155	16.67518316	2.806530308	9.97297996	2.531652665	11.39925157	8.302383304	9.460725464	21.30972673	9.225963251	4.554422454	4.737720416	10.96910388	0.39841127	9.655096693	18.82649554	4.992113462	5.33838284	38.69979598	14.50215403	10.22067797	26.74672014	5.769158328	22.70706412	13.34350029	19.74710965	8.979271889	4.388882121	4.44717177	7.966285243	8.778866466	7.227962943	7.088585004	17.14742189	11.09264184	7.956569922	6.646545983	6.64934477	7.114242828	10.95520366	14.87405851	25.16951094
031 _11295 lever_114		0.032153201	0.010537394	0.024657972	0.029480782	0.044546779	0.066862453	0.029947484	0.0337121	0.027602642	0.135528048	0.2870039	0.758999992	0.978540328	0.207406369	0.117870553	0.466770797	0.258101667	0.217523442	1.714880462	0.179379937	6.026517367	0.72335893	0.280787862	0.308580138	1.15218683	0.439864809	0.14532501	0.165358143	0.087946558	0.110811435	0.163495234	0.159231568	0.461901482	0.06229631	0.044930477	0.082221432	0.047991557	0.044535679	0.03266445	0.040849446	0.06464436	0.034366918	0.489795609	0.558128667	0.29990461	0.241012043	0.116574722	0.262292589
031 _11295 lever_118		0.046056418	0.016630317	0.06566926	0.055616493	0.085791152	0.086005994	0.045292036	0.088434718	0.075386172	0.06381247	0.05224234	0.141242538	0.105034101	0.093884237	0.039397219	0.099436508	0.133982479	0.070353291	0.068495828	0.065974556	0.111548422	0.112087044	0.12574885	0.046221227	0.089841417	0.05957956	0.05891443	0.091398826	0.090565403	0.09811447	0.073358408	0.099309882	0.084778728	0.075928233	0.068258716	0.079710823	0.077334573	0.071879501	0.068935086	0.059018145	0.06776568	0.056242618	0.06497047	0.066696475	0.044596091	0.08646461	0.035850429	0.083695288
031 _11295 lever_119		0.21581217	0.095214589	0.30705482	0.459726154	0.596818078	0.786684576	0.413218814	0.554941701	0.198565495	0.186251116	0.167224404	0.597870606	0.374205241	0.302469543	0.395633471	0.38575877	0.35293629	0.179345626	0.317012465	0.259250574	0.51440504	0.333896003	0.165511121	0.113685777	0.319821504	0.190368996	0.2793568	0.536102093	0.282602758	0.47727503	0.265693943	0.695122375	0.25523134	0.480323203	0.298715127	0.50552436	0.416604713	0.244607006	0.320538013	0.613619238	0.415236694	0.308790802	0.213316851	0.149964769	0.144126703	0.192806926	0.213971248	0.564312814
1,2-DG-MwND618		0.119997319	0.05736111	0.14269672	0	0	0.147243195	0.195819816	0.101181615	0.369559675	0.243645338	0.271306174	0.218511265	0.264642611	0.180021288	0.2227843	0.172686089	0.2551507	0.138839693	0.267618137	0.354099481	0.127725419	0	0.367938828	0.263239995	0.160608976	0.130534089	0.165034278	0.18946738	0	0.116637265	0.173307432	0.073331346	0.148296597	0.086113726	0.111198172	0.141600981	0.152258336	0	0.137654317	0.286613812	0.145022349	0.135491045	0.140884812	0.240379207	0.222494005	0.191490459	0	0
1,2DG-MwND592		0.105891558	0.041584633	0.128183479	0.14192167	0.19702766	0.11844356	0.148439026	0.137484936	0.175476232	0.164970592	0.255459254	0.215661741	0.390544584	0.233304859	0.114424562	0.195593457	0.255954729	0.1277833	0.460044761	0.390768768	0.222141596	0.274117779	0.364660546	0.200031144	0.115217549	0.112573451	0.110181312	0.127427601	0.10740278	0.089897005	0.177363744	0.102654149	0.120602875	0.081375976	0.061454422	0.09532198	0.129961587	0.138591195	0.093006991	0.216589485	0.132364692	0.11120854	0.15423405	0.216536531	0.236037548	0.147848987	0.05068053	0.157162505
1,2DG-MwND620		0.077535947	0.032340881	0.095763203	0.092855126	0.114752185	0.080616329	0.097400611	0.055497773	0.165464723	0.112107453	0.209125109	0.17215266	0.273922712	0.107694213	0.091640802	0.151203827	0.188211762	0.106364578	0.246997079	0.417317902	0.128642465	0.146151794	0.233631276	0.128441793	0.079823095	0.072940133	0.080764517	0.090806907	0.130179099	0.063835236	0.082494895	0.118937931	0.107269853	0.056333534	0.044950106	0.065988531	0.06431389	0.092056277	0.08318644	0.129054899	0.090619843	0.068339779	0.138548789	0.186403949	0.168855982	0.110287925	0.036953004	0.163108927
1,3DG-MwND592		0.444725678	0.156002428	0.783517892	0.746035158	1.106155456	0.717799981	0.783173906	0.69358833	1.339971753	0.720121392	1.218028139	1.09057514	1.485785285	1.07956872	0.613374953	0.962205151	1.174969346	0.520292156	2.103323116	2.172355732	1.260764136	1.253787335	1.813640274	0.710778107	0.539330649	0.489083731	0.530492611	0.7210202	0.644056407	0.404357906	0.845342494	0.364662836	0.646975955	0.348238118	0.326286729	0.533954319	0.729712156	0.581489272	0.603657239	1.225848579	0.549319011	0.614898024	0.705107681	0.968189545	0.846928112	0.659820835	0.238042683	0.889637361
1,3DG-MwND620		0.162728493	0.117950663	0.211612192	0.44855143	0.585431735	0.367153679	0.23308083	0.149542673	0.401222021	0.286479603	0.380997499	0.448022538	0.532035417	0.345085086	0.232991889	0.514771179	0.224730726	0.141953722	0.621766678	0.651817876	0.570450061	0.522220554	0.2587691	0.244300479	0.375612639	0.367737155	0.256497426	0.407909629	0.328218847	0.253345635	0.210745496	0.436046169	0.298479597	0.211837646	0.199764892	0.24873408	0.32840737	0.188365814	0.086301587	0.330181171	0.236174346	0.238901662	0.349744104	0.410846889	0.274749972	0.347613494	0.129875502	0.63930384
1,5-Anhydro-D-Glucitol		0.082380769	0.084155233	0.058893929	0.253310866	0.038662033	0.052648036	0.021602247	0.071827309	0.110620706	0.072268046	0.043214669	0.050948617	0.071839801	0.06247277	0.01719513	0.1705857	0.062999238	0.116099519	0.115908391	0.002481023	0.142898694	0.418435527	0.017424841	0.075050795	0.131401516	0.190740025	0.071916375	0.17112597	0.083983616	0.058404769	0.027593074	0.061494088	0.071458064	0.129036133	0.091952872	0.153693175	0.124139308	0.145672571	0.100888528	0.057297808	0.069165429	0.051010278	0.056885198	0.200263575	0.02668745	0.06283212	0.075911714	0.035132367
1-Monolinoleoylglycerol		0.011086235	0.007666778	0.015022601	0.012270589	0.014277034	0.021526006	0.016039729	0.024836482	0.011407938	0.010276122	0.025649253	0.022643878	0.103601551	0.011843517	0.018631486	0.01696206	0.029931144	0.014342073	0.023818268	0.019549377	0.014935244	0.01647088	0.049967597	0.024745164	0.079123636	0.002652884	0.061389241	0.01484092	0.009802417	0.016982463	0.020773296	0.016398446	0.01153371	0.021766898	0.011098045	0.039645221	0.01374149	0.013066706	0.010802271	0.017507023	0.022358504	0.012717049	0.00859598	0.028060437	0.024946759	0.027831982	0.009442303	0.013822373
1-Monooleoylglycerol		0.275143231	0.239357388	0.334312649	0.407449924	0.742142485	1.130475681	0.152695511	0.653948239	0.316322092	0.369635547	0.785688075	0.773414001	3.651177536	0.701206168	0.702190508	0.249919609	0.626215601	0.404156122	1.509995375	0.533229746	0.593323932	0.642107283	0.936335231	0.57808365	11.24918076	0.247382517	1.684437951	0.629024684	0.476836923	0.528578248	0.727428535	0.61036501	0.334190396	0.642594169	0.594444273	1.711566219	0.472580281	0.336072758	0.212906942	0.67933229	1.128089471	0.292447911	0.48140726	0.872386346	0.506705534	0.950653808	0.239012504	0.749984933
1-Monopalmitoylglycerol		0.36512459	0.221730351	0.485703447	0.441331492	0.652217229	1.719589859	0.293787606	1.539828335	0.530222624	0.372412287	0.42951531	1.137696587	1.815773976	0.884915886	0.154561091	0.933436319	1.256818023	0.453100264	1.471379236	0.396529618	1.091990438	1.478522799	1.476913423	0.426904643	4.494026643	0.992811663	0.876214298	1.036723232	0.485340501	1.535007102	1.131664145	1.039763197	0.871147244	0.620557807	0.461602717	1.260527799	0.656004109	0.365799941	0.341280423	0.32787681	0.648320237	0.71655801	0.620835803	0.628624747	0.406864899	0.801711551	0.177245919	0.402491372
1-Monostearoylglycerol		6.161453185	15.14250709	6.7930622	7.191730733	5.679876737	1.917830887	3.267680848	3.239011435	3.855387006	2.888571372	0.908022392	3.164985843	2.151671851	7.447217904	8.089515636	6.314308859	6.850773588	4.062677513	3.308962718	3.166339752	13.44457983	17.9159962	0.88487447	1.267658669	2.778252458	54.93734582	2.180064437	13.53734998	9.506745937	13.31136305	5.947017117	9.288342089	4.324960317	1.645324043	3.450570919	3.201558847	4.087351781	8.454972491	4.011276196	4.842574054	3.069476912	3.781505768	7.10614668	6.630918611	1.566267136	1.811300712	10.57084769	6.37716199
2,3,4-Trihydroxybutanoic acid		0.022726378	0.009678338	0.01620124	0.018256377	0.032501405	0.051399199	0.017199392	0.032700233	0.014058211	0.029011422	0.04312189	0.083510033	0.049566645	0.024845407	0.024827118	0.05919758	0.06337028	0.023978265	0.044517024	0.04070759	0.078791912	0.054815577	0.049499487	0.027685603	0.059091828	0.045415596	0.016410715	0.035861459	0.026166201	0.071021821	0.046162942	0.041218933	0.039916621	0.025552212	0.015610295	0.033638116	0.02462596	0.034627784	0.023296999	0.013499712	0.025340267	0.023182852	0.036984171	0.041050415	0.027455361	0.029734453	0.01627787	0.030721143
2-Hydroxybutanoic acid		0.076817848	0.056338975	0.094350707	0.152867728	0.186464707	0.206838958	0.098560044	0.180675612	0.069243397	0.079705819	0.035188843	0.162681667	0.194633813	0.127911629	0.169112458	0.12241293	0.086873154	0.052852436	0.135740325	0.063913047	0.167667019	0.215853359	0.102804134	0.029326257	0.134860788	0.095154665	0.094848072	0.16516714	0.094892529	0.090933662	0.090305089	0.117656144	0.115342428	0.13130772	0.116938759	0.15041492	0.155229844	0.130841098	0.145239039	0.13687524	0.207794121	0.108933051	0.057321249	0.0751405	0.07946972	0.069934213	0.059691687	0.105223066
2-hydroxyglutaric acid		0.023513162	0.019959411	0.029952564	0.03440155	0.047455338	0.056952133	0.029825774	0.039528443	0.033932636	0.009986311	0.020372595	0.030481875	0.036460053	0.027857913	0.020063054	0.021236012	0.015427102	0.019416306	0.034383482	0.013636878	0.028617588	0.033138319	0.016351072	0.013086883	0.02719534	0.020240721	0.01258829	0.025978632	0.016222079	0.025565348	0.033358449	0.030403341	0.022718735	0.033325846	0.035447629	0.043003812	0.051689448	0.052465819	0.030374723	0.030230097	0.072152463	0.035951777	0.018996657	0.016018705	0.012068385	0.012687288	0.00993652	0.015514189
3-Hydroxybutanoic acid		0.031810609	0.030124455	0.051291845	0.083335682	0.141281983	0.124625848	0.097035588	0.231020172	0.119904706	0.043525653	0.040015717	0.102919003	0.099080559	0.063391091	0.099469394	0.146961995	0.091808476	0.04876186	0.079919162	0.056298036	0.127086883	0.146979421	0.082183423	0.032036482	0.053774236	0.070070036	0.064923457	0.20132244	0.080563347	0.142356894	0.051919232	0.056870027	0.075959615	0.059902996	0.056590826	0.066099458	0.052088164	0.049458364	0.074495784	0.099047818	0.095650035	0.062750477	0.043178809	0.057257636	0.098032943	0.066644453	0.057368899	0.115588928
3-Phosphoglyceric acid		0.041465468	0.008703641	0.035439486	0.035199026	0.053965555	0.063633158	0.058826917	0.047151622	0.02231373	0.0375782	0.035867586	0.042524074	0.044310574	0.019170168	0.026464197	0.034116461	0.032013858	0.021842297	0.045248944	0.02430349	0.037647372	0.027455038	0.019747026	0.013921671	0.04938003	0.013674309	0.021745364	0.048976527	0.031256788	0.039768742	0.04705342	0.049940454	0.038707466	0.062998602	0.035554412	0.048965366	0.052130683	0.048344657	0.031998839	0.078374965	0.057487752	0.042357692	0.037993347	0.030837902	0.022262042	0.020635293	0.020429609	0.022096512
31944 uk 02		0.351769121	0.167785629	0.319255141	0.278234065	0.316294129	0.396775683	0.162043227	0.497556943	0.603197562	0.342326771	0.240726917	0.472166259	0.533156644	0.378210912	0.098375319	0.358133855	0.320097952	0.098260518	0.410899834	0.462893311	0.333139085	0.321994013	0.237699332	0.210220191	0.386681305	0.597612518	0.159984857	0.25842756	0.351115598	0.310561763	0.484484041	0.342984154	0.509883727	0.518727911	0.533187951	0.401658267	0.407692974	0.388324419	0.295197419	0.23452843	0.213026393	0.400546166	0.524545554	0.329872772	0.106573916	0.384949459	0.040911213	0.195361739
31944 uk 15		0.007475194	0.00611928	0.010089314	0	0.015256364	0	0	0.011655441	0.013032219	0.013374664	0.011915129	0.024878511	0.020562319	0.015777828	0	0	0	0	0.024960221	0.009651322	0	0	0.012262901	0.006379669	0.02043053	0.015946984	0.010061378	0.015006071	0.016642249	0	0	0	0.019767437	0.017671901	0.017719281	0.018853857	0	0	0	0	0	0.012647435	0.014814667	0.012449536	0.009468204	0.014929037	0	0
32006 _01 _08 _02 uk x 20		0.325862257	0.225651608	0.571615108	0.449749379	0.511214275	0.879380601	0.259443405	0.769823209	0.434741905	0.254771405	0.0743668	0.567750716	0.873544419	0.514228485	0.23313988	0.59753422	0.370175223	0.058224215	0.710176933	0.127119024	0.679207384	1.403566138	0.634111258	0.062577506	0.886374643	0.894995529	0.723331731	0.931771967	0.558270714	1.466794722	0.751000373	0.695246758	0.559209353	0.662347456	0.472829513	0.792933715	0.61056378	0.464381994	0.461285746	0.27823942	0.452254387	0.575121325	0.342877959	0.173894817	0.52752395	0.708114452	0.469195736	0.376393392
4-aminobutyric acid		0.120923985	0.055229856	0.092024213	0.290700057	0.317732549	0.354309378	0.123935775	0.319461742	0.163606778	0.079141712	0.089725953	0.107914791	0.144055744	0.124450128	0.076547642	0.204791553	0.051673482	0.077037094	0.116608664	0.076983304	0.20483943	0.253912906	0.054703916	0.084725366	0.272045395	0.004217746	0.092412541	0.29744637	0.092698796	0.11421704	0.117268987	0.146495447	0.129771368	0.408381546	0.251723031	0.225118034	0.289416685	0.30709771	0.224216743	0.313684998	0.742649305	0.15436624	0.123077139	0.141111131	0.052836846	0.076920027	0.089002694	0.168136399
4-hydroxyglutamate semialdehyd		0.005900032	0	0.006643733	0.00803522	0.028052203	0.015878673	0.006614116	0.015286254	0	0.013951956	0.011825446	0.022222542	0.019065273	0.009128953	0.020230147	0.020951766	0.021247523	0.009601189	0.010377759	0.014304739	0.018098526	0.040209218	0.00367933	0.004069086	0.003585978	0.010989406	0.017699916	0.022812853	0.012479628	0.011588765	0.007446296	0.0013884	0.015566282	0	0.0011796	0.009718705	0.009496342	0.005073835	0	0.008014682	0.004808088	0.004341357	0.01893507	0.014084898	0.017073601	0.016939795	0.010971298	0.052469073
4-oxoproline		0.005000908	0	0.005371594	0.006109199	0.008866368	0.112764624	0.004262871	0	0.005095884	0.014439286	0.010673413	0.022864714	0.01869917	0.011125348	0.010686717	0.013817815	0.013953378	0.007134738	0.016838885	0.026004237	0.018330356	0.015866824	0.021530647	0.007711728	0.007102911	0.012026163	0.011233244	0.010284369	0.008355157	0.00670145	0.010051416	0.011554893	0.015938027	0.004756382	0.003618127	0.006419754	0.008019039	0.003814717	0.005807285	0.006408291	0.005173972	0.004615814	0.013097737	0.010070518	0.00962016	0.020409563	0.008485715	0.022454513
AMP		0.15162959	0.221356587	0.230913	0.339552455	1.125352508	0.696523214	0.166479518	0.556018015	0.414536213	4.183422771	3.479347936	16.49978049	6.724214527	5.233890652	7.632309607	12.88238196	6.36902886	1.124680474	6.51409975	7.995928358	10.21429019	7.011353186	2.825103573	2.243249007	1.338278793	0.855090897	0.360475774	0.626698581	0.785592873	0.40060832	0.633524617	0.323069463	0.858008827	0.332239046	0.314649982	0.881425431	0.357800067	0.43834104	0.270671098	0.284370215	0.297815607	0.39361372	1.938770804	2.454386011	2.485306214	3.045698768	2.432456866	9.085707657
Alanine		5.098231123	3.7117863	3.98683701	5.610218701	5.490128283	8.503930783	4.531722048	6.903000104	3.232130952	3.368828007	3.368207324	5.256582467	6.344507727	4.168183528	3.241190756	5.525359999	3.875145357	3.661563224	5.662639195	2.618163748	6.267651363	9.492911057	4.017364351	3.604480235	9.916330182	5.116189885	4.267879438	5.736862325	3.124352121	4.78994545	6.139057332	4.379662016	6.965186223	6.932865144	6.456302143	7.335596485	7.938761837	4.97945151	5.917402631	4.654707277	7.602357585	5.190183524	3.793211927	4.704070969	3.364836069	3.193219531	2.3527386	3.919030525
Aminomalonic acid		0.056872548	0.024603955	0.051536287	0.060154124	0.100415949	0.099981569	0.058926774	0.073899443	0.047792026	0.040316411	0.032843792	0.070528268	0.074563394	0.054967947	0.041402936	0.079184037	0.047367641	0.027608695	0.07083503	0.050488869	0.070506266	0.037002958	0.04183075	0.020987724	0.095207055	0.031415304	0.035476108	0.055192586	0.06655158	0.075154568	0.06397922	0.052392339	0.081620201	0.080867339	0.078280942	0.090521553	0.074390582	0.07122189	0.082045174	0.078355325	0.084391193	0.062893008	0.040388339	0.053668129	0.033493048	0.052173014	0.022888597	0.057175243
Arachidonic acid		0.245696092	0.174596856	0.272363709	0.406072742	0.406925303	0.838045263	0.333056214	0.851136019	0.489718512	0.517301362	0.837211777	1.45521301	1.897339153	1.396468952	0.28628846	1.293806682	0.846090845	0.859073229	2.6122402	0.584224726	1.675839872	0.904256482	0.437693857	0.408150033	5.210529954	0.45791197	0.535017051	0.818935249	0.44129231	0.712466681	1.208963939	0.859010697	1.262823551	0.844278079	0.546556757	0.898916227	0.471830491	0.773490472	0.277190628	0.42681212	1.970766674	0.429784357	1.084059109	1.345784927	0.333026669	0.626567309	0.218210207	0.801504519
Beta-Alanine		0.033451525	0.014111281	0.02602335	0.042033729	0.059603833	0.040570882	0.051327483	0.0509384	0.024138886	0.030834631	0.014526334	0.027426517	0.037906242	0.023757343	0.028066784	0.043769693	0.022248049	0.017205479	0.032523754	0.037172887	0.058734946	0.061318633	0.023353147	0.020862625	0.022815777	0.023060261	0.031412923	0.045804295	0.017681028	0.042329945	0.027213922	0.021873474	0.050381906	0.040984899	0.031520288	0.032883267	0.032228935	0.025381287	0.035154815	0.07473986	0.039101175	0.034237572	0.013102577	0.025346499	0.021496455	0.023903458	0.019172407	0.041916254
C14:0 Fatty acid		0.038082128	0.049513517	0.041318695	0.054732806	0.067524937	0.229261551	0.035004281	0.117312777	0.060933388	0.066758225	0.158237848	0.188079377	0.386939745	0.17190581	0.087639653	0.160309592	0.128029875	0.113345259	0.489897487	0.073011062	0.24213682	0.145038589	0.074116606	0.061694416	0.526104326	0.091740666	0.101256692	0.080159068	0.048456346	0.093509041	0.278876458	0.081522955	0.146853472	0.11425853	0.113384585	0.173667984	0.07947221	0.127758406	0.041216446	0.065945329	0.209001784	0.058510375	0.131516594	0.225657334	0.057531414	0.120315229	0.034777888	0.076099001
C16:0 Fatty acid		7.358951828	11.96027474	9.288829049	22.34486977	26.44741068	36.83889831	18.7077759	12.52883201	11.56257424	30.58738388	86.69748701	39.27756945	144.9829287	61.81555056	27.80947161	45.80287271	23.77046588	12.87301895	210.0581261	27.33201336	100.3181353	48.61299085	17.22903376	6.622436716	103.0235469	28.70726923	17.44033833	26.42809766	19.73136921	10.1508715	49.95033895	6.826492865	25.10825815	23.36341634	11.71183916	19.00644553	23.85556796	22.78927157	2.973907151	26.04227846	57.41504998	9.913166839	51.77460424	89.37406011	14.08879417	24.49512727	8.712192562	26.99435467
C16:0 ethylester		0.002770171	0.023746136	0	0.00412596	0.003956505	0.015923407	0	0.008862643	0.004405981	0	0.007846795	0.006756362	0.002869335	0.012242686	0.002250561	0.005601401	0.002364545	0.004968041	0.010287288	0.003156996	0.004122619	0.003357303	0.003307104	0.007041506	0.62822791	0.005105704	0.012263412	0.002945885	0.001326134	0.005220909	0.01423716	0.004297056	0.005611571	0.007452495	0	0.004467075	0.005380754	0.039353896	0.001011352	0.00197129	0.133136256	0.003435003	0	0.005518425	0	0.003276116	0.001709098	0.001908168
C16:1 Fatty acid		0.346724122	0.495650445	0.323439795	0.436225781	0.291992208	1.176656964	0.477879152	0.635021616	0.507517243	0.247741149	1.16449577	0.966951391	2.867204601	0.842710033	0.487740553	0.862884018	0.658689263	0.794589724	2.861742824	0.376405058	1.27820712	0.761900459	0.7984258	0.725308385	1.278690565	0.771870199	0.357114877	0.355209354	0.008400201	0.519555822	0.827537002	0.491469486	0.580961799	0.444659044	0.434756729	0.68148911	0.454202152	0.816694572	0.399056966	0.618848033	1.240746323	0.445205884	0.641960797	1.51363512	0.686633777	0.620923374	0.389367343	0.278640257
C17:0 Fatty acid		0.01748339	0.014796803	0.013488891	0.019245494	0.016829988	0.036337739	0.009542935	0.036446065	0.020189012	0.026963461	0.027999385	0.046661025	0.067759027	0.043798875	0.015104847	0.048882157	0.029917564	0.021636016	0.077493448	0.025407541	0.049985489	0.040840266	0.020904757	0.013131431	0.146265699	0.02253818	0.031214224	0.042775905	0.024016881	0.04525126	0.066460515	0.056878659	0.04621463	0.035303039	0.020723246	0.035366117	0.025527912	0.03803961	0.016131687	0.013394663	0.054614094	0.016471374	0.029668202	0.032594731	0.00898321	0.027116914	0.011001157	0.024348528
C18:0 Fatty acid		0.767121942	0.609750611	1.037474313	1.413068117	1.128136346	2.795368905	0.888842555	2.998321168	1.742996562	1.142936514	1.457482054	3.304150043	4.414177372	3.501827468	0.592134254	3.829636779	2.549582624	1.535289156	5.945524927	2.008804482	4.36233574	3.03946889	1.646544436	0.818804829	28.15908816	1.992797853	2.208992403	3.349336424	1.980719163	4.523339242	5.172410319	4.504434027	4.06950575	2.711668958	1.04163565	2.424268311	1.762043699	3.316095868	0.898579484	1.125575236	9.125266875	1.514485001	1.884050639	2.437117673	0.984444891	2.037516257	0.495942486	1.403485126
C18:1 Fatty acid		11.47197404	13.24439161	12.37199244	16.05927688	17.13939741	22.35808055	26.40063113	0.38306871	12.94631653	22.80808438	40.53493915	30.91372861	63.98414827	37.77585826	19.70848381	33.58279938	31.73792751	3.588215475	89.05189953	42.30567998	43.82667724	26.30793632	16.40507188	14.45359934	66.05503829	17.52503329	17.14234363	19.67828489	16.23407905	15.59030139	43.95407378	1.31847479	21.22243939	16.81569347	15.49058585	18.95639468	17.14614595	14.34893603	10.67896234	32.52251043	51.43751657	12.56677842	30.02522105	48.31513963	14.48002296	19.37504064	12.76969724	19.23779658
C18:1 methylester		0.038445724	0.040216254	0.087447755	0.185604476	0.051943558	0.341474923	0.014447936	0.152776914	0.112600027	0.0651394	0.018826179	0.120592089	0.01160882	0.239060121	0.025709418	0.245924749	0.057062631	0.021423613	0.063481031	0.090183195	0.065323243	0.307289031	0.100830908	0.027090786	0.085000814	0.064292969	0.077706836	0.306447636	0.099597559	0.523853238	0.089042106	0.078363506	0.069983266	0.050890128	0.361352715	0.15212292	0.096139928	0.200040218	0.167590509	0.02343075	0.120186786	0.120076496	0.017756699	0.022251708	0.028667885	0.088635149	0.042363118	0.028652993
C18:2 Fatty acid		0.469980907	0.781278574	0.252442726	1.470732573	1.013296571	2.183056295	1.039227726	2.330499394	0.968060834	2.277234197	2.540313709	2.925483215	6.354338722	2.821070073	1.504497433	2.288594141	1.946718424	1.730238022	8.434556826	1.332240314	2.444979749	1.80429453	1.515669378	0.725443501	12.90708893	1.250794928	1.51755427	2.286799702	0.815735498	1.527076534	3.197621749	2.136205767	1.666735641	2.749287659	0.614116904	1.590603084	1.231218969	2.653210694	0.479112778	1.737683561	6.50240538	0.714018223	1.924020716	3.188252369	1.182105395	1.15113056	0.494617742	1.827518982
C18:2 methylester		0.619969599	0.539417418	0.923360095	2.331582193	0.694361836	2.70870093	0.188748472	2.164909595	1.415953915	0.918848548	0.157531146	1.332046341	0.176838445	2.102108512	0.261230183	2.59439644	0.880689876	0.241711248	0.682434283	0.851511232	0.600392882	2.588059822	0.958670538	0.210411351	1.479522222	0.525724047	1.183080193	3.596207472	1.43497181	4.092554675	0.763483053	1.023014484	0.657501519	0.845623414	2.96027456	1.468495404	2.606475001	2.429790724	2.047607748	0.26476677	1.626033619	1.33283716	0.163650129	0.188738961	0.351977502	0.894545112	0.527397541	0.348434052
C20:1 fatty acid		0.015675031	0.012141413	0.021224986	0.026151722	0.02622082	0.082824009	0.006827662	0.042673517	0.020109057	0.034563647	0.055191347	0.104087031	0.130242995	0.097550879	0.021640426	0.101551608	0.085826742	0.065718961	0.177385185	0.037429049	0.104020154	0.062801905	0.046185805	0.026090159	0.227777127	0.033976581	0.05713459	0.050426392	0.026800773	0.066047766	0.096072344	0.060674743	0.08835222	0.042108799	0.054388308	0.076366578	0.040344362	0.06873765	0	0.017833189	0.170709325	0.026406392	0.050820589	0.066281734	0.017376882	0.062708175	0	0.035903138
C22:6 Fatty acid		0.307418052	0.293509618	0.322571203	0.449608565	0.481208458	0.737392036	0.392618255	0.706300721	0.523852376	0.499667902	0.783557419	1.35171624	1.937431632	1.167895645	0.399909284	1.316515983	0.910039724	0.586382123	3.107415341	0.707377409	1.584649421	0.693402182	0.256276783	0.337528952	5.276249423	0.358975339	0.688257519	0.947767368	0.530554971	0.708446511	1.021930932	0.394908509	1.006742684	0.986674541	0.433957332	0.852893755	0.511902799	0.944533459	0.340989613	0.485771061	2.353211079	0.390517672	0.843057522	1.281753213	0.179335898	0.758092642	0.252283447	0.705624946
Cholesterol		0.812706654	0.169198227	0.543369988	0.576061671	0.7067097	0.552881869	0.318294382	0.440365557	1.13126904	1.118305943	0.557687137	0.744970934	0.500840869	0.815484481	0.341105632	0.599282582	1.098335516	0.376572902	0.380378341	0.66833511	0.270537524	0.867184204	1.13693759	0.554268322	0.834934266	0.346093906	0.534761942	0.681382662	1.026736076	0.813169963	0.683523368	0.901013924	0.451320237	1.183505862	0.496358505	0.576391757	0.628396488	1.007919607	0.511879594	0.549620217	0.757308377	0.56810287	0.494977554	0.72001348	0.406370403	0.631582014	0.179216332	0.750124456
Citric acid		0	0.023438714	0.007928414	0	0	0	0	0	0	0.095495745	0.068897083	0.063608909	0.059065674	0.091898502	0.053593579	0.056593957	0.021064268	0.046821317	0.0517319	0.04473659	0.052009827	0.122967072	0.055786051	0.058988661	0	0.028257506	0.011540938	0	0.017645783	0	0	0.007822786	0.00415132	0.019052373	0.018068595	0.032170818	0	0	0	0	0	0	0.129624093	0.056466128	0.050475872	0.058075876	0.020348273	0.073462055
D-Glucose peak2		156.5929532	153.1639644	126.7809901	162.6927495	194.0495933	152.1178402	139.1239511	135.9650522	87.29975641	180.6112824	196.1355135	132.0547611	140.6148173	118.1057799	192.4119016	182.3233159	126.8441048	43.07051283	111.619461	106.0298946	168.9203788	199.6776404	134.056188	210.9541015	104.653466	152.1312162	130.4948336	141.9704519	145.0180943	143.3280251	128.5784083	114.9274902	145.2286216	123.4670437	91.19285977	133.7324443	121.2241677	137.8804111	90.84220357	153.9433222	140.8769181	115.2508146	165.2113345	243.1970547	126.1520268	108.677612	147.281494	202.2380417
D-Glutamic acid		11.31930016	4.965100985	10.60623233	45.8671228	48.45335869	44.7032028	39.00537495	62.09077196	23.19968048	9.693703035	4.832988692	23.26735467	18.17701889	18.74845552	11.69464082	36.44498546	12.34089646	7.062354353	15.53807122	11.08204859	21.50230667	39.31764661	5.850447644	1.092002042	23.9511326	4.370389757	12.13839679	42.72112543	8.263472227	32.28454135	17.20186339	24.57909847	18.50672902	31.05357995	23.02861622	32.11995996	38.73318783	16.66328276	37.76793071	37.60800849	24.1820425	44.54437474	8.877524426	7.403692508	8.442688547	10.585433	14.1441862	31.27941968
D-Maltose peak1		334.7068103	264.0230131	302.4338219	317.3829916	368.8594825	275.1276976	247.8581364	205.8774328	156.1157786	305.0893207	136.9275257	150.9654815	218.1887096	188.69347	349.2688464	211.0935829	164.184526	22.012028	155.2538909	219.2300801	181.5533348	225.3862117	65.79472327	92.76933328	228.1779618	234.5913505	182.4059449	261.5679581	278.2329831	210.5414552	219.0081943	110.588994	165.8272432	281.2909095	211.2810286	251.05317	279.9534288	262.1120712	196.9895148	284.8042917	256.7103586	200.1557814	294.3277767	266.0843517	79.18357979	164.2825808	237.9509093	307.6837136
D-Mannose		24.7769027	23.80163278	23.24003271	51.55531122	53.36759428	48.61964413	44.92381673	32.32923936	24.44335398	7.127425849	7.860278754	17.22374304	19.44311025	15.59618843	21.22833397	11.93124337	7.274875194	9.987562426	22.45588041	14.24146167	10.11792994	17.29077818	5.192105273	10.5777855	22.43927323	19.14152133	26.11123699	39.48806322	24.70969228	26.7691498	21.99251617	37.21248876	15.32569719	17.79851621	19.25274072	26.02323362	31.17684437	33.74760252	18.39597688	57.00364419	26.61559208	29.66384704	17.15456163	14.09990573	7.319612092	21.13602933	20.21057831	27.32302447
D-Ribose		5.818688857	5.224131713	5.253128569	9.029065725	10.92662546	9.78178855	8.002641759	9.789313152	5.562820111	5.269595155	3.193691864	5.878565559	4.348382076	4.754406185	5.1469712	6.452330643	3.846882298	2.977522545	4.641683854	2.613894447	5.905505056	7.679245316	3.186223402	3.109509289	7.843461023	5.675168231	5.299811448	9.672672242	5.979418241	7.399659245	7.326001817	8.961502404	7.567650786	7.040050853	6.465953936	9.330716821	7.971997328	6.247250931	5.999251735	10.02822718	4.704478628	7.722062851	5.876208251	5.950976516	3.750505618	3.944338461	4.444134603	8.127545208
Erythronic acid		0.011999189	0.013069749	0.012471362	0.0143873	0.014893135	0.020340552	0.01134971	0.018795604	0.013956561	0.015224953	0.01578981	0.025511257	0.02611408	0.017750686	0.019564565	0.019658643	0.017048114	0.013174762	0.024161425	0.013322854	0.029285523	0.03287183	0.017900899	0.012025935	0.030178835	0.032281124	0.015623263	0.024567741	0.013160607	0.019214523	0.021817613	0.020266111	0.020169224	0.01965022	0.017028013	0.022654619	0.015093809	0.013274126	0.0104349	0.008044769	0.018519507	0.011920429	0.015608423	0.019245085	0.009587268	0.013382147	0.011078921	0.01435987
FAC16:0 sn-G-3-PC-degr _		1.139854359	1.478959147	1.203298685	2.495763534	4.624746978	3.387702663	1.551945093	3.529785932	2.165599633	2.148360233	1.699371381	5.452756259	4.023918998	2.670528335	1.896867353	3.806747937	2.158502894	1.842947841	5.989889997	1.527163555	5.309290775	3.624543824	1.499583741	1.379260403	6.84542394	2.956686748	1.949436731	2.378422293	0.800709479	2.210319012	2.926796485	2.535431964	2.991126549	2.494999595	2.545041263	2.780836421	2.334452066	3.569750766	1.400929802	2.247634675	5.714582458	1.477781667	2.405604108	2.495813798	0.950560669	1.795523777	1.174856603	4.048934253
FAC16:0-alpha-LPA-degr _		0.288248116	0.06555117	0.32603034	0.495235027	1.040399303	0.99203748	0.252699833	1.01990693	0.516125193	0.325464519	0.377718355	1.005069829	1.006623699	0.510912797	0.368655988	0.961056847	0.276682839	0.153279942	1.105912302	0.322283984	1.260667535	0.375027673	0.097168816	0.217910317	1.747429998	0.043906304	0.211542279	0.395152481	0.347409974	0.321835534	0.467929595	0.309503519	0.549018368	0.632255809	0.74570481	1.04887023	0.653435262	1.332980187	0.375120368	0.515141621	1.616346013	0.455214171	0.508533866	0.498037505	0.090260932	0.388486417	0.129973367	0.578057083
FAC18:0 sn-G-3-PC-degr _		0.92305882	0.632682335	0.733739052	0.791349376	1.378811079	1.465607792	0.876317431	0.693900876	0.980938149	1.199558977	0.685137744	2.085979482	2.211918773	1.089715336	0.718896333	1.999159067	0.822697753	1.043420821	3.155258312	0.824898149	2.640311361	1.938934098	0.752734304	0.557827269	4.667231564	1.079533117	1.240037314	0.993511021	0.613072285	1.130947365	1.482813658	1.753616517	2.100452443	1.113160458	0.839967464	1.373159439	0.738025657	1.615959994	0.772339038	1.268917483	3.045348623	0.709073948	1.29373578	1.283560601	0.874241143	1.17440336	0.600803272	1.47510282
FAC18:2 sn-G-3-PC-degr _		0.383478574	1.431760756	0.432073095	1.788274185	1.496997341	2.32840231	1.782173374	1.037231561	0.932329991	1.632474373	0.830653276	1.975579367	1.777346092	1.732015795	1.173070202	2.23444265	0.795605097	2.05368469	3.32273296	2.247809903	3.043562295	2.308674754	0.643006747	0.968602931	9.602653287	1.307110395	0.83734445	1.477249142	0.386475594	0.957160457	3.696492886	3.001433721	1.646925712	2.536233468	1.440389156	1.41301743	1.0874671	3.446856526	0.544559695	3.231448004	18.76158482	0.678794101	1.400719602	1.680935897	0.447027029	0.657396167	0.568632953	2.277037209
Fructose		8.348852157	15.43293118	11.77411993	32.1343297	49.73035311	60.56865177	29.26342199	43.93090706	19.86605951	3.818277142	3.512281447	15.03468105	4.197656187	8.463372884	7.76243688	16.46930558	5.409417145	6.569235447	11.44512532	7.36524589	11.20737464	25.67754886	4.305524842	5.720969207	62.16624868	15.78749699	16.37122345	43.2995209	11.47932638	36.30882275	29.03650173	26.48835872	22.84262366	15.63416812	18.68296081	28.91811232	22.17685838	16.48906529	10.26464624	33.65955466	23.72869235	24.01973545	13.08091104	11.85676562	6.333170161	8.532397038	13.39459104	29.36951792
Fumaric acid		0.726503733	0.261853177	0.557989329	0.691123345	0.701603025	1.120160006	0.52380533	1.286740879	0.511057388	0.688754837	0.15850043	0.559585157	0.292578058	0.429799958	0.355773269	0.603795297	0.636748465	0.245254552	0.397705175	0.397121721	0.47908259	0.513210535	0.122515304	0.055623761	1.013540028	0.283709801	0.502417796	0.801799953	0.795716176	0.860500361	0.601836269	1.180404516	0.701034926	1.158840929	0.532573486	0.67949218	0.801411652	0.511617149	0.759422002	0.501907842	0.68971847	0.752973972	0.242721663	0.18436255	0.050559761	0.414128253	0.382162974	0.525536454
Glutamic acid internal amide		2.342366248	1.889493038	2.03900049	5.07662278	8.679265851	10.93410026	6.1173791	5.910258309	2.016758699	3.200491518	1.987344753	4.898318011	3.701908967	4.184970732	7.229551829	8.936319373	5.697398038	3.337717802	4.027654171	3.922651242	6.133656442	15.48190189	2.612423464	2.838147463	5.438216519	7.877070822	5.219751943	10.54081055	3.938329026	12.22019915	4.86812074	7.619038582	7.580535554	1.58718886	1.053764061	2.936682048	3.839899563	1.983480224	2.155206569	6.073869042	3.538092569	3.293253628	3.713816119	4.123666553	3.49277826	3.563215557	6.979895574	12.04424475
Glycerol		16.45654397	29.66793627	8.972625758	41.27362734	38.62978888	43.95439512	20.35343722	17.3218524	9.016747582	33.384596	62.44085281	42.92400376	63.82225493	56.44861778	63.33553748	71.8047335	26.23012785	15.58883214	96.69892222	21.65182179	79.0917348	71.87424525	10.90214201	30.35640507	84.3032704	20.18950116	19.93086368	43.13871367	26.70527152	26.01449577	30.72139664	21.02268982	23.00738118	22.88554821	14.81577029	23.04412846	30.51704693	42.1324812	8.728351942	28.71947785	90.07196817	11.64824354	36.72344817	75.50220237	12.95885969	20.71624107	37.83811306	57.33899937
Glycine		38.64535924	20.53586607	30.00714462	80.98555731	125.4478368	67.96528685	68.40789669	72.62789278	25.97570555	21.5485236	16.08679316	36.93810931	36.53213502	32.56827524	33.3306071	46.22024669	17.73980365	17.87831513	29.66611965	25.04893052	45.4287895	45.6177857	8.40979978	21.98950178	66.70009701	9.023077558	25.50880869	71.54213689	33.50153062	35.57900125	28.10245436	55.7458777	22.54434842	63.02590501	58.10018634	53.73585998	59.90139611	48.96366895	51.39909883	89.61210883	54.29502066	46.92508327	14.27643405	27.96052582	18.13693165	29.07519576	22.8667976	50.92768145
Hexadecanoic-methylester		0.592827828	0.424394855	1.671294173	3.797615217	1.100699712	4.560257365	0.133653275	3.483711042	1.736467438	0.446321912	0.287797554	1.964588155	0.428505123	2.799570764	0.078610316	2.469205937	0.996340981	0.282160938	1.160946536	0.988875742	0.877499708	5.525050571	1.416188519	0.468847053	4.256091456	1.332643087	1.176171463	4.916485275	0.752163125	4.287872431	1.449933805	0.995210391	1.131226194	0.948790389	4.779512692	2.664856694	5.263962125	3.131783463	1.599323574	0.203475869	3.022098777	2.510389566	0.064923032	0.301160458	0.65497183	1.758482522	0.468446519	0.196028005
HypoXanthine		3.31103813	1.666681028	2.649583671	3.73602814	3.605581281	4.792268569	3.016104462	4.387345955	2.072660793	1.374879548	1.155326835	1.005363423	1.783905654	1.325988527	1.582667089	1.052996254	1.307422755	1.320035725	1.519461038	1.309637012	1.367005758	1.255786881	0.667416252	1.227929444	2.905023737	0.148357314	2.237370915	3.274503578	2.337466117	2.360198925	3.493023674	3.329613439	2.652705902	4.835514197	3.542187423	4.894643882	4.295416481	3.11528959	2.803749868	3.391014137	4.338406896	3.885850822	1.700560778	1.428033091	0.789703261	1.512511327	1.157124603	1.680799299
L-4-Hydroxyproline		0.061193513	0.032207004	0.039250439	0.056445551	0.08322761	0.04701381	0.047563067	0.06472266	0.034800664	0.046898087	0.043324552	0.049276057	0.077482803	0.063945417	0.050131097	0.073837563	0.043664424	0.040797466	0.050275399	0.035652251	0.079932701	0.069578799	0.043695426	0.038600278	0.052345519	0.042845344	0.043983432	0.070011903	0.070848482	0.04043398	0.048122216	0.087109488	0.074008832	0.068472879	0.062893827	0.073292562	0.091081125	0.053160591	0.047541789	0.053553226	0.056097021	0.049396811	0.046837897	0.041808834	0.028674635	0.035049093	0.028466457	0.052796767
L-Asparagine		0	0	0	0.055443483	0.188609099	0	0.080762091	0.084058404	0	0.049457753	0	0	0	0.025714543	0.090443155	0.046467575	0.067590737	0	0	0.060713453	0	0.029470432	0	0	0	0	0	0	0.060533021	0	0.046910453	0.054738632	0	0	0	0.154170422	0.023173834	0	0	0.085519371	0.013519963	0	0.06197719	0.089540622	0	0	0	0.156629857
L-Aspartic acid		3.338017484	2.493414192	1.687037461	4.519454534	5.708078461	5.730674972	4.670332908	6.572861727	3.079363489	2.142284689	0.861992266	1.60183097	1.658507632	2.075492879	2.202978104	4.8967225	1.676076109	1.504431676	1.366775976	0.835640766	1.647195237	2.751523706	0.095547912	0.620590229	4.694011577	2.402244645	2.009566939	4.13136207	3.622736715	8.124300961	2.223766954	4.626622781	2.972461826	8.325590671	3.491652782	5.031922606	3.487510201	2.478687662	3.895763364	6.333204621	2.86847671	3.093187177	1.463530547	2.737638041	0.629703015	1.25178481	2.0615288	5.567159284
L-Cysteine		0.216638513	0.143276515	0.137579378	0.298822539	0.481063768	0.249741566	0.233691293	0.341713756	0.099790269	0.189405107	0.116340859	0.211742522	0.352822327	0.210191837	0.415003634	0.358766321	0.186008007	0.204605167	0.489409977	0.094892913	0.436197136	0.135044355	0.014665275	0.09233243	0.330786034	0.109517811	0.211093947	0.200948743	0.210732446	0.256838247	0.228922574	0.284311724	0.435207555	0.210347213	0.167707535	0.250662928	0.23480683	0.318273989	0.190664807	0.408653293	0.391125968	0.198277433	0.180707968	0.225571564	0.068791665	0.241033476	0.14402589	0.496424057
L-Isoleucine		0.9917761	0.656466165	0.581484179	1.255922753	0.987737236	1.235155492	1.024348348	1.8060088	0.667522046	0.42218861	0.429878273	0.584867363	0.738363707	0.561291035	0.293849965	0.819526768	0.40341235	0.272876855	0.66797287	0.41891479	0.623834912	0.938815084	0.154839516	0.406390674	1.715814122	0.363385658	0.525007436	1.093672162	0.810785666	0.900577975	0.778279796	0.931704443	1.246946033	1.857305411	2.073621731	1.930048027	1.263741519	0.853914235	0.870988454	0.926191407	1.116856889	1.043008078	0.418835506	0.782429029	0.472038452	0.636976045	0.29154118	0.706494456
L-Leucine		11.16668313	7.79369051	7.940688557	12.76300978	9.328235104	18.61507438	10.33326632	15.06111661	7.233181999	11.03714963	6.487600387	9.835204396	9.319813685	7.485617606	5.02669419	10.32402861	6.838803678	2.943143484	11.30228466	5.565216317	6.985383138	7.717711142	2.530675489	3.20217636	39.12764077	2.478340424	8.030272372	11.4034887	8.997163216	6.289544548	8.46532773	11.59091341	13.10560083	17.44101523	16.39166425	21.26915871	12.71809826	7.540935379	7.346456858	10.64061332	13.82438952	10.51385892	9.052307437	10.51214365	5.526096347	7.826437196	5.910255348	8.063479764
L-Methionine		0.183750392	0.09785736	0.119582158	0.385798583	0.363765717	0.392268934	0.283607109	0.431600156	0.120429386	0.112663732	0.047086831	0.120390455	0.121275004	0.160720221	0.112270639	0.20322793	0.100864574	0.087043619	0.137573492	0.040502746	0.149945859	0.188735779	0.032291202	0.068426201	0.275518601	0.137971857	0.128693506	0.366527216	0.157337433	0.215766666	0.193982984	0.246958161	0.252108281	0.355516898	0.332108285	0.411913093	0.301130271	0.244354897	0.268211351	0.387776416	0.360763364	0.294620562	0.061110871	0.148131801	0.060489323	0.08711612	0.092517025	0.265185336
L-Ornithine		0.139824393	0.039389457	0.051895063	0.191196502	0.212466934	0.244824774	0.131493707	0.258117203	0.045723593	0.098318082	0.022108034	0.118469884	0.071439605	0.067021506	0.075123282	0.118256461	0.086095849	0.032216573	0.118490938	0.065809834	0.09867307	0.084919425	0.00107228	0.004273863	0.114051573	0.102662786	0.055207346	0.171663918	0.118006457	0.094287272	0.108453081	0.191748847	0.266380412	0.28737578	0.151927176	0.20503548	0.232297492	0.159424995	0.091826087	0.180499271	0.120398572	0.086737769	0.075837668	0.056489078	0.011939551	0.054157283	0.025762016	0.159416978
L-Phenylalanine		1.628211839	0.747234584	1.360263744	3.631877477	3.575268064	4.519952544	2.831592324	3.5965343	1.562549954	1.470856425	0.500015316	1.90911571	1.552317963	1.566830508	0.829829593	2.220154447	1.238771238	0.638054104	1.458076971	0.897791258	1.499764942	1.849767743	0.436376079	0.236263881	3.832692298	0.580721516	1.310860739	3.114953593	1.224899803	1.892327508	1.586576429	2.273310862	2.146793631	4.080922757	3.94857059	4.665725132	2.669746666	1.986293193	2.73251065	3.807796128	2.42216598	2.188894664	0.847737208	1.221976413	0.798468075	1.008349894	1.074635697	2.866197881
L-Proline		0.80073727	0.546220797	0.533920511	1.140368709	0.841226081	1.145759465	0.792523211	1.125467547	0.433758029	0.224537588	0.246550404	0.373558532	0.568411338	0.401055768	0.113312668	0.541999643	0.281972325	0.3264093	0.61962762	0.188361889	0.552703617	0.687923712	0.253986517	0.250459695	1.319257435	0.308431756	0.46325827	0.910197044	0.428066358	0.627125834	0.725484774	0.935648129	0.960555865	1.52827077	1.393148862	1.746642247	1.065914576	0.754327874	0.821768269	0.802460906	1.093670826	0.779600854	0.294505916	0.512756464	0.384681826	0.270773794	0.204618281	0.321061195
L-Serine		4.784914504	1.777725569	2.293467882	4.047048851	3.887493475	7.037386983	3.355538601	6.680120557	2.299195871	1.35528788	0.698448498	2.186913733	1.673862678	2.347449473	0.967989157	3.801512027	1.979894148	1.073168061	1.736554413	1.190671227	1.467123484	1.43956787	0.465444254	0.970837078	7.972642618	0.737832759	1.820109343	3.886618013	2.873889163	3.421605845	2.953171918	4.505015949	4.181322517	11.61747105	14.8925631	9.685780431	4.547644045	3.133181623	4.496603563	3.892020686	3.294612364	4.637024733	0.902736103	1.897872194	0.455384843	1.899727707	1.062169132	2.869455655
L-Threonine		1.213321054	0.493427715	0.851762759	1.396334578	1.294537341	2.338866134	1.181161928	2.130270133	0.785110889	0.664702233	0.357931911	1.146519241	0.944999168	0.958649261	0.468207786	1.396787092	0.820117726	0.479468271	0.81630559	0.576024496	0.817559162	0.924601507	0.380255031	0.313699182	2.692252021	0.518968635	0.71223665	1.338030752	0.93834521	1.094033705	1.063729912	1.467146336	1.485502973	2.63150918	3.540812724	3.117513345	1.522628934	0.885696542	1.425711316	1.306382529	0.977506562	1.396044708	0.536430054	0.800798675	0.410504185	0.790498511	0.47051185	1.031194869
L-Tryptophan		0.135586996	0.076952657	0.093983716	0.232460139	0.218353114	0.202253593	0.187449492	0.2365367	0.150401223	0.204960029	0.382902994	0.403258249	0.595824516	0.316487732	0.186743034	0.329731193	0.228241194	0.1818835	0.744534275	0.218171733	0.420866079	0.191153391	0.175476551	0.130911208	0.654189834	0.097410177	0.122903875	0.138083091	0.190593516	0.094313784	0.224430094	0.174948418	0.25063061	0.273629853	0.144373874	0.386315404	0.258026817	0.297746004	0.092027542	0.448076765	0.527152175	0.180255105	0.258461299	0.480553073	0.185340744	0.171039358	0.072471951	0.23025356
L-Valine		0.800798159	0.68821451	0.560109743	1.014533512	0.881255343	1.246861963	0.828832972	1.293871548	0.583046524	0.651369781	0.400385767	0.715102345	0.628713142	0.681524716	0.456433497	0.571546702	0.461659476	0.307246128	0.671832411	0.424996485	0.512454574	0.619650428	0.346904694	0.181718722	1.314189077	0.451465582	0.496383174	0.895688911	0.7223172	0.608579025	0.620056779	0.745621704	0.896353199	1.333544854	1.30636078	1.514697311	0.930188868	0.786533574	0.862999737	0.831035907	1.171358754	0.904530759	0.524404514	0.673169642	0.469901735	0.529033219	0.399368304	0.666793969
LCB 18:0-16:0 SM-degr _		0.140184941	0.053162071	0.086657218	0.12409507	0.178594604	0.180468862	0.083095924	0.171461382	0.109419951	0.096632721	0.071265922	0.221797495	0.206081558	0.147824922	0.129078667	0.277424339	0.172922986	0.062985713	0.2196939	0.149487195	0.28000924	0.164380889	0.049688533	0.05110453	0.117014863	0.135412194	0.151378614	0.164700128	0.11433616	0.166538601	0.148272305	0.098683756	0.11324286	0.088979966	0.094501165	0.155563244	0.121327458	0.127243881	0.128623348	0.184360513	0.107664596	0.108276731	0.162152618	0.087518092	0.068225622	0.131348285	0.067065291	0.263375035
LCB 18:1-16:0 SM-degr _		2.671615563	1.069915994	2.320496538	3.126287649	5.098145269	4.52949842	2.105615076	4.643614706	2.896336567	2.809692724	3.302900002	9.070334494	6.30289191	6.335980126	2.544756004	8.086323234	6.602536962	2.057593689	8.681628106	5.236333648	10.63229885	5.09892133	1.473457515	2.159684279	5.061420732	4.191096851	1.745130335	4.167818653	3.207236457	4.947751973	4.461540946	3.706500366	4.576048042	3.214089143	2.582890913	4.045463766	3.333663228	2.594024646	2.90986731	5.880275773	2.919792931	3.121958972	3.625108473	3.791117122	2.082746317	3.468740679	1.323452557	5.460112535
LCB 18:1-18:0 SM-degr _		0.297921776	0.104234523	0.280951547	0.346498691	0.591261324	0.448170872	0.269798644	0.672530233	0.373844373	0.480414676	0.45598862	1.170210535	0.677266447	0.784613745	0.399184409	0.954193451	0.686944795	0.388651192	1.065951946	0.925530974	1.096598715	0.683227208	0.348018726	0.283298419	0.702749259	0.567323531	0.269675179	0.761931357	0.522073955	0.704812765	0.783593717	0.531343422	0.719695632	0.3396253	0.276667359	0.391388573	0.373272784	0.313441702	0.288345068	0.661679729	0.379755307	0.369784171	0.546405717	0.582400119	0.279123273	0.512608478	0.10788316	0.974601981
LCB 18:1-22:0 SM-degr _		2.750051738	0.687804777	3.40470423	6.142491609	8.363029221	3.780972809	5.047258696	5.718282004	7.642492032	5.204493162	2.05547231	3.659252114	3.172684299	3.403457308	3.755437122	3.312799893	2.800864084	1.689947281	2.971529997	7.184312975	2.021186536	4.451128758	1.545810365	1.072457676	4.964963643	2.912249326	2.19098295	9.728293143	4.075394996	3.443893621	3.40711195	4.844357594	2.401010352	3.439164865	2.265976842	3.512417662	4.812438386	3.857689745	3.408533559	6.522551128	5.681646618	4.380815143	2.897219569	2.136677607	1.040343429	2.99169397	2.039780621	8.577727213
LCB 18:1-23:0 SM-degr _		0.48833101	0.197445716	0.421911059	0.807896428	0.855969885	0.339742677	0.597818613	0.72615707	1.412253684	0.580041521	0.179852587	0.556318653	0.133377087	0.259546386	0.457387119	0.174547117	0.406166977	0.255746508	0.422691805	0.780424134	0	0	0.149349111	0.15470755	0.367667126	0.268133828	0.220896665	0.837910728	0.395497044	0.268724492	0.367971015	0.628131852	0.329418999	0.489140507	0.463825647	0.418505539	0.765208056	0.539059943	0.494731669	1.258681602	0.723615642	0.522412788	0.270737552	0.247807635	0.196185511	0.237869092	0.163293998	0.701257054
LCB 18:1-24:0_LCB 18:1-24:1SM		1.967242025	0.967114594	1.663074045	3.488010983	4.490695224	1.64170396	1.975262089	2.207772248	4.192529338	1.926726974	1.105574462	1.545800562	0.494569429	1.312407711	1.627101493	1.416604279	1.014944551	0.933629867	1.080256381	1.95578355	1.500004302	1.004432729	0.273419216	0.651371255	1.129162093	1.256070642	0.829649242	1.352789395	1.375347856	1.382451976	1.374218035	1.496728069	0.984239526	2.633543982	2.244140554	1.577569626	2.561198539	2.556271775	2.185378001	3.826617885	2.792858254	1.843712735	1.508263529	1.288924374	0.344031	0.861282775	0.820935924	3.028254075
LL01		0.002602193	0.002366585	0.002030646	0.005078701	0.006807321	0.004808955	0.00388047	0.004441184	0.005096331	0	0.00036234	0.002291412	0.001085872	0.000804306	0.000953267	0.001177072	0.000747137	0.000566689	0.000895956	0.00114069	0.001305412	0.001101749	0.000836457	0.000559924	0.003106754	0.001573231	0.001959377	0.003480262	0.000919637	0.003124324	0.002763628	0.003521265	0.002165042	0.003988679	0.003102913	0.002559705	0.004173492	0.005324067	0.001147469	0.006309073	0.014082149	0.004520687	0.000833632	0.000630571	0.000169179	0.000995476	0.000534421	0.002161847
LL02		0.003285964	0.001298638	0.002345709	0.002979283	0.004142013	0.006584811	0.002722298	0.003256468	0.00269395	0.013362498	0.029518451	0.071576388	0.091594375	0.020115812	0.011318571	0.047419167	0.025587398	0.020911641	0.160789249	0.018140097	0.591626927	0.067704276	0.027784735	0.03183135	0.125488538	0.04384107	0.013926341	0.016174649	0.007826203	0.011210079	0.016433598	0.015384701	0.043726394	0.004734181	0.00452941	0.007888693	0.004822364	0.003863079	0.003281292	0.004001771	0.006197312	0.003695511	0.048771211	0.056993409	0.029401523	0.022731397	0.01094762	0.025793397
LL03		0	0.011732169	0	0.002803615	0.001925534	0.005438931	0	0.002756648	0.003275451	0	0.004480169	0.006741987	0.001688218	0.009845078	0	0.005450536	0.002884374	0.002909904	0.005554979	0.002492215	0.003111934	0.002216071	0.002250934	0	0.169161901	0.001612705	0.005724317	0	0	0	0.006120733	0.002618564	0.003488503	0.004241433	0	0	0.002474231	0.025374969	0	0	0.154381058	0	0	0	0	0.00312059	0	0.002604365
Lactic acid		12.56037646	8.850284641	18.94604043	23.8268473	37.7413346	40.08635628	15.52696513	18.42613771	10.32423429	9.956001439	14.57452142	38.86372704	37.73091655	28.11073725	38.42570403	31.34307134	23.78278689	17.06950057	30.17441691	11.65584202	62.68381904	96.68181112	30.03731131	9.812537579	42.35617551	66.71266141	21.28537343	31.3122677	9.475312448	16.64842907	20.98054351	19.39461715	22.00744396	29.62547858	29.15746501	29.61581898	31.12892781	16.09811341	16.4969525	22.29046584	18.74916431	12.13135556	12.67053092	17.12501825	18.04977539	13.16000691	9.961625889	22.47534903
Malic acid		0.799725917	0.265401173	0.459138267	0.667189053	0.613218912	0.697606675	0.749557954	0.853734122	0.369823527	0.852226842	0.283112697	0.56828381	0.358327384	0.438133789	0.54689525	0.500581129	0.647383919	0.339713155	0.438799689	0.366770207	0.358223848	0.499037764	0.204845259	0.220014656	0.522723592	0.444700953	0.37984494	0.626078085	0.733455967	0.492811393	0.518676827	0.890509612	0.508726448	1.177948754	0.200274441	0.533374894	0.591025894	0.581306722	0.492959856	0.891895736	0.646092742	0.509915016	0.118254345	0.280673857	0.19450516	0.311508626	0.426712861	0.559083467
Meso-erythrytol		0.044746045	0.022699385	0.046437899	0.057555007	0.063470827	0.083939852	0.047112975	0.058979942	0.038587366	0.027891799	0.036055221	0.04624802	0.058911345	0.037655012	0.035204967	0.07529071	0.078914923	0.029207107	0.059175843	0.037833881	0.087546403	0.059337877	0.020607229	0.029227458	0.088035188	0.046111025	0.035768786	0.053613391	0.039486489	0.066003864	0.046373959	0.038535628	0.059208097	0.046485918	0.045617212	0.045309719	0.057742102	0.062273239	0.047313819	0.036362827	0.072426718	0.064397278	0.036988435	0.045136805	0.022840903	0.032543023	0.038454022	0.033975172
Monomethylphosphate		0.520542777	0.264060701	1.192715126	2.571897174	1.769540086	1.953111813	1.0021758	1.816955367	1.712342084	2.217872754	0.646699067	8.058299693	0.695879406	4.752057411	2.889617913	14.00684794	3.445746127	1.498447558	3.274044223	3.058868588	9.912509987	17.24162855	2.695801539	0.793635892	0.798623348	3.433442109	0.786484036	5.801072704	1.601645805	4.633974082	1.847403697	1.913467448	2.179884416	0.610952825	0.88527312	0.836440332	1.880739834	1.342043327	1.922626992	1.111644373	0.656132616	2.413520313	0.897256424	1.126516512	2.391436531	2.777651939	5.514499421	5.765228634
Myo-inositol		4.207527425	2.357405192	4.26673076	8.110011869	9.888972863	11.63484177	6.512914122	10.73399823	3.520818061	2.344506282	2.055147995	5.312861191	4.088704295	4.338661571	3.963342712	4.083494833	2.637189247	2.342856387	3.649979698	2.772688522	3.80447273	5.322502071	1.264727132	1.318712512	4.134212841	2.27243495	1.886035027	5.868867486	3.470544073	3.81305917	3.280055957	5.724737508	3.133084526	7.887096714	4.888944461	6.92036968	6.20371989	4.781316983	4.371720825	9.263332538	5.74272165	5.851063322	1.78201968	2.035968694	2.064912921	2.701800772	3.022811432	5.246200169
Myo-inositol-1,2-cyclic phosph		0.285743426	0.035180685	0.329616626	0.587037829	0.507992809	0.419862506	0.616352182	0.557623676	0.919216001	0.929174525	0.965742773	0.935207723	1.783261001	1.086104612	0.332206959	0.722827923	0.804039455	0.658946953	1.87524792	0.83828432	1.092173806	0.687927392	0.588348842	0.246345049	1.849784817	0.093159643	0.246384876	0.567403982	0.346917564	0.243521461	0.70371099	0.63841944	0.459180068	0.914593528	0.156007143	0.492432536	0.635208718	0.690586562	0.168079679	1.011625759	1.33207498	0.420190216	0.726893271	1.19950695	0.385979502	0.596832979	0.117758047	0.530000662
N-acetylglucosamine		0.506959424	0.284014973	0.283135154	1.31650946	1.326364014	1.088926156	0.701971283	0.594229756	0.552303472	0.173600963	0.144948876	0.409434704	0.276332056	0.293967028	0.282823352	0.462387056	0.117412748	0.103726162	0.400868798	0.128639835	0.464315589	0.623268922	0.152326819	0.082305043	1.023689559	0.283257484	0.375355606	1.112463086	0.452869041	0.686624291	0.373525767	1.022595159	0.392347087	0.662901707	0.51133394	0.845489344	0.84916786	0.633765212	0.458341593	0.855801734	0.439709945	0.741875655	0.179228971	0.202373022	0.196911472	0.170492648	0.368726764	0.744837797
Phosphate		348.0281619	237.1650304	140.7505081	337.2008154	404.7890064	300.7319219	303.753662	248.1885222	132.1445368	362.8161834	321.9999517	213.2121082	387.93171	324.5143208	361.909624	419.7317487	246.5649334	84.82628079	391.576948	244.8242262	454.3865674	360.217737	68.73787798	269.5719746	256.8246607	400.1774022	133.1571283	310.2783067	345.9843249	299.7052811	310.2170433	212.6900188	266.371398	336.3304181	249.0052567	236.6321177	300.3997561	351.8202187	222.3321637	378.0434842	337.498755	195.5844485	365.0965788	463.7759231	41.0158662	155.2930015	199.1723675	387.1593571
Pipecolinic acid		0.008142234	0.009008857	0.008792802	0.006329382	0.01001892	0.010895945	0.00633034	0.008833177	0.003555196	0.003339364	0.00343589	0.004670255	0.006813095	0.004059352	0.00374347	0.006875668	0.004888506	0.004756277	0.004625506	0.001890277	0.005477035	0.006290059	0.00518153	0.005345821	0.006233442	0.002056563	0.00348436	0.004827232	0.004304374	0.005691382	0.004176907	0.006045928	0.004156285	0.004519331	0.005745595	0.009995059	0.006809874	0.006934552	0.007839788	0.006865233	0.008591542	0.007134685	0.00223748	0.004618754	0.003822869	0.003702696	0.003073496	0.003171029
Pyrophosphate		0.365900004	0.238352576	0.524775682	0.465159858	1.040620448	0.777084034	0.575628744	0.799423649	0.444390639	0.540213522	0.383387668	0.829633155	0.916903758	0.420896568	0.858917812	0.897917325	0.502135688	0.415393868	0.653450238	0.594011738	1.3085692	0.634229096	0.321907254	0.251128538	0.431835996	0.929392007	0.552844098	0.672310326	0.627708786	1.132802429	0.466654557	0.636372197	0.559045119	0.463032278	0.526075527	0.529583655	0.478959295	0.549130098	0.628832229	1.325267816	0.495563666	0.649449969	0.551150782	0.432501442	0.49993943	0.69551833	0.386274325	1.180077627
Pyruvic acid		0.242356772	0.183094112	0.439341246	0.429392904	0.329209121	0.351532932	0.301020868	0.343192879	0.211753374	0.175472895	0.146904624	0.243974291	0.328939257	0.154136904	0.216144156	0.317325676	0.211961611	0.116647446	0.257545231	0.175078313	0.339194695	0.32318504	0.316834287	0.122026038	0.379718226	0.223165393	0.277227151	0.399899601	0.247999852	0.293549478	0.26164581	0.29528651	0.276318555	0.324189261	0.3658077	0.429564155	0.430000236	0.291008304	0.249364665	0.292168394	0.34760178	0.342187077	0.186656724	0.196861713	0.347320508	0.325411216	0.279875959	0.263394529
Succinic acid		0.004052344	0.003814121	0.005757508	0.011057021	0.005804195	0.010800912	0.001425993	0.012934952	0.001723091	0.024567663	0.04899838	0.035684676	0.158125842	0.02221526	0.03361898	0.079856073	0.021732082	0.013070333	0.098335334	0.020368596	0.117965273	0.053031043	0.017916417	0.010787558	0.114832585	0.019820653	0.016671795	0.020415552	0.004241	0.016146455	0.029767466	0.018406742	0.023245429	0.014575335	0.004917307	0.022250346	0.01056779	0.028048756	0.003791463	0.001780941	0.048660207	0.003277689	0.005992327	0.03140974	0.00999606	0.027581333	0.011941985	0.018960598
Sucrose		0.161392982	0.142428221	0.187655097	0.095896038	0.114687898	0.295807908	0.097828194	0.25374997	0.156960786	0.175144668	0.079667531	0.212011561	0.112679533	0.054662121	0.009135689	0.093603609	0.054934613	0.114114142	0.127325718	0.039365891	0.178952819	0.474082516	0.098217246	0.046621071	0.490389767	0.258989092	0.114120222	0.146190119	0.025019072	0.275113499	0.176035518	0.217408666	0.133287825	0.191511964	0.136020668	0.169742506	0.189742176	0.237406553	0.150508473	0.095793147	0.219855232	0.125306893	0.395271584	0.178759494	0.097244338	0.054833305	0.082825451	0.013926291
UMP		0.000262409	0	0.001923996	0.00094375	0.002613115	0.005640708	0.000639436	0.002406603	0.0009113	0.025988872	0.017051453	0.050428781	0.038948714	0.031068098	0.017781712	0.038046436	0.032756613	0.009339568	0.029483549	0.022110094	0.03041609	0.028517624	0.022151926	0.016449657	0.007057162	0.015270464	0.003944131	0.004599489	0.006460803	0.003764534	0.004058101	0.004219836	0.005498773	0.000825729	0	0.00497121	0.001263725	0.000957541	0.00153033	0.000817927	0.000973479	0.001428983	0.023254773	0.019008563	0.013684576	0.02199781	0.007690223	0.028712739
Ureum		27.24204247	14.23525355	13.70053415	46.84044669	44.20385398	37.94049101	31.50685455	26.39877398	11.49747187	26.98994582	12.30748471	35.08429899	39.00659332	33.02417656	38.15111158	42.36235965	25.74112349	11.35213565	40.85994928	23.07893387	46.23986289	86.56764219	14.77533982	5.295391968	21.27438973	21.29462892	13.29268889	30.24480819	29.50326964	25.74315246	25.30255471	25.2648327	23.66611057	23.20319922	14.30332306	21.14634912	33.98123288	33.32627149	21.94093873	39.97853778	35.69653381	21.65080723	19.87761235	36.61811695	12.64072153	15.96916035	21.46287915	38.66636884
Vitamin E		0.172616195	0.084847752	0.180736801	0.229827873	0.303590646	0.192771856	0.119059428	0.152862561	0.455401383	0.168964133	0.160675239	0.358846161	0.26931972	0.274295816	0.369349386	0.337308301	0.30099796	0.226596352	0.340545117	0.273755059	0.248106237	0.450341557	0.312116474	0.158269919	0.253384146	0.211216115	0.306874256	0.390922439	0.26261479	0.450085217	0.394779893	0.339193554	0.400410453	0.174881397	0.322217229	0.256426387	0.220199024	0.236239705	0.174327058	0.260566699	0.185673588	0.138149806	0.211761264	0.179458654	0.287903984	0.299669722	0.220508044	0.361329315
Xylitol or isomer		0.145361924	0.112955645	0.185496408	0.372506841	0.503096852	0.539173668	0.362985807	0.360619563	0.156123073	0.050230551	0.029914802	0.115478908	0.208022149	0.061642974	0.08048051	0.129892541	0.075515562	0.051902007	0.138905131	0.052103073	0.172452089	0.171269651	0.005456291	0.031612357	0.348711603	0.168304621	0.146160241	0.526633805	0.094009297	0.296253968	0.273944356	0.165014541	0.237895766	0.170443791	0.25690616	0.212234525	0.349273208	0.301337246	0.339642878	0.447977063	0.42987643	0.404812782	0.06213736	0.103998292	0.007280161	0.103704744	0.078616975	0.114140768
Xylose peak1		0.035283645	0.050036698	0.050663874	0.067069605	0.059912789	0.118437017	0.03288634	0.08287962	0.045047031	0.032879995	0.024946573	0.038438945	0.055146172	0.051290262	0.023985499	0.043086908	0.030178069	0.020895586	0.056360785	0.012222807	0.064624523	0.096256261	0.02815196	0.007888696	0.077391634	0.072546231	0.051559434	0.082118819	0.039610036	0.084671012	0.072390151	0.056740859	0.065009848	0.070517632	0.060323154	0.103166542	0.07300744	0.056521582	0.042499293	0.035650465	0.082146954	0.055089054	0.034258118	0.039704569	0.036766781	0.045305995	0.01669135	0.034009686
ascorbic acid derv		0.005136223	0.002080736	0.005271453	0.007429485	0.009485371	0.014710557	0.00889625	0.013349075	0.003031342	0.010851293	0.016223133	0.018218251	0.027850552	0.016808879	0.016713462	0.023975209	0.007465231	0.009527051	0.025286817	0.013354069	0.023878688	0.018535264	0.011605584	0.012666379	0.015169137	0.008483901	0.010033426	0.019200425	0.015354391	0.013154384	0.016587032	0.019650971	0.016005154	0.004277173	0.003250207	0.006661624	0.007304042	0.005491299	0.006602294	0.009160765	0.010681026	0.009588056	0.015203128	0.016548394	0.01699847	0.014050456	0.008958319	0.018262382
campesterol		0.010485225	0.005543823	0.015887734	0.012099663	0.017853749	0.013925342	0.009469564	0.016308679	0.022629061	0.005524879	0.002423455	0.013928829	0.006598254	0.003469222	0.001734355	0.00388034	0.0130587	0.005284447	0.005582124	0.004751557	0.003595962	0.004814528	0.002841368	0.000831373	0.006962166	0	0.004178816	0	0.003167903	0.003817014	0.004357899	0.003679849	0.00611514	0.018646277	0.014237827	0.01994619	0.018685387	0.021623123	0.012076156	0.011698074	0.019651185	0.016673983	0.006279286	0.002966412	0.000838346	0.005717793	0	0.003656363
dihydroxyaceton		0.002013807	0.004116463	0.006173178	0.009712314	0.006401627	0.006739049	0.00625927	0.006021248	0.025279787	0.004501136	0.003885627	0.02144749	0.003604496	0.011847963	0.003921644	0.010009615	0.005794142	0.007532083	0.010377801	0.004893353	0.008902688	0.015714652	0.007292466	0.003990194	0.008091694	0.006828941	0.0064088	0.015694859	0.005298141	0.007452482	0.004221835	0.012180323	0.015661542	0.00615648	0.008882785	0.021852213	0.011374232	0.002426999	0.001087129	0.003595157	0.003030944	0.009174412	0.009191418	0.005381626	0.005531935	0.004272203	0.015050881	0.01445453
dihydroxyacetonphosphate		0.000520595	0.002416656	0.003040826	0.006012437	0.004771615	0.005020605	0.006413025	0.001375228	0.010814067	0.005837576	0.005004508	0.010133569	0.001048936	0.006825955	0.004351207	0.007580715	0.007085266	0.007880165	0.006822449	0.006712382	0.008928718	0.005780007	0.003080675	0.007156044	0.005370849	0.007296045	0.00321774	0.009658698	0.008110774	0.006259616	0.004552916	0.010880015	0.007062261	0.00071586	0.003501046	0.003820473	0.005260844	0.002720482	0.001971039	0.002976805	0.001790677	0.003726172	0.010965348	0.007384819	0.001886298	0.002147854	0.007556424	0.009065856
fructose-6-phosphate		0.103433529	0.090209926	0.331989243	0.287672205	0.22903633	0.473127731	0.125244201	0.179024728	0.131142987	0.260230268	0.205498753	1.045524858	0.112713928	0.292244104	0.11028343	0.488706128	0.543673468	0.503842267	0.514642853	0.272488862	0.455814535	0.51746051	0.430976493	0.16085152	0.610474889	0.430656821	0.228023083	0.475774819	0.354390745	0.40265425	0.421235285	0.383147492	0.496200832	0.051531265	0.174365147	0.3929204	0.28297211	0.124642298	0.129965117	0.058568719	0.143335147	0.315822223	0.405004607	0.275388221	0.257438137	0.52711164	0.24051052	0.634115328
gluconic acid		0.01125072	0.010393957	0.017346911	0.034671155	0.051689989	0.02034293	0.026526723	0.030373399	0.011452137	0.00853189	0.00949014	0.029294553	0.027994135	0.024145217	0.024663408	0.020087567	0.009791899	0.009858262	0.020354711	0.015462516	0.027345673	0.030303504	0.008705609	0.012467974	0.231263726	0.019451553	0.016692438	0.065300985	0.041571528	0.01881662	0.016553265	0.048457178	0.015636316	0.012387064	0.010033786	0.018950256	0.031242817	0.024326466	0.020390886	0.034462584	0.016960112	0.02804799	0.004379083	0.011875923	0.011787543	0.01581356	0.016151338	0.045373371
glucose-6-phosphate		2.438652112	1.247457324	3.213732273	7.434496907	6.904790334	8.002098118	3.744440951	4.654596761	2.080567446	8.978631285	6.35672753	42.16155028	1.942106718	4.660737198	4.073319383	23.91044473	8.84545105	16.47982288	11.25515051	4.617853577	21.89239802	16.53491434	3.536321618	3.374401791	22.40160547	4.420912972	2.719971752	10.65654634	1.37804844	6.815368568	5.225691873	6.09820718	5.129898598	1.097907824	1.269322023	2.259350494	4.026152919	2.122411331	2.80103673	2.878762762	3.406165418	4.906982083	9.674226322	7.358291366	4.327220755	9.533462224	8.922029478	66.43809941
glyceric acid		0.000317746	0.000432928	0.000349188	0.000484246	0.000895823	0.000726314	0.000420876	0.000484925	0.000483519	0.000359739	0.000166691	0.00053172	0.000845558	0.000312078	0.000445026	0.000363287	0.000298498	6.71E-05	0.000456372	0.000198025	0.000264024	0.000510627	0.000235913	8.96E-05	0.000850049	0.000602515	0.000423805	0.000532859	0.000364079	0.000533456	0.000489953	0.000382044	0.000552927	0.000737257	0.00037565	0.000579964	0.000455868	0.000573296	0.000398636	0.000582375	0.002417327	0.000586512	0.000330718	0.000401001	8.55E-05	0.000347601	0.00030786	0.00045248
inosine		1.895777474	1.412374281	4.319408984	5.390695774	8.375923499	9.249471579	5.88100189	6.769735817	2.773680088	3.785426904	1.135433465	5.134541996	3.755648568	2.581014341	2.417136464	7.927222966	5.582381501	2.937771951	4.490761679	2.422525178	5.202025458	4.204825561	3.122648295	1.358311549	8.888875268	3.160364029	2.889261357	6.285373852	3.21198759	3.288844753	4.555585401	3.649531666	5.585164196	2.160167454	2.478248059	8.531118525	4.371714846	2.842560699	3.567620413	5.81990109	3.601108628	5.150254979	2.48821939	5.140749972	2.588597586	3.055965805	2.331043441	3.634571648
major trisaccharide		466.3547616	376.6159537	389.102434	481.4949089	558.1930709	407.3976454	385.8954519	333.547656	237.9440476	441.2739944	127.9159613	251.7977069	219.823864	242.3966226	509.1563879	292.5956535	246.6611378	42.45328474	218.4004407	337.9452008	226.4608699	285.9010028	75.89111547	77.48826949	323.0353764	330.0200058	234.8782939	404.7125242	402.8775559	252.5032006	342.2174491	174.4424336	236.3973035	374.5833415	288.7538261	320.3273128	422.4201021	373.6951039	306.3270939	450.5546565	326.0882473	325.8436858	423.6841418	306.42771	84.76129463	211.7160564	351.2740169	453.0406567
mannose-6-phosphate		0.037483453	0.012813151	0.089842303	0.094861884	0.077536335	0.104757879	0.0609405	0.077310403	0.049182498	0.09190368	0.107835869	0.394139593	0.044867475	0.065554379	0.050052663	0.157797379	0.227022376	0.303263777	0.239197575	0.096222061	0.155807516	0.143939927	0.093932429	0.055490937	0.228597766	0.074822104	0.060320893	0.147644641	0.035728827	0.083526571	0.130160731	0.144712102	0.147252253	0.033445223	0.033915527	0.071718127	0.074870195	0.045266265	0.03033279	0.038662635	0.066796932	0.080949888	0.114816594	0.111248843	0.080022319	0.146450133	0.096299755	0.173447631
myo-inositolphosphate		0.203389097	0.058105283	0.175651662	0.205675367	0.200079014	0.278957391	0.182332542	0.347699378	0.322099454	0.167391937	0.087038835	0.183773089	0.189747535	0.185393998	0.054153639	0.17340713	0.283731501	0.179993357	0.185212896	0.155733991	0.171262031	0.164978552	0.136917942	0.037359231	0.431377894	0.157726721	0.103759272	0.237198688	0.154051724	0.248052227	0.241257334	0.283081724	0.19261123	0.314741534	0.250079231	0.307531438	0.272698194	0.300361914	0.167988419	0.189130517	0.41851591	0.300404437	0.166804396	0.110734643	0.130389515	0.166638533	0.053150572	0.125574552
nicotinamide		0.642731171	0.850372071	0.667707025	1.537062383	1.678021937	2.511909269	1.087860607	1.725608275	0.730441371	1.257487367	0.946967371	2.759921151	1.435088969	1.231749424	1.619668396	2.573015058	1.597198349	0.617715116	1.976629793	1.383181869	2.534336644	2.707348323	1.229336995	0.981861775	2.690186203	1.163118396	1.182166788	2.179550679	0.469969683	1.485932292	1.123684435	0.942512996	1.714049483	0.938975021	1.034832571	1.39647889	1.695391296	1.368900224	0.788111041	1.089366289	1.230738115	1.686396168	0.886349391	1.497775788	0.869320736	1.411139187	1.288645436	1.897554621
o-Phosphorylethanolamine		0.087365512	0.033402214	0.048432294	0.063269935	0.063344833	0.092774612	0.057657222	0.109167297	0.063562997	0.088326341	0.085552052	0.111128857	0.12579334	0.187340175	0.066573664	0.147453725	0.086506441	0.056099536	0.11916213	0.076872402	0.148563941	0.089979471	0.056361291	0.064336818	0.073589693	0.098151048	0.047283405	0.087157295	0.137632814	0.117229641	0.11855528	0.101633187	0.132746409	0.119632822	0.091148563	0.105840363	0.06996512	0.060373997	0.07526188	0.067343794	0.045841052	0.082102477	0.083209355	0.095766591	0.048137803	0.064815975	0.038897803	0.076969229
ribonic acid		0.004910632	0.00722078	0.006573522	0.008597168	0.007571026	0.013202477	0.007326316	0.009642175	0.008275082	0.002237659	0.001068561	0.002492984	0.002773977	0.002764239	0.001544804	0.004295269	0.002480428	0.002300069	0.002743426	0.000821608	0.003252031	0.003547602	0.001306141	0.001160266	0.01187986	0.003582795	0.00488435	0.006173171	0.004416789	0.007746411	0.010961987	0.009248247	0.007896963	0.013076008	0.013920071	0.01452688	0.010465231	0.009703909	0.006571768	0.006690212	0.015398641	0.010761731	0.004137291	0.002654704	0.001043665	0.002802248	0.003785189	0.003228592
sn-Glycerol-3-Phosphate		0.127331114	0.041377173	0.13169675	0.219001679	0.425029575	0.591175435	0.274835126	0.781723121	0.101752682	1.304875759	0.566955926	2.774792446	1.381782285	0.241573944	1.38121506	2.684734907	3.70752032	0.592745048	0.627508653	1.853027767	0.77349954	0.422673484	0.222352415	0.290568187	0.79845895	0.263410235	0.206558416	0.587835558	0.236672169	0.388628969	0.433120306	0.513701756	0.433869495	0.252239112	0.171432006	0.499963296	0.210855339	0.287850748	0.135608123	0.346431104	0.822998118	0.206370458	0.248805834	0.496330433	0.209335312	0.901932086	0.950282298	0.769484726
taurine		0.55872259	0.673298084	0.161893258	0.458227199	1.162989207	0.208803114	0.833284048	0.428404688	0	0.176648675	0.302070795	0	0.741697576	0.36882549	1.922316396	0.5871181	0.873129766	0.521564574	0.426696741	0.169989419	0.704221299	0	0	0.413567746	0.179804982	0.44339544	0	0.177429844	0.548624229	0.435861467	0.423539905	1.06525438	0.713798545	0.18709966	0.180517557	0.416303482	0.544453431	0.145768884	0.222053078	0.801954502	0.406130795	0.376179057	0.848992341	0.208458397	1.706159673	0.342377365	0.30718489	1.184460961
trisaccharide met 450		0.913321196	0.445659944	1.303896844	1.088413615	0.709770904	1.55377901	0.894878993	1.645171746	0.890763852	0.422308202	0.440199989	1.096561436	0.701829988	0.364632928	0.323059783	0.567154067	0.707757557	0.18819753	0.939464342	0.695424675	0.6304558	0.486964245	0.742650953	0.534170575	1.674603226	0.528168769	0.685807194	1.275873758	0.277166325	0.631419966	1.252065825	0.478007884	1.08812338	0.969969505	0.546703965	1.196613671	1.436671774	0.446319013	0.679753209	1.073295451	0.871852553	1.230488079	0.391601047	0.533715096	0.626428348	0.714205193	0.498942069	0.367166309
trisaccharide met 494		9.394357017	5.867881229	12.37859035	13.54308615	28.15510572	36.96095966	10.46705725	27.1873625	7.569631658	28.70719668	3.606039971	15.42809531	10.59030202	5.797810203	0.87358808	14.44927565	8.535608889	5.167020853	9.355742576	7.74510691	14.56026476	18.76281689	1.084371306	0.259973563	55.51839552	12.58109022	10.76090521	29.23070413	0.876860981	53.60783512	14.82451485	22.69333573	9.202096681	10.79302036	9.966124363	13.15532039	15.10727251	7.182585609	9.511722631	14.39796324	12.44164092	11.00307265	16.47224583	6.117561693	2.960371444	11.35944382	10.45780877	4.209115085
unknown 39d		0.003394271	0.00467898	0.004897608	0.009798186	0.010934999	0.009541236	0.007977533	0.01052373	0.006553431	0.004571832	0.004781897	0.010978116	0.017952505	0.008310926	0.010972475	0.009758354	0.0059746	0.005364447	0.014388624	0.011445366	0.013788569	0.013893424	0.009496345	0.003634071	0.013133693	0.00773259	0.006922296	0.01551717	0.00517647	0.007572869	0.011216234	0.009081752	0.00810027	0.009088717	0.003277158	0.008924042	0.008403359	0.012789004	0.009186345	0.012667957	0.017656112	0.008526946	0.003292426	0.008759273	0.005923705	0.005723044	0.004057369	0.010293039
unknown 40		0.468387584	0.060794141	0.429896427	0.596829684	0.792537181	0.611619821	0.34337687	0.719731704	0.726136857	0.260920407	0.408472602	0.628987599	0.575848546	0.56844378	0.267488417	0.820116472	0.614649889	0.441304702	0.697210526	0.721271544	0.891129569	0.514085198	0.328710075	0.234182268	0.571025469	0.264719103	0.119978786	0.522169886	0.455966198	0.380849016	0.512286628	0.442304536	0.5618084	0.544423141	0.404926123	0.665124866	0.606488731	0.709861168	0.544260756	0.762743137	0.620562136	0.661535569	0.350369031	0.466195667	0.22019713	0.346325625	0.148762499	0.586109257
unknown 55		0.011601673	0	0.002051576	0.017572255	0.061184476	0.025475282	0.015006308	0.014216564	0	0.024132855	0.020397396	0.043967448	0.030310476	0.020851799	0.049242167	0.06540809	0.045377766	0.022191034	0.028549063	0.02701624	0.056695693	0.056500846	0.003991659	0.010967203	0.008776434	0.036278611	0.021527346	0.03603196	0.034423584	0.03188854	0.01500738	0.041054088	0.062616213	0.006150986	0.002340508	0.011375484	0.019574353	0.007403588	0	0.016538833	0.006509824	0.005021046	0.044958506	0.029428796	0.025107807	0.029534376	0.011949887	0.155650988
uracil		0.29784132	0.241828873	0.282934713	0.340244733	0.316200661	0.539100563	0.274078676	0.473978216	0.250076474	0.117752852	0.078273417	0.128743064	0.208721065	0.156095583	0.11204748	0.150487991	0.101827295	0.147605059	0.194389676	0.038648785	0.150934795	0.122785915	0.00255791	0.063959198	0.523837673	0.175817629	0.2577866	0.235170401	0.19687314	0.30361858	0.359940306	0.375060641	0.344058326	0.706539518	0.490383459	0.624292204	0.330336453	0.300890516	0.277831355	0.35769462	0.61505907	0.389688331	0.166795842	0.164569757	0.005615971	0.184282	0.089902444	0.150820415
uridine		8.416382128	8.237461837	10.0061799	28.46104822	40.32436901	33.62791969	20.09774678	32.27823931	8.869831139	4.460925644	2.737683959	8.707144959	7.647212554	7.11487262	5.646490797	9.768398195	5.984065226	6.683826765	11.85809304	3.340767295	10.89452883	16.53233322	2.948910352	2.340466566	29.16366934	10.52744028	9.07152117	34.97273986	12.05205042	24.39147818	13.36899891	26.2548453	11.93475849	15.46010651	13.14030877	19.18095387	21.38666326	16.37813826	13.84648725	26.82724259	19.73440606	17.1199336	5.542622549	6.580598086	4.421415316	5.606148541	7.213438513	13.24512415
xylonic acid or isomer		0.005656916	0.012168397	0.00673784	0.010579189	0.008047734	0.016758779	0.006569606	0.008825341	0.007255138	0.001349076	0.00067413	0.001714144	0.000473839	0.004013639	0.000569376	0.003245888	0.001768792	0.001852937	0.001677091	0.000164436	0.003233829	0.004209215	0.002250487	0.000882983	0.017932639	0.004072685	0.007047319	0.006337921	0.003870336	0.008454733	0.010752804	0.008961674	0.008293349	0.01949281	0.019090767	0.019789804	0.015027883	0.012756214	0.007827963	0.006124208	0.02230723	0.011606161	0.003974944	0.00247496	0.002313002	0.001896212	0.003882363	0.002604165
2,3-dinor-8-iso-PGF2a		0.005554688	NaN	NaN	0.00151634	0.020248447	0.004832258	0.015798319	NaN	0.00453719	0.027807018	0.002733871	0.019266055	NaN	0.013221477	0.000663265	0.021666667	NaN	0.003366013	0.006503497	0.009659864	0.018194444	0.007654321	0.019435484	0.012105263	0.016147541	0.015531915	0.030471698	0.007533333	0.006735294	0.036451613	NaN	0.009833333	0.0197	0.008837209	NaN	0.005213592	0.01705036	0.002898734	0.013055556	0.012	NaN	0.015378788	0.022118644	0.007285714	0.017563025	0.0119	0.016222222	0.013557047
6-keto-PGF1a		0.46328125	0.072972973	0.044356436	0.064444444	0.17826087	0.079354839	0.109243697	0.265925926	0.654545455	0.239473684	0.138709677	0.426605505	0.212804878	0.317449664	2.984693878	0.491666667	0.765363128	0.751633987	0.147552448	0.407482993	0.400462963	0.095679012	0.143548387	0.096992481	0.975409836	0.291489362	1.311320755	0.305	0.37254902	0.170967742	0.16372549	0.801666667	0.127	0.610852713	1.37254902	1.912621359	0.095683453	0.141772152	0.078148148	0.163	0.065289256	0.047045455	0.138983051	0.084107143	0.08907563	0.0866	0.266666667	0.084563758
PGF2b		NaN	NaN	0.018217822	0.006732026	NaN	0.014258065	0.050252101	0.007851852	0.013553719	NaN	0.021290323	NaN	NaN	0.055838926	0.013469388	0.010416667	0.012905028	NaN	0.017762238	0.019319728	NaN	0.013580247	0.013145161	0.01443609	0.017622951	NaN	NaN	0.018916667	0.012352941	NaN	NaN	0.021083333	0.0597	NaN	NaN	0.019805825	0.037913669	0.010189873	0.008685185	NaN	0.020991736	NaN	0.054491525	0.023660714	0.029159664	0.011	NaN	0.012080537
TBX-3		0.047578125	0.019279279	0.024455446	0.013202614	0.034596273	0.02283871	0.018235294	0.021777778	NaN	0.045877193	0.018467742	0.044678899	0.01347561	0.00395302	0.006734694	0.00925	0.008994413	0.013071895	0.012797203	NaN	0.025416667	0.016358025	NaN	0.006533835	NaN	NaN	0.087169811	NaN	NaN	0.009516129	0.021764706	0.018666667	0.0169	0.040697674	NaN	0.020873786	NaN	NaN	0.015462963	0.0423	0.035702479	0.011818182	NaN	0.018125	0.028571429	NaN	0.019259259	NaN
thromboxane B2		0.6359375	0.15045045	0.06019802	0.184313725	0.277018634	0.129032258	0.259663866	0.404444444	0.147107438	0.381578947	0.214516129	0.622018349	0.186585366	0.198657718	0.404081633	0.23	0.136312849	0.203921569	0.234265734	0.285714286	0.736111111	0.197530864	0.280645161	0.14962406	0.209016393	0.129787234	1.547169811	0.15	0.268627451	0.151612903	0.282352941	0.7575	0.227	0.384496124	0.228431373	0.289320388	0.14676259	0.153797468	0.199074074	0.275	0.159504132	0.078030303	0.175423729	0.407142857	0.328571429	0.217	0.247407407	0.103355705
PGF-2a		0.9140625	0.060720721	0.111881188	0.152941176	0.401863354	0.193548387	0.105042017	0.180740741	0.089256198	0.647368421	0.422580645	0.762385321	0.140243902	0.124161074	0.323469388	0.134166667	0.127932961	0.177777778	0.253846154	0.227210884	0.958333333	0.224691358	0.114516129	0.07593985	0.248360656	0.120212766	2.254716981	0.133333333	0.269607843	0.108870968	0.698039216	1.133333333	0.0625	0.427131783	0.15	0.181553398	0.04618705	0.108227848	0.119444444	0.406	0.121487603	0.063484848	0.118644068	0.28125	0.260504202	0.179	0.168888889	0.346308725
PGD2		0.42578125	0.03954955	0.025940594	0.022745098	0.137267081	0.046774194	0.042016807	0.091851852	0.061900826	0.314912281	0.153225806	0.444954128	0.116463415	0.160402685	0.530612245	0.091666667	0.08547486	0.17254902	0.095804196	0.068707483	0.50462963	0.09691358	0.046532258	0.033909774	0.203278689	0.061595745	0.847169811	0.07825	0.072843137	0.091935484	0.191176471	0.445833333	0.0691	0.248837209	0.23627451	0.30776699	0.024172662	0.028481013	0.042222222	0.164	0.061735537	0.029848485	0.078135593	0.139285714	0.180672269	0.132	0.134074074	0.065369128
PGE2		0.22109375	0.010990991	0.004821782	0.008169935	0.051242236	0.012387097	0.012857143	0.020222222	0.012644628	0.049824561	0.040080645	0.097247706	0.019390244	0.023959732	0.03877551	0.020333333	0.020726257	0.015947712	0.019160839	0.018095238	0.134722222	0.013395062	0.011854839	0.007112782	0.014836066	0.011808511	0.153773585	0.017083333	0.024509804	0.011693548	0.028235294	0.086666667	0.0129	0.060852713	0.03745098	0.016796117	0.004107914	0.006708861	0.011574074	0.0613	0.00892562	0.002522727	0.010677966	0.024910714	0.043529412	0.0166	0.016962963	0.014563758
13,14-Dihydro-15-keto-PGE2		0.08359375	0.007117117	0.007811881	0.011568627	0.024285714	0.032387097	0.011932773	0.021555556	0.013719008	0.031929825	0.023629032	0.050642202	0.032256098	0.020738255	0.051530612	0.014333333	0.019217877	0.032418301	0.025524476	0.023129252	0.055092593	0.012592593	0.013467742	0.010300752	0.03647541	0.015531915	0.02990566	0.009916667	0.006607843	0.003362903	0.064901961	0.058666667	0.00588	0.045581395	0.037156863	0.044757282	0.005467626	0.01	0.017962963	0.0173	0.012975207	0.008636364	0.014915254	0.024553571	0.06	0.0224	0.030962963	0.009932886
13,14-dihydro-15-keto-PGF2a		0.13828125	0.020720721	0.022772277	0.023529412	0.080124224	0.046064516	0.02	0.068148148	0.050909091	0.14122807	0.055725806	0.159633028	0.082926829	0.028053691	0.200510204	0.04275	0.051787709	0.163398693	0.040629371	0.050408163	0.194444444	0.046234568	0.023951613	0.015112782	0.093442623	0.040851064	0.100943396	0.021583333	0.053137255	0.039435484	0.08754902	0.057833333	0.0441	0.106976744	0.128431373	0.138834951	0.012661871	0.034493671	0.011018519	0.11	0.041900826	0.014469697	0.030423729	0.050892857	0.056554622	0.0345	0.066	0.022147651
lipoxin A4		0.05625	0.032972973	0.038217822	0.042418301	0.065217391	0.031935484	0.035882353	0.032962963	0.066528926	0.137719298	0.053870968	0.097247706	0.076219512	0.033892617	0.038571429	0.049166667	0.03726257	0.044313725	0.022377622	0.030748299	0.068518519	0.049444444	0.063951613	0.046541353	0.040081967	0.051489362	0.091698113	0.049583333	0.040882353	0.033709677	0.042352941	0.03975	0.033	0.098449612	0.028627451	0.042815534	0.029208633	0.053164557	0.04287037	0.14	0.02677686	0.033333333	0.058389831	0.040089286	0.088235294	0.0589	0.063333333	0.028993289
PGB2		0.01859375	0.002009009	0.004485149	0.010653595	0.009130435	0.002090323	0.002226891	0.005651852	0.005512397	0.055438596	0.011209677	0.042752294	0.01054878	0.006845638	0.000831633	0.01525	0.027709497	0.004039216	0.004965035	0.007482993	0.01875	0.019444444	0.013064516	0.028195489	0.003237705	0.017553191	0.012735849	0.023916667	0.066666667	0.003806452	NaN	0.00875	0.0234	0.019534884	0.016176471	0.005621359	0.003654676	0.002727848	0.007361111	0.0545	0.010578512	0.004674242	0.004525424	0.000854464	0.006613445	0.011	0.008740741	0.005080537
12.13-di-HOME		16.09375	7.306306306	5.356435644	3.091503268	15.34161491	8.903225806	4.966386555	10.14814815	10.24793388	15.78947368	10.88709677	19.5412844	9.451219512	4.181208054	6.37755102	3.333333333	3.888268156	7.385620915	4.776223776	7.551020408	7.592592593	4.703703704	4.85483871	2.556390977	5.049180328	3.244680851	6.735849057	3.25	5.117647059	2.774193548	3.156862745	5.975	3.56	17.82945736	7.558823529	10.19417476	4.964028777	9.620253165	4.648148148	11.3	8.074380165	2.636363636	6.110169492	6.5625	7.033613445	8	9.333333333	6.624161074
9.10-di-HOME		5.7265625	1.504504505	0.964356436	0.626143791	5.366459627	2.180645161	0.991596639	2.703703704	1.958677686	4.710526316	1.661290323	3.944954128	1.719512195	0.517449664	0.93877551	0.595833333	0.664804469	1.450980392	0.881118881	1.258503401	1.939814815	1.030864198	0.775	0.389473684	0.716393443	1.005319149	1.443396226	0.539166667	0.839215686	0.564516129	0.640196078	0.883333333	0.457	4.403100775	1.745098039	2.349514563	0.978417266	1.696202532	0.859259259	4.04	2.20661157	0.508333333	0.991525424	0.982142857	1.68907563	1.17	1.762962963	0.738255034
14,15-diHETrE		3.984375	1.153153153	0.67029703	0.589542484	3.875776398	1.587096774	0.836134454	1.740740741	1.330578512	4.087719298	2.508064516	4.935779817	2.731707317	0.906040268	1.413265306	0.958333333	0.960893855	2.424836601	1.692307692	1.721088435	2.49537037	1.240740741	1.088709677	0.857142857	0.860655738	0.610638298	1.518867925	0.515833333	1.029411765	0.607258065	0.921568627	0.916666667	0.731	2.813953488	1.382352941	2.262135922	0.667625899	1.075949367	0.861111111	2.05	1.26446281	0.595454545	1.330508475	1.794642857	1.789915966	1.65	2.511111111	1.22147651
12(s)HHtrE-2		1.203125	0.127027027	0.033663366	0.214379085	0.439130435	0.158709677	0.257142857	0.491111111	0.334710744	0.876315789	0.460483871	0.963302752	0.193902439	0.224161074	0.775510204	0.291666667	0.282122905	0.307843137	0.343356643	0.50952381	1.078703704	0.272222222	0.313709677	0.160150376	0.281147541	0.155319149	2.811320755	0.239166667	0.600980392	0.137096774	0.420588235	1.591666667	0.194	0.775193798	0.569607843	0.633009709	0.144604317	0.248101266	0.122222222	0.279	0.232231405	0.064318182	0.218644068	0.4625	0.422689076	0.205	0.296296296	0.167785235
19,20-DiHDoPE		5.859375	2.756756757	1.653465347	1.450980392	8.944099379	4.206451613	2.495798319	6.577777778	5.363636364	10.1754386	19.75806452	29.90825688	16.40243902	6.087248322	9.43877551	5.075	4.921787709	13.52941176	11.88811189	9.25170068	12.91666667	6.043209877	5.225806452	4.165413534	5.647540984	3.361702128	5.91509434	2.441666667	3.970588235	2.346774194	3.950980392	3.85	3.44	8.139534884	3.68627451	6.669902913	1.848920863	2.753164557	1.611111111	3.71	3.41322314	1.628787879	12.11864407	17.23214286	10.84033613	16.1	13.77777778	10.67114094
11,12-diHetre		1.5390625	0.473873874	0.228712871	0.205882353	1.372670807	0.651612903	0.420168067	0.722222222	0.618181818	1.631578947	0.862903226	1.642201835	1.054878049	0.298657718	0.520408163	0.290833333	0.346927374	0.928104575	0.536363636	0.619047619	1.199074074	0.511728395	0.344354839	0.240601504	0.402459016	0.288297872	0.656603774	0.231666667	0.47745098	0.275806452	0.352941176	0.361666667	0.289	1.23255814	0.568627451	0.87184466	0.315827338	0.466455696	0.34537037	1.43	0.633884298	0.243939394	0.574576271	0.627678571	0.983193277	0.494	0.896296296	0.344295302
8,9-DiHETrE		0.78125	0.220720721	0.073861386	0.082352941	0.586956522	0.284516129	0.168907563	0.343703704	0.221487603	1.01754386	0.469354839	1.009174312	0.559146341	0.138926174	0.248469388	0.1325	0.167039106	0.499346405	0.267832168	0.230612245	0.666666667	0.295679012	0.114516129	0.087969925	0.11147541	0.139361702	0.309433962	0.101666667	0.168627451	0.145967742	0.208823529	0.140833333	0.142	0.700775194	0.261764706	0.469902913	0.115827338	0.138607595	0.101851852	0.764	0.33553719	0.087121212	0.312711864	0.319642857	0.627731092	0.254	0.517777778	0.173154362
20(S)-HETE		0.48359375	0.190990991	0.038019802	0.031830065	0.509937888	0.198064516	0.16302521	0.286666667	0.101652893	0.850877193	0.413709677	0.658715596	0.586585366	0.163087248	0.268877551	0.123333333	0.116759777	0.626797386	0.299300699	0.249659864	0.555555556	0.37037037	0.186290323	0.066315789	0.108196721	0.162765957	0.59245283	0.140833333	0.241176471	0.25483871	0.290196078	0.290833333	0.0642	0.464341085	0.1	0.196116505	0.02381295	0.068987342	0.02962963	0.451	0.23553719	0.032651515	0.258474576	0.320535714	0.360504202	0.195	0.394814815	0.283892617
5,6-DiHETrE		0.61328125	0.109009009	0.09029703	0.096732026	0.465838509	0.185806452	0.118487395	0.112592593	0.142975207	1.122807018	0.430645161	0.833027523	0.342682927	0.157718121	0.186734694	0.145833333	0.162569832	0.381699346	0.190909091	0.157823129	0.467592593	0.254320988	0.164516129	0.128571429	0.120491803	0.162765957	0.275471698	0.1275	0.105882353	0.095967742	0.16372549	0.155	0.0855	0.575968992	0.175490196	0.268932039	0.115827338	0.074683544	0.138888889	0.637	0.214876033	0.122727273	0.222881356	0.296428571	0.433613445	0.253	0.337777778	0.204026846
12(s)-HEPE		4.6953125	0.491891892	0.125742574	0.14379085	3.260869565	0.703225806	0.470588235	0.68962963	0.331404959	0.788596491	0.533870968	0.887155963	0.447560976	0.189261745	0.420408163	0.286666667	0.16424581	0.455555556	0.804195804	0.329251701	0.990740741	0.375925926	0.484677419	0.163909774	0.271311475	0.667021277	0.618867925	0.2	0.189215686	0.336290323	0.369607843	0.328333333	0.223	1.108527132	0.415686275	0.596116505	0.182014388	0.26835443	0.136111111	1.28	0.624793388	0.071515152	0.252542373	2.125	0.636134454	0.294	0.595555556	0.134228188
13(S)-HODE		12.34375	6.702702703	3.861386139	2.941176471	10.1863354	8.838709677	7.554621849	9.555555556	7.537190083	8.947368421	5.943548387	6.366972477	4.926829268	2.469798658	4.790816327	2.683333333	2.664804469	5.124183007	4.664335664	4.367346939	5.648148148	5.104938272	4.064516129	1.586466165	4.81147541	5.70212766	11.32075472	3.233333333	4.539215686	4.822580645	4.941176471	6	4.31	16.04651163	5.117647059	8.223300971	4.035971223	5.594936709	3.212962963	16.1	8.132231405	1.901515152	3.186440678	5.589285714	4.907563025	3.76	4.748148148	2.55033557
5(s)-HEPE		0.07140625	0.05954955	0.043564356	0.026797386	0.08757764	0.094193548	0.048403361	0.075555556	0.094214876	0.133333333	0.139516129	0.128440367	0.120121951	0.055369128	0.071428571	0.060666667	0.06424581	0.096732026	0.074825175	0.065646259	0.0625	0.089506173	0.067741935	0.050451128	0.067704918	0.07106383	0.076226415	0.04175	0.047352941	0.05266129	0.067156863	0.057666667	0.0454	0.105426357	0.061372549	0.094563107	0.025179856	0.063924051	0.040925926	0.135	0.078677686	0.033333333	0.122033898	0.136607143	0.130252101	0.102	0.108148148	0.069127517
9(S)-HODE		3.328125	3.648648649	1.633663366	0.85620915	2.223602484	2.04516129	4.915966387	3.562962963	3.05785124	3.087719298	1.596774194	2.71559633	1.62804878	0.845637584	0.852040816	0.734166667	0.664804469	2.326797386	0.846153846	1.442176871	1.810185185	1.944444444	0.879032258	0.434586466	0.991803279	3.382978723	4.764150943	1.166666667	1.558823529	2.475806452	1.784313725	2.041666667	1.07	5.100775194	1.637254902	3.436893204	1.539568345	1.993670886	1.203703704	10.3	4.884297521	0.825757576	0.889830508	1.258928571	2.941176471	0.974	1.666666667	0.532214765
17(S)-HDoHE		0.57578125	0.459459459	0.171287129	0.120261438	1.683229814	0.485806452	1.159663866	0.412592593	0.639669421	1.350877193	0.736290323	1.871559633	2.079268293	0.481208054	0.642857143	0.36	0.316759777	1.379084967	0.748251748	0.518367347	2.078703704	0.587037037	NaN	0.196240602	0.394262295	1.35106383	1.264150943	0.32	0.366666667	1.008064516	0.507843137	0.5475	0.92	1.186046512	0.457843137	1.048543689	0.45323741	0.167088608	0.136111111	NaN	0.925619835	0.240151515	0.737288136	0.510714286	1.142857143	0.43	0.556296296	0.233557047
5(S)-HETE		0.434375	0.225225225	0.125742574	0.085620915	0.48136646	0.11483871	0.256302521	0.13037037	0.195867769	0.574561404	0.15	0.61559633	0.366463415	0.15704698	0.169387755	0.121666667	0.167039106	0.286928105	0.095804196	0.202040816	0.481481481	0.188271605	0.175	0.119548872	0.164754098	0.29893617	0.458490566	0.141666667	0.144117647	0.209677419	0.158823529	0.153333333	0.187	0.770542636	0.220588235	0.238834951	0.235971223	0.125949367	0.112037037	0.977	0.242975207	0.143939394	0.265254237	0.148214286	0.372268908	0.177	0.184444444	0.134899329
14,15-EET		0.11328125	0.05018018	0.035643564	0.043529412	0.131055901	0.1	0.045966387	0.145925926	0.242975207	0.209649123	0.068306452	0.174311927	0.109756098	0.06033557	0.085714286	0.0435	0.028547486	0.133986928	0.086713287	0.07414966	0.120833333	0.081481481	0.121774194	0.046090226	0.08147541	0.036808511	0.121698113	0.072416667	0.174509804	0.050403226	0.067156863	0.235833333	0.0364	0.107751938	0.087745098	0.108737864	0.040791367	0.253797468	0.028148148	0.0999	0.257024793	0.021969697	0.072966102	0.07375	0.078067227	0.0819	0.116296296	0.060134228
11,12-EET		0.069296875	0.03972973	0.033366337	0.037320261	0.056583851	0.08	0.028655462	0.052592593	0.098347107	0.164912281	0.058548387	0.084220183	0.06402439	0.041409396	0.041938776	0.049333333	0.034916201	0.064183007	0.040699301	0.041156463	0.090277778	0.05191358	0.063387097	0.023533835	0.065983607	0.011914894	0.095283019	0.085	0.082941176	0.031935484	0.027352941	0.1575	0.0363	0.075658915	0.039705882	0.056407767	0.021798561	0.112658228	0.046018519	0.103	0.156198347	0.049166667	0.071525424	0.058392857	0.043445378	0.0542	0.043333333	0.046778523
5,6-EET		0.19375	0.175675676	0.292079208	0.215686275	0.138509317	0.192903226	0.173109244	0.24	0.285950413	0.292982456	0.200806452	0.233944954	0.217682927	0.226845638	0.134183673	0.285833333	0.191620112	0.207843137	0.187412587	0.197959184	0.1875	0.193209877	0.160483871	0.240601504	0.217213115	0.214893617	0.274528302	0.351666667	0.279411765	0.182258065	0.238235294	0.285	0.325	0.195348837	0.316666667	0.239805825	0.141726619	0.164556962	0.322222222	0.287	0.440495868	0.241666667	0.240677966	0.236607143	0.23697479	0.334	0.202962963	0.226174497
8,9-EET		0.49140625	0.159459459	0.12970297	0.173202614	0.308074534	0.602580645	0.092436975	0.777777778	1.140495868	1.035087719	0.230645161	0.528440367	0.32195122	0.120134228	0.189795918	0.1675	0.148044693	0.269281046	0.285314685	0.373469388	0.467592593	0.295679012	0.202419355	0.107518797	0.178688525	0.117021277	0.777358491	0.691666667	1.205882353	0.175	0.283333333	1.3	0.204	NaN	0.159803922	0.321359223	0.128776978	0.658227848	0.234259259	0.764	1.958677686	0.153787879	0.386440678	0.270535714	0.161344538	0.312	0.253333333	0.153691275
[truncated: 84 more columns]
