# Supplementary material for: Drugs that reverse disease transcriptomic signatures are more effective in a mouse model of dyslipidemia
Source: Mol Syst Biol. 2015 Mar 3;11(3):0791. doi: 10.15252/msb.20145486 (PMC4380926; doi:10.15252/msb.20145486)
Supplement: Supplementary file 2 [file msb0011-0791-sd2.zip › msb145486-sup-0007-Suppl-datasetS1/LDLR_paper_code/LDLR/physiological_data.txt]

NOTE: This dataset accompanies the paper 'Drugs that reverse disease transcriptomic signatures are more effective in a mouse model of dyslipidemia' by Allon Wagner, Noa Cohen, Thomas Kelder, Uri Amit, Elad Liebman, David M. Steinberg, Marijana Radonjic, & Eytan Ruppin
												Body weight	liver (total)	heart (total)	visceral WAT	gonadal WAT	subcutaneous WAT	WAT (total)	ratio visc/sub WAT	kidneys	kidney (left)	kidney (right)	liver	venes	urine	plasma											Sensitivity indices
												(g)	(mg)										triglycerides (mmol/mg liver)	total atherosclerotic lesion area (um2)	glucose (mM)	cholesterol (mM)	triglycerides (mM)	glucose (mM)	insulin (ng/ml)	glucagon (pg/ml)	E-selectin (ng/ml)	VCAM (ug/ml)	MCP-1 (pg/ml)	adiponectin (ug/ml)	sLeptin (ng/ml)	sResistin (ng/ml)	HOMA-IR	QUICKI (=Quantitative insulin sensitivity check index)
												non-fasted	non-fasted										non-fasted	non-fasted	non-fasted	fasted	fasted	fasted	fasted	non-fasted	fasted	fasted	non-fasted	fasted	non-fasted	non-fasted	HOMA -IR = (fasting plasma glucose x fasting plasma insulin) / 22.5	1/[log I (in uU/ml)+log G (in mg/dl)]
mouse nr.	group	treatment	species	strain	genotype	gender	Earmark L	Earmark R	cage	No. mice in cage	BeadChipBarcode liver transcriptomics	termination t=16/t=9	termination t=16/t=9										termination t=16/t=9	termination t=16/t=9	t=15/t=9	t=15/t=9	t=15/t=9	t=15/t=9	t=15/t=9	t=16/t=9	t=15/t=9	t=15/t=9	t=16/t=9	t=15/t=9	t=16/t=9	t=16/t=9	glucose in mmol/l en insuline in mU/l	glucose in mg/dl en insulin in mU/l	albumine/creatinine ratio
315	1	chow	Mus musculus	C57BL6/J	LDLr-/-	male	0	0	46	3	5388876125_A		1488	150	273	350	236	859	1.16	400	192	208	0.055	4837	0.88	6.01	1.27	9.65	0.39	138	56	1.81	160	5.77	2.8	156	4.78	0.3	44.7
316	1	chow	Mus musculus	C57BL6/J	LDLr-/-	male	1	0	46	3	5511176057_C	28.5	1442	134	250	393	306	949	0.82	355	175	180	0.064	5489	0.99	6.96	1.19	10.85	1.24	122	52	1.79	143	5.79	3.7	152	17.09	0.26	56.2
317	1	chow	Mus musculus	C57BL6/J	LDLr-/-	male	0	1	46	3	5511176060_C	31.5	1540	156	332	515	320	1167	1.04	417	199	218	0.079	39	0.74	6.18	1.19	12	0	92	70	1.64	190	7.36	3.7	160	0		72.6
318	1	chow	Mus musculus	C57BL6/J	LDLr-/-	male	0	0	47	3		30.4	1581	159	194	343	190	727	1.02	450	201	249	0.064	2791	1.18	5.56	0.95	11.14	0.79	105	74	2.1	516		1.7	152	11.17	0.27	58.9
319	1	chow	Mus musculus	C57BL6/J	LDLr-/-	male	1	0	47	3	5511176069_B	33.1	1729	153	325	547	326	1198	1	465	235	230	0.096	4530	0.85	6.09	1.27	12.63	1.39	124	68	1.99	408	7.47	3	149	22.29	0.25	66.5
320	1	chow	Mus musculus	C57BL6/J	LDLr-/-	male	0	1	47	3	5535688034_B	32.3	1563	177	396	832	377	1605	1.05	443	214	229	0.105	9195	1	6.05	1.19	11.94	0.3	112	79	1.66	359	8.36	5.1	133	4.55	0.31	69.7
321	1	chow	Mus musculus	C57BL6/J	LDLr-/-	male	0	0	48	3	5535688041_F	29.2	1471	136	196	441	238	875	0.82	413	205	208	0.083	2984	0.86	5.72	1.11	9.71	0.44	72	77	1.89	308	8.84	1.7	136	5.42	0.3	70.7
322	1	chow	Mus musculus	C57BL6/J	LDLr-/-	male	1	0	48	3	5535688020_F	27	1373	163	87		166		0.52	390	199	191	0.076	3016	0.82	4.27	0.98	11.15	0	167	93	1.79	296	8.54	0.5	192	0		106.3
323	1	chow	Mus musculus	C57BL6/J	LDLr-/-	male	0	1	48	3	5511176050_F	26.7	1248	133	196	226	209	631	0.94	400	193	207	0.08	5889	0.76	5.31	1.08	11.02	1.27	130	86	1.57	368	6.67	1.1	153	17.76	0.26	43.3
201	2	HF - 16wk	Mus musculus	C57BL6/J	LDLr-/-	male	0	0	1	3		36.1	1307	134	320	1786	530	2636	0.6	423	206	217	0.113	5742	1.02	15.3	1.7	15	0.67	131	123	2.46	316	8.01	18.9	238	12.76	0.27	165.4
202	2	HF - 16wk	Mus musculus	C57BL6/J	LDLr-/-	male	1	0	1	3	5511176057_F	49.2	2815	185	1421	2348	1698	5467	0.84	466	228	238	0.308	21321	1.97	21.05	1.75	14.05	5.38	134	93	2.4	359	6.27	51.6	247	95.95	0.22	193.6
203	2	HF - 16wk	Mus musculus	C57BL6/J	LDLr-/-	male	0	1	1	3		40.5	1549	147	449	2059	1313	3821	0.34	413	203	210	0.121	32529	2	20.68	1.56	13.27	2.76	126	98	1.89	134	8.65	30.1	213	46.5	0.23	209.9
204	2	HF - 16wk	Mus musculus	C57BL6/J	LDLr-/-	male	0	0	2	3		49.6	2227	179	1282	2368	1496	5146	0.86	475	266	209	0.303	46034	1.08	22.04	3.66	16.49	10.86	164	105	2.62	327	8.55	72.8	342	227.46	0.2	187.4
205	2	HF - 16wk	Mus musculus	C57BL6/J	LDLr-/-	male	1	0	2	3	5535688016_H	38.7	1448	162	703	1984	1000	3687	0.7	469	241	228	0.355	9723		18.28	3.03	12.9	2.71	136	114	3.74	152	11.07	19.6	165	44.38	0.24	229
206	2	HF - 16wk	Mus musculus	C57BL6/J	LDLr-/-	male	0	1	2	3		47.6	1999	186	328	2832	1484	4644	0.22	427	216	211	0.146	23207	1.65	19.89	4.5	14.8	10.91	186	91	2.4	334	8.91	50.8	335	205.03	0.2	125.9
207	2	HF - 16wk	Mus musculus	C57BL6/J	LDLr-/-	male	1	0	3	2	5511176050_B	43.3	1504	153	699	2046	179	2924	3.91	416	207	209	0.184	24015	1.58	19.89	3.14	17.54	3.86	120	98	2.73	400	11	39.2	296	85.97	0.22	192.2
208	2	HF - 16wk	Mus musculus	C57BL6/J	LDLr-/-	male	0	1	3	2	5535688034_E	43	1528	145	694	2622	1548	4864	0.45	420	216	204	0.147	44663	1.36	26.34	5.42	16.4	5.27	166	104	2.7	428	11.62	47.2	246	109.78	0.22	166.1
209	2	HF - 16wk	Mus musculus	C57BL6/J	LDLr-/-	male	0	0	4	1	5535688040_G	44.3	1871	224	663	2859	1239	4761	0.54	568	259	309	0.109	2149	1.09	15.43	2.95	16.6	1.54	188	109	2.84	368	11.96	31.8	312	32.47	0.24	290
210	2	HF - 16wk	Mus musculus	C57BL6/J	LDLr-/-	male	0	0	5	3		43.9	1903	147	972	2878	1355	5205	0.72	443	212	231	0.241	36562	1.96	25.27	4.88	17.26	2.56	154	100	2.32	254	11.04	44.4	257	56.11	0.23	223.9
211	2	HF - 16wk	Mus musculus	C57BL6/J	LDLr-/-	male	1	0	5	3	5388876117_A	33.8	1237	136	367	1041	575	1983	0.64	371	187	184	0.121	8912	1.02	15.22	3.9	14.39	1.62		100	1.99	165	9.94			29.61	0.25	118
212	2	HF - 16wk	Mus musculus	C57BL6/J	LDLr-/-	male	0	1	5	3		50.1	2791	157	985	2526	1879	5390	0.52	510	246	264	0.297	58194	1.55	33.66	6.73	16.03	1.82		97	2.27	357	6.84			37.05	0.24	213.7
213	2	HF - 16wk	Mus musculus	C57BL6/J	LDLr-/-	male	0	0	6	3	5511176064_D	47.2	1733	230	738	3285	1318	5341	0.56	525	253	272	0.112	1152	1.16	16.05	1.21	15.7	3.81	120	122	2.78	347	11.23	37.6	256	75.95	0.22	174.8
214	2	HF - 16wk	Mus musculus	C57BL6/J	LDLr-/-	male	1	0	6	3	5511176060_A	34.7	1420	173	351	1644	638	2633	0.55	474	241	233	0.09	28524	1.12	12.66	0.58	10.63	2.7	103	90	2.02	385	5.81	15.3	164	36.43	0.24	185.1
215	2	HF - 16wk	Mus musculus	C57BL6/J	LDLr-/-	male	0	1	6	3		39.2	1383	141	482	1928	1087	3497	0.44	415	194	221	0.099	15062	1.37	22.3	1.13	13.98	8.36	136	86	2.11	253	9.14	23.3	226	148.36	0.21	157
22	3	HF - 9wk	Mus musculus	C57BL6/J	LDLr-/-	male	0	0		1	5535688001_H	42.5	1787	186	798	2101	1166	4065	0.68	448	212	236	0.12	nyd	1.1	24.8	1.45	13.12	5.22	160	91	2.6	218	9.69	35.5	220	87	0.22	NaN
41	3	HF - 9wk	Mus musculus	C57BL6/J	LDLr-/-	male	1	0		1	5535688040_H	48.5	2129	218	864	2722	1505	5091	0.57	449	239	210	0.372	nyd	0.88	16	2.04	13.8	7.13	256	82	2.49	199	8.2	68.4	231	124.94	0.21	NaN
50	3	HF - 9wk	Mus musculus	C57BL6/J	LDLr-/-	male	1	0		1	5535688034_G	31.2	1380	166	284	718	333	1335	0.85	419	190	229	0.076	nyd		6.1	0.9	11.08	2.46	169	114	2.9	372	7.17	4.9	259	34.62	0.24	NaN
76	3	HF - 9wk	Mus musculus	C57BL6/J	LDLr-/-	male	0	0		3		34.1	1475	171	391	835	382	1608	1.02	435	208	227	0.084	nyd	1.26	8.4	1.11	12.73	0.41	116	137	2.66	492	7.91	9.8	241	6.63	0.29	NaN
77	3	HF - 9wk	Mus musculus	C57BL6/J	LDLr-/-	male	1	0		3	5511176050_C	29.6	1336	144	210	529	167	906	1.26	405	207	198	0.073	nyd	1.05	8.4	1.26	11.02	0.48	154		2.41	444	6.41	1.6	206	6.72	0.29	NaN
78	3	HF - 9wk	Mus musculus	C57BL6/J	LDLr-/-	male	0	1		3	5511176060_B	33.3	1293	150	300	1279	520	2099	0.58	376	200	176	0.081	nyd	1.23	12.9	1.46	13.82	2.69	103	113	2.45	359	9.36	12.7	161	47.22	0.23	NaN
81	3	HF - 9wk	Mus musculus	C57BL6/J	LDLr-/-	male	0	1		1	5535688020_D	36.4	1425	124	516	1651	645	2812	0.8	428	224	204	0.086	nyd		20.5	4.39	12.81	2.38	102	91	2.46	444	8.78	19.2	156	38.7	0.24	NaN
103	3	HF - 9wk	Mus musculus	C57BL6/J	LDLr-/-	male	0	0		1	5535688016_E	32.2	1480	134	204	339	232	775	0.88	421	206	215	0.053	nyd	0.61	9.6	1.84	8.35	0.32		247	2.6	311	7.4			3.39	0.32	NaN
120	3	HF - 9wk	Mus musculus	C57BL6/J	LDLr-/-	male	0	1		1	5511176057_B	42.3	1494	152	502	2960	1306	4768	0.38	400	198	202	0.091	nyd	1.02	17.1	2.26	15.96	4.85	174	117	2.93	444	12.72	33.4	408	98.27	0.22	NaN
306	4	Lifestyle (chow)	Mus musculus	C57BL6/J	LDLr-/-	male	0	0	41	3	5511176069_E	29.5	1284	140	188	294	237	719	0.79	354	184	170	0.045	11119	0.63	5.23	1.06	11.77	0.39	129	103	2.03	334	6.85	1.4	137	5.83	0.3	61.4
307	4	Lifestyle (chow)	Mus musculus	C57BL6/J	LDLr-/-	male	1	0	41	3	5535688016_D	32.7	1375	126	296	727	437	1460	0.68	398	201	197	0.082	24827	1.32	7.21	1.35	11.75	1.24	146	86	1.79	281	5.29	5.2	131	18.51	0.26	47.6
308	4	Lifestyle (chow)	Mus musculus	C57BL6/J	LDLr-/-	male	0	1	41	3		34.6	1550	172	319	818	476	1613	0.67	455	212	243	0.076	23941	1	6.84	1.22	12.56	0	135	91	1.87	456	5.01	6.2	132	0		67
309	4	Lifestyle (chow)	Mus musculus	C57BL6/J	LDLr-/-	male	1	0	42	2	5388876117_D	28.4	1477	149	171	236	266	673	0.64	405	210	195	0.066	1327	0.85	5.31	1.14	12.63	0.79	114	77	2.34	236	4.53	1.9	84	12.67	0.27	72.8
310	4	Lifestyle (chow)	Mus musculus	C57BL6/J	LDLr-/-	male	0	1	42	2	5511176069_H	29.3	1438	135	264	594	294	1152	0.9	389	191	198	0.063	2492	0.63	5.8	1.08	11.87	1.39	131	88	1.98	372	5.77	2.2	173	20.95	0.25	51.1
311	4	Lifestyle (chow)	Mus musculus	C57BL6/J	LDLr-/-	male	0	0	43	2	5388876125_F	31.3	1646	175	275	354	213	842	1.29	424	224	200	0.079	32761	1.07	6.09	1.06	10.07	0.3	60	70	1.62	124	7.83	1.1	134	3.84	0.31	44.7
312	4	Lifestyle (chow)	Mus musculus	C57BL6/J	LDLr-/-	male	1	0	43	2	5388876125_D	31.4	1654	166	306	460	247	1013	1.24	412	212	200	0.075	23671	0.65	7.25	1.16	10.93	0.44	122	74	1.71	372	7.29	2.6	104	6.11	0.29	41.8
313	4	Lifestyle (chow)	Mus musculus	C57BL6/J	LDLr-/-	male	0	1	44	1	5535688040_C	31.4	1729	199	233	566	133	932	1.75	505	231	274	0.083	10447	1.06	7.25	1.19	12.44	0	66	72	1.97	245	6.57	2	120	0		58.9
314	4	Lifestyle (chow)	Mus musculus	C57BL6/J	LDLr-/-	male	0	0	45	1	5535688001_D	26.3	1428	148	191	346	179	716	1.07	413	198	215	0.057	15390	1.14	6.38	1.08	12.25	1.27	77	78	1.92	316	10.09	1.4	166	19.76	0.26	62.5
216	5	Metformin	Mus musculus	C57BL6/J	LDLr-/-	male	0	0	7	3	5388876117_G	50.5	2216	170	936	2533	1838	5307	0.51	447	228	219	0.273	21509	1.36	20.06	0.99	11.72	6.16	143	86	2.2	325	7.63	66.4	420	91.69	0.22	140
217	5	Metformin	Mus musculus	C57BL6/J	LDLr-/-	male	1	0	7	3	5535688001_C	20.5	2288	148	1047	3384	2033	6464	0.52	456	251	205	0.291	13408	1.43	24.03	2.19	15.5	8.51	146	88	2.26	428	7.45	59.6	274	167.54	0.21	128.3
218	5	Metformin	Mus musculus	C57BL6/J	LDLr-/-	male	0	1	7	3	5511176066_B	44.3	1769	161	651	3092	1570	5313	0.41	454	214	240	0.234	34357	1.44	17.58	1.75	15.36	4.89	94	86	2.17	334	8.43	37.8	185	95.37	0.22	166.7
219	5	Metformin	Mus musculus	C57BL6/J	LDLr-/-	male	0	0	8	3		42.4	1630	155	406	2401	1373	4180	0.3	408	175	233	0.273	11552	1.77	17.33	0.8	13.19	2.27	134	79	2.45	316	8.34	33.3	280	38.03	0.24	221.7
220	5	Metformin	Mus musculus	C57BL6/J	LDLr-/-	male	1	0	8	3	5535688041_E	37.1	1393	147	272	1980	1177	3429	0.23	390	195	195	0.184	52966	1.31	15.72	8.85	13.17	0.91	103	82	2.41	199	8.85	24.6	242	15.21	0.26	176.2
221	5	Metformin	Mus musculus	C57BL6/J	LDLr-/-	male	0	1	8	3	5535688040_D	38.9	1688	169	693	1577	762	3032	0.91	445	222	223	0.137	7560		11.04	0.56	14.51	1.25	148	72	2.1	232	7.93	20.4	163	23.02	0.25	nd
222	5	Metformin	Mus musculus	C57BL6/J	LDLr-/-	male	0	0	9	3	5511176069_G	33.8	1356	165	340	1292	548	2180	0.62	383	178	205	0.147	20409	1.45	9.1	0.37	15.81	2.46	128	92	1.92	134	6.95	11.3	278	49.38	0.23	150.2
223	5	Metformin	Mus musculus	C57BL6/J	LDLr-/-	male	1	0	9	3	5511176064_A	38.1	1656	179	421	1506	582	2509	0.72	450	220	230	0.118	5245	1.01	10.18	0.8	14.05	1.44	160	98	2.07	500	7.73	19.4	146	25.7	0.25	153.6
224	5	Metformin	Mus musculus	C57BL6/J	LDLr-/-	male	0	1	9	3	5535688020_A	39.5	1761	158	512	1596	669	2777	0.77	444	224	220	0.142	3633	1.29	8.31	0.39	10.07	1.55		97	2.13	253	7.82			19.83	0.26	118.8
261	6	Sitagliptin	Mus musculus	C57BL6/J	LDLr-/-	male	0	0	24	3	5511176050_A	50.7	2470	152	1186	2578	2323	6087	0.51	436	198	238	0.253	26652	1.65	28.63	5.41	20.02	10.24	136	76	2.18	385	7.36	52.4	284	260.27	0.2	164.3
262	6	Sitagliptin	Mus musculus	C57BL6/J	LDLr-/-	male	1	0	24	3	5388876125_H	44	1516	158	760	2956	1262	4978	0.6	403	205	198	0.216	6784	1.44	20.2	2.15	15	4.23	132	90	2.41	181	9.74	43.2	228	80.54	0.22	180.1
263	6	Sitagliptin	Mus musculus	C57BL6/J	LDLr-/-	male	0	1	24	3	5535688040_F	41.5	1362	131	600	2314	1331	4245	0.45	401	209	192	0.21	126275		17.63	2.15	14.83	2.01		92	2.11	232	11.49			37.86	0.24	NaN
264	6	Sitagliptin	Mus musculus	C57BL6/J	LDLr-/-	male	0	0	25	3		47.3	2362	162	1571	2488	174	4233	9.03	457	216	241	0.22	55401	0.97	30.86	6.27	16.81	8.43	72	105	2.76	281	7.71	45.6	270	179.97	0.21	114
265	6	Sitagliptin	Mus musculus	C57BL6/J	LDLr-/-	male	1	0	25	3	5535688020_H	53.8	2949	162	1921	2152	2589	6662	0.74	442	228	214	0.23	84238		25.9	4.85	18.96	13.4	136	94	2.92	185	7.75	44.4	289	322.65	0.2	NaN
266	6	Sitagliptin	Mus musculus	C57BL6/J	LDLr-/-	male	0	1	25	3	5511176066_A	41.9	1463	177	362	2633	1445	4440	0.25	454	222	232	0.229	4369	1.4	16.6	3.6	17.66	3.36	97	105	2.21	540	13.12	36.9	240	75.35	0.22	325.7
267	6	Sitagliptin	Mus musculus	C57BL6/J	LDLr-/-	male	0	0	26	3	5511176066_C	35.5	1508	161	373	893	428	1694	0.87	443	211	232	0.084	8318	0.55	9.03	3.01	10.32	2.56	158	199	2.06	316	9.5	10.6	351	33.55	0.24	225.3
268	6	Sitagliptin	Mus musculus	C57BL6/J	LDLr-/-	male	1	0	26	3	5535688001_A	37.3	1649	176	290	1106	522	1918	0.56	470	236	234	0.078	1655	0.6	10.11	2.47	10.89	2.02	106	225	2.15	181	8.15	9.7	240	27.93	0.25	239.4
269	6	Sitagliptin	Mus musculus	C57BL6/J	LDLr-/-	male	0	1	26	3	5535688034_A	34.5	1400	156	322	1119	571	2012	0.56	456	231	225	0.082	12312	0.76	9.86	1.54	9.89	1.67	126	154	1.99	232	6.88	15.1	278	20.97	0.25	286.1
252	7	Glibenclamide	Mus musculus	C57BL6/J	LDLr-/-	male	0	0	21	3	5535688041_D	53.2	2173	223	712	245	1959	2916	0.36	458	212	246	0.18	5371	1.84	17.82	2.32	33.76	4.07	146	106	2.6	236	9.57	55.6	248	174.46	0.21	217.7
253	7	Glibenclamide	Mus musculus	C57BL6/J	LDLr-/-	male	1	0	21	3		34.4	1413	150	632	2025	984	3641	0.64	511	242	269	0.158	29320		19.81	3.19	20.64	2.29	120	89	2.36	1556	9.31	26.7	244	60.02	0.23	NaN
254	7	Glibenclamide	Mus musculus	C57BL6/J	LDLr-/-	male	0	1	21	3	5535688034_F	35	1331	161	429	1267	692	2388	0.62	383	204	179	0.111	8334	1.01	11.75	1.59	22.94	3.34	119	89	2.61	387	7.77	13.4	230	97.31	0.22	138.6
255	7	Glibenclamide	Mus musculus	C57BL6/J	LDLr-/-	male	0	0	22	3	5511176069_C	42.4	1727	140	653	2372	1140	4165	0.57	404	197	207	0.208	13946	3.1	15.47	2.46	20.21	1.33	209	80	2.43	242	9.45	25.4	292	34.14	0.24	125.9
256	7	Glibenclamide	Mus musculus	C57BL6/J	LDLr-/-	male	1	0	22	3	5511176060_E	37.2	1462	141	477	1826	926	3229	0.52	389	192	197	0.104	21198	0.93	15.22	1.89	23.73	1.92	160	90	2.07	334	8.43	32	185	57.87	0.23	133.7
257	7	Glibenclamide	Mus musculus	C57BL6/J	LDLr-/-	male	0	1	22	3	5511176066_F	33	1396	121	469	1008	595	2072	0.79	383	184	199	0.098	16923	1.66	10.01	0.72	15.1	0.67	28	76	1.91	190	6.48	10.7	204	12.85	0.27	105.2
258	7	Glibenclamide	Mus musculus	C57BL6/J	LDLr-/-	male	0	0	23	3	5535688001_F	37.2	1621	163	407	2008	1155	3570	0.35	422	206	216	0.256	58433	2.32	15.05	2.05	24.68	1	206	72	1.86	327	8.54	39.2	325	31.34	0.24	155
259	7	Glibenclamide	Mus musculus	C57BL6/J	LDLr-/-	male	1	0	23	3	5511176057_G	31.4	1361	127	439	1116	652	2207	0.67	392	185	207	0.144	11193	2.19	10.67	1.43	16.51	0.68	114	89	2.07	237	7.68	11	175	14.26	0.27	181.3
260	7	Glibenclamide	Mus musculus	C57BL6/J	LDLr-/-	male	0	1	23	3	5388876117_E	45.9	2114	155	952	2213	1552	4717	0.61	452	191	261	0.201	28513	6.18	15.59	2.35	22.7	5.08	128	89	2.24	195	7.99	41.6	290	146.42	0.21	168.3
279	8	Pioglitazone	Mus musculus	C57BL6/J	LDLr-/-	male	1	0	30	1	5388876125_E	39.8	1521	169	481	1932	1116	3529	0.43	426	192	234	0.182	49196	0.74	25.7	5.68	13.47	1.41	145	91	2.32	57	36.9	24.8	299	24.12	0.25	122.5
280	8	Pioglitazone	Mus musculus	C57BL6/J	LDLr-/-	male	0	0	31	3	5511176057_E	45.6	1771	144	860	2774	1793	5427	0.48	387	180	207	0.237	82300	1.94	24.17	4.16	12.26	4.76	145	78	2.22	316	24.3	60.4	320	74.13	0.22	130.1
281	8	Pioglitazone	Mus musculus	C57BL6/J	LDLr-/-	male	1	0	31	3	5535688001_B	38.5	1374	134	513	2077	1052	3642	0.49	367	198	169	0.193	51624	1.63	21.06	4.48	12.05	1.57	130	92	2.29	171	34.7	31.4	212	24.02	0.25	111.2
282	8	Pioglitazone	Mus musculus	C57BL6/J	LDLr-/-	male	0	1	31	3	5535688034_D	39.6	1456	150	549	2093	999	3641	0.55	377	187	190	0.19	26297	0.97	28.14	8.75	11.15	2.69	202	94	2.29	1092	28.3	30.4	131	38.07	0.24	121.3
283	8	Pioglitazone	Mus musculus	C57BL6/J	LDLr-/-	male	0	0	32	3		48.2	1872	188	623	2121	1800	4544	0.35	454	201	253	0.226	2971	1.37	15.73	2.63	11.16	5.06	101	138	2.31	236	19.8	35.2	190	71.73	0.22	182.7
284	8	Pioglitazone	Mus musculus	C57BL6/J	LDLr-/-	male	1	0	32	3	5511176066_H	31.9	1264	142	193	552	359	1104	0.54	405	212	193	0.068	10874	0.86	9.11	0.95	8.52	0	105	97	1.52	281	15.3	5	175	0	NaN	176
285	8	Pioglitazone	Mus musculus	C57BL6/J	LDLr-/-	male	0	1	32	3	5388876117_C	33.9	1113	184	296	1366	743	2405	0.4	391	225	166	0.076	1959	0.89	11.92	1.43	11.3	1.77	153	127	2.08	306	34.8	11.8	195	25.4	0.25	148.4
286	8	Pioglitazone	Mus musculus	C57BL6/J	LDLr-/-	male	0	0	33	2	5511176060_D	49.8	2230	236	595	2861	1970	5426	0.3	423	213	210	0.262	37293	0.64	29.21	12.71	15.79	1.86	105	118	2.3	199	31.6	33.7	130	37.29	0.24	164.6
287	8	Pioglitazone	Mus musculus	C57BL6/J	LDLr-/-	male	1	0	33	2	5511176064_B	52.8	2576	203	953	2106	2669	5728	0.36	507	270	237	0.27	46142	0.9	19.41	3.76	14.1	5.19	93	107	2.24	274	18.1	70.8	348	92.91	0.22	137.4
270	9	Rosiglitazone	Mus musculus	C57BL6/J	LDLr-/-	male	0	0	27	3	5388876125_C	43.5	1620	222	512	1626	986	3124	0.52	456	218	238	0.093	3474	0.72	11.1	2.1	9.73	1.63	106	104	2.19	199	41.6	19.1	276	20.14	0.26	144
271	9	Rosiglitazone	Mus musculus	C57BL6/J	LDLr-/-	male	1	0	27	3	5511176069_D	46.6		208	425	1845	1686	3956	0.25	421	194	227	0.105	11619	1.08	15.03	3.7	11.23	1.71	112	110	2.38	236	32.3	32.3	264	24.38	0.25	135.4
272	9	Rosiglitazone	Mus musculus	C57BL6/J	LDLr-/-	male	0	1	27	3	5511176050_E	45.3	1623	197	491	2154	1913	4558	0.26	383	193	190	0.103	130777	1.15	27.89	12.09	11.27	1.19	138	86	2.04	272	50.8	34.8	307	17.03	0.26	150.3
273	9	Rosiglitazone	Mus musculus	C57BL6/J	LDLr-/-	male	0	0	28	3	5388876117_H	45	1753	181	610	1977	1943	4530	0.31	411	202	209	0.179	107164	0.88	26.73	4.88	10.8	1.32	82	97	2.12	199	51.1	32.2	170	18.11	0.26	85.7
274	9	Rosiglitazone	Mus musculus	C57BL6/J	LDLr-/-	male	1	0	28	3	5535688041_B	45.8	1065	249	487	2062	2046	4595	0.24	391	187	204	0.156	59726	0.99	22.55	4.45	9.64	1.57	136	117	1.81	312	55.4	31	269	19.21	0.26	168.8
275	9	Rosiglitazone	Mus musculus	C57BL6/J	LDLr-/-	male	0	1	28	3	5511176069_F	39.9	1369	178	250	1423	1221	2894	0.2	390	194	196	0.133	31049	1.24	15.77	2.18	10.73	0.78	140	100	1.93	143	42.2	23.1	351	10.63	0.28	109.1
276	9	Rosiglitazone	Mus musculus	C57BL6/J	LDLr-/-	male	0	0	29	3		46.6	1342	263	534	1179	1638	3351	0.33	588	320	268	0.079	132898	1.59	23.09	12.6	9.92	1.8	81	83	2.28	67	89.5	17.8	213	22.67	0.25	66.2
277	9	Rosiglitazone	Mus musculus	C57BL6/J	LDLr-/-	male	1	0	29	3	5511176064_C	45.4	1785	191	532	1941	1615	4088	0.33	474	265	209	0.181	38302	0.92	19.74	3.06	10.97	0.22	112	92	1.8	96	56.7	21.7	258	3.06	0.32	57.3
278	9	Rosiglitazone	Mus musculus	C57BL6/J	LDLr-/-	male	0	1	29	3	5535688016_F	51	2080	209	806	2152	2530	5488	0.32	447	219	228	0.217	8855	1.85	23.88	3.43	11.18	2.38	147	106	2.07	316	44.1	29.2	236	33.79	0.24	128.7
234	10	Atorvastatin	Mus musculus	C57BL6/J	LDLr-/-	male	0	0	14	3	5511176057_H	51.4	2597	162	1006	2573	1875	5454	0.54	431	204	227	0.22	8205	1.08	27	7.08	15.73	11.87	167	94	2.38	272	7.47	48.8	298	237.15	0.2	140
235	10	Atorvastatin	Mus musculus	C57BL6/J	LDLr-/-	male	1	0	14	3	5535688041_A	47.4	2152	176	1133	2117	1606	4856	0.71	444	206	238	0.232	17652	0.89	24.52	12.52	15.12	11.15	64	93	2.36	342	8.4	62	355	214.05	0.2	175.6
236	10	Atorvastatin	Mus musculus	C57BL6/J	LDLr-/-	male	0	1	14	3	5511176060_H	44.8	1732	169	1138	2408	1512	5058	0.75	437	210	227	0.173	19704	1.31	21.3	5.56	16.49	7.22		89	2.35	347	9.27			151.22	0.21	205.4
237	10	Atorvastatin	Mus musculus	C57BL6/J	LDLr-/-	male	0	1	15	1		41.8	1640	140	568	2104	968	3640	0.59	421	190	231	0.211	17550		17.16	2.32	14.97	2.49	138	87	2.29	190	11.49	31.6	229	47.33	0.23	125.6
238	10	Atorvastatin	Mus musculus	C57BL6/J	LDLr-/-	male	0	0	16	1	5511176069_A	28	1226	141	163	554	284	1001	0.57	372	180	192	0.126	8850	1.49	10.75	2.92	13.43	0.74	45	98	2.51	199	9.36	4.7	176	12.62	0.27	177.3
239	10	Atorvastatin	Mus musculus	C57BL6/J	LDLr-/-	male	1	0	16A	1	5388876125_G	45	1803	166	760	2552	1195	4507	0.64	514	257	257	0.185	11746	1.71	17.12	3.33	17.8	5.76	131	74	2.24	416	8.82	33.2	238	130.23	0.21	168.2
240	10	Atorvastatin	Mus musculus	C57BL6/J	LDLr-/-	male	0	0	17	3	5511176066_E	38.3	1559	173	479	1472	776	2727	0.62	448	199	249	0.182	5904	0.9	11.04	2.13	12.35	0.92		99	1.93	387	8.04			14.42	0.27	130.5
241	10	Atorvastatin	Mus musculus	C57BL6/J	LDLr-/-	male	1	0	17	3	5535688020_C	41.5	1587	145	482	2230	1189	3901	0.41	436	193	243	0.306	22066	1.24	18.44	2.65	13.71	2.43	114	79	2.06	91	8.04	24.2	203	42.31	0.24	170.5
242	10	Atorvastatin	Mus musculus	C57BL6/J	LDLr-/-	male	0	1	17	3	5511176057_D	42	1649	167	593	2305	1129	4027	0.53	519	230	289	0.229	5686	1.23	11.46	1.59	12.92	3.63	140	103	2.66	327	11.83	26.8	260	59.56	0.23	108.8
225	11	Fenofibrate	Mus musculus	C57BL6/J	LDLr-/-	male	0	0	10	3		46.2	2744	154	927	2728	1755	5410	0.53	507	244	263	0.293	147528		50.32	8.06	13.07	5.77	102	114	2.52	436	9.39	31.6	197	95.77	0.22	94.4
226	11	Fenofibrate	Mus musculus	C57BL6/J	LDLr-/-	male	1	0	10	3	5535688040_A	41.8	2648	170	674	2035	856	3565	0.79	515	263	252	0.396	90568	1.13	43.75	8.82	10.39	2.63	118	94	2.15	393	6.87	23.2	193	34.71	0.24	112.2
227	11	Fenofibrate	Mus musculus	C57BL6/J	LDLr-/-	male	0	1	10	3	5535688020_B	41.5	2667	149	608	1951	1169	3728	0.52	499	247	252	0.365	80631	0.19	49.12	15.84	12.12	4.97	98	104	2.38	359	7.62	22	187	76.46	0.22	108.1
228	11	Fenofibrate	Mus musculus	C57BL6/J	LDLr-/-	male	0	0	11	2	5535688041_G	34.1	2143	131	319	1327	717	2363	0.44	448	217	231	0.283	133378	2.58	47.02	12.95	11.63	1.75	24	91	2.01	250	7.88	19.6	150	25.85	0.25	128.6
229	11	Fenofibrate	Mus musculus	C57BL6/J	LDLr-/-	male	0	1	11	2	5511176060_F	40.6	2532	155	437	2047	1050	3534	0.42	451	220	231	0.268	42310	1.52	51.77	21.19	11.84	10.1	153	101	2.25	347	7.14	30.2	218	151.89	0.21	98
230	11	Fenofibrate	Mus musculus	C57BL6/J	LDLr-/-	male	0	1	12	1	5535688016_C	30.6	2183	138	247	364	362	973	0.68	437	215	222	0.213	34577	1.31	29.03	6.95	12.66	0.43	108	111	2.28	424	8.29	4.3	139	6.92	0.29	93.9
231	11	Fenofibrate	Mus musculus	C57BL6/J	LDLr-/-	male	0	0	13	3	5388876117_F	33.6	2721	162	302	495	431	1228	0.7	486	233	253	0.19	6521	1.16	22.17	2.46	12.8	1	95	134	2.36	218	6.99	4.6	138	16.26	0.26	82.6
232	11	Fenofibrate	Mus musculus	C57BL6/J	LDLr-/-	male	1	0	13	3	5511176066_D	36.7	2584	156	356	947	676	1979	0.53	517	256	261	0.209	27961	1.14	23.41	3.57	12.37	0.81		87	1.93	274	9.41			12.72	0.27	74.4
233	11	Fenofibrate	Mus musculus	C57BL6/J	LDLr-/-	male	0	1	13	3	5535688016_G	33.3	2578	168	254	641	328	1223	0.77	487	250	237	0.273	4550	0.93	16.67	1.4	11.66	0.53	162	84	2.34	372	7.44	6.6	183	7.85	0.29	69.6
243	12	T0901317	Mus musculus	C57BL6/J	LDLr-/-	male	0	0	18	3	5535688001_E	28.8	2653	125	306	475	243	1024	1.26	311	163	148	0.311	82168		26.88	26	11.43	1.23	74	102	2.21	1808	6.09	1	123	17.85	0.26	104.8
244	12	T0901317	Mus musculus	C57BL6/J	LDLr-/-	male	1	0	18	3	5511176064_G	32.3	3308	155	174	436	324	934	0.54	349	172	177	0.244	95323	1.09	27.46	36.72	10.42	1.17	213	111	2.65	347	5.48	1.8	96	15.48	0.26	128.4
245	12	T0901317	Mus musculus	C57BL6/J	LDLr-/-	male	0	1	18	3	5535688034_C	31.5	3007	148	213	437	500	1150	0.43	327	181	146	0.554	120436	1.09	26.42	36.39	10.83	2.63	162	86	1.95	852	5.1	3.4	152	36.16	0.24	NaN
246	12	T0901317	Mus musculus	C57BL6/J	LDLr-/-	male	0	0	19	3	5511176050_D	27.9	2879	140	232	369	341	942	0.68	301	154	147	0.198	66882	1.47	27.33	34.43	10.13	1.33	104	89	2.16	408	4.86	0.7	148	17.11	0.26	131.4
247	12	T0901317	Mus musculus	C57BL6/J	LDLr-/-	male	1	0	19	3	5535688016_B	24.3	3520	175	254	605	548	1407	0.46	381	186	195	0.188	151623	0.77	23.12	29.46	9.23	1.36	169	97	2.07	152	4.88	2.4	165	15.94	0.26	100
248	12	T0901317	Mus musculus	C57BL6/J	LDLr-/-	male	0	1	19	3	5388876117_B	26.1	2491	117	170	249	248	667	0.69	264	134	130	0.185	55504	1.41	35.52	36.42	9.14	0.08	134	91	1.99	428	5.36	0.8	149	0.93	0.39	91.4
249	12	T0901317	Mus musculus	C57BL6/J	LDLr-/-	male	0	0	20	3																													NaN
250	12	T0901317	Mus musculus	C57BL6/J	LDLr-/-	male	1	0	20	3	5511176064_E	30.4	2765	135	220	616	487	1323	0.45	399	197	202	0.18	79209		39.45	36.47	9.82	1.21	77	84	1.86	171	4.99	2.7	150	15.09	0.26	NaN
251	12	T0901317	Mus musculus	C57BL6/J	LDLr-/-	male	0	1	20	3	5511176050_G	30.2	2840	162	226	480	320	1026	0.71	392	193	199	0.229	33766	1.01	33.41	30.43	10.14	0.14		94	2.33	337	5.2			1.8	0.35	118.4
297	13	Salicylate	Mus musculus	C57BL6/J	LDLr-/-	male	0	0	38	3		52	2391	188	1147	1796	1901	4844	0.6	442	203	239	0.396	27146	1.08	18.67	2.02	18.72	9.87	115	93	2.57	274	6.81	56.4	384	234.61	0.2	154.1
298	13	Salicylate	Mus musculus	C57BL6/J	LDLr-/-	male	1	0	38	3	5535688001_G	47	2001	132	888	2208	1512	4608	0.59	424	212	212	0.35	37592	1.28	18.25	2.55	15.83	9.22	114	89	2.32	254	6.46	38.7	348	185.36	0.21	184.6
299	13	Salicylate	Mus musculus	C57BL6/J	LDLr-/-	male	0	1	38	3	5535688040_B	48.8	2137	172	1229	2326				494	244	250	0.392	84791	1.17	31.1	5.95	14.92	12.07	120	80	2.41	263	6.48	44	195	228.7	0.2	184
300	13	Salicylate	Mus musculus	C57BL6/J	LDLr-/-	male	0	0	39	3	5511176066_G	36.7	1541	138	641	1951	1090	3682	0.59	404	215	189	0.204	15188	1.17	18.25	3.94	14.04	2.21	278	93	2.23	272	10.46	34.4	336	39.41	0.24	134.2
301	13	Salicylate	Mus musculus	C57BL6/J	LDLr-/-	male	1	0	39	3	5511176064_F	41.4	1520	139	636	2600	1176	4412	0.54	411	197	214	0.181	13398	1.66	20.53	3.89	16.43	4.58	123	88	2.38	143	10.26	33.8	257	95.55	0.22	128.2
302	13	Salicylate	Mus musculus	C57BL6/J	LDLr-/-	male	0	1	39	3	5535688041_H	32.4	1254	158	296	1228	551	2075	0.54	397	181	216	0.214	80937	1.03	13.87	1.43	13.1	2.37	130	87	2.09	199	10.09	16.8	236	39.41	0.24	157.7
303	13	Salicylate	Mus musculus	C57BL6/J	LDLr-/-	male	0	0	40	3	5511176057_A	28.3	1140	192	177	333	236	746	0.75	394	188	206	0.085	9274	0.48	7.79	1.16	9.36	0.65	153	232	2.24	280	6.7	11.8	195	7.73	0.29	101.2
304	13	Salicylate	Mus musculus	C57BL6/J	LDLr-/-	male	1	0	40	3	5535688020_E	30.9	1531	193	208	406	250	864	0.83	451	211	240	0.078	204	0.46	7.91	0.98	9.89	0.69	0	277	2.32	316	5.48	1.4	156	8.67	0.28	NaN
305	13	Salicylate	Mus musculus	C57BL6/J	LDLr-/-	male	0	1	40	3	5535688034_H	35	1617	170	436	922	403	1761	1.08	439	220	219	0.09	2893	0.94	9.61	1.54	11.77	0.54	146	203	2.45	608	6.94	10.2	274	8.07	0.28	207.5
288	14	Vioxx	Mus musculus	C57BL6/J	LDLr-/-	male	0	0	34	3	5535688040_E	37	1284	150	507	2030	982	3519	0.52	394	213	181	0.083	38588	1.75	13.54	3.49	12.44	2.69	126	131	2.6	516	8.4	23.2	196	42.48	0.24	142
289	14	Vioxx	Mus musculus	C57BL6/J	LDLr-/-	male	1	0	34	3		49.5	2164	155	1616	2416	218	4250	7.41	455	238	217	0.327	57707	1.17	24.17	3.81	15.78	9.7	195	111	2.83	412	8.93	42.4	360	194.43	0.2	124.7
290	14	Vioxx	Mus musculus	C57BL6/J	LDLr-/-	male	0	1	34	3	5511176064_H	46.7	1804	162	1208	2464	1328	5000	0.91	440	225	215	0.288	27515	1.01	17.63	2.1	15.83	6.47	145	102	2.29	143	8.73	43.2	272	130.07	0.21	168.3
291	14	Vioxx	Mus musculus	C57BL6/J	LDLr-/-	male	0	0	35	2	5535688020_G	40.2	1497	192	535	2392	1228	4155	0.44	427	208	219	0.165	4153	1.41	15.94	3.43	14.92	5.04	122	88	2.3	188	7.99	26.5	272	95.5	0.22	140.6
292	14	Vioxx	Mus musculus	C57BL6/J	LDLr-/-	male	0	1	35	2	5535688041_C	45.5	1880	160	1010	2486	1609	5105	0.63	451	230	221	0.199	48582	1.62	22.26	4.85	14.9	11.19	120	71	2.17	152	8.05	68	412	211.66	0.2	150.2
293	14	Vioxx	Mus musculus	C57BL6/J	LDLr-/-	male	0	0	36	3	5511176050_H	49.3	2066	177	1084	2633	1386	5103	0.78	487	233	254	0.208	3686	0.57	14.45	2.13	13.36	2.87	162	104	2.17	218	8.91	51.2	330	48.69	0.23	265.5
294	14	Vioxx	Mus musculus	C57BL6/J	LDLr-/-	male	1	0	36	3	5388876125_B	41.1	1655	169	599	1932	608	3139	0.99	489	231	258	0.134	21750	1.15	13.99	2.1	14.24	3.89	92	105	2.21	190	12.28	15.6	202	70.32	0.22	168.1
295	14	Vioxx	Mus musculus	C57BL6/J	LDLr-/-	male	0	1	36	3	5535688016_A	42.2	1518	153	505	2885	1253	4643	0.4	426	216	210	0.127	14241	1.68	15.85	2.39	12.62	1.33	156	103	2.42	221	12.43	21.7	240	21.31	0.25	153
296	14	Vioxx	Mus musculus	C57BL6/J	LDLr-/-	male	1	0	37	1	5511176060_G	32.6	1468	164	296	1024	497	1817	0.6	430	220	210	0.095	4295	1.53	9.03	0.87	11.82	0.53	164	123	3.09	892	9.48	4.4	136	7.95	0.29	145.2
