# Supplementary material for: Drugs that reverse disease transcriptomic signatures are more effective in a mouse model of dyslipidemia
Source: Mol Syst Biol. 2015 Mar 3;11(3):0791. doi: 10.15252/msb.20145486 (PMC4380926; doi:10.15252/msb.20145486)
Supplement: Supplementary file 2 [file msb0011-0791-sd2.zip › msb145486-sup-0007-Suppl-datasetS1/LDLR_paper_code/LDLR/printableMarkerNames.txt]

Body weight (g) non-fasted termination t=16/t=9	liver (total) (mg) non-fasted termination t=16/t=9	heart (total)  (mg) non-fasted termination t=16/t=9	visceral WAT  (mg) non-fasted termination t=16/t=9	gonadal WAT  (mg) non-fasted termination t=16/t=9	subcutaneous WAT  (mg) non-fasted termination t=16/t=9	WAT (total)  (mg) non-fasted termination t=16/t=9	ratio visc/sub WAT (mg) non-fasted termination t=16/t=9	kidneys (mg) non-fasted termination t=16/t=9	kidney (left)  (mg) non-fasted termination t=16/t=9	kidney (right) (mg) non-fasted termination t=16/t=9	liver  triglycerides (mmol/mg liver) non-fasted termination t=16/t=9	venes total atherosclerotic lesion area (um2) non-fasted termination t=16/t=9	urine glucose (mM) non-fasted t=15/t=9	plasma cholesterol (mM) fasted t=15/t=9	plasma triglycerides (mM)) fasted t=15/t=9	plasma glucose (mM) ) fasted t=15/t=9	plasma insulin (ng/ml) ) fasted t=15/t=9	plasma glucagon (pg/ml)) non-fasted t=16/t=9	plasma E-selectin (ng/ml) ) fasted t=15/t=9	plasma VCAM (ug/ml) ) fasted t=15/t=9	plasma MCP-1 (pg/ml) ) non-fasted t=16/t=9	plasma adiponectin (ug/ml) ) fasted t=15/t=9	plasma sLeptin (ng/ml) ) non-fasted t=16/t=9	plasma sResistin (ng/ml) ) non-fasted t=16/t=9	Sensitivity indices: HOMA-IR. HOMA -IR = (fasting plasma glucose x fasting plasma insulin) / 22.5. glucose in mmol/l en insuline in mU/l	Sensitivity indices: QUICKI (=Quantitative insulin sensitivity check index). 1/[log I (in uU/ml)+log G (in mg/dl)]. glucose in mg/dl en insulin in mU/l	albumine/creatinine ratio
