# Supplementary material for: Drugs that reverse disease transcriptomic signatures are more effective in a mouse model of dyslipidemia
Source: Mol Syst Biol. 2015 Mar 3;11(3):0791. doi: 10.15252/msb.20145486 (PMC4380926; doi:10.15252/msb.20145486)
Supplement: Supplementary file 2 [file msb0011-0791-sd2.zip › msb145486-sup-0007-Suppl-datasetS1/LDLR_paper_code/PlotPCA.m]

function combined_fig_h = PlotPCA(expPCA, outside_params)

% Plots the gene expression space, coloring each of the experimental groups
% in its regular color. expPCA is the PCA-transformed data, outside_params
% can be used to pass additional info to this function. Currently, it used
% to pass the explained variance by each of the PCs which is printed as
% part of the axes labels.


global GetColorForIntervention NUM_POSTS healthy_group pre_group 
global interventionString PRE_DESCRIPTION HEALTHY_DESCRIPTION postGroupNames

MARKER_SIZE = 14;
AXIS_TICK_FONT_SIZE = 12;
AXIS_LABEL_FONT_SIZE = 30;

explained = outside_params.explained;

HEALTHY_MARKER = 'v';
PRE_MARKER = 's';

combined_fig_h = figure;
set(combined_fig_h,'units','normalized','outerposition',[0 0 1 1]); %maximize the plot
hold on;
plot3(expPCA(1, healthy_group), expPCA(2, healthy_group), expPCA(3, healthy_group), HEALTHY_MARKER, 'MarkerSize', MARKER_SIZE, 'MarkerEdgeColor', 'b', 'MarkerFaceColor', 'b');
plot3(expPCA(1, pre_group), expPCA(2, pre_group),  expPCA(3, pre_group), PRE_MARKER, 'MarkerSize', MARKER_SIZE, 'MarkerEdgeColor', 'r', 'MarkerFaceColor', 'r')
for ii = 1:NUM_POSTS
    
    postDescription = postGroupNames{ii};
    postGroup = strcmp(interventionString, postDescription);
    color = GetColorForIntervention(postDescription);
    
    plot3(expPCA(1, postGroup), expPCA(2, postGroup), expPCA(3, postGroup), 'o', 'MarkerSize', MARKER_SIZE, 'MarkerEdgeColor', color, 'MarkerFaceColor', color)
end
xlabel(sprintf('1st Principal Component (%.2f%%)', explained(1)), 'FontSize', AXIS_LABEL_FONT_SIZE);
ylabel(sprintf('2nd Principal Component (%.2f%%)', explained(2)), 'FontSize', AXIS_LABEL_FONT_SIZE);
zlabel(sprintf('3rd Principal Component (%.2f%%)', explained(3)), 'FontSize', AXIS_LABEL_FONT_SIZE);
set(gca, 'FontSize', AXIS_TICK_FONT_SIZE);

%set all axes to the same scale
axis equal

% add an arrow betweeen the centroids of the pre and healthy
% first, transform the points from data space coordinates into normalized figure coordinates 
healthy_centroid = mean(expPCA(:, healthy_group), 2);
pre_centroid = mean(expPCA(:, pre_group), 2);

%the arrow goes only to 98% of the end to prevent the arrow's head from
%covering the healthy centroid marker
[figX, figY] = dsxy2figxy( [pre_centroid(1), 0.98*healthy_centroid(1)], ...
    [pre_centroid(2), 0.98*healthy_centroid(2)]);
annotation('arrow', figX, figY, 'LineStyle', '--', 'LineWidth', 3, 'HeadStyle', 'plain', 'HeadLength', 20, 'HeadWidth', 20);

plot3(healthy_centroid(1), healthy_centroid(2), healthy_centroid(3), HEALTHY_MARKER, 'MarkerSize', MARKER_SIZE, 'MarkerEdgeColor', 'b', 'MarkerFaceColor', 'y');
plot3(pre_centroid(1), pre_centroid(2), pre_centroid(3), PRE_MARKER, 'MarkerSize', MARKER_SIZE, 'MarkerEdgeColor', 'r', 'MarkerFaceColor', 'y');

%put a newline in the middle of the names of some of the intervention groups (those with the longest names)
%for the sake of the legend visibility
%legend
SPLIT_LONG_STRINGS = true;
if(~SPLIT_LONG_STRINGS)
    legend([{HEALTHY_DESCRIPTION; PRE_DESCRIPTION}; postGroupNames]);
else
    %split the long strings into parts by putting a newline in the middle
    tempPostGroupNames = postGroupNames;
    tempPRE_DESCRIPTION = ['High-fat diet, untreated', char(10), '(16 weeks)'];
    tempPostGroupNames(strcmp(tempPostGroupNames, 'High-fat diet, untreated, early disease state (9 weeks)')) = {['High-fat diet, untreated', char(10), 'early disease state (9 weeks)']};
    legend([{HEALTHY_DESCRIPTION; tempPRE_DESCRIPTION}; ...
        tempPostGroupNames; ...
        {'Low-fat diet centroid'; ['High-fat diet untreated', char(10), '(16 weeks) centroid']}]);
end


hold off


end
