# Supplementary material for: Drugs that reverse disease transcriptomic signatures are more effective in a mouse model of dyslipidemia
Source: Mol Syst Biol. 2015 Mar 3;11(3):0791. doi: 10.15252/msb.20145486 (PMC4380926; doi:10.15252/msb.20145486)
Supplement: Supplementary file 2 [file msb0011-0791-sd2.zip › msb145486-sup-0007-Suppl-datasetS1/LDLR_paper_code/ReadLDLR_NormalizedExpression.m]

function [expressionMatrix, mouseNumber, probeList, eBayesTable] = ReadLDLR_NormalizedExpression(tissueID)

% reads normalized gene expression, as produced by R bioconductor's limma
% package. The returned arguments from this function are transferred to the function GetTissueData.m
% Refer to its documentation for their meaning

BASE_DIR = 'LDLR/';

normalizedExpTableFileName = [BASE_DIR, tissueID, '_normData_lumi_.txt'];
eBayesTableFileName = [BASE_DIR, tissueID, '_eBayesTable.txt'];
%in our data, this file holds a table that maps microarray to an animal
%number and is needed to tie between microarrays and physiological data
%collected from the same animal
shortDescriptionFileName = [BASE_DIR, tissueID, '_shortDescription.txt'];

%% read the short description file
fid = fopen(shortDescriptionFileName);
C = textscan(fid, '%s %s %s %s', 'CollectOutput', true, 'Delimiter', '\t', 'HeaderLines', 1);
fclose(fid);
samplesTable = C{1};
NUM_SAMPLES = size(samplesTable, 1);
mouseNumber = str2double(samplesTable(:, 4));

%% read the expression table file

probeHeaderFormat = [repmat('%s ', 1, 8), repmat('%s ', 1, NUM_SAMPLES)];
fid = fopen(normalizedExpTableFileName);
C = textscan(fid, probeHeaderFormat, 1, 'Delimiter', '\t', 'CollectOutput', true);
fclose(fid);
probeList.columnNames = C{1}(1:8)';
microarrayNames = C{1}(9:end)';

if(~all(strcmp(microarrayNames, samplesTable(:, 1))))
    error 'mismatch of probe file and header file'
end

probeHeaderFormat = [repmat('%s ', 1, 8), repmat('%f ', 1, NUM_SAMPLES)];
fid = fopen(normalizedExpTableFileName);
C = textscan(fid, probeHeaderFormat, 'HeaderLines', 1, 'Delimiter', '\t', 'CollectOutput', true);
fclose(fid);

probeList.probes = C{1};
expressionMatrix = C{2};


%% read the eBayes file (precomputed via R's bioconductor limma package
fid = fopen(eBayesTableFileName);
C = textscan(fid, ['%s ', repmat('%f ', 1, 6)], 'HeaderLines', 1, 'CollectOutput', true, 'Delimiter', '\t');
fclose(fid);

eBayes_nuIDs = C{1};
if(~all(strcmp(eBayes_nuIDs, probeList.probes(:, 1))))
    error 'probe list does not match (judging by nuIDs) between the eBayes table and the expression table'
end

eBayesTable.table = C{2};
eBayesTable.headers = {'logFC'; 'AveExpr'; 't'; 'P.Value'; 'adj.P.Val'; 'B'};

end
