# Supplementary material for: Drugs that reverse disease transcriptomic signatures are more effective in a mouse model of dyslipidemia
Source: Mol Syst Biol. 2015 Mar 3;11(3):0791. doi: 10.15252/msb.20145486 (PMC4380926; doi:10.15252/msb.20145486)
Supplement: Supplementary file 2 [file msb0011-0791-sd2.zip › msb145486-sup-0007-Suppl-datasetS1/LDLR_paper_code/ReadLDLR_PhysiologicalData.m]

function [physiologicalData, markerString, interventionString] = ReadLDLR_PhysiologicalData(mouseNumber)

% reads the physiological data associated with the animals and returns it
% ordered by the same order of animals as in the animal ID vector
% mouseNumber. The returned arguments from this function are transferred to
% the function GetTissueData.m

% The function returns 3 variables that describe the physiological
% data:
% a) physiologicalData = a numeric matrix whose rows correspond to animals,
% and whose columns correspond to physiological markers.
% b) markerString = a string representation of the name of each of the
% physiological markers. This is assumed to be a vector of strings of the
% same length as the number of columns in physiologicalData
% c) interventionString = a string representation of the experimental group to
% which each animal belongs. This is assumed to be a vector of the same
% length of as the number of rows in physiologicalData.
%
% NOTE: the input argument mouseNumber is a vector of unique IDs associated
% with the studied animals. Both the rows of physiologicalData and
% interventionString are expected to be returned ordered in the order
% dictated by the mouseNumber input argument

%% read printable form of the marker names from the file printableMarkerNames.txt
physiologicalDataHeaderFormat = repmat('%s ', 1, 28);
fid = fopen('LDLR/printableMarkerNames.txt');
markerString = textscan(fid, physiologicalDataHeaderFormat, 'Delimiter', '\t', 'CollectOutput', true);
fclose(fid);
markerString = markerString{1}';

%% read the physiological data itself
physiologicalDataFormat = ['%d ', repmat('%s ', 1, 11), repmat('%f ', 1, 28)];
fid = fopen('LDLR/physiological_data.txt');
physiologicalData = textscan(fid, physiologicalDataFormat, 'Delimiter', '\t', 'CollectOutput', true, 'HeaderLines', 4+1, ...
    'TreatAsEmpty', {'nyd', 'nd', '#NUM!'});
fclose(fid);

%% reorder the lines according to the mouseNumber cols
physiologicalDataID = physiologicalData{1};

if(length(unique(physiologicalDataID)) ~= length(physiologicalDataID))
    error 'some mice have two rows in the physiological data?!'
end

%we can use the ismember with loc method since we know that
%physiologicalDataID is unique (and we later check that no loc is 0)
[~, loc] = ismember(mouseNumber, physiologicalDataID);

if(any(loc == 0))
    error 'we don''t have physiological data for all mice for which we have gene expression'
end

physiologicalData{1} = physiologicalData{1}(loc, :);
physiologicalData{2} = physiologicalData{2}(loc, :);
physiologicalData{3} = physiologicalData{3}(loc, :);

%% prepare the data to be returned from the function
interventionString = physiologicalData{2}(:, 2);

%translate the intervention string to the standardized names used
%throughout the code
interventionString(strcmp(interventionString, 'chow')) = {'Low-fat chow diet'};
interventionString(strcmp(interventionString, 'Lifestyle (chow)')) = {'Dietary lifestyle intervention'};
interventionString(strcmp(interventionString, 'HF - 16wk')) = {'High-fat diet, untreated'};
interventionString(strcmp(interventionString, 'HF - 9wk')) = {'High-fat diet, untreated, early disease state (9 weeks)'};


physiologicalData = physiologicalData{3};


end
