# Supplementary material for: Drugs that reverse disease transcriptomic signatures are more effective in a mouse model of dyslipidemia
Source: Mol Syst Biol. 2015 Mar 3;11(3):0791. doi: 10.15252/msb.20145486 (PMC4380926; doi:10.15252/msb.20145486)
Supplement: Supplementary file 2 [file msb0011-0791-sd2.zip › msb145486-sup-0007-Suppl-datasetS1/LDLR_paper_code/readme.txt]

This code accompanies the paper "Drugs that reverse disease transcriptomic 
signatures are more effective in a mouse model of dyslipidemia" by 
A. Wagner, N. Cohen, T. Kelder, U. Amit, E. Liebman, D. M. Steinberg, 
M. Radonjic & E. Ruppin.

Correspondance to: (AW) allonwag@post.tau.ac.il; (ER) ruppin@post.tau.ac.il

Version 1.0 - October 2014

Version history:
****************
Version 1.0 - October 2014: Code released with paper's submission

* The main pipeline is run by DoMainAnalysis.m
* The code was run and tested on MATLAB Version 8.1.0.604 (R2013a).


The analysis reads data through the GetTissueData function which is called
 by DoMainAnalysis. Two data types are read: the transcriptomic and the 
physiological data by the functions ReadLDLR_NormalizedExpression and 
ReadLDLR_PhysiologicalData, respectively. The transcriptomic, physiological,
and metabolomic data that is to be read is provided in the "LDLR" subfolder.


ReadLDLR_NormalizedExpression
*****************************
The transcriptomic data is composed of a gene expression 
matrix and of outputs from the limma package for the purpose of detecting differentially
expressed genes between the healthy and the untreated disease group. In our
analysis, the input for this function was produced by the lumi and limma packaages
in R/bioconductor. We supply the normalized gene expression files we used in
our study, which are to be read by this function, in the folder "LDLR". The 
folder holds the data for the two tissues studied in paper, liver and gonadal
white adipose. Note that the liver and adipose datasets are also publicly availble
through the ArrayExpress (accession number E-MTAB-1063) and GEO (accession
 number GSE57659) repositories, respectively.


ReadLDLR_PhysiologicalData
***************************
This function reads the physiological biomarkers associated with the studied
animals, which is a numeric table whose rows correspond to animals, and columns
to markers. A function stub is provided to clarify the expected function 
prototype, and it should be implemented by the user. See detailed documentation
within the function stub itself.
