# Supplementary material for: Drugs that reverse disease transcriptomic signatures are more effective in a mouse model of dyslipidemia
Source: Mol Syst Biol. 2015 Mar 3;11(3):0791. doi: 10.15252/msb.20145486 (PMC4380926; doi:10.15252/msb.20145486)
Supplement: Supplementary file 2 [file msb0011-0791-sd2.zip › msb145486-sup-0007-Suppl-datasetS1/LDLR_paper_code/ScatterInterventions.m]

function [fig, rsq, beta] = ScatterInterventions(GetColorForIntervention, X, Y, interventionString, varargin)

% a 2-dimensional scatter plot that makes sure that the different experimental groups are
% consistently colored in the same colors. X and Y are assumed to be
% vectors of the same length, each dot i in the scatter plot will
% correspond to (X(i), Y(i)).

% fig is a handle to the resulting figure, rsq and beta are computed by the 
% GetLinearRegressionRSquared function.

inParser = inputParser;
inParser.addRequired('GetColorForIntervention', @(x) (true));
inParser.addRequired('X', @isnumeric);
inParser.addRequired('Y', @isnumeric);
inParser.addRequired('interventionString', @iscell);
inParser.addParamValue('errorBars', [], @(x) (true));
inParser.addParamValue('Maximize', true, @islogical);
inParser.addParamValue('ShowLegend', true, @islogical);
inParser.addParamValue('MarkerSize', 30, @isnumeric);
inParser.addParamValue('parent', [], @(x) (true));
inParser.addParamValue('AddRegressionLine', true, @islogical);

inParser.parse(GetColorForIntervention, X, Y, interventionString, varargin{:});

GetColorForIntervention = inParser.Results.GetColorForIntervention;
X = inParser.Results.X;
Y = inParser.Results.Y;
errorBars = inParser.Results.errorBars;
maximize = inParser.Results.Maximize;
showLegend = inParser.Results.ShowLegend;
MarkerSize = inParser.Results.MarkerSize;
parent = inParser.Results.parent;
addRegressionLine = inParser.Results.AddRegressionLine;


[uniqueInterventions, ~, unique2non] = unique(interventionString);
colors = GetColorForIntervention(uniqueInterventions);
NUM_INTERVENTIONS = length(uniqueInterventions);

fig = NaN;
if(maximize)
    fig = figure;
    %make sure the figure is opened in a maximized window
    set(fig,'units','normalized','outerposition',[0 0 1 1]);
end

if(parent)
    fig = gcf;
end

hold on;
interventionObjects = cell(NUM_INTERVENTIONS, 1);
for ii = 1:NUM_INTERVENTIONS
   
    if(isempty(errorBars))
        %no error bars
        if(isempty(parent))
            interventionObjects{ii} = plot(X(unique2non == ii), Y(unique2non == ii), '.', 'MarkerSize', MarkerSize, 'MarkerFaceColor', colors(ii, :), 'MarkerEdgeColor', colors(ii, :));
        else
            interventionObjects{ii} = plot(X(unique2non == ii), Y(unique2non == ii), '.', 'MarkerSize', MarkerSize, 'MarkerFaceColor', colors(ii, :), 'MarkerEdgeColor', colors(ii, :), 'parent', parent);
        end
    else
        %with error bars
        interventionObjects{ii} = errorbar(X(unique2non == ii), Y(unique2non == ii), errorBars(unique2non == ii), '.', 'MarkerSize', MarkerSize, 'MarkerFaceColor', colors(ii, :), 'MarkerEdgeColor', colors(ii, :));
    end
end

hold off;

if(showLegend)
    
    hgGroups = cell(NUM_INTERVENTIONS, 1);
    for ii = 1:NUM_INTERVENTIONS
        hgGroups{ii} = hggroup;
        set(interventionObjects{ii}, 'Parent', hgGroups{ii});
        % Include these hggroups in the legend:
        set(get(get(hgGroups{ii},'Annotation'),'LegendInformation'), 'IconDisplayStyle','on');
    end
    
    SPLIT_LONG_LEGEND_STRINGS = true;
    if(~SPLIT_LONG_LEGEND_STRINGS)
        legend(uniqueInterventions, 'Location', 'EastOutside');
    else
        %split the long strings into parts by inserting a newline in the
        %middle to make the legend prettier
        
        tempUniqueInterventions = uniqueInterventions;
        tempUniqueInterventions(strcmp(tempUniqueInterventions, 'High-fat diet, untreated'))  = {['High-fat diet, untreated', char(10), '(16 weeks)']};
        tempUniqueInterventions(strcmp(tempUniqueInterventions, 'High-fat diet, untreated, early disease state (9 weeks)')) = {['High-fat diet, untreated', char(10), 'early disease state (9 weeks)']};

        legend(tempUniqueInterventions, 'Location', 'EastOutside');

    end
        
end

if(addRegressionLine)
   [rsq, ~, beta] = GetLinearRegressionRSquared(X, Y);
   ls_line = refline(beta);
   set(ls_line, 'LineStyle', '--', 'Color', 'k', 'LineWidth', 3)
else
    rsq = NaN;
    beta = NaN;
end

end
