# Supplementary material for: Drugs that reverse disease transcriptomic signatures are more effective in a mouse model of dyslipidemia
Source: Mol Syst Biol. 2015 Mar 3;11(3):0791. doi: 10.15252/msb.20145486 (PMC4380926; doi:10.15252/msb.20145486)
Supplement: Supplementary file 4 [file msb0011-0791-sd4.xlsx]

## Sheet: liver
Liver
animal number	experimental group	PC1	PC2
223	Metformin	1.07929	7.02888
287	Pioglitazone	-9.22173	0.290587
277	Rosiglitazone	1.16136	-0.416244
213	High-fat diet, untreated	-14.9137	6.64354
250	T0901317	-21.0298	-14.4295
301	Salicylate	-0.577868	2.9589
244	T0901317	-13.877	-18.3448
290	Rofecoxib	-4.12057	5.0483
266	Sitagliptin	5.19503	2.25413
218	Metformin	-3.64848	3.88661
267	Sitagliptin	11.7952	6.28872
232	Fenofibrate	-2.39143	-12.9218
240	Atorvastatin	0.304956	1.64845
257	Glibenclamide	4.73722	1.28916
300	Salicylate	5.25592	2.42843
284	Pioglitazone	3.75364	5.11629
269	Sitagliptin	7.57439	2.87416
320	Low-fat chow diet	22.3214	-8.25776
245	T0901317	-15.4375	-17.685
282	Pioglitazone	-7.18131	-2.57038
208	High-fat diet, untreated	-11.421	5.26776
254	Glibenclamide	0.445008	4.35487
50	High-fat diet, untreated, early disease state (9 weeks)	7.06867	7.30693
305	Salicylate	9.37702	2.71244
295	Rofecoxib	10.2073	1.21047
247	T0901317	-18.6684	-16.4676
230	Fenofibrate	-11.8396	-9.53534
307	Dietary lifestyle intervention	5.26068	-1.83422
103	High-fat diet, untreated, early disease state (9 weeks)	3.01432	11.3477
278	Rosiglitazone	-4.85135	2.14911
233	Fenofibrate	-8.80962	-8.89597
205	High-fat diet, untreated	-14.6974	4.77155
238	Atorvastatin	0.758228	6.19079
319	Low-fat chow diet	25.8076	-5.0927
255	Glibenclamide	2.23497	0.48543
271	Rosiglitazone	5.90126	2.84606
306	Dietary lifestyle intervention	7.20452	-0.928422
275	Rosiglitazone	-3.59443	1.64416
222	Metformin	3.29285	4.86966
310	Dietary lifestyle intervention	21.2679	-4.16456
303	Salicylate	7.79718	7.07961
120	High-fat diet, untreated, early disease state (9 weeks)	-9.04973	1.9459
316	Low-fat chow diet	25.2042	-5.60495
242	Atorvastatin	1.66716	3.22487
280	Pioglitazone	-5.83763	-0.0402295
202	High-fat diet, untreated	-14.7067	5.40394
259	Glibenclamide	15.0035	0.185496
234	Atorvastatin	-10.5181	5.06306
226	Fenofibrate	-18.6275	-8.48616
299	Salicylate	-16.8875	4.51419
313	Dietary lifestyle intervention	22.294	-5.60727
221	Metformin	3.75728	6.23393
288	Rofecoxib	-6.12479	7.43974
263	Sitagliptin	-6.68171	4.86336
209	High-fat diet, untreated	-8.81051	3.9831
41	High-fat diet, untreated, early disease state (9 weeks)	-4.56527	6.7418
235	Atorvastatin	-4.231	5.368
274	Rosiglitazone	-3.84826	1.39839
292	Rofecoxib	-9.15219	-0.453851
252	Glibenclamide	-10.7225	5.33667
220	Metformin	2.8561	6.31985
321	Low-fat chow diet	23.4027	-5.81076
228	Fenofibrate	-16.7233	-7.64766
302	Salicylate	9.72738	3.69002
315	Low-fat chow diet	26.8233	-9.0136
294	Rofecoxib	4.00281	1.57091
270	Rosiglitazone	9.83721	2.29664
312	Dietary lifestyle intervention	18.1466	-6.91746
279	Pioglitazone	-12.9741	-0.261125
311	Dietary lifestyle intervention	19.5175	-5.73102
239	Atorvastatin	-11.5651	4.88194
262	Sitagliptin	-8.49775	5.33332
211	High-fat diet, untreated	7.9837	1.97985
248	T0901317	-15.0741	-17.6166
285	Pioglitazone	-2.29547	2.55367
309	Dietary lifestyle intervention	18.5682	-6.50164
260	Glibenclamide	10.3747	0.284588
231	Fenofibrate	1.06901	-12.245
216	Metformin	-5.44368	3.84031
273	Rosiglitazone	-11.3118	-1.56954
261	Sitagliptin	-21.0388	4.64514
207	High-fat diet, untreated	-13.9762	7.1657
77	High-fat diet, untreated, early disease state (9 weeks)	5.93043	9.02803
246	T0901317	-10.031	-17.9364
272	Rosiglitazone	8.81459	0.251549
323	Low-fat chow diet	27.6469	-8.80918
251	T0901317	-10.5525	-17.2001
293	Rofecoxib	-3.07099	2.26412
214	High-fat diet, untreated	-7.32777	6.72223
78	High-fat diet, untreated, early disease state (9 weeks)	8.57973	4.70794
317	Low-fat chow diet	32.9693	-7.57465
286	Pioglitazone	1.02387	0.759074
256	Glibenclamide	4.68018	3.13304
229	Fenofibrate	-20.1324	-5.42086
296	Rofecoxib	11.2543	3.20196
236	Atorvastatin	-12.2918	-3.87031
224	Metformin	1.20764	7.16212
227	Fenofibrate	-21.0446	-6.14999
241	Atorvastatin	-11.039	2.20671
81	High-fat diet, untreated, early disease state (9 weeks)	-6.88183	5.86995
304	Salicylate	1.63537	11.2394
322	Low-fat chow diet	25.1708	-5.56097
291	Rofecoxib	-0.75196	6.76944
265	Sitagliptin	0.410034	4.41444
268	Sitagliptin	7.87683	9.32091
281	Pioglitazone	0.757312	0.305274
217	Metformin	-4.9074	3.80582
314	Dietary lifestyle intervention	22.4213	-5.95041
243	T0901317	-11.8239	-17.4795
258	Glibenclamide	6.59719	2.87208
298	Salicylate	-19.4532	7.95687
22	High-fat diet, untreated, early disease state (9 weeks)	-5.77432	2.75537

## Sheet: adipose
adipose
animal number	experimental group	PC1	PC2
279	Pioglitazone	-14.5744	-0.178545
270	Rosiglitazone	-5.96801	-18.0495
284	Pioglitazone	13.0994	-6.46811
278	Rosiglitazone	-23.8376	-15.7632
302	Salicylate	1.03358	6.65547
213	High-fat diet, untreated	-27.6928	9.74041
78	High-fat diet, untreated, early disease state (9 weeks)	8.93951	6.48149
320	Low-fat chow diet	16.8036	1.94798
207	High-fat diet, untreated	-26.5539	8.56869
211	High-fat diet, untreated	-4.5601	6.61498
304	Salicylate	10.9537	0.771429
287	Pioglitazone	-21.0501	-4.91254
246	T0901317	23.7879	-0.0129774
311	Dietary lifestyle intervention	30.1304	2.8861
317	Low-fat chow diet	26.0199	2.57723
250	T0901317	16.0209	4.17505
245	T0901317	7.38224	0.792333
50	High-fat diet, untreated, early disease state (9 weeks)	3.98032	-0.517984
300	Salicylate	8.5022	-5.07254
285	Pioglitazone	-1.29617	-7.96561
277	Rosiglitazone	-15.3902	-12.719
297	Salicylate	-26.1541	6.81214
306	Dietary lifestyle intervention	26.1658	0.933981
321	Low-fat chow diet	22.5228	2.09219
313	Dietary lifestyle intervention	19.2389	-0.265413
318	Low-fat chow diet	29.9778	2.00538
77	High-fat diet, untreated, early disease state (9 weeks)	17.207	-0.700506
307	Dietary lifestyle intervention	8.71817	2.62403
81	High-fat diet, untreated, early disease state (9 weeks)	-8.95382	8.14793
208	High-fat diet, untreated	-24.9589	10.424
273	Rosiglitazone	-16.6529	-15.5181
298	Salicylate	-25.5818	6.77019
305	Salicylate	-2.91701	6.61997
323	Low-fat chow diet	29.2525	2.45099
22	High-fat diet, untreated, early disease state (9 weeks)	-11.6411	5.40864
286	Pioglitazone	-22.0887	-3.29516
314	Dietary lifestyle intervention	27.5225	1.75604
310	Dietary lifestyle intervention	20.888	-0.130521
103	High-fat diet, untreated, early disease state (9 weeks)	19.889	0.411035
243	T0901317	22.0316	-2.64039
120	High-fat diet, untreated, early disease state (9 weeks)	-20.7079	9.02008
316	Low-fat chow diet	28.283	2.2084
303	Salicylate	23.3724	-0.476078
282	Pioglitazone	-17.1409	-4.62788
272	Rosiglitazone	-15.6447	-17.6768
244	T0901317	5.80198	-2.31648
202	High-fat diet, untreated	-32.6265	5.31753
205	High-fat diet, untreated	-23.7552	10.4527
271	Rosiglitazone	-15.1257	-20.6902
274	Rosiglitazone	-16.7901	-13.821
41	High-fat diet, untreated, early disease state (9 weeks)	-32.4663	11.5159
209	High-fat diet, untreated	-23.6741	9.97467
309	Dietary lifestyle intervention	21.8243	0.956093
280	Pioglitazone	-20.4065	-2.6951
312	Dietary lifestyle intervention	20.1134	3.41499
319	Low-fat chow diet	23.499	1.19093
281	Pioglitazone	-12.4964	-5.04836
247	T0901317	4.40513	-1.27282
214	High-fat diet, untreated	-15.2926	8.32607
301	Salicylate	-24.3987	7.56727
275	Rosiglitazone	-9.38019	-14.2538
251	T0901317	22.4105	-0.523664

## Sheet: physiology
physiology
animal number	experimental group	PC1	PC2		NOTE: In the figure, the x-axis was reversed (coordinates were multiplied by -1) in order to align it with the direction of the PCA plots of the liver and adipose gene expression
223	Metformin	-1.63505	1.08308
287	Pioglitazone	6.22751	-1.06167
277	Rosiglitazone	-0.783748	-2.83279
213	High-fat diet, untreated	5.33871	1.78161
301	Salicylate	3.03777	-0.929906
244	T0901317	-4.39923	0.0939891
290	Rofecoxib	4.95727	-0.0883252
266	Sitagliptin	4.58989	4.47137
218	Metformin	4.25555	-0.532273
267	Sitagliptin	-1.68136	5.01274
257	Glibenclamide	-3.69996	-0.475917
300	Salicylate	1.23721	-0.12664
269	Sitagliptin	-1.17531	5.48058
320	Low-fat chow diet	-5.79887	-1.20558
282	Pioglitazone	0.602634	-1.56583
208	High-fat diet, untreated	4.81387	-0.0192027
254	Glibenclamide	-0.739774	1.31884
305	Salicylate	-2.37682	5.13941
295	Rofecoxib	2.07588	0.689752
247	T0901317	-5.05225	-1.18481
230	Fenofibrate	-5.12562	-1.01511
307	Dietary lifestyle intervention	-5.56566	-1.68733
278	Rosiglitazone	3.09766	-1.40344
233	Fenofibrate	-4.7033	-0.926169
238	Atorvastatin	-4.38075	2.70926
319	Low-fat chow diet	-5.33359	-0.871453
255	Glibenclamide	1.98643	-0.136593
306	Dietary lifestyle intervention	-7.08335	-0.240373
275	Rosiglitazone	-1.20135	-0.434436
222	Metformin	-1.87006	1.0315
310	Dietary lifestyle intervention	-5.85794	-0.892404
303	Salicylate	-5.78495	2.82776
316	Low-fat chow diet	-6.44121	-1.72729
242	Atorvastatin	1.81197	0.232704
280	Pioglitazone	5.33049	-2.05108
202	High-fat diet, untreated	5.8083	0.110734
259	Glibenclamide	-2.75232	1.68943
234	Atorvastatin	7.02528	-2.109
226	Fenofibrate	1.16095	-3.10617
288	Rofecoxib	0.347419	1.31713
209	High-fat diet, untreated	5.03538	5.16553
235	Atorvastatin	6.80467	-0.851958
274	Rosiglitazone	1.84823	-0.0344713
292	Rofecoxib	7.13555	-1.87834
252	Glibenclamide	3.68914	2.55541
220	Metformin	0.271991	1.17987
321	Low-fat chow diet	-6.85228	-0.720002
228	Fenofibrate	-1.28996	-2.93659
302	Salicylate	-1.92183	0.823498
294	Rofecoxib	0.564259	1.1326
270	Rosiglitazone	-0.313421	1.1183
312	Dietary lifestyle intervention	-6.8908	-1.90168
279	Pioglitazone	0.719448	-0.764974
311	Dietary lifestyle intervention	-7.28071	-1.85791
239	Atorvastatin	3.92256	-0.157067
262	Sitagliptin	4.53107	0.218851
248	T0901317	-7.09502	-2.50934
285	Pioglitazone	-2.32752	1.43103
309	Dietary lifestyle intervention	-6.64754	0.0299189
260	Glibenclamide	4.81527	-0.0809735
231	Fenofibrate	-4.4674	-0.336232
216	Metformin	6.26796	-1.23675
273	Rosiglitazone	0.876186	-2.65211
261	Sitagliptin	7.75408	-2.35567
207	High-fat diet, untreated	2.92683	1.87344
246	T0901317	-4.99292	-0.733896
272	Rosiglitazone	2.26226	-1.04926
323	Low-fat chow diet	-7.36205	-1.57881
293	Rofecoxib	5.62742	2.97535
214	High-fat diet, untreated	-1.28492	1.38763
286	Pioglitazone	3.87477	-0.589146
256	Glibenclamide	0.133637	-0.15605
229	Fenofibrate	2.90939	-4.46102
296	Rofecoxib	-3.34349	3.06493
227	Fenofibrate	1.87015	-3.38329
241	Atorvastatin	1.26025	-0.0826222
291	Rofecoxib	2.35265	-0.106554
268	Sitagliptin	-1.66724	5.59184
281	Pioglitazone	0.390135	-1.18595
217	Metformin	5.55053	-2.49578
314	Dietary lifestyle intervention	-6.58341	-0.800632
258	Glibenclamide	1.38015	-0.0317947
298	Salicylate	5.28422	0.0145997
