# Supplementary material for: Drugs that reverse disease transcriptomic signatures are more effective in a mouse model of dyslipidemia
Source: Mol Syst Biol. 2015 Mar 3;11(3):0791. doi: 10.15252/msb.20145486 (PMC4380926; doi:10.15252/msb.20145486)
Supplement: Supplementary file 5 [file msb0011-0791-sd5.xlsx]

## Sheet: liver
Liver
animal number	experimental group	TDI	GPDI	MDI
223	Metformin	31.522	5.66692	12.3109
287	Pioglitazone	39.0627	13.2403	11.1825
277	Rosiglitazone	30.0782	7.84407	11.0995
213	High-fat diet, untreated	44.7587	12.9255	10.3875
301	Salicylate	31.2255	9.84151	12.6133
244	T0901317	43.9725	7.62935	12.5375
290	Rofecoxib	35.778	11.59	11.8338
266	Sitagliptin	27.3707	13.1624	10.5465
218	Metformin	34.0146	11.0413	11.6388
267	Sitagliptin	26.7045	9.11927	13.4525
257	Glibenclamide	27.1033	3.54924	11.0432
300	Salicylate	26.905	8.49653	9.9274
269	Sitagliptin	26.2036	9.44554	13.9162
320	Low-fat chow diet	9.87273	2.16994	8.40346
282	Pioglitazone	35.5571	8.58525	9.82277
208	High-fat diet, untreated	41.1778	12.0428	10.7526
254	Glibenclamide	34.0115	7.58443	11.5691
305	Salicylate	24.1736	8.84083	12.818
295	Rofecoxib	24.7317	9.64371	13.8835
247	T0901317	47.6155	5.08771	13.0655
230	Fenofibrate	42.6983	5.46384	14.0231
307	Dietary lifestyle intervention	28.9728	1.72636	8.16299
278	Rosiglitazone	36.1224	10.5262	12.0521
233	Fenofibrate	41.6644	4.3406	15.2069
238	Atorvastatin	33.5538	6.10507	10.999
319	Low-fat chow diet	9.9671	1.90781	7.15456
255	Glibenclamide	27.9735	9.55027	10.2719
306	Dietary lifestyle intervention	28.2841	2.38082	9.32505
275	Rosiglitazone	34.9545	6.68906	10.4997
222	Metformin	29.3884	5.57049	10.0099
310	Dietary lifestyle intervention	13.8291	1.90043	4.41796
303	Salicylate	29.1382	7.28503	12.3196
316	Low-fat chow diet	8.69329	1.50518	7.12273
242	Atorvastatin	32.5526	9.22129	12.754
280	Pioglitazone	35.1814	12.1099	10.641
202	High-fat diet, untreated	45.2443	12.697	11.7382
259	Glibenclamide	19.0187	5.65706	10.7384
234	Atorvastatin	40.7756	13.9872	12.5434
226	Fenofibrate	46.6695	9.8449	18.3791
288	Rofecoxib	39.0767	8.31175	10.9321
209	High-fat diet, untreated	38.6	13.913	11.4095
235	Atorvastatin	35.0112	13.825	11.4117
274	Rosiglitazone	35.1101	9.83948	11.6104
292	Rofecoxib	39.2556	14.0105	10.7647
252	Glibenclamide	40.4784	13.3961	11.3136
220	Metformin	29.2582	8.01843	9.3597
321	Low-fat chow diet	8.41231	1.43725	3.04239
228	Fenofibrate	45.4226	8.91065	13.0928
302	Salicylate	23.4144	5.53769	15.4602
294	Rofecoxib	27.8375	7.7385	12.2634
270	Rosiglitazone	24.2004	7.27451	11.3922
312	Dietary lifestyle intervention	15.9926	1.50538	6.00615
279	Pioglitazone	42.3521	8.24944	11.0687
311	Dietary lifestyle intervention	16.1942	2.19314	4.67108
239	Atorvastatin	41.6984	10.5379	9.42784
262	Sitagliptin	40.4126	11.4045	11.3055
248	T0901317	45.0131	7.88617	11.6246
285	Pioglitazone	35.7621	5.55013	12.3192
309	Dietary lifestyle intervention	16.4919	3.46013	3.8719
260	Glibenclamide	25.1222	12.9975	11.3519
231	Fenofibrate	37.0492	5.32942	14.881
216	Metformin	36.6518	13.0882	9.98792
273	Rosiglitazone	40.6019	8.67996	9.89469
261	Sitagliptin	49.9863	14.5841	12.3461
207	High-fat diet, untreated	44.2668	10.7783	10.0898
246	T0901317	40.6409	5.96827	12.4173
272	Rosiglitazone	24.9985	9.90763	11.0828
323	Low-fat chow diet	12.8778	1.98286	6.51687
293	Rofecoxib	33.8341	13.1282	11.3375
214	High-fat diet, untreated	38.4365	6.33379	12.4584
286	Pioglitazone	30.7297	11.8805	11.4936
256	Glibenclamide	27.3949	7.32822	11.2866
229	Fenofibrate	49.5994	12.0795	12.9686
296	Rofecoxib	23.3004	8.43746	11.1842
227	Fenofibrate	48.8374	11.0686	12.4297
241	Atorvastatin	41.4624	8.28991	11.466
291	Rofecoxib	37.2948	9.09227	10.882
268	Sitagliptin	33.8422	9.64355	16.9019
281	Pioglitazone	29.977	7.69784	11.1957
217	Metformin	35.704	13.6842	9.50147
314	Dietary lifestyle intervention	12.0159	1.63611	3.0873
258	Glibenclamide	25.4298	8.99594	10.1155
298	Salicylate	50.6811	12.192	13.1463

## Sheet: adipose
Adipose
animal number	experimental group	TDI	GPDI
279	Pioglitazone	42.447	8.27376
270	Rosiglitazone	39.5199	6.94387
278	Rosiglitazone	54.9666	10.4591
302	Salicylate	28.459	5.65675
213	High-fat diet, untreated	55.2463	12.6393
320	Low-fat chow diet	12.215	2.23032
207	High-fat diet, untreated	53.1499	10.9755
287	Pioglitazone	48.1933	12.9845
246	T0901317	19.5011	6.48291
311	Dietary lifestyle intervention	16.4387	2.28873
300	Salicylate	35.7277	8.4444
285	Pioglitazone	37.4223	5.48741
277	Rosiglitazone	44.6027	7.61953
297	Salicylate	53.7855	14.6429
306	Dietary lifestyle intervention	14.9243	2.41934
321	Low-fat chow diet	10.977	1.57475
307	Dietary lifestyle intervention	20.9316	1.96045
208	High-fat diet, untreated	51.9675	12.24
273	Rosiglitazone	47.1921	8.59961
298	Salicylate	52.449	12.7135
305	Salicylate	32.317	8.6836
323	Low-fat chow diet	9.17295	1.93197
286	Pioglitazone	49.2301	11.8607
314	Dietary lifestyle intervention	12.6699	1.71124
310	Dietary lifestyle intervention	13.5769	1.99172
316	Low-fat chow diet	9.26459	1.54058
303	Salicylate	16.3661	7.19984
282	Pioglitazone	44.5181	8.7664
272	Rosiglitazone	46.7799	9.841
244	T0901317	32.2577	7.66104
202	High-fat diet, untreated	59.7503	12.9087
274	Rosiglitazone	46.2536	9.59228
209	High-fat diet, untreated	50.4628	13.7138
309	Dietary lifestyle intervention	11.3397	3.15249
280	Pioglitazone	47.3406	12.2763
312	Dietary lifestyle intervention	25.6744	1.57931
319	Low-fat chow diet	11.5958	1.94977
281	Pioglitazone	40.8856	7.7991
247	T0901317	29.9624	5.32531
214	High-fat diet, untreated	42.9916	6.4695
301	Salicylate	51.0051	10.1609
275	Rosiglitazone	40.7603	6.45177
