# Supplementary material for: Drugs that reverse disease transcriptomic signatures are more effective in a mouse model of dyslipidemia
Source: Mol Syst Biol. 2015 Mar 3;11(3):0791. doi: 10.15252/msb.20145486 (PMC4380926; doi:10.15252/msb.20145486)
Supplement: Supplementary file 6 [file msb0011-0791-sd6.xlsx]

## Sheet: Sheet1
	Adipose		Liver
	Spearman correaltion of TDI and PDI	BH-adjusted p-value of the Spearman correlation	Spearman correaltion of TDI and PDI	BH-adjusted p-value of the Spearman correlation
Body weight	0.843285	2.54908e-17	0.342014	0.000282204
Liver weight	0.162879	0.118565	0.522108	1.35903e-08
Heart weight	0.369031	0.00205512	0.0360433	0.382394
Visceral WAT	0.746484	7.13736e-12	0.321422	0.000594769
Gonadal WAT	0.84357	0	0.27557	0.00277766
Subcutaneous WAT	0.84213	2.54908e-17	0.313859	0.000795195
Total WAT	0.849009	0	0.280896	0.00264261
Ratio visc/sub WAT	0.58722	5.25384e-07	0.221554	0.0133037
Kidneys weight	0.0102253	0.468565	0.288569	0.00188637
Liver triglycerides	0.543021	4.74986e-06	0.607219	5.49183e-12
Atherosclerotic lesions	0.193139	0.0998851	0.434045	1.12962e-05
Urine glucose	0.179514	0.107249	0.274261	0.00370282
Plasma cholesterol	0.588758	5.25384e-07	0.761626	2.42211e-21
Plasma triglycerides	0.495441	3.24026e-05	0.640943	1.7582e-13
Plasma glucose	0.380539	0.00156021	0.153478	0.0657275
Plasma insulin	0.70181	3.3953e-10	0.417472	1.12962e-05
Plasma glucagon	0.0572072	0.346803	-0.000896392	0.503603
Plasma E-selectin	0.390154	0.00135874	0.155664	0.0657275
Plasma VCAM	0.504722	2.49144e-05	0.377898	6.49031e-05
Plasma MCP-1	0.0557915	0.346803	0.135225	0.0916792
Plasma adiponectin	0.504535	2.74794e-05	0.0200446	0.433599
Plasma leptin	0.855039	2.54908e-17	0.360182	0.000224785
Plasma resistin	0.666491	1.07996e-08	0.0898014	0.2061
HOMA insulin resistance	0.6793	1.8521e-09	0.374155	6.97126e-05
QUICKI insulin resistance	0.599993	5.25384e-07	0.399868	3.35607e-05
Albumin/creatinine ratio	0.757166	2.37754e-10	0.268255	0.00546749
