# Supplementary material for: Drugs that reverse disease transcriptomic signatures are more effective in a mouse model of dyslipidemia
Source: Mol Syst Biol. 2015 Mar 3;11(3):0791. doi: 10.15252/msb.20145486 (PMC4380926; doi:10.15252/msb.20145486)
Supplement: Supplementary file 7 [file msb0011-0791-sd7.xlsx]

## Sheet: Body weight
Body weight
animal number	experimental group	Ranked Adipose TDI	Ranked PDI
279	Pioglitazone	40	40
270	Rosiglitazone	36	47
284	Pioglitazone	26	16
278	Rosiglitazone	59	60
302	Salicylate	27	23
213	High-fat diet, untreated	60	56
78	High-fat diet, untreated, early disease state (9 weeks)	23	27
320	Low-fat chow diet	8	21.5
207	High-fat diet, untreated	57	46
211	High-fat diet, untreated	29	29
304	Salicylate	21	5
287	Pioglitazone	50	62
246	T0901317	16	24
311	Dietary lifestyle intervention	15	10
317	Low-fat chow diet	1	13.5
250	T0901317	22	2.5
245	T0901317	25	13.5
50	High-fat diet, untreated, early disease state (9 weeks)	33	8
300	Salicylate	32	36
285	Pioglitazone	34	30
277	Rosiglitazone	43	51
297	Salicylate	58	61
306	Dietary lifestyle intervention	12	6
321	Low-fat chow diet	4	9
313	Dietary lifestyle intervention	11	11.5
318	Low-fat chow diet	6	2.5
77	High-fat diet, untreated, early disease state (9 weeks)	19	4
307	Dietary lifestyle intervention	20	25
81	High-fat diet, untreated, early disease state (9 weeks)	35	35
208	High-fat diet, untreated	55	45
273	Rosiglitazone	46	49
298	Salicylate	56	55
305	Salicylate	31	33
323	Low-fat chow diet	2	28
22	High-fat diet, untreated, early disease state (9 weeks)	39	44
286	Pioglitazone	51	59
314	Dietary lifestyle intervention	9	31
310	Dietary lifestyle intervention	10	7
103	High-fat diet, untreated, early disease state (9 weeks)	13	20
243	T0901317	18	15
120	High-fat diet, untreated, early disease state (9 weeks)	49	43
316	Low-fat chow diet	3	17
303	Salicylate	14	19
282	Pioglitazone	42	39
272	Rosiglitazone	45	50
244	T0901317	30	21.5
202	High-fat diet, untreated	61	58
205	High-fat diet, untreated	54	38
271	Rosiglitazone	48	54
274	Rosiglitazone	44	53
41	High-fat diet, untreated, early disease state (9 weeks)	62	57
209	High-fat diet, untreated	52	48
309	Dietary lifestyle intervention	5	18
280	Pioglitazone	47	52
312	Dietary lifestyle intervention	24	11.5
319	Low-fat chow diet	7	26
281	Pioglitazone	38	37
247	T0901317	28	34
214	High-fat diet, untreated	41	32
301	Salicylate	53	42
275	Rosiglitazone	37	41
251	T0901317	17	1

## Sheet: Plasma leptin
Plasma leptin
animal number	experimental group	Ranked Adipose TDI	Ranked PDI
279	Pioglitazone	37	37
270	Rosiglitazone	33	32
284	Pioglitazone	24	22
278	Rosiglitazone	56	38
302	Salicylate	25	31
213	High-fat diet, untreated	57	51
78	High-fat diet, untreated, early disease state (9 weeks)	21	29
320	Low-fat chow diet	8	24
207	High-fat diet, untreated	54	53
304	Salicylate	19	16
287	Pioglitazone	47	59
246	T0901317	15	23
311	Dietary lifestyle intervention	14	18.5
317	Low-fat chow diet	1	7.5
250	T0901317	20	2
245	T0901317	23	5
50	High-fat diet, untreated, early disease state (9 weeks)	30	21
300	Salicylate	29	48
285	Pioglitazone	31	27.5
277	Rosiglitazone	40	35
297	Salicylate	55	56
306	Dietary lifestyle intervention	12	16
321	Low-fat chow diet	4	12.5
313	Dietary lifestyle intervention	11	9
318	Low-fat chow diet	6	12.5
77	High-fat diet, untreated, early disease state (9 weeks)	17	14
307	Dietary lifestyle intervention	18	25
81	High-fat diet, untreated, early disease state (9 weeks)	32	33
208	High-fat diet, untreated	52	54
273	Rosiglitazone	43	43
298	Salicylate	53	52
305	Salicylate	28	26
323	Low-fat chow diet	2	18.5
22	High-fat diet, untreated, early disease state (9 weeks)	36	50
286	Pioglitazone	48	46
314	Dietary lifestyle intervention	9	16
310	Dietary lifestyle intervention	10	6
243	T0901317	16	20
120	High-fat diet, untreated, early disease state (9 weeks)	46	45
316	Low-fat chow diet	3	7.5
303	Salicylate	13	27.5
282	Pioglitazone	39	39
272	Rosiglitazone	42	49
244	T0901317	27	11
202	High-fat diet, untreated	58	55
205	High-fat diet, untreated	51	34
271	Rosiglitazone	45	44
274	Rosiglitazone	41	40
41	High-fat diet, untreated, early disease state (9 weeks)	59	58
209	High-fat diet, untreated	49	42
309	Dietary lifestyle intervention	5	10
280	Pioglitazone	44	57
312	Dietary lifestyle intervention	22	3
319	Low-fat chow diet	7	1
281	Pioglitazone	35	41
247	T0901317	26	4
214	High-fat diet, untreated	38	30
301	Salicylate	50	47
275	Rosiglitazone	34	36

## Sheet: Plasma cholesterol - liver
Plasma cholesterol - liver
animal number	experimental group	Ranked Liver TDI	Ranked PDI
223	Metformin	47	31
287	Pioglitazone	80	71
277	Rosiglitazone	43	72
213	High-fat diet, untreated	99	58
250	T0901317	110	108
301	Salicylate	45	77
244	T0901317	97	99
290	Rofecoxib	66	64.5
266	Sitagliptin	30	59
218	Metformin	57	63
267	Sitagliptin	27	22.5
232	Fenofibrate	79	85
240	Atorvastatin	49	34.5
257	Glibenclamide	29	29
300	Salicylate	28	67.5
284	Pioglitazone	48	25
269	Sitagliptin	26	28
320	Low-fat chow diet	4	4
245	T0901317	103	94
282	Pioglitazone	63	101
208	High-fat diet, untreated	89	93
254	Glibenclamide	56	38
50	High-fat diet, untreated, early disease state (9 weeks)	41	7
305	Salicylate	19	27
295	Rofecoxib	21	55
247	T0901317	107	84
230	Fenofibrate	96	103
307	Dietary lifestyle intervention	36	14
103	High-fat diet, untreated, early disease state (9 weeks)	72	26
278	Rosiglitazone	68	86
233	Fenofibrate	91	60
205	High-fat diet, untreated	100	69
238	Atorvastatin	53	33
319	Low-fat chow diet	6	5.5
255	Glibenclamide	34	51
271	Rosiglitazone	33	46
306	Dietary lifestyle intervention	35	12
275	Rosiglitazone	58	54
222	Metformin	39	24
310	Dietary lifestyle intervention	11	1
303	Salicylate	37	18
120	High-fat diet, untreated, early disease state (9 weeks)	75	61
316	Low-fat chow diet	2	13
242	Atorvastatin	50	37
280	Pioglitazone	62	88
202	High-fat diet, untreated	102	78
259	Glibenclamide	15	32
234	Atorvastatin	87	97
226	Fenofibrate	106	109
299	Salicylate	105	105
313	Dietary lifestyle intervention	7	15.5
221	Metformin	40	34.5
288	Rofecoxib	81	42
263	Sitagliptin	76	64.5
209	High-fat diet, untreated	78	50
41	High-fat diet, untreated, early disease state (9 weeks)	67	57
235	Atorvastatin	59	89
274	Rosiglitazone	61	83
292	Rofecoxib	82	82
252	Glibenclamide	84	66
220	Metformin	38	53
321	Low-fat chow diet	1	2
228	Fenofibrate	104	110
302	Salicylate	17	43
315	Low-fat chow diet	5	3
294	Rofecoxib	32	44
270	Rosiglitazone	20	36
312	Dietary lifestyle intervention	12	15.5
279	Pioglitazone	95	91
311	Dietary lifestyle intervention	13	5.5
239	Atorvastatin	92	62
262	Sitagliptin	83	75
211	High-fat diet, untreated	18	48.5
248	T0901317	101	107
285	Pioglitazone	65	39
309	Dietary lifestyle intervention	14	9.5
260	Glibenclamide	23	52
231	Fenofibrate	71	81
216	Metformin	70	74
273	Rosiglitazone	85	95
261	Sitagliptin	111	102
207	High-fat diet, untreated	98	73
77	High-fat diet, untreated, early disease state (9 weeks)	51	21
246	T0901317	86	98
272	Rosiglitazone	22	100
323	Low-fat chow diet	10	9.5
251	T0901317	93	106
293	Rofecoxib	54	45
214	High-fat diet, untreated	77	40
78	High-fat diet, untreated, early disease state (9 weeks)	24	41
317	Low-fat chow diet	8	8
286	Pioglitazone	44	104
256	Glibenclamide	31	48.5
229	Fenofibrate	109	112
296	Rofecoxib	16	22.5
236	Atorvastatin	88	80
224	Metformin	46	20
227	Fenofibrate	108	111
241	Atorvastatin	90	70
81	High-fat diet, untreated, early disease state (9 weeks)	74	76
304	Salicylate	69	19
322	Low-fat chow diet	3	17
291	Rofecoxib	73	56
265	Sitagliptin	52	92
268	Sitagliptin	55	30
281	Pioglitazone	42	79
217	Metformin	64	87
314	Dietary lifestyle intervention	9	11
243	T0901317	94	96
258	Glibenclamide	25	47
298	Salicylate	112	67.5
22	High-fat diet, untreated, early disease state (9 weeks)	60	90

## Sheet: Plasma triglycerides
Plasma triglycerides
animal number	experimental group	Ranked Liver TDI	Ranked PDI
223	Metformin	47	31
287	Pioglitazone	80	78
277	Rosiglitazone	43	69
213	High-fat diet, untreated	99	9
250	T0901317	110	111
301	Salicylate	45	79
244	T0901317	97	112
290	Rofecoxib	66	48
266	Sitagliptin	30	76
218	Metformin	57	38.5
267	Sitagliptin	27	67
232	Fenofibrate	79	75
240	Atorvastatin	49	50.5
257	Glibenclamide	29	36
300	Salicylate	28	81
284	Pioglitazone	48	22
269	Sitagliptin	26	32.5
320	Low-fat chow diet	4	5.5
245	T0901317	103	109
282	Pioglitazone	63	96
208	High-fat diet, untreated	89	90
254	Glibenclamide	56	34.5
50	High-fat diet, untreated, early disease state (9 weeks)	41	24
305	Salicylate	19	32.5
295	Rofecoxib	21	59
247	T0901317	107	106
230	Fenofibrate	96	94
307	Dietary lifestyle intervention	36	21
103	High-fat diet, untreated, early disease state (9 weeks)	72	41
278	Rosiglitazone	68	72.5
233	Fenofibrate	91	23
205	High-fat diet, untreated	100	68
238	Atorvastatin	53	65
319	Low-fat chow diet	6	16.5
255	Glibenclamide	34	60.5
271	Rosiglitazone	33	77
306	Dietary lifestyle intervention	35	13.5
275	Rosiglitazone	58	54
222	Metformin	39	44
310	Dietary lifestyle intervention	11	11
303	Salicylate	37	1.5
120	High-fat diet, untreated, early disease state (9 weeks)	75	56
316	Low-fat chow diet	2	5.5
242	Atorvastatin	50	34.5
280	Pioglitazone	62	82
202	High-fat diet, untreated	102	38.5
259	Glibenclamide	15	26
234	Atorvastatin	87	95
226	Fenofibrate	106	97
299	Salicylate	105	93
313	Dietary lifestyle intervention	7	5.5
221	Metformin	40	40
288	Rofecoxib	81	74
263	Sitagliptin	76	52.5
209	High-fat diet, untreated	78	66
41	High-fat diet, untreated, early disease state (9 weeks)	67	45
235	Atorvastatin	59	100
274	Rosiglitazone	61	84
292	Rofecoxib	82	86.5
252	Glibenclamide	84	57
220	Metformin	38	98
321	Low-fat chow diet	1	8
228	Fenofibrate	104	102
302	Salicylate	17	26
315	Low-fat chow diet	5	16.5
294	Rofecoxib	32	48
270	Rosiglitazone	20	48
312	Dietary lifestyle intervention	12	1.5
279	Pioglitazone	95	92
311	Dietary lifestyle intervention	13	13.5
239	Atorvastatin	92	71
262	Sitagliptin	83	52.5
211	High-fat diet, untreated	18	80
248	T0901317	101	110
285	Pioglitazone	65	26
309	Dietary lifestyle intervention	14	3
260	Glibenclamide	23	58
231	Fenofibrate	71	60.5
216	Metformin	70	18
273	Rosiglitazone	85	88
261	Sitagliptin	111	89
207	High-fat diet, untreated	98	70
77	High-fat diet, untreated, early disease state (9 weeks)	51	15
246	T0901317	86	108
272	Rosiglitazone	22	99
323	Low-fat chow diet	10	11
251	T0901317	93	107
293	Rofecoxib	54	50.5
214	High-fat diet, untreated	77	37
78	High-fat diet, untreated, early disease state (9 weeks)	24	30
317	Low-fat chow diet	8	5.5
286	Pioglitazone	44	101
256	Glibenclamide	31	42
229	Fenofibrate	109	104
296	Rofecoxib	16	28
236	Atorvastatin	88	91
224	Metformin	46	43
227	Fenofibrate	108	103
241	Atorvastatin	90	64
81	High-fat diet, untreated, early disease state (9 weeks)	74	83
304	Salicylate	69	19.5
322	Low-fat chow diet	3	19.5
291	Rofecoxib	73	72.5
265	Sitagliptin	52	86.5
268	Sitagliptin	55	62
281	Pioglitazone	42	85
217	Metformin	64	55
314	Dietary lifestyle intervention	9	11
243	T0901317	94	105
258	Glibenclamide	25	46
298	Salicylate	112	63
22	High-fat diet, untreated, early disease state (9 weeks)	60	29

## Sheet: Plasma cholesterol - adipose
Plasma cholesterol - adipose
animal number	experimental group	Ranked Adipose TDI	Ranked PDI
279	Pioglitazone	40	51
270	Rosiglitazone	36	23
284	Pioglitazone	26	20
278	Rosiglitazone	59	48
302	Salicylate	27	27
213	High-fat diet, untreated	60	33
78	High-fat diet, untreated, early disease state (9 weeks)	23	26
320	Low-fat chow diet	8	1
207	High-fat diet, untreated	57	41
211	High-fat diet, untreated	29	29
304	Salicylate	21	18
287	Pioglitazone	50	39
246	T0901317	16	56
311	Dietary lifestyle intervention	15	2.5
317	Low-fat chow diet	1	6
250	T0901317	22	62
245	T0901317	25	53
50	High-fat diet, untreated, early disease state (9 weeks)	33	4
300	Salicylate	32	35.5
285	Pioglitazone	34	24
277	Rosiglitazone	43	40
297	Salicylate	58	38
306	Dietary lifestyle intervention	12	12
321	Low-fat chow diet	4	7
313	Dietary lifestyle intervention	11	15.5
318	Low-fat chow diet	6	9
77	High-fat diet, untreated, early disease state (9 weeks)	19	19
307	Dietary lifestyle intervention	20	14
81	High-fat diet, untreated, early disease state (9 weeks)	35	42
208	High-fat diet, untreated	55	52
273	Rosiglitazone	46	54
298	Salicylate	56	35.5
305	Salicylate	31	22
323	Low-fat chow diet	2	10.5
22	High-fat diet, untreated, early disease state (9 weeks)	39	50
286	Pioglitazone	51	60
314	Dietary lifestyle intervention	9	8
310	Dietary lifestyle intervention	10	5
103	High-fat diet, untreated, early disease state (9 weeks)	13	21
243	T0901317	18	55
120	High-fat diet, untreated, early disease state (9 weeks)	49	34
316	Low-fat chow diet	3	13
303	Salicylate	14	17
282	Pioglitazone	42	59
272	Rosiglitazone	45	58
244	T0901317	30	57
202	High-fat diet, untreated	61	44
205	High-fat diet, untreated	54	37
271	Rosiglitazone	48	28
274	Rosiglitazone	44	46
41	High-fat diet, untreated, early disease state (9 weeks)	62	32
209	High-fat diet, untreated	52	30
309	Dietary lifestyle intervention	5	10.5
280	Pioglitazone	47	49
312	Dietary lifestyle intervention	24	15.5
319	Low-fat chow diet	7	2.5
281	Pioglitazone	38	45
247	T0901317	28	47
214	High-fat diet, untreated	41	25
301	Salicylate	53	43
275	Rosiglitazone	37	31
251	T0901317	17	61
